# Supplementary material for: Genome-wide characterization of lncRNAs and mRNAs in muscles with differential intramuscular fat contents
Source: Front Vet Sci. 2022 Aug 8;9:982258. doi: 10.3389/fvets.2022.982258 (PMC9393339; doi:10.3389/fvets.2022.982258)
Supplement: Supplementary Figure S1 — Efficiency of overexpressing or knockdown of CREB1 in preadipocytes. [file Data_Sheet_1.ZIP]

Archive with 7 entries (6 files):
- Supplementary Materials/Supplementary Figure 1.jpg
- Supplementary Materials/Table S1 Primers used for real-time quantitative PCR. .xlsx
- Supplementary Materials/Table S2 Overview of RNA-seq data.xlsx
- Supplementary Materials/Table S3 Analysis of differentially expressed lncRNAs.xlsx
- Supplementary Materials/Table S4 Analysis of differentially expressed mRNAs.xlsx
- Supplementary Materials/Table S5 Characterization of transcription factors.xlsx
- Supplementary Materials/
