# Supplementary material for: Genome-wide characterization of lncRNAs and mRNAs in muscles with differential intramuscular fat contents
Source: Front Vet Sci. 2022 Aug 8;9:982258. doi: 10.3389/fvets.2022.982258 (PMC9393339; doi:10.3389/fvets.2022.982258)
Supplement: Supplementary Figure S1 — Efficiency of overexpressing or knockdown of CREB1 in preadipocytes. [file Data_Sheet_1.ZIP › Supplementary Materials/Table S1 Primers used for real-time quantitative PCR. .xlsx]

## Sheet: Primer sequences
Gene	Primer Sequences (5'-3')
MYOZ2	F:AGCAAGCATCAGCCATCA
	R:CCAAGTTGTTCCCATCCA
ABRA	F:GTGACATTGACAGACTCCTCC
	R:CCACCTGCTCTCCATCCT
LMOD2	F:AACTCCTCGCTTCGCTGTC
	R:GCTCCTCCTCGCTTTCCTC
CDC34	F:CATTGACTACCCTTACTCCCC
	R:GATGGTCCTGACATTCTGG
IFRD1	F:AAGAGTGCGAAGACAAGG
	R:CAGCAAACACCAAAGCAAG
SLC25A4	F:CATTGATTGCGTGGTGAG
	R:GTAGACAAAGCAGAGGGAGGT
CCNYLI	F:CAGGCTGTATGGAATGTGGA
	R:GCTAAGGAGCGAAGGTCAAA
LDHA	F:TTGTTGGGGTTGGTGCTGTTG
	R:AGACGGCTTTCTCCCTCTTGCT
ENSSSCT00000082437	F:AAGAACGAATGCGGGACC
	R:ACCTGGGCTTTGGGAACC
ENSSSCT00000066501	F:GTCGTCTGCTGCTTGGGTC
	R:GGCTGCGGGTTGGGATA
ENSSSCT00000084444	F:TTGCTGCGTGCGTTCGT
	R:GCGGTGCCATTTACTTCA
LOC102167757	F:CTGACCCCAAAAGAGTGC
	R:TTCAGCGTCTGCTTCCAG
ENSSSCT00000080343	F:AAGTGGGCACGATGAGA
	R:GAAGCAGTGGTCCAAGAA
β-actin	F:CATCACCATCGGCAACGA
	R:GCGTAGAGGTCCTTCCTGATGT

## Sheet: siRNA
Gene	Primer Sequences (5'-3')
siRNA	CGUAGAAAGAAGAAAGAAUTT
	AUUCUUUCUUCUUUCUACGTT
