# Supplementary material for: Genome-wide characterization of lncRNAs and mRNAs in muscles with differential intramuscular fat contents
Source: Front Vet Sci. 2022 Aug 8;9:982258. doi: 10.3389/fvets.2022.982258 (PMC9393339; doi:10.3389/fvets.2022.982258)
Supplement: Supplementary Figure S1 — Efficiency of overexpressing or knockdown of CREB1 in preadipocytes. [file Data_Sheet_1.ZIP › Supplementary Materials/Table S2 Overview of RNA-seq data.xlsx]

## Sheet: Table S2-1
Table S2-1. Quality of RNA-seq results
Sample	Library	Raw Reads	Clean Reads	Clean Reads Pairs	Raw Base(G)	Clean Base(G)	Effective Rate(%)	Error Rate(%)	Q20(%)	Q30(%)	GC Content(%)	Total mapped	Multiple mapped	Uniquely mapped	Read-1	Read-2	Reads map to '+'	Reads map to '-'	Non-splice reads	Splice reads	Reads mapped in proper pairs	Proper-paired reads map to different chrom
LT1	FRRL210064367-1a	78418218	76552625	77950256	23.53	22.97	97.62	0.02	98.21	94.87	52.53	148094106 (94.99%)	12749532 (8.18%)	135344574 (86.81%)	67876175 (43.54%)	67468399 (43.28%)	67574039 (43.34%)	67770535 (43.47%)	76452759 (49.04%)	58891815 (37.78%)	130862220 (83.94%)	0 (0%)
LT2	FRRL210064371-1a	60592369	59326596	60187025	18.18	17.8	97.91	0.03	98	94.37	52.21	114370990 (95.01%)	8691607 (7.22%)	105679383 (87.79%)	53111610 (44.12%)	52567773 (43.67%)	52742389 (43.82%)	52936994 (43.98%)	62145185 (51.63%)	43534198 (36.17%)	102181802 (84.89%)	0 (0%)
LT3	FRRL210064375-1a	58285775	57139595	57934596	17.49	17.14	98.03	0.03	98.09	94.56	50.95	110854959 (95.67%)	7447438 (6.43%)	103407521 (89.25%)	51899295 (44.79%)	51508226 (44.45%)	51667349 (44.59%)	51740172 (44.65%)	61386248 (52.98%)	42021273 (36.27%)	100113726 (86.4%)	0 (0%)
ST1	FRRL210064369-1a	60639516	59386671	60291238	18.19	17.82	97.93	0.03	98.22	94.79	49.51	115149530 (95.49%)	6079036 (5.04%)	109070494 (90.45%)	54701093 (45.36%)	54369401 (45.09%)	54491771 (45.19%)	54578723 (45.26%)	67928929 (56.33%)	41141565 (34.12%)	105596884 (87.57%)	0 (0%)
ST2	FRRL210064373-1a	79229246	77503144	78848894	23.77	23.25	97.82	0.03	98.18	94.66	50.06	151029338 (95.77%)	9597003 (6.09%)	141432335 (89.69%)	70960780 (45%)	70471555 (44.69%)	70666883 (44.81%)	70765452 (44.87%)	86439664 (54.81%)	54992671 (34.87%)	136651472 (86.65%)	0 (0%)
ST3	FRRL210064377-1a	67223575	65910399	66832682	20.17	19.77	98.05	0.03	98.25	94.89	50.03	127294726 (95.23%)	6274191 (4.69%)	121020535 (90.54%)	60702379 (45.41%)	60318156 (45.13%)	60444095 (45.22%)	60576440 (45.32%)	74840060 (55.99%)	46180475 (34.55%)	117145758 (87.64%)	0 (0%)

## Sheet: Table S2-2
All lncRNAs											All mRNAs
Transcript_id	Gene_id	Official_Symbol	Gene_type	LT1	LT2	LT3	S1	S2	S3		Transcript_id	Gene_id	Official_Symbol	Gene_type	LT1	LT2	LT3	S1	S2	S3
LNC_011597	XLOC_124815	--	lincRNA	0.507868	0.534824	0.960953	0.542982	0.544982	0.100395		ENSSSCT00000055271	gene-ENSSSCG00000016085	ENSSSCG00000016085	protein_coding	0.193561	0.315253	0.302162	0.330729	0.292859	0.100107
LNC_007811	XLOC_085646	--	intronic_lncRNA	0.218459	0.10454	0.255066	0.322606	0.171102	0.10077		ENSSSCT00000043062	gene-ENSSSCG00000000151	ENSSSCG00000000151	protein_coding	0.278515	0.48038	0.989519	0.29151	0.33234	0.100266
LNC_000446	XLOC_005361	--	intronic_lncRNA	0.193235	0.232646	0.385188	0.247811	0.358263	0.100923		Novel_005748	XLOC_082773	--	Novel_mRNA	0.129226	0.242561	0.372753	0.267395	0.319217	0.10039
LNC_004300	XLOC_048555	--	intronic_lncRNA	0.507515	1.22385	0.61148	0.954728	0.87792	0.101302		ENSSSCT00000069358	gene-ENSSSCG00000001595	ENSSSCG00000001595	protein_coding	0.104247	0.311922	0.145796	0.145601	0.230079	0.100436
LNC_010090	XLOC_107492	--	lincRNA	0.29429	0.133997	0.208066	0.427092	0.137353	0.101325		Novel_006305	XLOC_090796	--	Novel_mRNA	0.210523	0.2073	0.318552	0.271188	0.122388	0.100474
LNC_000189	XLOC_002550	--	intronic_lncRNA	0.11501	0.207347	0.103356	0.67594	0.104013	0.1014		ENSSSCT00000017049	gene-ENSSSCG00000015652	ENSSSCG00000015652	protein_coding	0.190965	0.326342	0.130671	0.177155	0.154417	0.100546
LNC_011861	XLOC_126757	--	lincRNA	0.165164	0.158278	0.158681	0.100532	0.354576	0.101485		Novel_005907	XLOC_085215	--	Novel_mRNA	0.713968	0.605512	0.371503	0.233998	0.396633	0.100677
LNC_007916	XLOC_086612	--	intronic_lncRNA	0.367475	0.116428	0.173302	0.515056	0.358022	0.101571		ENSSSCT00000090596	gene-ENSSSCG00000046740	ENSSSCG00000046740	protein_coding	0.109634	0.114416	0.130733	0.135483	0.128848	0.100751
LNC_009210	XLOC_099227	--	antisense_lncRNA	0.207439	0.2722	0.124112	0.492323	0.117843	0.102195		Novel_000575	XLOC_011334	--	Novel_mRNA	0.136504	0.124389	0.298616	0.265944	0.227248	0.100959
LNC_008039	XLOC_088148	--	intronic_lncRNA	0.362882	0.407797	0.238479	0.285504	0.305885	0.102435		Novel_006454	XLOC_093718	--	Novel_mRNA	0.470666	0.34476	0.170455	0.346148	0.219105	0.10125
LNC_012201	XLOC_129602	--	lincRNA	0.207728	0.170375	0.120743	0.389161	0.154846	0.102886		ENSSSCT00000004159	gene-ENSSSCG00000003757	ENSSSCG00000003757	protein_coding	1.72338	0.815509	1.30401	0.528785	0.369069	0.10129
LNC_008721	XLOC_094805	--	intronic_lncRNA	0.149785	0.227878	0.179553	0.362429	0.16968	0.102894		ENSSSCT00000049273	gene-ENSSSCG00000015432	ENSSSCG00000015432	protein_coding	0.271469	0.36207	0.269742	0.322066	0.327919	0.101362
LNC_003885	XLOC_042705	--	intronic_lncRNA	0.274983	0.17062	0.230972	0.123562	0.184577	0.103446		Novel_008399	XLOC_122629	--	Novel_mRNA	0.444293	0.247548	0.118713	0.688095	0.53428	0.101681
LNC_004301	XLOC_048555	--	intronic_lncRNA	0.241112	0.612287	0.296942	0.173435	0.410247	0.10368		Novel_003710	XLOC_058227	--	Novel_mRNA	0.293649	0.299322	0.195025	0.114548	0.259887	0.101864
LNC_009041	XLOC_097535	--	intronic_lncRNA	0.200251	0.177133	0.514603	0.270654	0.241117	0.103746		Novel_000095	XLOC_002158	--	Novel_mRNA	0.490442	0.429071	0.637548	0.371107	0.299441	0.102113
LNC_009607	XLOC_102082	--	intronic_lncRNA	0.234924	0.241591	0.247954	0.34666	0.105716	0.103886		Novel_000319	XLOC_006355	--	Novel_mRNA	0.109198	0.264217	0.133259	0.284283	0.12492	0.102403
LNC_002449	XLOC_027371	--	intronic_lncRNA	0.304291	0.144882	0.195446	0.127034	0.207486	0.104141		ENSSSCT00000017270	gene-ENSSSCG00000015859	ENSSSCG00000015859	protein_coding	0.389988	0.606518	0.678168	0.808541	0.66911	0.102547
LNC_005633	XLOC_062750	--	intronic_lncRNA	0.101896	0.175709	0.414114	0.147046	0.345408	0.104646		Novel_006533	XLOC_094694	--	Novel_mRNA	0.317376	0.907156	0.207735	0.118067	0.324738	0.102645
LNC_000729	XLOC_009667	--	intronic_lncRNA	0.312929	0.170747	0.230707	0.158222	0.152097	0.104827		ENSSSCT00000050175	gene-ENSSSCG00000000458	ENSSSCG00000000458	protein_coding	0.227359	0.526274	0.16594	0.137414	0.661376	0.102822
LNC_007313	XLOC_080252	--	intronic_lncRNA	0.190405	0.320052	0.141198	0.354904	0.219173	0.105087		ENSSSCT00000090922	gene-ENSSSCG00000008852	ENSSSCG00000008852	protein_coding	0.640794	0.7601	0.499422	0.4419	0.636898	0.102898
LNC_011302	XLOC_121400	--	intronic_lncRNA	0.488423	0.267907	0.836287	0.634865	0.49974	0.105276		Novel_000858	XLOC_015825	--	Novel_mRNA	0.116285	0.169627	0.105086	0.105395	0.157824	0.102947
LNC_003724	XLOC_040793	--	antisense_lncRNA	0.305484	0.106612	0.136026	0.213095	0.126971	0.106137		Novel_006047	XLOC_086699	--	Novel_mRNA	0.30375	0.257313	0.154257	0.191908	0.115384	0.103016
ENSSSCT00000078970	gene-ENSSSCG00000045407	ENSSSCG00000045407	lncRNA	0.41344	0.412612	0.511981	0.163074	0.187502	0.106395		Novel_001874	XLOC_028493	--	Novel_mRNA	0.218754	0.265655	0.197197	0.300793	0.168487	0.10309
ENSSSCT00000076852	gene-ENSSSCG00000042438	ENSSSCG00000042438	lncRNA	0.278868	0.156773	0.165378	0.170521	0.402973	0.106567		Novel_003246	XLOC_049886	--	Novel_mRNA	0.314599	0.350118	0.207521	0.133938	0.224354	0.103211
LNC_004925	XLOC_056241	--	intronic_lncRNA	0.315377	0.319668	0.459615	0.296265	0.241449	0.106814		Novel_000834	XLOC_015452	--	Novel_mRNA	0.239598	0.403292	0.21856	0.145133	0.213468	0.103287
LNC_005802	XLOC_064662	--	intronic_lncRNA	0.238664	0.367489	0.250039	0.652288	0.170709	0.107022		Novel_007623	XLOC_108735	--	Novel_mRNA	0.310458	0.143528	0.304714	0.227401	0.143288	0.103433
LNC_002965	XLOC_033254	--	intronic_lncRNA	0.380216	0.456767	0.54959	0.14704	0.636526	0.107203		ENSSSCT00000068469	gene-ENSSSCG00000028517	ENSSSCG00000028517	protein_coding	0.194608	0.382732	0.399437	0.254979	0.151985	0.103826
LNC_006066	XLOC_067202	--	intronic_lncRNA	0.121722	0.132485	0.264809	0.355797	0.418348	0.107409		ENSSSCT00000057965	gene-ENSSSCG00000032796	ENSSSCG00000032796	protein_coding	0.10651	0.210751	0.205212	0.192288	0.134231	0.104048
LNC_004803	XLOC_055086	--	intronic_lncRNA	0.75623	0.561232	0.362911	0.314148	0.278309	0.107487		Novel_008492	XLOC_124448	--	Novel_mRNA	0.112988	0.192407	0.253889	0.27167	0.188242	0.10409
LNC_012208	XLOC_129673	--	intronic_lncRNA	0.102009	0.100539	0.118569	0.297942	0.144766	0.107493		ENSSSCT00000058153	gene-ENSSSCG00000025470	ENSSSCG00000025470	protein_coding	0.316545	0.167978	0.119342	0.232381	0.199387	0.104093
LNC_002929	XLOC_032921	--	intronic_lncRNA	0.179601	0.221884	0.214534	0.185797	0.13131	0.10774		ENSSSCT00000077590	gene-ENSSSCG00000032467	ENSSSCG00000032467	protein_coding	0.304868	8.67194	0.297057	0.114458	0.19945	0.104141
LNC_007404	XLOC_081429	--	antisense_lncRNA	0.187371	0.340494	0.171699	0.253139	0.200299	0.107848		ENSSSCT00000070936	gene-ENSSSCG00000025686	ENSSSCG00000025686	protein_coding	0.614819	0.68858	0.207151	0.671076	0.128692	0.104226
LNC_000541	XLOC_006589	--	intronic_lncRNA	0.265968	0.122809	0.471837	0.119109	0.170532	0.107969		ENSSSCT00000032574	gene-ENSSSCG00000003584	ENSSSCG00000003584	protein_coding	0.161938	0.242859	0.131084	0.124343	0.233365	0.104319
LNC_006844	XLOC_075033	--	intronic_lncRNA	0.648993	0.320016	0.308911	0.411011	0.265283	0.107992		ENSSSCT00000008751	gene-ENSSSCG00000007986	ENSSSCG00000007986	protein_coding	0.405497	0.281223	0.112911	0.196384	0.310664	0.104446
ENSSSCT00000085391	gene-ENSSSCG00000045069	ENSSSCG00000045069	lncRNA	0.315786	0.293714	0.202625	0.383251	0.281785	0.109139		ENSSSCT00000068393	gene-ENSSSCG00000039161	ENSSSCG00000039161	protein_coding	0.109307	0.351077	0.425563	0.227227	0.127107	0.104696
LNC_008713	XLOC_094765	--	intronic_lncRNA	0.145622	0.197294	0.12735	0.292797	0.111835	0.109142		ENSSSCT00000043692	gene-ENSSSCG00000003919	ENSSSCG00000003919	protein_coding	0.33486	0.315763	0.380014	0.246974	0.191717	0.10473
LNC_009188	XLOC_099004	--	intronic_lncRNA	0.343138	0.227084	0.150058	0.189612	0.114996	0.109213		Novel_001569	XLOC_024881	--	Novel_mRNA	0.199212	0.154457	0.480013	0.335315	0.318066	0.104914
LNC_007515	XLOC_082299	--	intronic_lncRNA	0.158259	0.190867	0.204632	0.346027	0.124466	0.109318		ENSSSCT00000088164	gene-ENSSSCG00000014349	ENSSSCG00000014349	protein_coding	0.104885	0.126476	0.298934	0.133306	0.198694	0.105144
LNC_000278	XLOC_003361	--	intronic_lncRNA	0.287706	0.235088	0.195994	0.239283	0.225851	0.109433		ENSSSCT00000017792	gene-ENSSSCG00000016337	ENSSSCG00000016337	protein_coding	0.454016	0.170496	0.235044	0.27303	0.578774	0.10543
ENSSSCT00000068487	gene-ENSSSCG00000050423	ENSSSCG00000050423	lncRNA	0.339041	0.135818	0.249129	0.297297	0.335786	0.109461		Novel_009412	XLOC_128019	--	Novel_mRNA	0.570778	0.278414	0.406233	0.601437	0.12084	0.105473
LNC_003570	XLOC_039482	--	intronic_lncRNA	0.220058	0.254351	0.125502	0.121104	0.121553	0.109614		ENSSSCT00000013769	gene-ENSSSCG00000012590	ENSSSCG00000012590	protein_coding	0.356927	0.456754	0.177415	0.303434	0.10153	0.105544
LNC_003549	XLOC_039302	--	intronic_lncRNA	0.46666	0.115895	0.299962	0.308295	0.374937	0.109662		Novel_003893	XLOC_060220	--	Novel_mRNA	0.295915	0.217747	0.352891	0.349427	0.220732	0.10576
LNC_008862	XLOC_095896	--	intronic_lncRNA	0.109097	0.134869	0.126116	0.16693	0.20307	0.110491		Novel_000735	XLOC_013565	--	Novel_mRNA	0.127303	0.151576	0.246465	0.230323	0.286163	0.105907
LNC_009339	XLOC_100025	--	intronic_lncRNA	0.213531	0.367375	0.368352	0.49112	0.213698	0.110727		ENSSSCT00000044636	gene-ENSSSCG00000006329	ENSSSCG00000006329	protein_coding	0.249494	0.12576	0.168586	0.292685	0.120528	0.105982
LNC_004836	XLOC_055340	--	intronic_lncRNA	0.122877	0.168912	0.24926	0.381581	0.108757	0.111739		ENSSSCT00000088312	gene-ENSSSCG00000032262	ENSSSCG00000032262	protein_coding	0.36823	0.238735	0.405141	0.564279	0.208319	0.106134
LNC_000725	XLOC_009613	--	intronic_lncRNA	0.254081	0.199653	0.16125	0.393155	0.10195	0.111776		ENSSSCT00000085021	gene-ENSSSCG00000006082	ENSSSCG00000006082	protein_coding	1.01953	0.305338	0.320156	0.318396	0.299896	0.106139
LNC_009191	XLOC_099042	--	intronic_lncRNA	0.165541	0.158613	0.124514	0.318858	0.189721	0.111828		ENSSSCT00000057957	gene-ENSSSCG00000007074	ENSSSCG00000007074	protein_coding	0.295513	0.391677	0.40474	0.422557	0.413888	0.106211
ENSSSCT00000030032	gene-ENSSSCG00000027975	ENSSSCG00000027975	lncRNA	0.200702	0.180759	0.106365	0.276246	0.233974	0.111877		ENSSSCT00000054524	gene-ENSSSCG00000000072	ENSSSCG00000000072	protein_coding	0.569329	0.87828	0.905312	0.26582	0.207419	0.106411
LNC_003565	XLOC_039424	--	lincRNA	0.119718	0.23336	0.310296	0.163949	0.74958	0.112509		ENSSSCT00000077836	gene-ENSSSCG00000017052	ENSSSCG00000017052	protein_coding	0.183671	0.117133	0.202567	0.309319	0.672949	0.106501
LNC_011281	XLOC_121210	--	intronic_lncRNA	0.232805	0.175911	0.233741	0.222817	0.178478	0.112595		ENSSSCT00000047910	gene-ENSSSCG00000031147	ENSSSCG00000031147	protein_coding	0.210171	1.95	2.79895	0.303816	0.114768	0.106689
LNC_006788	XLOC_074217	--	lincRNA	0.232077	0.255138	0.129	0.147218	0.311427	0.112758		ENSSSCT00000080426	gene-ENSSSCG00000015428	ENSSSCG00000015428	protein_coding	0.201386	0.279684	0.14604	0.154469	0.173303	0.106755
LNC_008703	XLOC_094688	--	intronic_lncRNA	0.371214	0.105192	0.183949	0.181646	0.168776	0.113317		ENSSSCT00000028316	gene-ENSSSCG00000020783	ENSSSCG00000020783	protein_coding	5.56422	5.28731	5.74233	14.5138	6.64788	0.106972
LNC_007908	XLOC_086608	--	antisense_lncRNA	0.202098	0.141754	0.299184	0.2183	0.481053	0.113739		Novel_005630	XLOC_081600	--	Novel_mRNA	0.127272	0.206217	0.190996	0.230869	0.375481	0.107179
LNC_000789	XLOC_010270	--	lincRNA	0.139413	0.529828	0.566158	0.16934	0.130465	0.113927		Novel_000784	XLOC_014433	--	Novel_mRNA	0.549126	0.514986	0.312601	0.41607	0.236116	0.107262
LNC_007039	XLOC_076533	--	intronic_lncRNA	0.193176	0.157129	0.437851	0.227298	0.173145	0.114112		ENSSSCT00000074931	gene-ENSSSCG00000040140	ENSSSCG00000040140	protein_coding	0.269935	0.136408	0.237905	0.231641	0.676189	0.107292
LNC_001389	XLOC_016998	--	intronic_lncRNA	0.333501	0.630171	1.01165	0.510287	0.335628	0.114923		ENSSSCT00000091518	gene-ENSSSCG00000040431	ENSSSCG00000040431	protein_coding	0.14039	0.26544	0.316074	0.403349	0.196078	0.107783
LNC_008823	XLOC_095544	--	intronic_lncRNA	0.155113	0.215525	0.680541	0.323045	0.347038	0.114995		ENSSSCT00000051176	gene-ENSSSCG00000039107	ENSSSCG00000039107	protein_coding	0.374036	0.141111	0.13247	0.402351	0.243413	0.107955
LNC_006021	XLOC_066815	--	lincRNA	0.16691	0.193519	0.158286	0.344076	0.355575	0.115043		Novel_002453	XLOC_038126	--	Novel_mRNA	0.294652	0.366644	0.383952	0.107384	0.33809	0.108111
LNC_009113	XLOC_098208	--	lincRNA	0.167766	0.17624	0.307051	0.226763	0.116047	0.115215		Novel_006155	XLOC_089045	--	Novel_mRNA	0.26552	0.315204	0.221758	0.243364	0.180893	0.10831
LNC_004362	XLOC_049169	--	lincRNA	0.406728	0.190313	0.130299	0.23389	0.166585	0.115368		Novel_003678	XLOC_057746	--	Novel_mRNA	0.194776	0.282431	0.130758	0.358075	0.202034	0.108419
LNC_008541	XLOC_093301	--	intronic_lncRNA	0.144666	0.111799	0.171706	0.251768	0.144972	0.115518		ENSSSCT00000065637	gene-ENSSSCG00000014970	ENSSSCG00000014970	protein_coding	0.259817	0.117865	0.127406	0.177504	0.203151	0.108503
LNC_009260	XLOC_099473	--	intronic_lncRNA	0.264467	0.397118	0.510569	0.425094	0.20965	0.115591		Novel_001111	XLOC_020318	--	Novel_mRNA	0.217336	0.276767	0.157311	0.215745	0.381572	0.108592
LNC_007763	XLOC_085138	--	intronic_lncRNA	0.254412	0.215145	0.480078	0.17117	0.310439	0.115666		Novel_004989	XLOC_072243	--	Novel_mRNA	0.164781	0.180191	0.238942	0.224053	0.111815	0.108763
LNC_006043	XLOC_067120	--	intronic_lncRNA	0.19641	0.196434	0.275755	0.198617	0.226213	0.115806		ENSSSCT00000004223	gene-ENSSSCG00000003816	ENSSSCG00000003816	protein_coding	0.272848	0.130562	0.2389	0.294944	0.387432	0.108765
LNC_002342	XLOC_026257	--	intronic_lncRNA	0.312868	0.771778	0.209388	0.177681	0.625302	0.115948		Novel_006634	XLOC_095456	--	Novel_mRNA	0.253729	0.237396	0.194753	0.460147	0.231527	0.109018
LNC_010130	XLOC_107950	--	intronic_lncRNA	0.463332	0.2082	0.231697	0.253188	0.182297	0.116391		ENSSSCT00000072112	gene-ENSSSCG00000010196	ENSSSCG00000010196	protein_coding	0.289813	1.15327	0.671785	0.716111	0.806969	0.109128
LNC_007370	XLOC_081059	--	intronic_lncRNA	0.410469	0.449051	0.230765	0.221022	0.103999	0.116675		Novel_001948	XLOC_030904	--	Novel_mRNA	0.110144	0.375651	0.202731	0.19582	0.14918	0.109267
LNC_004765	XLOC_054491	--	intronic_lncRNA	0.390899	0.218543	0.12848	0.135103	0.119484	0.116892		Novel_001830	XLOC_028038	--	Novel_mRNA	0.408575	0.774132	0.985264	0.488886	0.241426	0.109398
LNC_002083	XLOC_024460	--	intronic_lncRNA	0.575446	0.324873	0.372352	0.149175	0.565652	0.116937		Novel_001911	XLOC_029941	--	Novel_mRNA	2.1398	0.201043	0.864188	1.0403	2.66959	0.109669
LNC_005355	XLOC_060053	--	intronic_lncRNA	0.221362	0.318148	0.446533	0.159601	0.175919	0.117434		ENSSSCT00000084183	gene-ENSSSCG00000011258	ENSSSCG00000011258	protein_coding	0.295704	0.197722	0.132119	0.560071	0.118102	0.109747
LNC_004948	XLOC_056443	--	lincRNA	0.224057	0.100409	0.216445	0.264181	0.271948	0.117812		ENSSSCT00000019112	gene-ENSSSCG00000017557	ENSSSCG00000017557	protein_coding	1.83701	1.36762	1.04821	0.289623	0.765903	0.109757
LNC_005031	XLOC_057167	--	intronic_lncRNA	0.23947	0.107389	0.206374	0.173907	0.356876	0.118056		Novel_001858	XLOC_028229	--	Novel_mRNA	0.358309	0.238924	0.101781	0.14422	0.194145	0.109929
LNC_000799	XLOC_010409	--	intronic_lncRNA	0.190395	0.152482	0.204604	0.206595	0.117549	0.118572		Novel_000463	XLOC_009702	--	Novel_mRNA	0.22348	0.26207	0.213942	0.236789	0.104964	0.109971
LNC_007898	XLOC_086512	--	intronic_lncRNA	0.276085	0.252138	0.257979	0.21165	0.235822	0.118845		ENSSSCT00000048028	gene-ENSSSCG00000012847	ENSSSCG00000012847	protein_coding	0.168481	0.249068	0.137886	0.267307	0.199307	0.11001
LNC_000970	XLOC_012233	--	intronic_lncRNA	0.249307	0.309296	0.135584	0.28445	0.387907	0.119165		ENSSSCT00000066374	gene-ENSSSCG00000034211	ENSSSCG00000034211	protein_coding	0.491256	0.44034	0.375784	0.201864	0.119465	0.110013
LNC_011463	XLOC_123376	--	intronic_lncRNA	0.252208	0.25666	0.22578	0.198699	0.168699	0.119516		Novel_001362	XLOC_023630	--	Novel_mRNA	0.278821	0.481519	0.225828	0.235432	0.33034	0.110087
LNC_004733	XLOC_054050	--	antisense_lncRNA	0.256336	0.333961	0.280342	0.493389	0.333652	0.119516		ENSSSCT00000039164	gene-ENSSSCG00000007932	ENSSSCG00000007932	protein_coding	0.197323	0.240039	0.134138	0.187354	0.110924	0.110226
LNC_006013	XLOC_066466	--	intronic_lncRNA	0.278514	0.19623	0.115456	0.225356	0.214146	0.119622		Novel_004119	XLOC_062009	--	Novel_mRNA	0.275021	0.248416	0.277354	0.195298	0.170625	0.110298
LNC_009297	XLOC_099627	--	intronic_lncRNA	0.538457	0.159145	0.365098	0.222406	0.49045	0.119632		Novel_000664	XLOC_012830	--	Novel_mRNA	0.194391	0.603775	0.442695	0.197409	0.615252	0.110375
ENSSSCT00000080872	gene-ENSSSCG00000050466	ENSSSCG00000050466	lncRNA	0.130545	0.112061	0.139873	0.269539	0.106283	0.119837		Novel_000917	XLOC_016827	--	Novel_mRNA	0.31621	0.242259	0.585104	0.229311	0.238815	0.110526
LNC_006220	XLOC_068400	--	intronic_lncRNA	0.311935	0.192348	0.164938	0.221373	0.13978	0.119958		ENSSSCT00000062973	gene-ENSSSCG00000021443	ENSSSCG00000021443	protein_coding	1.85901	0.21046	1.23045	1.00462	0.228367	0.110541
LNC_001396	XLOC_017030	--	intronic_lncRNA	0.398375	0.212655	0.152488	0.186562	0.313747	0.120456		Novel_008179	XLOC_118626	--	Novel_mRNA	0.105334	0.29479	0.137984	0.25986	0.12154	0.110835
LNC_011860	XLOC_126756	--	lincRNA	0.114185	0.104037	0.22952	0.320105	0.325731	0.120655		ENSSSCT00000005801	gene-ENSSSCG00000005266	ENSSSCG00000005266	protein_coding	0.209917	0.11338	0.160377	0.126685	0.184264	0.110896
LNC_001105	XLOC_013481	--	antisense_lncRNA	0.13135	0.149168	0.116932	0.152676	0.12857	0.120663		ENSSSCT00000087893	gene-ENSSSCG00000013110	ENSSSCG00000013110	protein_coding	5.5273	0.535081	4.45043	0.671501	2.34609	0.111115
LNC_011862	XLOC_126765	--	lincRNA	0.146675	0.25469	0.265816	0.115945	0.236312	0.12107		Novel_005853	XLOC_084829	--	Novel_mRNA	1.42183	1.66644	0.363646	0.430147	0.328367	0.111135
LNC_004390	XLOC_049433	--	intronic_lncRNA	0.137725	0.128881	0.380758	0.323589	0.258933	0.121447		Novel_007484	XLOC_106867	--	Novel_mRNA	0.175298	0.278417	0.125372	0.329629	0.140498	0.111142
LNC_003263	XLOC_036854	--	intronic_lncRNA	0.221965	0.273422	0.217661	0.212505	0.148872	0.121646		Novel_000905	XLOC_016757	--	Novel_mRNA	0.449579	0.394973	0.275391	0.187248	0.169511	0.11152
ENSSSCT00000085182	gene-ENSSSCG00000050988	ENSSSCG00000050988	lncRNA	0.225226	0.168295	0.152688	0.198899	0.120829	0.121724		ENSSSCT00000086345	gene-ENSSSCG00000028465	ENSSSCG00000028465	protein_coding	0.513888	0.626743	0.290592	0.146617	0.236549	0.11152
LNC_005782	XLOC_063958	--	intronic_lncRNA	0.107094	0.128642	0.194254	0.171956	0.196649	0.121919		Novel_006150	XLOC_088933	--	Novel_mRNA	0.483277	0.610016	0.365789	0.509187	0.193624	0.111544
LNC_009239	XLOC_099317	--	intronic_lncRNA	0.27484	0.225045	0.139198	0.231819	0.279245	0.12196		Novel_001900	XLOC_029256	--	Novel_mRNA	0.167323	0.272431	0.137459	0.231921	0.103946	0.111545
LNC_002616	XLOC_028768	--	antisense_lncRNA	0.156907	0.26988	0.110032	0.17044	0.221934	0.122254		Novel_002631	XLOC_040065	--	Novel_mRNA	0.20195	0.206443	0.305755	0.146894	0.210976	0.111825
LNC_000415	XLOC_005058	--	intronic_lncRNA	1.23199	0.854476	0.465096	0.902122	0.353724	0.122273		Novel_003658	XLOC_057550	--	Novel_mRNA	0.169113	0.214264	0.194942	0.151384	0.112431	0.111896
LNC_011432	XLOC_123007	--	intronic_lncRNA	0.271238	0.402761	0.261227	0.244279	0.102098	0.123019		ENSSSCT00000004906	gene-ENSSSCG00000004441	ENSSSCG00000004441	protein_coding	2.14618	0.134271	0.158856	0.154283	2.33799	0.112175
ENSSSCT00000067936	gene-ENSSSCG00000047310	ENSSSCG00000047310	lncRNA	0.540047	0.557489	0.432958	0.115305	0.182072	0.123031		Novel_000029	XLOC_000618	--	Novel_mRNA	0.198768	0.219609	0.214861	0.252104	0.220458	0.11219
LNC_011069	XLOC_118484	--	intronic_lncRNA	0.251915	0.143392	0.432328	0.484628	0.247382	0.123276		ENSSSCT00000012960	gene-ENSSSCG00000011848	ENSSSCG00000011848	protein_coding	17.9002	5.43361	4.54085	23.5656	10.8527	0.112358
LNC_000483	XLOC_005969	--	intronic_lncRNA	0.200019	0.212251	0.305728	0.143724	0.302944	0.123284		ENSSSCT00000067310	gene-ENSSSCG00000008136	ENSSSCG00000008136	protein_coding	0.380864	0.163322	0.154835	0.101119	0.429262	0.112509
ENSSSCT00000075045	gene-ENSSSCG00000049107	ENSSSCG00000049107	lncRNA	0.16183	0.302516	0.248482	0.140575	0.239782	0.1233		ENSSSCT00000084454	gene-ENSSSCG00000014904	ENSSSCG00000014904	protein_coding	0.123274	0.30583	0.142481	0.447043	0.365332	0.112711
LNC_007433	XLOC_081634	--	intronic_lncRNA	0.176368	0.301312	0.257893	0.222002	0.131358	0.123428		Novel_004750	XLOC_069416	--	Novel_mRNA	0.165901	0.134791	0.129992	0.108107	0.12254	0.112755
LNC_006723	XLOC_073599	--	lincRNA	0.228018	0.424962	0.261113	0.23033	0.211826	0.123515		ENSSSCT00000033901	gene-ENSSSCG00000024813	ENSSSCG00000024813	protein_coding	0.205058	0.312876	0.119779	0.21199	0.304686	0.113026
LNC_010208	XLOC_108553	--	intronic_lncRNA	0.317143	0.552114	0.493974	0.454986	0.489874	0.123733		Novel_009476	XLOC_130034	--	Novel_mRNA	0.203878	0.156046	0.286294	0.233448	0.257734	0.113073
LNC_005838	XLOC_065151	--	intronic_lncRNA	0.450651	0.388178	0.217916	0.577947	0.428736	0.123822		ENSSSCT00000051142	gene-ENSSSCG00000010359	ENSSSCG00000010359	protein_coding	0.176907	0.146849	0.173439	0.211822	0.173748	0.113099
LNC_009521	XLOC_101202	--	intronic_lncRNA	0.226138	0.167568	0.117155	0.116006	0.122503	0.125095		Novel_006077	XLOC_087137	--	Novel_mRNA	0.117223	0.204852	0.379433	0.186017	0.175586	0.113197
ENSSSCT00000074197	gene-ENSSSCG00000051555	ENSSSCG00000051555	lncRNA	0.113795	0.200909	0.215699	0.156399	0.288161	0.125191		Novel_002838	XLOC_042973	--	Novel_mRNA	0.585988	0.423716	0.415344	0.644513	0.102853	0.113231
LNC_011056	XLOC_118341	--	intronic_lncRNA	0.118519	0.159949	0.25002	0.213428	0.120896	0.125398		ENSSSCT00000081506	gene-ENSSSCG00000028512	ENSSSCG00000028512	protein_coding	0.276743	0.202533	0.171576	0.105029	0.235594	0.113399
LNC_003711	XLOC_040690	--	intronic_lncRNA	0.209892	0.155626	0.422792	0.260449	0.227337	0.125827		ENSSSCT00000008789	gene-ENSSSCG00000008020	ENSSSCG00000008020	protein_coding	0.738436	0.439019	0.109052	0.70629	0.120457	0.113423
LNC_004437	XLOC_050104	--	lincRNA	7.81777	11.6489	9.29249	0.737996	4.00993	0.125911		Novel_003865	XLOC_059906	--	Novel_mRNA	0.157591	0.168127	0.124039	0.181302	0.180336	0.113617
ENSSSCT00000076938	gene-ENSSSCG00000050394	ENSSSCG00000050394	lncRNA	0.286399	0.18489	0.322936	0.171213	0.417439	0.126264		ENSSSCT00000075455	gene-ENSSSCG00000032642	ENSSSCG00000032642	protein_coding	0.176331	0.230622	0.110677	0.137403	0.356574	0.113922
LNC_004664	XLOC_053047	--	intronic_lncRNA	0.267929	0.214798	0.216917	0.200535	0.137245	0.126844		Novel_001797	XLOC_027547	--	Novel_mRNA	0.208268	0.210937	0.23763	0.23818	0.237815	0.113945
LNC_005688	XLOC_063151	--	intronic_lncRNA	0.164593	0.18164	0.405212	0.148911	0.15849	0.127266		Novel_000908	XLOC_016760	--	Novel_mRNA	0.556638	0.727018	0.310694	0.285609	0.142112	0.114036
LNC_001027	XLOC_012826	--	intronic_lncRNA	0.108412	0.160712	0.243564	0.105749	0.178264	0.128269		Novel_003566	XLOC_056212	--	Novel_mRNA	0.243703	0.106571	0.113558	0.206292	0.105091	0.114178
LNC_005527	XLOC_061723	--	intronic_lncRNA	0.246913	0.143753	0.345666	0.356966	0.455699	0.12887		ENSSSCT00000090833	gene-ENSSSCG00000035729	ENSSSCG00000035729	protein_coding	12.549	0.256989	0.318368	0.23566	12.7218	0.114224
LNC_005780	XLOC_063953	--	intronic_lncRNA	0.20738	0.346509	0.273845	0.350057	0.290338	0.12914		ENSSSCT00000048745	gene-ENSSSCG00000038811	ENSSSCG00000038811	protein_coding	0.315541	0.356465	0.156327	0.413042	0.462159	0.114259
LNC_001970	XLOC_023650	--	antisense_lncRNA	0.149969	0.533878	0.241693	0.211205	0.641701	0.129482		ENSSSCT00000015385	gene-ENSSSCG00000014084	ENSSSCG00000014084	protein_coding	0.204968	0.191348	0.215627	0.148162	0.148732	0.114385
LNC_002246	XLOC_025512	--	intronic_lncRNA	0.393642	0.216497	0.470893	0.252928	0.1807	0.130437		Novel_006405	XLOC_092638	--	Novel_mRNA	0.501287	0.31631	0.732311	0.680366	0.460489	0.114495
LNC_005489	XLOC_061519	--	intronic_lncRNA	0.448984	0.699469	0.721713	0.392264	0.279791	0.130468		ENSSSCT00000046513	gene-ENSSSCG00000002280	ENSSSCG00000002280	protein_coding	0.218929	0.102646	0.403334	0.164773	0.20277	0.114588
LNC_000377	XLOC_004663	--	intronic_lncRNA	0.292878	0.1554	0.150201	0.205955	0.305747	0.130481		Novel_002658	XLOC_040444	--	Novel_mRNA	0.235994	0.131833	0.366393	0.304874	0.126331	0.114611
LNC_003738	XLOC_040921	--	intronic_lncRNA	0.286078	0.254949	0.339637	0.349873	0.510963	0.130572		Novel_006851	XLOC_098007	--	Novel_mRNA	0.158509	0.466964	0.143538	0.152933	0.209637	0.114847
LNC_007092	XLOC_077004	--	intronic_lncRNA	0.218519	0.168589	0.212764	0.281043	0.150298	0.13079		ENSSSCT00000081016	gene-ENSSSCG00000016549	ENSSSCG00000016549	protein_coding	0.558772	0.134234	0.114723	0.217577	0.14803	0.114854
ENSSSCT00000082216	gene-ENSSSCG00000050834	ENSSSCG00000050834	lncRNA	2.36728	1.28325	0.714932	0.269293	0.793693	0.130916		Novel_005605	XLOC_081435	--	Novel_mRNA	0.271676	0.210827	0.265913	0.330941	0.27771	0.114916
LNC_007034	XLOC_076524	--	intronic_lncRNA	0.539691	0.494413	0.4933	0.307841	0.172333	0.131031		ENSSSCT00000061675	gene-ENSSSCG00000035598	ENSSSCG00000035598	protein_coding	0.297425	0.295167	0.13361	0.313137	0.299351	0.115001
LNC_006558	XLOC_072103	--	intronic_lncRNA	0.276198	0.243925	0.758339	0.21893	0.176123	0.131061		Novel_002568	XLOC_039435	--	Novel_mRNA	0.685877	0.241254	0.40274	0.326948	0.121931	0.115079
LNC_007029	XLOC_076445	--	lincRNA	0.220099	0.20724	0.309285	0.380215	0.805868	0.131932		ENSSSCT00000089630	gene-ENSSSCG00000049444	ENSSSCG00000049444	protein_coding	1.02008	1.11176	0.379741	0.401427	0.512361	0.115159
LNC_012283	XLOC_130650	--	intronic_lncRNA	0.183697	0.153738	0.239365	0.111869	0.241991	0.131986		Novel_008854	XLOC_126241	--	Novel_mRNA	0.152264	0.227293	0.162436	0.192728	0.139438	0.1152
LNC_004144	XLOC_046263	--	intronic_lncRNA	0.243598	0.454752	0.416125	0.443948	0.132744	0.132264		Novel_006173	XLOC_089143	--	Novel_mRNA	0.113866	0.288663	0.156096	0.222218	0.13826	0.115266
LNC_000980	XLOC_012368	--	intronic_lncRNA	0.141518	0.265573	0.353182	0.25503	0.100703	0.132656		Novel_007171	XLOC_101064	--	Novel_mRNA	0.204842	0.359077	0.223292	0.440423	0.46089	0.115368
LNC_005857	XLOC_065352	--	intronic_lncRNA	0.149566	0.203336	0.310878	0.108097	0.135302	0.132713		ENSSSCT00000053607	gene-ENSSSCG00000014010	ENSSSCG00000014010	protein_coding	0.86153	0.905132	1.32501	0.567259	0.207702	0.115601
LNC_003309	XLOC_037201	--	intronic_lncRNA	0.114229	0.114666	0.267085	0.161374	0.122701	0.132808		ENSSSCT00000079592	gene-ENSSSCG00000009015	ENSSSCG00000009015	protein_coding	0.711293	0.690205	0.128531	1.0217	0.868832	0.11578
LNC_011132	XLOC_119143	--	intronic_lncRNA	0.304947	0.174754	0.217434	0.225003	0.163852	0.132848		Novel_005050	XLOC_072861	--	Novel_mRNA	0.638013	0.364419	0.550157	0.166642	0.355916	0.115806
LNC_008461	XLOC_091820	--	intronic_lncRNA	0.184721	0.123405	0.165599	0.243289	0.288798	0.132983		Novel_009563	XLOC_132200	--	Novel_mRNA	0.255038	0.217856	0.147288	0.116521	0.618987	0.115899
ENSSSCT00000089198	gene-ENSSSCG00000050099	ENSSSCG00000050099	lncRNA	0.367336	0.174311	0.528533	0.242363	0.257948	0.133321		ENSSSCT00000005559	gene-ENSSSCG00000005043	ENSSSCG00000005043	protein_coding	0.394409	0.646437	1.39193	0.127014	0.516758	0.11606
LNC_008092	XLOC_088716	--	lincRNA	0.328999	0.391533	0.139946	0.179987	0.263274	0.133391		ENSSSCT00000054590	gene-ENSSSCG00000037977	ENSSSCG00000037977	protein_coding	0.250607	0.298057	0.514886	0.528363	0.496806	0.116263
LNC_008299	XLOC_090552	--	intronic_lncRNA	0.413782	0.100919	0.191462	0.354525	0.23025	0.13352		ENSSSCT00000082251	gene-ENSSSCG00000014283	ENSSSCG00000014283	protein_coding	0.245859	0.103292	0.11254	0.14818	0.131538	0.116304
LNC_010324	XLOC_109418	--	intronic_lncRNA	0.348471	0.28118	0.310374	0.244568	0.216117	0.133584		ENSSSCT00000028438	gene-ENSSSCG00000003527	ENSSSCG00000003527	protein_coding	0.748104	0.203619	0.122145	0.354747	0.518334	0.116416
ENSSSCT00000068431	gene-ENSSSCG00000042811	ENSSSCG00000042811	lncRNA	0.161419	0.177051	0.109539	0.134732	0.130608	0.133726		Novel_007590	XLOC_108483	--	Novel_mRNA	0.617879	0.211006	0.186377	0.165117	0.162087	0.116738
LNC_002856	XLOC_032113	--	intronic_lncRNA	0.112834	0.175246	0.212256	0.200159	0.215343	0.133868		Novel_005309	XLOC_076067	--	Novel_mRNA	0.368551	0.708144	0.203418	0.173334	0.566428	0.1168
LNC_006913	XLOC_075445	--	antisense_lncRNA	0.195756	0.310087	0.125481	0.356013	0.109925	0.134247		Novel_003925	XLOC_060920	--	Novel_mRNA	0.251995	0.482435	0.173515	0.125027	0.315031	0.11683
LNC_010414	XLOC_110519	--	intronic_lncRNA	0.216384	0.274706	0.28332	0.271505	0.302713	0.134554		Novel_009628	XLOC_133472	--	Novel_mRNA	0.354869	0.100571	0.111107	0.211636	0.113379	0.116932
LNC_000644	XLOC_008323	--	intronic_lncRNA	0.128045	0.562699	0.329572	0.129267	0.178545	0.134724		ENSSSCT00000054544	gene-ENSSSCG00000005060	ENSSSCG00000005060	protein_coding	0.691287	1.91791	2.56814	0.834246	0.620927	0.116942
LNC_005098	XLOC_057723	--	intronic_lncRNA	0.503072	0.146311	0.470577	0.406195	0.263796	0.135602		ENSSSCT00000047287	gene-ENSSSCG00000010604	ENSSSCG00000010604	protein_coding	0.200851	0.749904	0.325426	0.337939	0.154486	0.117069
LNC_012217	XLOC_129742	--	intronic_lncRNA	0.142504	0.129653	0.21001	0.243131	0.424331	0.135753		Novel_008039	XLOC_116432	--	Novel_mRNA	0.188498	0.313411	0.391366	0.133075	0.410078	0.117164
LNC_003541	XLOC_039213	--	intronic_lncRNA	0.234791	0.273649	0.734418	0.242016	0.376443	0.135904		ENSSSCT00000060872	gene-ENSSSCG00000002267	ENSSSCG00000002267	protein_coding	0.246699	0.227039	0.317115	0.223734	0.234168	0.117196
LNC_010078	XLOC_107285	--	intronic_lncRNA	0.420527	0.594475	0.423156	0.12669	0.304879	0.136251		ENSSSCT00000018207	gene-ENSSSCG00000016726	ENSSSCG00000016726	protein_coding	1.62123	0.71488	1.43158	0.327834	0.41079	0.117296
LNC_001945	XLOC_023500	--	intronic_lncRNA	0.275489	0.198579	0.611391	0.150437	0.121282	0.136616		ENSSSCT00000085357	gene-ENSSSCG00000049051	ENSSSCG00000049051	protein_coding	0.173413	0.194283	0.133326	0.137204	0.124699	0.117301
LNC_012305	XLOC_131115	--	intronic_lncRNA	0.245511	0.166935	0.173953	0.148555	0.177192	0.136623		ENSSSCT00000058812	gene-ENSSSCG00000004358	ENSSSCG00000004358	protein_coding	0.410173	7.09861	0.505798	8.13904	0.212144	0.11748
LNC_006045	XLOC_067122	--	intronic_lncRNA	0.127375	0.29901	0.248846	0.171741	0.195676	0.137142		Novel_002511	XLOC_038596	--	Novel_mRNA	0.167621	0.188199	0.301181	0.149212	0.182711	0.117679
ENSSSCT00000088440	gene-ENSSSCG00000042629	ENSSSCG00000042629	lncRNA	0.109733	0.147855	0.127089	0.159307	0.268997	0.137154		ENSSSCT00000053875	gene-ENSSSCG00000005367	ENSSSCG00000005367	protein_coding	0.297281	0.557082	0.209225	1.50978	0.750901	0.117793
LNC_005803	XLOC_064663	--	intronic_lncRNA	0.476067	0.351291	0.422842	0.357867	0.264441	0.137189		Novel_005616	XLOC_081490	--	Novel_mRNA	0.134107	0.262299	0.176595	0.249088	0.18943	0.117937
LNC_007745	XLOC_085059	--	intronic_lncRNA	0.207863	0.257359	0.237269	0.153784	0.144768	0.137297		ENSSSCT00000082236	gene-ENSSSCG00000043674	ENSSSCG00000043674	protein_coding	0.645397	0.437256	0.292296	0.132805	0.378268	0.118276
ENSSSCT00000067900	gene-ENSSSCG00000042103	ENSSSCG00000042103	lncRNA	0.556699	0.434101	0.300657	0.546766	0.353239	0.137395		Novel_005118	XLOC_074040	--	Novel_mRNA	0.14859	0.227356	0.112524	0.194282	0.214864	0.118369
LNC_005271	XLOC_059182	--	lincRNA	0.127964	0.398171	0.286611	0.276158	0.183814	0.137685		Novel_003052	XLOC_047018	--	Novel_mRNA	0.48195	0.422756	0.117483	0.480465	0.133302	0.118429
LNC_007055	XLOC_076619	--	intronic_lncRNA	0.193186	0.345117	0.143078	0.257628	0.112308	0.137686		ENSSSCT00000049645	gene-ENSSSCG00000004652	ENSSSCG00000004652	protein_coding	0.289841	0.360452	0.379005	0.32042	0.117342	0.118451
LNC_006555	XLOC_072089	--	intronic_lncRNA	0.360894	0.210264	0.251044	0.299632	0.373247	0.137702		ENSSSCT00000060005	gene-ENSSSCG00000038913	ENSSSCG00000038913	protein_coding	0.136155	0.386563	0.239115	0.19514	0.19207	0.118571
LNC_010848	XLOC_115831	--	lincRNA	0.303574	0.276665	0.217597	0.262748	0.158702	0.137853		Novel_006772	XLOC_096974	--	Novel_mRNA	0.542042	0.357813	0.456989	0.238455	0.485334	0.118807
LNC_007056	XLOC_076623	--	intronic_lncRNA	0.266317	0.471272	0.287983	0.313257	0.173465	0.138055		Novel_006852	XLOC_098007	--	Novel_mRNA	0.331414	0.22836	0.487271	0.215437	0.280547	0.11888
LNC_007928	XLOC_086730	--	intronic_lncRNA	0.276372	0.191696	0.203432	0.254421	0.215155	0.13831		ENSSSCT00000085211	gene-ENSSSCG00000046092	ENSSSCG00000046092	protein_coding	0.103776	0.129104	0.124998	0.141449	0.257209	0.119128
LNC_011736	XLOC_125885	--	lincRNA	0.371515	0.178874	0.176853	0.105676	0.321138	0.138362		ENSSSCT00000041130	gene-ENSSSCG00000006876	ENSSSCG00000006876	protein_coding	0.505382	0.252693	0.232585	0.325478	0.204118	0.119358
LNC_005413	XLOC_061036	--	intronic_lncRNA	0.476539	0.203941	0.249303	0.375831	0.496933	0.138395		Novel_003699	XLOC_058037	--	Novel_mRNA	0.412495	0.400983	0.449747	0.136736	0.279443	0.119585
LNC_005959	XLOC_066140	--	antisense_lncRNA	0.2722	3.27659	0.274756	0.20087	2.10191	0.138549		Novel_000433	XLOC_008580	--	Novel_mRNA	0.336625	0.112337	0.189255	0.186509	0.12575	0.11972
ENSSSCT00000089892	gene-ENSSSCG00000048349	ENSSSCG00000048349	lncRNA	0.712488	0.466654	0.305303	0.375238	0.800716	0.138719		ENSSSCT00000074557	gene-ENSSSCG00000043871	ENSSSCG00000043871	protein_coding	0.226855	0.63177	0.240439	0.404032	0.568402	0.119853
LNC_000057	XLOC_000531	--	intronic_lncRNA	0.15272	0.315492	0.27846	0.351321	0.447632	0.138858		ENSSSCT00000071662	gene-ENSSSCG00000006663	ENSSSCG00000006663	protein_coding	0.378445	0.542183	0.485439	0.377275	8.65843	0.119907
LNC_006416	XLOC_070965	--	intronic_lncRNA	0.395621	0.179694	0.188454	0.372247	0.494162	0.138934		Novel_001109	XLOC_020299	--	Novel_mRNA	0.17604	0.137102	0.104067	0.151036	0.693227	0.120031
LNC_010123	XLOC_107862	--	intronic_lncRNA	0.16919	0.174307	0.268556	0.425434	0.506813	0.139118		ENSSSCT00000023215	gene-ENSSSCG00000025357	ENSSSCG00000025357	protein_coding	0.417462	0.129196	0.130388	0.242479	0.416988	0.12005
ENSSSCT00000083943	gene-ENSSSCG00000043516	ENSSSCG00000043516	lncRNA	0.29491	0.128305	0.360114	0.320712	0.326244	0.139137		Novel_006620	XLOC_095333	--	Novel_mRNA	0.168972	1.73957	0.365339	0.225081	0.179655	0.120083
LNC_001527	XLOC_018683	--	intronic_lncRNA	0.246181	0.241416	0.241588	0.283696	0.125152	0.13954		ENSSSCT00000083168	gene-ENSSSCG00000034765	ENSSSCG00000034765	protein_coding	0.315962	0.257084	0.265971	0.27197	0.224545	0.120414
LNC_003105	XLOC_035088	--	intronic_lncRNA	0.165483	0.141624	0.178166	0.114726	0.148754	0.139633		Novel_008108	XLOC_117600	--	Novel_mRNA	0.296805	0.259606	0.263566	0.161298	0.25722	0.120537
LNC_002724	XLOC_030534	--	intronic_lncRNA	0.200767	0.284099	0.236086	0.254668	0.465698	0.139637		Novel_002080	XLOC_032676	--	Novel_mRNA	0.287401	0.47806	0.395688	0.283289	0.490561	0.120645
LNC_001651	XLOC_020307	--	intronic_lncRNA	0.224841	0.167741	0.166192	0.152434	0.193692	0.139822		Novel_008806	XLOC_126036	--	Novel_mRNA	0.109792	0.382534	0.163998	0.215764	0.198294	0.121473
LNC_004250	XLOC_047924	--	intronic_lncRNA	0.278875	0.135104	0.361166	0.246411	0.178682	0.140252		Novel_007628	XLOC_108822	--	Novel_mRNA	0.150609	0.258099	0.120873	0.277175	0.153437	0.121505
LNC_002672	XLOC_029923	--	intronic_lncRNA	0.118367	0.15153	0.320041	0.12263	0.118093	0.14036		Novel_002641	XLOC_040281	--	Novel_mRNA	0.179434	0.216879	0.130335	0.1355	0.237133	0.121569
LNC_000217	XLOC_002897	--	intronic_lncRNA	0.304663	0.245523	0.332859	0.3111	0.308723	0.141005		Novel_005610	XLOC_081466	--	Novel_mRNA	0.212338	0.15565	0.220935	0.265719	0.245632	0.121861
LNC_009883	XLOC_105442	--	intronic_lncRNA	0.274695	0.309446	0.324063	0.169909	0.208358	0.141108		ENSSSCT00000009840	gene-ENSSSCG00000008983	ENSSSCG00000008983	protein_coding	0.426634	0.111794	0.110876	0.250641	0.133072	0.121923
LNC_004258	XLOC_048114	--	lincRNA	0.188373	0.283863	0.135438	0.372073	0.464215	0.141232		ENSSSCT00000015372	gene-ENSSSCG00000014072	ENSSSCG00000014072	protein_coding	0.118133	0.107045	0.12056	0.28789	0.130637	0.122047
LNC_009324	XLOC_099823	--	intronic_lncRNA	0.172793	0.191511	0.162474	0.119778	0.189567	0.141498		Novel_004205	XLOC_063015	--	Novel_mRNA	0.607424	0.174328	0.343112	0.179403	0.163967	0.12213
LNC_000097	XLOC_001158	--	lincRNA	0.142392	0.424024	0.318612	0.4285	0.113154	0.141737		Novel_001274	XLOC_022964	--	Novel_mRNA	0.117681	0.149259	0.150091	0.244971	0.319837	0.122247
LNC_002038	XLOC_024080	--	intronic_lncRNA	0.329215	0.155483	0.42043	0.145367	0.10399	0.14187		Novel_004829	XLOC_070547	--	Novel_mRNA	0.30876	0.441344	0.348511	0.10728	0.184295	0.122299
LNC_006255	XLOC_069009	--	intronic_lncRNA	0.132502	0.144493	0.243339	0.157908	0.194712	0.142089		Novel_009455	XLOC_129280	--	Novel_mRNA	0.400277	0.387241	0.423549	0.107912	0.410008	0.122334
LNC_010233	XLOC_108728	--	intronic_lncRNA	0.105567	0.112355	0.10472	0.167783	0.24262	0.142427		Novel_005962	XLOC_086021	--	Novel_mRNA	0.141385	0.219864	0.163987	0.164577	0.379652	0.122389
LNC_008723	XLOC_094834	--	intronic_lncRNA	0.234307	0.207427	0.129259	0.277172	0.116211	0.142644		Novel_004474	XLOC_066267	--	Novel_mRNA	0.18121	0.108485	0.103257	0.302021	0.228794	0.122407
LNC_000283	XLOC_003378	--	intronic_lncRNA	0.214794	0.148405	0.273912	0.319048	0.193022	0.142854		ENSSSCT00000089304	gene-ENSSSCG00000010943	ENSSSCG00000010943	protein_coding	0.178013	0.162692	0.119974	0.246775	0.113423	0.122502
LNC_006012	XLOC_066465	--	intronic_lncRNA	0.318549	0.203514	0.233724	0.197261	0.135474	0.14326		Novel_002800	XLOC_042442	--	Novel_mRNA	0.243196	0.254671	0.119834	0.267472	0.121051	0.122536
LNC_002910	XLOC_032542	--	intronic_lncRNA	0.18564	0.739348	0.198399	0.376466	0.388336	0.144672		ENSSSCT00000040084	gene-ENSSSCG00000039332	ENSSSCG00000039332	protein_coding	0.370104	0.284165	0.1007	0.178208	0.154163	0.122976
LNC_000110	XLOC_001413	--	intronic_lncRNA	0.234835	0.13687	0.33054	0.261289	0.156851	0.144965		Novel_003190	XLOC_048630	--	Novel_mRNA	0.111338	0.252599	0.247959	0.17048	0.133494	0.123003
LNC_010803	XLOC_114950	--	lincRNA	0.122354	0.100071	0.215542	0.166318	0.104681	0.145749		ENSSSCT00000023892	gene-ENSSSCG00000003775	ENSSSCG00000003775	protein_coding	0.617323	0.749508	0.478144	0.243912	0.464535	0.123081
ENSSSCT00000083418	gene-ENSSSCG00000049499	ENSSSCG00000049499	lncRNA	0.161194	0.12123	0.196912	0.855927	0.107607	0.146258		Novel_005428	XLOC_078088	--	Novel_mRNA	0.124651	0.15242	0.31504	0.124243	0.278053	0.123132
LNC_006310	XLOC_069935	--	lincRNA	0.244121	0.168193	0.278304	0.284265	0.320042	0.146285		ENSSSCT00000005547	gene-ENSSSCG00000021862	ENSSSCG00000021862	protein_coding	0.94219	0.26746	1.39052	0.264885	0.26164	0.123236
LNC_010330	XLOC_109686	--	intronic_lncRNA	0.266372	0.243134	0.154675	0.303839	0.181853	0.146286		ENSSSCT00000069250	gene-ENSSSCG00000024814	ENSSSCG00000024814	protein_coding	0.271748	1.00427	0.505931	0.517767	0.667111	0.123266
LNC_005128	XLOC_057908	--	lincRNA	0.258254	0.477132	0.207258	0.562581	0.27319	0.146487		Novel_001598	XLOC_025083	--	Novel_mRNA	0.212588	0.111441	0.142717	0.204404	0.322953	0.123358
LNC_008867	XLOC_095941	--	intronic_lncRNA	0.630489	0.915479	0.41821	0.555514	0.411575	0.146829		ENSSSCT00000019497	gene-ENSSSCG00000017915	ENSSSCG00000017915	protein_coding	0.243368	0.650307	0.369217	0.431869	0.833849	0.123429
LNC_009675	XLOC_103117	--	antisense_lncRNA	0.203584	0.486421	0.184296	0.408138	0.201267	0.14725		ENSSSCT00000037284	gene-ENSSSCG00000000152	ENSSSCG00000000152	protein_coding	0.471017	0.337462	0.115528	0.284008	0.231334	0.123596
LNC_001963	XLOC_023624	--	intronic_lncRNA	0.516926	0.408754	1.34806	0.485347	0.357828	0.147336		ENSSSCT00000072754	gene-ENSSSCG00000037898	ENSSSCG00000037898	protein_coding	0.145855	0.146434	0.242008	0.147495	0.163572	0.123639
LNC_002761	XLOC_031030	--	lincRNA	0.108454	0.235269	0.101247	0.262089	0.100662	0.147766		Novel_007938	XLOC_114404	--	Novel_mRNA	0.145226	0.258938	0.105698	0.214405	0.606439	0.123658
LNC_006223	XLOC_068436	--	intronic_lncRNA	0.149708	0.261514	0.273941	0.197214	0.127271	0.148019		ENSSSCT00000064250	gene-ENSSSCG00000007618	ENSSSCG00000007618	protein_coding	0.868928	0.182796	0.119148	0.249156	0.24809	0.123873
LNC_011287	XLOC_121254	--	lincRNA	0.205248	0.128507	0.307867	0.201461	0.205939	0.148043		ENSSSCT00000082061	gene-ENSSSCG00000014302	ENSSSCG00000014302	protein_coding	0.186824	0.289769	0.266459	0.210272	0.188793	0.123902
LNC_003842	XLOC_041910	--	intronic_lncRNA	0.144577	0.173544	0.228466	0.311487	0.335446	0.148194		Novel_004135	XLOC_062204	--	Novel_mRNA	0.115853	0.25181	0.362411	0.227382	0.217748	0.123915
ENSSSCT00000075532	gene-ENSSSCG00000049343	ENSSSCG00000049343	lncRNA	0.280639	0.229134	0.165993	0.284178	0.102567	0.148401		Novel_002637	XLOC_040112	--	Novel_mRNA	0.107936	0.191612	0.485346	0.229317	0.109551	0.123988
ENSSSCT00000075287	gene-ENSSSCG00000046117	ENSSSCG00000046117	lncRNA	0.54263	0.37329	0.455629	0.276151	0.230927	0.148585		ENSSSCT00000004574	gene-ENSSSCG00000004139	ENSSSCG00000004139	protein_coding	1.49602	1.17859	1.42165	2.82993	4.03754	0.124111
LNC_011679	XLOC_125462	--	lincRNA	0.143013	0.39851	0.406097	0.337488	2.08513	0.148745		ENSSSCT00000051242	gene-ENSSSCG00000007941	ENSSSCG00000007941	protein_coding	1.00168	2.44157	0.983786	1.49551	1.16518	0.124252
LNC_003411	XLOC_037995	--	intronic_lncRNA	0.890591	0.873862	0.412995	0.439413	0.474237	0.14881		Novel_005134	XLOC_074693	--	Novel_mRNA	0.234814	0.159879	0.293148	0.314556	0.329956	0.124368
LNC_005234	XLOC_058866	--	intronic_lncRNA	0.154184	0.178717	0.144299	0.150668	0.631121	0.149033		ENSSSCT00000085997	gene-ENSSSCG00000008898	ENSSSCG00000008898	protein_coding	0.129383	0.203203	0.105894	0.199176	0.36275	0.124387
LNC_011364	XLOC_122138	--	intronic_lncRNA	0.172157	0.308047	0.35629	0.290294	0.278755	0.149063		ENSSSCT00000048378	gene-ENSSSCG00000032334	ENSSSCG00000032334	protein_coding	0.133701	0.178794	0.175836	0.17999	0.130189	0.124518
LNC_006603	XLOC_072374	--	intronic_lncRNA	0.135901	0.161887	0.272209	0.357007	0.370119	0.149228		ENSSSCT00000023480	gene-ENSSSCG00000025041	ENSSSCG00000025041	protein_coding	0.141354	0.248701	0.196549	0.135816	0.112329	0.124618
LNC_010625	XLOC_112998	--	intronic_lncRNA	0.178832	0.326927	0.198289	0.182269	0.182758	0.149344		Novel_008864	XLOC_126275	--	Novel_mRNA	0.265677	0.273139	0.171631	0.192773	0.373872	0.124696
LNC_009173	XLOC_098830	--	intronic_lncRNA	0.214627	0.159995	0.232503	0.156698	0.112317	0.149417		Novel_006510	XLOC_094544	--	Novel_mRNA	0.436179	0.292426	0.899448	0.28186	0.206769	0.124737
LNC_012204	XLOC_129611	--	lincRNA	0.209303	0.221838	0.304574	0.313115	0.267859	0.149718		ENSSSCT00000027018	gene-ENSSSCG00000026784	ENSSSCG00000026784	protein_coding	0.81939	0.142536	0.130734	0.133476	0.109448	0.124829
LNC_009434	XLOC_100618	--	intronic_lncRNA	0.188288	0.134862	0.237478	0.137658	0.263139	0.149734		ENSSSCT00000076061	gene-ENSSSCG00000010987	ENSSSCG00000010987	protein_coding	0.193692	0.127615	0.229829	0.124635	0.273814	0.124855
LNC_003221	XLOC_036381	--	intronic_lncRNA	0.190694	0.217625	0.269151	0.114658	0.273995	0.149765		Novel_007309	XLOC_104622	--	Novel_mRNA	0.187983	0.181888	0.221778	0.234138	0.208774	0.124881
LNC_011424	XLOC_122874	--	intronic_lncRNA	0.206687	0.300569	0.152906	0.321024	0.309674	0.149794		Novel_005102	XLOC_073832	--	Novel_mRNA	0.496079	0.455186	0.322208	0.515896	0.541321	0.124906
LNC_008155	XLOC_089394	--	intronic_lncRNA	0.177931	0.200511	0.320243	0.198408	0.18732	0.149805		ENSSSCT00000005183	gene-ENSSSCG00000023996	ENSSSCG00000023996	protein_coding	1.35434	1.42722	1.65971	1.04782	0.165738	0.124939
LNC_002274	XLOC_025722	--	intronic_lncRNA	0.129113	0.219023	0.110685	0.450853	0.344048	0.150243		Novel_000815	XLOC_015144	--	Novel_mRNA	0.175982	0.177406	0.141	0.307304	0.329118	0.12529
LNC_003429	XLOC_038168	--	intronic_lncRNA	0.258999	0.158634	0.121137	0.311276	0.181639	0.150498		ENSSSCT00000015723	gene-ENSSSCG00000027371	ENSSSCG00000027371	protein_coding	0.137621	0.476975	0.217725	0.245972	0.219873	0.12561
LNC_006729	XLOC_073680	--	intronic_lncRNA	0.406448	0.309219	0.174916	0.396533	0.513897	0.151228		ENSSSCT00000069351	gene-ENSSSCG00000041356	ENSSSCG00000041356	protein_coding	0.465904	0.136217	0.201527	0.486946	0.256672	0.125641
LNC_010162	XLOC_108169	--	intronic_lncRNA	0.224813	0.269318	0.225419	0.129185	0.250358	0.151589		ENSSSCT00000078014	gene-ENSSSCG00000014871	ENSSSCG00000014871	protein_coding	0.251369	0.777425	0.350937	0.328979	0.444799	0.125697
LNC_004820	XLOC_055191	--	lincRNA	0.290775	0.362274	0.538965	0.576496	0.239544	0.152018		ENSSSCT00000087145	gene-ENSSSCG00000017693	ENSSSCG00000017693	protein_coding	0.206146	0.134127	0.186442	0.100162	0.249746	0.125753
LNC_012481	XLOC_133535	--	antisense_lncRNA	0.526257	0.379374	0.345328	0.255431	0.304013	0.15255		Novel_004376	XLOC_065440	--	Novel_mRNA	0.370128	0.757018	0.36942	0.270999	0.272906	0.125833
ENSSSCT00000083608	gene-ENSSSCG00000041370	ENSSSCG00000041370	lncRNA	0.351088	0.276049	0.228154	0.501209	0.464675	0.153019		ENSSSCT00000032319	gene-ENSSSCG00000028218	ENSSSCG00000028218	protein_coding	0.154427	0.121385	0.123029	0.180893	0.252378	0.125858
LNC_004743	XLOC_054179	--	antisense_lncRNA	0.117326	0.273003	0.212505	0.28934	0.157225	0.153054		Novel_002825	XLOC_042927	--	Novel_mRNA	0.114413	0.224784	0.163193	0.138279	0.153503	0.125877
LNC_012209	XLOC_129692	--	intronic_lncRNA	0.1888	0.461542	0.376183	0.252071	0.420024	0.153235		ENSSSCT00000041596	gene-ENSSSCG00000039224	ENSSSCG00000039224	protein_coding	0.322815	0.154473	0.218683	0.45867	0.167578	0.126067
LNC_004761	XLOC_054326	--	intronic_lncRNA	0.22216	0.147109	0.215056	0.225631	0.102136	0.153354		ENSSSCT00000073989	gene-ENSSSCG00000011257	ENSSSCG00000011257	protein_coding	0.130233	0.539841	0.613891	0.701217	0.138656	0.126111
LNC_011646	XLOC_125135	--	lincRNA	0.103836	0.264129	0.448207	0.161498	0.266201	0.153535		Novel_005335	XLOC_076340	--	Novel_mRNA	0.260233	0.338762	0.414521	0.329786	0.374422	0.126597
LNC_006469	XLOC_071476	--	intronic_lncRNA	0.192527	0.239203	0.33561	0.27146	0.171683	0.153578		ENSSSCT00000052424	gene-ENSSSCG00000004795	ENSSSCG00000004795	protein_coding	0.215159	0.11492	0.389054	0.152747	0.131215	0.126618
LNC_009603	XLOC_101997	--	intronic_lncRNA	0.25305	0.28731	0.250935	0.197908	0.116692	0.153625		ENSSSCT00000014674	gene-ENSSSCG00000034339	ENSSSCG00000034339	protein_coding	0.152523	0.16801	0.173993	0.241685	0.314167	0.126726
LNC_008619	XLOC_094082	--	intronic_lncRNA	0.158217	0.107059	0.147688	0.119734	0.113424	0.153717		ENSSSCT00000007323	gene-ENSSSCG00000006685	ENSSSCG00000006685	protein_coding	0.21532	0.525644	0.337252	0.234218	0.218396	0.127001
LNC_002663	XLOC_029895	--	antisense_lncRNA	0.587943	0.638823	0.337583	0.295134	0.204495	0.153787		ENSSSCT00000008126	gene-ENSSSCG00000007423	ENSSSCG00000007423	protein_coding	1.28674	0.688127	0.208967	1.05549	1.563	0.127231
LNC_003254	XLOC_036710	--	intronic_lncRNA	0.428675	0.2652	0.522213	0.288738	0.302908	0.153935		Novel_001844	XLOC_028141	--	Novel_mRNA	0.541613	0.495999	0.190656	0.160882	0.174842	0.127312
LNC_007442	XLOC_081678	--	intronic_lncRNA	0.413397	0.549591	0.147927	0.420573	0.161966	0.154152		ENSSSCT00000039703	gene-ENSSSCG00000009011	ENSSSCG00000009011	protein_coding	0.18591	0.183165	0.198546	0.210013	0.141111	0.12738
LNC_002215	XLOC_025245	--	intronic_lncRNA	0.139793	0.263291	0.13558	0.269444	0.142865	0.154218		ENSSSCT00000075963	gene-ENSSSCG00000005229	ENSSSCG00000005229	protein_coding	0.579321	2.15067	1.93832	0.285221	0.74038	0.127645
LNC_011350	XLOC_122077	--	intronic_lncRNA	0.311854	0.380485	0.195677	0.15779	0.230047	0.154455		ENSSSCT00000060906	gene-ENSSSCG00000000290	ENSSSCG00000000290	protein_coding	0.103153	0.486937	0.166643	1.14234	0.150018	0.127803
LNC_006767	XLOC_073988	--	antisense_lncRNA	0.142552	0.255856	0.205438	0.112694	0.168581	0.154955		ENSSSCT00000062195	gene-ENSSSCG00000015052	ENSSSCG00000015052	protein_coding	0.264652	1.32149	0.614674	0.266895	0.874354	0.127831
LNC_006339	XLOC_070132	--	intronic_lncRNA	0.145702	0.15443	0.133538	0.230159	0.113076	0.154999		Novel_006167	XLOC_089135	--	Novel_mRNA	0.320496	0.23748	2.46007	0.150404	0.701571	0.128252
LNC_006442	XLOC_071137	--	intronic_lncRNA	0.13868	0.373656	0.116957	0.189858	0.13349	0.155141		Novel_005014	XLOC_072465	--	Novel_mRNA	0.322894	0.188991	0.190905	0.150576	0.53665	0.128411
LNC_007424	XLOC_081606	--	intronic_lncRNA	0.374573	0.169352	0.353048	0.208646	0.212547	0.155267		ENSSSCT00000042976	gene-ENSSSCG00000008040	ENSSSCG00000008040	protein_coding	0.281627	0.251893	0.22411	0.325073	0.204531	0.128674
LNC_002064	XLOC_024298	--	intronic_lncRNA	0.18215	0.188879	0.320393	0.144618	0.141841	0.155369		ENSSSCT00000062480	gene-ENSSSCG00000031756	ENSSSCG00000031756	protein_coding	0.256595	0.351675	0.238806	0.165605	0.238466	0.128796
LNC_011698	XLOC_125562	--	lincRNA	0.152169	0.230466	0.251105	0.376744	0.123311	0.155716		ENSSSCT00000067930	gene-ENSSSCG00000001862	ENSSSCG00000001862	protein_coding	0.140947	1.3126	2.58768	1.59982	0.118995	0.128803
LNC_011386	XLOC_122397	--	lincRNA	0.179968	0.155832	0.337026	0.196378	0.176183	0.155778		Novel_000594	XLOC_011655	--	Novel_mRNA	0.141719	0.111301	0.486933	0.425889	0.105206	0.128821
LNC_000739	XLOC_009721	--	intronic_lncRNA	0.177671	0.190579	0.276348	0.267683	0.211526	0.156575		ENSSSCT00000044768	gene-ENSSSCG00000033383	ENSSSCG00000033383	protein_coding	0.390223	0.38263	0.163203	0.432511	0.93953	0.128852
LNC_009616	XLOC_102204	--	intronic_lncRNA	0.386081	0.452684	0.155793	0.196034	0.115803	0.156621		ENSSSCT00000047127	gene-ENSSSCG00000000289	ENSSSCG00000000289	protein_coding	0.389028	0.228635	0.311578	0.162921	0.17422	0.128859
LNC_001696	XLOC_021160	--	intronic_lncRNA	0.122342	0.132408	0.22117	0.23357	0.224039	0.156818		Novel_001036	XLOC_018381	--	Novel_mRNA	0.411774	0.486739	0.383847	0.389193	0.137864	0.129167
LNC_011204	XLOC_120169	--	antisense_lncRNA	0.624734	0.870383	0.382276	0.28483	0.510094	0.156947		ENSSSCT00000025482	gene-ENSSSCG00000005456	ENSSSCG00000005456	protein_coding	0.245984	0.499622	0.126564	0.216312	0.144569	0.129203
LNC_004891	XLOC_055974	--	intronic_lncRNA	0.235137	0.238476	0.116394	0.208891	0.467168	0.157086		Novel_007614	XLOC_108679	--	Novel_mRNA	0.254119	0.25833	0.295919	0.34069	0.18381	0.129258
LNC_009668	XLOC_103064	--	antisense_lncRNA	0.241687	0.210479	0.13614	0.191449	0.34882	0.15713		Novel_000578	XLOC_011493	--	Novel_mRNA	0.403294	0.275789	0.267549	0.216162	0.530138	0.129391
LNC_004959	XLOC_056552	--	intronic_lncRNA	0.136698	0.150846	0.18405	0.290566	0.208267	0.15727		Novel_007230	XLOC_102283	--	Novel_mRNA	0.650308	1.0153	1.60041	0.246874	0.473839	0.129587
LNC_002500	XLOC_027626	--	intronic_lncRNA	1.36646	1.28681	1.11821	0.452991	0.755679	0.157716		ENSSSCT00000049946	gene-ENSSSCG00000006954	ENSSSCG00000006954	protein_coding	0.139542	0.289608	0.116242	0.183456	0.108863	0.129754
ENSSSCT00000068948	gene-ENSSSCG00000049403	ENSSSCG00000049403	lncRNA	0.154136	0.162444	0.337028	0.136815	0.239083	0.157733		ENSSSCT00000068882	gene-ENSSSCG00000013554	ENSSSCG00000013554	protein_coding	0.232312	0.273014	0.281237	0.187557	0.236849	0.130162
LNC_001347	XLOC_016497	--	intronic_lncRNA	0.235896	0.256956	0.541169	0.253259	0.44515	0.158161		Novel_000907	XLOC_016757	--	Novel_mRNA	0.29581	0.499182	0.106827	0.123138	0.188376	0.130204
LNC_003103	XLOC_035081	--	intronic_lncRNA	0.292293	0.410624	0.853988	0.63559	0.305154	0.158212		ENSSSCT00000058740	gene-ENSSSCG00000033112	ENSSSCG00000033112	protein_coding	0.167119	0.166228	0.153985	0.276033	0.209668	0.13023
LNC_005093	XLOC_057688	--	intronic_lncRNA	0.146718	0.115274	0.386019	0.22876	0.334284	0.158588		Novel_004403	XLOC_065738	--	Novel_mRNA	0.508918	0.291927	0.568387	0.180759	0.303349	0.130241
LNC_001184	XLOC_014235	--	intronic_lncRNA	0.225469	0.119892	0.260814	0.606591	0.144052	0.15864		ENSSSCT00000040564	gene-ENSSSCG00000000500	ENSSSCG00000000500	protein_coding	0.119187	0.104488	0.121705	0.182497	0.168872	0.130421
LNC_004009	XLOC_044040	--	intronic_lncRNA	0.137334	0.194449	0.217053	0.303348	0.229731	0.158765		Novel_008354	XLOC_122133	--	Novel_mRNA	0.690804	0.28749	0.444501	0.229103	0.211303	0.130673
LNC_005228	XLOC_058795	--	lincRNA	0.270108	0.400309	0.438253	0.286247	0.359843	0.15956		Novel_000039	XLOC_000976	--	Novel_mRNA	0.49617	0.215987	0.302394	0.15419	0.258227	0.130813
LNC_007690	XLOC_084621	--	intronic_lncRNA	0.364123	0.168102	0.210758	0.332205	0.651116	0.159616		Novel_004792	XLOC_070170	--	Novel_mRNA	0.333264	0.10776	0.45329	0.275076	0.200806	0.130903
LNC_008516	XLOC_092970	--	antisense_lncRNA	0.13081	0.18483	0.148748	0.150314	0.404787	0.159634		Novel_008446	XLOC_123607	--	Novel_mRNA	0.277477	0.414752	0.34709	0.616448	0.389464	0.1311
LNC_002794	XLOC_031476	--	intronic_lncRNA	0.169385	0.287847	0.352512	0.338117	0.130749	0.159652		Novel_005690	XLOC_082563	--	Novel_mRNA	0.160496	0.172356	0.437027	0.279327	0.244729	0.131125
LNC_006064	XLOC_067201	--	antisense_lncRNA	0.370787	0.394794	0.207245	0.453331	0.229605	0.159727		ENSSSCT00000086403	gene-ENSSSCG00000008573	ENSSSCG00000008573	protein_coding	0.863512	0.15341	1.98313	0.20518	0.412242	0.131201
LNC_006395	XLOC_070818	--	intronic_lncRNA	0.277179	0.500167	0.653975	0.166525	0.186648	0.160585		Novel_006417	XLOC_093006	--	Novel_mRNA	0.340936	0.181591	0.490935	0.589972	0.440613	0.131296
LNC_005992	XLOC_066338	--	intronic_lncRNA	0.131367	0.124239	0.116746	0.103585	0.210147	0.160697		Novel_006943	XLOC_099241	--	Novel_mRNA	0.784734	0.769011	0.141918	1.26012	0.15642	0.131742
LNC_002647	XLOC_029543	--	lincRNA	0.143671	0.192579	0.208682	0.17595	0.13989	0.16073		ENSSSCT00000072633	gene-ENSSSCG00000008337	ENSSSCG00000008337	protein_coding	0.919626	0.54404	1.20881	0.547804	1.39076	0.131934
LNC_006278	XLOC_069550	--	intronic_lncRNA	0.451486	0.199925	0.134175	0.257059	0.465387	0.160844		ENSSSCT00000044270	gene-ENSSSCG00000004012	ENSSSCG00000004012	protein_coding	0.26262	0.469043	0.225661	0.232077	0.304761	0.132152
LNC_003162	XLOC_035744	--	intronic_lncRNA	0.387323	0.322179	0.649035	0.402782	0.43742	0.161121		ENSSSCT00000071950	gene-ENSSSCG00000005318	ENSSSCG00000005318	protein_coding	0.164233	0.200144	0.103599	0.267714	0.186515	0.132334
LNC_008475	XLOC_092123	--	intronic_lncRNA	0.117811	0.330985	0.377924	0.12284	0.228428	0.161433		Novel_001436	XLOC_024074	--	Novel_mRNA	3.53284	3.37455	13.1104	0.618671	4.6586	0.132395
ENSSSCT00000082140	gene-ENSSSCG00000041820	ENSSSCG00000041820	lncRNA	0.340858	0.278325	0.150026	0.385847	0.120174	0.16193		Novel_000581	XLOC_011606	--	Novel_mRNA	0.298912	0.208334	0.28335	0.267298	0.190349	0.1324
LNC_011435	XLOC_123010	--	intronic_lncRNA	0.232259	0.203001	0.241907	0.476929	0.171864	0.161943		ENSSSCT00000091049	gene-ENSSSCG00000006453	ENSSSCG00000006453	protein_coding	0.12846	0.194988	0.102311	0.109428	0.217983	0.132528
LNC_002720	XLOC_030310	--	intronic_lncRNA	0.156058	0.227133	0.296025	0.246894	0.430014	0.161948		Novel_003589	XLOC_056695	--	Novel_mRNA	0.204795	0.347941	0.652392	0.32082	0.100532	0.132687
LNC_003518	XLOC_039096	--	lincRNA	0.634164	1.00612	0.91624	0.714376	0.904633	0.162045		Novel_006239	XLOC_090123	--	Novel_mRNA	0.134317	0.184527	0.142691	0.118324	0.184136	0.132799
LNC_012505	XLOC_133876	--	intronic_lncRNA	0.112098	0.188947	0.37905	0.140144	0.212708	0.162643		ENSSSCT00000039905	gene-ENSSSCG00000002893	ENSSSCG00000002893	protein_coding	0.104783	0.14259	0.135763	0.132619	0.202923	0.133146
LNC_009954	XLOC_106268	--	intronic_lncRNA	0.23209	0.117579	0.256613	0.393901	0.191385	0.163176		ENSSSCT00000027034	gene-ENSSSCG00000012002	ENSSSCG00000012002	protein_coding	0.316708	0.478441	0.385734	0.332145	0.88417	0.133146
LNC_001257	XLOC_014904	--	intronic_lncRNA	0.514267	0.27176	0.212989	0.512171	0.381929	0.163517		Novel_007961	XLOC_114867	--	Novel_mRNA	0.150417	0.249966	0.242188	0.157667	0.105614	0.133201
LNC_001879	XLOC_023002	--	intronic_lncRNA	0.338423	0.263779	0.387675	0.343958	0.363204	0.163659		Novel_007508	XLOC_107185	--	Novel_mRNA	0.131139	0.204674	0.148743	0.204739	0.267233	0.133221
LNC_002419	XLOC_027076	--	lincRNA	0.791223	0.302938	0.183476	0.475438	0.173501	0.163716		ENSSSCT00000088380	gene-ENSSSCG00000047832	ENSSSCG00000047832	protein_coding	0.164693	0.378775	0.173555	0.228896	0.118462	0.133365
LNC_005580	XLOC_062221	--	intronic_lncRNA	0.210771	0.325037	0.134522	0.107885	0.359768	0.163851		ENSSSCT00000091297	gene-ENSSSCG00000047544	ENSSSCG00000047544	protein_coding	0.118745	0.131031	0.273609	0.135294	0.141401	0.133532
LNC_001860	XLOC_022871	--	intronic_lncRNA	0.161112	0.231493	0.425105	0.133088	0.149558	0.164151		ENSSSCT00000029781	gene-ENSSSCG00000014598	ENSSSCG00000014598	protein_coding	0.187732	0.583765	0.151199	0.196046	0.394008	0.133563
LNC_010389	XLOC_110376	--	lincRNA	0.17933	0.279195	0.383722	0.655168	0.620774	0.164613		Novel_005246	XLOC_075575	--	Novel_mRNA	0.104487	0.24276	0.236033	0.236109	0.244351	0.133569
LNC_003404	XLOC_037943	--	intronic_lncRNA	0.380611	0.274397	0.237837	0.207832	0.207555	0.164657		Novel_007417	XLOC_106270	--	Novel_mRNA	0.404707	0.551124	0.344862	0.401123	0.159338	0.133805
LNC_004862	XLOC_055773	--	intronic_lncRNA	0.113574	0.1385	0.319723	0.152391	0.192134	0.164775		Novel_002047	XLOC_032379	--	Novel_mRNA	0.126148	0.328866	0.165389	0.318399	0.10531	0.133848
LNC_000887	XLOC_011332	--	antisense_lncRNA	0.515988	0.295414	0.383389	0.203284	0.332398	0.164852		Novel_002247	XLOC_035082	--	Novel_mRNA	0.15513	0.149776	0.122764	0.15254	0.275693	0.133977
LNC_002266	XLOC_025611	--	intronic_lncRNA	0.276444	0.232621	0.180733	0.283751	0.197848	0.165043		ENSSSCT00000047220	gene-ENSSSCG00000009658	ENSSSCG00000009658	protein_coding	0.994529	0.532506	1.47692	1.32915	0.603694	0.134068
LNC_006711	XLOC_073420	--	intronic_lncRNA	0.141577	0.12128	0.268165	0.240193	0.242935	0.165167		ENSSSCT00000051690	gene-ENSSSCG00000012152	ENSSSCG00000012152	protein_coding	0.159335	0.217332	0.25552	0.230846	0.128848	0.134185
LNC_002119	XLOC_024690	--	intronic_lncRNA	0.406666	0.159795	0.279504	0.156871	0.464641	0.165646		Novel_004761	XLOC_069900	--	Novel_mRNA	0.339038	0.33194	0.250848	0.260459	0.125722	0.134241
LNC_007293	XLOC_079986	--	lincRNA	0.453773	0.377919	0.685709	0.148524	0.229372	0.165867		Novel_005154	XLOC_074975	--	Novel_mRNA	0.508495	0.4277	0.2052	0.216506	0.119592	0.134439
LNC_008816	XLOC_095458	--	antisense_lncRNA	0.666975	0.174247	0.40098	0.694677	0.191876	0.165883		ENSSSCT00000054455	gene-ENSSSCG00000026960	ENSSSCG00000026960	protein_coding	0.218993	0.351543	0.361706	0.227489	0.165518	0.134653
LNC_002063	XLOC_024297	--	intronic_lncRNA	0.227697	0.148391	0.14282	0.264537	0.143803	0.166132		Novel_002301	XLOC_036271	--	Novel_mRNA	0.131513	0.241213	0.345467	0.229417	0.632235	0.134675
LNC_000471	XLOC_005847	--	intronic_lncRNA	0.204856	0.223278	0.245977	0.203155	0.142412	0.166341		Novel_003508	XLOC_055204	--	Novel_mRNA	0.267676	0.147528	0.209807	0.238239	0.275098	0.134873
LNC_006940	XLOC_075549	--	intronic_lncRNA	0.377969	0.283858	0.234769	0.580656	0.21063	0.166585		ENSSSCT00000068466	gene-ENSSSCG00000004792	ENSSSCG00000004792	protein_coding	0.114067	0.312551	0.166599	1.16591	0.135589	0.135014
LNC_009044	XLOC_097546	--	intronic_lncRNA	0.565363	0.159022	0.366189	0.316096	0.191462	0.16668		ENSSSCT00000007067	gene-ENSSSCG00000006452	ENSSSCG00000006452	protein_coding	0.152392	0.545412	0.152181	0.266156	0.275381	0.135076
LNC_006424	XLOC_071003	--	intronic_lncRNA	0.130051	0.207485	0.236067	0.327539	0.197722	0.167053		ENSSSCT00000038879	gene-ENSSSCG00000013932	ENSSSCG00000013932	protein_coding	0.166592	0.326596	0.116564	0.185512	0.146485	0.135149
LNC_001643	XLOC_020269	--	lincRNA	0.207725	0.178594	0.394405	0.237701	0.101387	0.1675		ENSSSCT00000059658	gene-ENSSSCG00000023993	ENSSSCG00000023993	protein_coding	0.212124	0.243126	0.124129	0.291062	0.306122	0.135323
LNC_001771	XLOC_022170	--	intronic_lncRNA	0.491982	0.553263	0.349105	0.396088	0.274602	0.167648		Novel_004848	XLOC_070849	--	Novel_mRNA	0.266405	0.201635	0.367689	0.186965	0.205667	0.135549
LNC_001946	XLOC_023500	--	intronic_lncRNA	0.374197	0.273597	0.323095	0.18174	0.273811	0.167778		ENSSSCT00000011459	gene-ENSSSCG00000010471	ENSSSCG00000010471	protein_coding	0.797744	0.370571	0.174177	0.832482	0.407434	0.135566
LNC_007750	XLOC_085071	--	intronic_lncRNA	0.15516	0.172908	0.191781	0.243362	0.175408	0.168342		ENSSSCT00000078350	gene-ENSSSCG00000021184	ENSSSCG00000021184	protein_coding	2.5444	0.156732	0.147418	0.275231	2.21796	0.135602
LNC_003928	XLOC_043020	--	intronic_lncRNA	0.58728	0.283577	0.397412	0.448586	0.31362	0.168549		Novel_004817	XLOC_070475	--	Novel_mRNA	0.320267	0.259361	0.290339	0.133593	0.391509	0.135657
LNC_000890	XLOC_011360	--	intronic_lncRNA	0.233501	0.230561	0.366528	0.318973	0.209784	0.168726		Novel_002045	XLOC_032379	--	Novel_mRNA	0.377432	0.910821	0.290409	0.316643	0.16689	0.13584
ENSSSCT00000083146	gene-ENSSSCG00000048791	ENSSSCG00000048791	lncRNA	0.358591	0.252763	0.37525	0.754802	0.150485	0.169014		Novel_004070	XLOC_061691	--	Novel_mRNA	0.197564	0.314532	0.161027	0.187566	0.444784	0.135878
LNC_009644	XLOC_102876	--	intronic_lncRNA	0.373208	0.27981	0.32464	0.220326	0.209339	0.169068		Novel_006757	XLOC_096722	--	Novel_mRNA	0.267926	0.216533	0.273243	0.183995	0.220512	0.136004
LNC_001401	XLOC_017057	--	intronic_lncRNA	0.282692	0.282629	0.127208	0.270201	0.176745	0.169394		Novel_009492	XLOC_130397	--	Novel_mRNA	0.117293	0.153482	0.329735	0.283504	0.216492	0.136203
LNC_008438	XLOC_091699	--	intronic_lncRNA	0.118569	0.272721	0.137449	0.228761	0.141267	0.169611		Novel_005106	XLOC_073839	--	Novel_mRNA	0.174618	0.211922	0.261444	0.377368	0.326685	0.136267
LNC_005100	XLOC_057745	--	lincRNA	0.165962	0.293942	0.447569	0.646821	0.427922	0.170044		ENSSSCT00000065570	gene-ENSSSCG00000020879	ENSSSCG00000020879	protein_coding	0.142712	0.219865	0.120048	0.350435	0.121789	0.136328
LNC_001516	XLOC_018395	--	intronic_lncRNA	0.425076	0.363782	0.427532	0.476392	0.165614	0.17007		Novel_002091	XLOC_032990	--	Novel_mRNA	0.159365	0.105269	0.118125	0.310735	0.256723	0.136359
LNC_010841	XLOC_115551	--	intronic_lncRNA	0.109017	0.239232	0.122391	0.281406	0.265224	0.170163		ENSSSCT00000025981	gene-ENSSSCG00000022060	ENSSSCG00000022060	protein_coding	0.614269	0.493895	0.361506	0.369383	0.258088	0.136455
LNC_012293	XLOC_131073	--	intronic_lncRNA	0.16734	0.168599	0.108278	0.389633	0.276389	0.170258		ENSSSCT00000070914	gene-ENSSSCG00000013347	ENSSSCG00000013347	protein_coding	0.112901	0.12008	0.140858	0.192023	0.160606	0.136467
LNC_002400	XLOC_026711	--	intronic_lncRNA	0.154957	0.277057	0.260021	0.250716	0.703175	0.170954		ENSSSCT00000009932	gene-ENSSSCG00000009067	ENSSSCG00000009067	protein_coding	0.316182	0.149934	0.263918	0.190339	0.170161	0.136502
LNC_010234	XLOC_108732	--	intronic_lncRNA	0.191606	0.339207	0.269912	0.176266	0.228922	0.17099		Novel_008010	XLOC_115973	--	Novel_mRNA	0.958158	1.54946	0.679905	1.16452	0.646711	0.136627
LNC_010898	XLOC_116395	--	intronic_lncRNA	1.00462	0.728948	0.522355	0.433615	0.595294	0.171316		Novel_000941	XLOC_017027	--	Novel_mRNA	0.182147	0.105929	0.149541	0.311874	0.214007	0.136639
LNC_002183	XLOC_025077	--	intronic_lncRNA	0.104838	0.111416	0.111514	0.276115	0.10028	0.171594		ENSSSCT00000067086	gene-ENSSSCG00000046466	ENSSSCG00000046466	protein_coding	0.309455	1.80347	0.779143	0.147121	0.447207	0.136669
ENSSSCT00000072884	gene-ENSSSCG00000049494	ENSSSCG00000049494	lncRNA	0.303486	0.108785	0.233862	0.179054	0.181406	0.171892		Novel_009040	XLOC_126844	--	Novel_mRNA	0.119144	0.116235	0.269081	0.156457	0.111679	0.137355
LNC_002278	XLOC_025737	--	intronic_lncRNA	0.667946	0.343973	0.564054	0.567903	0.296746	0.171927		ENSSSCT00000054859	gene-ENSSSCG00000013742	ENSSSCG00000013742	protein_coding	0.125394	0.148719	0.185523	0.198055	0.158612	0.137382
ENSSSCT00000090956	gene-ENSSSCG00000048853	ENSSSCG00000048853	lncRNA	0.130541	0.205259	0.266408	0.263625	0.105594	0.172044		ENSSSCT00000002162	gene-ENSSSCG00000001931	ENSSSCG00000001931	protein_coding	6.23959	3.26628	0.916017	0.207165	1.42851	0.137385
LNC_003540	XLOC_039211	--	intronic_lncRNA	0.10923	0.142127	0.240655	0.388318	0.111867	0.172317		ENSSSCT00000018595	gene-ENSSSCG00000035676	ENSSSCG00000035676	protein_coding	3.2381	0.473567	0.47999	0.529108	0.954264	0.137398
LNC_006125	XLOC_067688	--	intronic_lncRNA	0.277073	0.165192	0.273899	0.196033	0.280444	0.172515		Novel_007761	XLOC_111154	--	Novel_mRNA	0.135306	0.186569	0.147683	0.240183	0.310645	0.137404
LNC_009349	XLOC_100048	--	antisense_lncRNA	0.264973	0.25878	0.528326	0.162183	0.368222	0.172748		Novel_000103	XLOC_002254	--	Novel_mRNA	0.137412	0.118223	0.107097	0.312624	0.101235	0.137727
LNC_007656	XLOC_084084	--	intronic_lncRNA	0.124868	0.392956	0.319852	0.340535	0.214485	0.172961		Novel_005786	XLOC_083610	--	Novel_mRNA	0.137961	0.26518	0.103825	0.12773	0.173024	0.137862
LNC_007467	XLOC_081881	--	intronic_lncRNA	0.235311	0.392605	0.399519	0.260678	0.288093	0.173819		ENSSSCT00000070172	gene-ENSSSCG00000044078	ENSSSCG00000044078	protein_coding	0.477323	0.27526	0.290502	0.433566	0.174069	0.138003
LNC_000880	XLOC_011294	--	intronic_lncRNA	0.121221	0.22502	0.113042	0.38433	0.169358	0.1741		ENSSSCT00000014701	gene-ENSSSCG00000013457	ENSSSCG00000013457	protein_coding	0.171178	0.585881	0.179545	0.219649	0.359184	0.138074
LNC_008797	XLOC_095313	--	intronic_lncRNA	0.16079	0.139361	0.304732	0.447976	0.303862	0.174308		Novel_000479	XLOC_009962	--	Novel_mRNA	0.331697	0.182264	0.146298	0.278427	0.139513	0.138134
LNC_012499	XLOC_133833	--	intronic_lncRNA	0.311832	0.518283	0.697201	0.115154	0.203001	0.174557		ENSSSCT00000057555	gene-ENSSSCG00000029567	ENSSSCG00000029567	protein_coding	0.17427	0.135354	0.148109	0.236007	0.119817	0.138157
LNC_003246	XLOC_036695	--	intronic_lncRNA	0.279983	0.253048	0.220592	0.291573	0.145343	0.174709		ENSSSCT00000073698	gene-ENSSSCG00000039372	ENSSSCG00000039372	protein_coding	0.738763	0.172234	0.619041	0.335905	0.408206	0.138195
LNC_004320	XLOC_048702	--	lincRNA	0.143056	0.118426	0.253648	0.16533	0.316792	0.174796		ENSSSCT00000010549	gene-ENSSSCG00000032622	ENSSSCG00000032622	protein_coding	0.136228	0.201058	0.18246	0.106721	0.143208	0.138235
LNC_008186	XLOC_089818	--	intronic_lncRNA	0.219869	0.259509	0.217463	0.621742	0.547264	0.174834		Novel_001800	XLOC_027557	--	Novel_mRNA	0.732169	0.317995	0.557145	0.501025	0.693444	0.138343
LNC_009878	XLOC_105424	--	intronic_lncRNA	0.173197	0.264829	0.319325	0.296742	0.348366	0.174848		ENSSSCT00000059191	gene-ENSSSCG00000013556	ENSSSCG00000013556	protein_coding	0.24266	0.108232	0.136455	0.168115	0.168747	0.13838
LNC_000167	XLOC_002226	--	intronic_lncRNA	0.137925	0.238199	0.30031	0.179134	0.118366	0.175094		ENSSSCT00000056812	gene-ENSSSCG00000027700	ENSSSCG00000027700	protein_coding	0.414986	0.326824	0.431836	0.15926	0.426812	0.138421
LNC_004823	XLOC_055198	--	intronic_lncRNA	0.883544	0.65072	0.612547	0.205964	0.294221	0.175121		Novel_002025	XLOC_032161	--	Novel_mRNA	0.710066	0.277087	0.613268	0.104716	0.261965	0.138463
LNC_012340	XLOC_131416	--	lincRNA	0.647651	0.177976	0.165591	0.462943	0.289254	0.175192		ENSSSCT00000090288	gene-ENSSSCG00000011563	ENSSSCG00000011563	protein_coding	0.353782	0.16468	0.20522	0.331983	0.155523	0.13854
LNC_000787	XLOC_010235	--	intronic_lncRNA	0.193417	0.743049	0.212019	0.222373	0.214	0.175307		ENSSSCT00000086146	gene-ENSSSCG00000007056	ENSSSCG00000007056	protein_coding	0.201212	0.410155	0.565145	1.11553	0.510505	0.13864
LNC_012203	XLOC_129610	--	lincRNA	0.189448	0.119337	0.2647	0.285984	0.207816	0.175389		Novel_003480	XLOC_054869	--	Novel_mRNA	0.289757	0.371305	0.310993	0.213426	0.397543	0.138724
LNC_007758	XLOC_085096	--	intronic_lncRNA	0.102235	0.176849	0.186495	0.361004	0.295224	0.175765		Novel_006813	XLOC_097727	--	Novel_mRNA	0.575478	0.130189	0.335463	0.294683	0.288012	0.13885
LNC_003915	XLOC_042951	--	intronic_lncRNA	0.360455	0.347583	0.368152	0.163177	0.35396	0.175774		Novel_007611	XLOC_108671	--	Novel_mRNA	0.19804	0.202991	0.267248	0.172678	0.134706	0.138873
LNC_008784	XLOC_095285	--	intronic_lncRNA	0.188728	0.194979	0.124897	0.307527	0.298957	0.175871		ENSSSCT00000059924	gene-ENSSSCG00000040607	ENSSSCG00000040607	protein_coding	0.697012	0.66064	1.52917	0.235542	0.804191	0.138931
ENSSSCT00000068367	gene-ENSSSCG00000051003	ENSSSCG00000051003	lncRNA	0.112051	0.194328	0.183917	0.117607	0.116186	0.17627		Novel_009611	XLOC_133191	--	Novel_mRNA	0.382907	0.24878	0.376717	0.122625	0.3809	0.139322
LNC_000389	XLOC_004692	--	intronic_lncRNA	0.267916	0.201777	0.268615	0.30402	0.255845	0.17629		Novel_003192	XLOC_048637	--	Novel_mRNA	0.199013	0.106705	0.177565	0.168512	0.213809	0.139349
LNC_004802	XLOC_055083	--	antisense_lncRNA	1.0775	1.12633	0.804119	0.327702	0.711902	0.176302		Novel_003704	XLOC_058103	--	Novel_mRNA	0.211339	0.309483	0.220355	0.236922	0.383904	0.139489
LNC_004139	XLOC_046159	--	intronic_lncRNA	0.213166	0.257331	0.180759	0.435644	0.138309	0.176329		Novel_002366	XLOC_037309	--	Novel_mRNA	0.210045	0.232985	0.372151	0.265943	0.180856	0.139492
LNC_004724	XLOC_053980	--	antisense_lncRNA	0.290575	0.209214	0.544651	0.166339	0.116595	0.176341		ENSSSCT00000056067	gene-ENSSSCG00000037823	ENSSSCG00000037823	protein_coding	0.838395	0.371845	0.202777	0.108243	0.239716	0.139496
LNC_010153	XLOC_108109	--	intronic_lncRNA	0.341715	0.33896	0.466461	0.206244	0.375507	0.176466		ENSSSCT00000074893	gene-ENSSSCG00000010746	ENSSSCG00000010746	protein_coding	0.312438	0.226181	0.147234	0.381112	0.196717	0.139581
LNC_004063	XLOC_044972	--	intronic_lncRNA	0.172275	0.166009	0.333271	0.15808	0.169615	0.176753		Novel_002781	XLOC_042028	--	Novel_mRNA	0.137129	0.179886	0.223422	0.218108	0.171218	0.139584
LNC_002196	XLOC_025125	--	intronic_lncRNA	0.444568	0.307714	0.2257	0.273751	0.244432	0.176774		ENSSSCT00000055303	gene-ENSSSCG00000029285	ENSSSCG00000029285	protein_coding	0.231193	0.312005	0.434955	0.18957	0.152207	0.139668
LNC_004584	XLOC_051674	--	antisense_lncRNA	0.246627	0.531469	0.313721	0.29068	0.104308	0.176921		Novel_006447	XLOC_093689	--	Novel_mRNA	0.155527	0.171152	0.264346	0.24255	0.238865	0.139765
LNC_008731	XLOC_094844	--	intronic_lncRNA	0.32566	0.315786	0.442925	0.369133	0.638705	0.176976		Novel_006823	XLOC_097881	--	Novel_mRNA	0.215988	0.296419	0.219623	0.254061	0.25248	0.140069
ENSSSCT00000075196	gene-ENSSSCG00000049107	ENSSSCG00000049107	lncRNA	0.442779	0.362164	0.230411	0.250611	0.519117	0.177055		ENSSSCT00000036602	gene-ENSSSCG00000012163	ENSSSCG00000012163	protein_coding	0.481218	0.573512	0.327408	0.321163	0.273831	0.140189
LNC_009806	XLOC_104844	--	intronic_lncRNA	0.4765	0.200887	0.317414	0.211771	0.172433	0.177336		ENSSSCT00000034620	gene-ENSSSCG00000012102	ENSSSCG00000012102	protein_coding	4.81327	4.00188	5.41748	4.56927	0.123427	0.140191
LNC_003312	XLOC_037220	--	intronic_lncRNA	0.359946	0.455461	0.504313	0.353208	0.507942	0.177582		Novel_000599	XLOC_011727	--	Novel_mRNA	0.285679	0.16803	0.147154	0.221312	0.346492	0.140196
LNC_007694	XLOC_084632	--	antisense_lncRNA	0.46714	0.124178	0.120164	0.140403	0.132643	0.177688		Novel_000999	XLOC_017702	--	Novel_mRNA	0.139286	0.331549	0.16968	0.116285	0.11593	0.140223
LNC_010029	XLOC_106804	--	intronic_lncRNA	0.370146	0.144509	0.158237	0.18453	0.246423	0.177813		Novel_002081	XLOC_032710	--	Novel_mRNA	0.187968	0.141382	0.207654	0.322931	0.221216	0.14031
LNC_007842	XLOC_086008	--	intronic_lncRNA	0.37656	0.203926	0.154503	0.313789	0.267857	0.178171		ENSSSCT00000039439	gene-ENSSSCG00000009400	ENSSSCG00000009400	protein_coding	0.242713	0.225121	0.421418	0.553142	0.107097	0.14054
LNC_008273	XLOC_090390	--	intronic_lncRNA	0.108195	0.173567	0.413056	0.102432	0.284961	0.178424		Novel_003959	XLOC_061148	--	Novel_mRNA	0.330317	0.20421	0.119813	0.175225	0.114871	0.140633
LNC_004422	XLOC_049983	--	antisense_lncRNA	0.380224	0.218007	0.106107	0.389129	0.108264	0.178516		Novel_001668	XLOC_025581	--	Novel_mRNA	0.229609	0.538112	0.389561	0.173519	0.146233	0.140657
LNC_004434	XLOC_050061	--	lincRNA	0.247163	0.198581	0.113143	0.540069	0.120792	0.178609		ENSSSCT00000061458	gene-ENSSSCG00000009060	ENSSSCG00000009060	protein_coding	0.138269	0.165105	0.260959	0.13204	0.198874	0.140691
LNC_000200	XLOC_002633	--	intronic_lncRNA	0.150901	0.300029	0.162814	0.257092	0.1327	0.178677		Novel_009521	XLOC_131151	--	Novel_mRNA	0.293336	0.417673	0.374157	0.175119	0.207882	0.140756
LNC_008523	XLOC_093026	--	intronic_lncRNA	0.339119	0.251765	0.147384	0.125087	0.276531	0.178724		Novel_000122	XLOC_002648	--	Novel_mRNA	0.248054	0.350612	0.381667	0.204302	0.157365	0.140822
LNC_007619	XLOC_083535	--	lincRNA	0.342436	0.323002	0.230412	0.25069	0.160973	0.178747		ENSSSCT00000000683	gene-ENSSSCG00000000636	ENSSSCG00000000636	protein_coding	0.168673	0.342019	0.26511	0.365459	0.37534	0.140843
LNC_008093	XLOC_088732	--	lincRNA	0.254579	0.227867	0.164979	0.298972	0.208999	0.178901		Novel_001639	XLOC_025348	--	Novel_mRNA	0.126892	0.2316	0.310759	0.159641	0.104114	0.140869
LNC_000314	XLOC_003809	--	lincRNA	0.31029	0.194823	0.205361	0.194128	0.226237	0.178957		Novel_007430	XLOC_106424	--	Novel_mRNA	0.459727	0.668823	0.601814	0.296581	0.16408	0.14092
LNC_012102	XLOC_128062	--	lincRNA	0.716803	0.535774	0.539199	0.524498	0.418845	0.178993		ENSSSCT00000013746	gene-ENSSSCG00000012571	ENSSSCG00000012571	protein_coding	0.201836	0.20185	0.116212	0.181863	0.204572	0.14092
ENSSSCT00000090378	gene-ENSSSCG00000050072	ENSSSCG00000050072	lncRNA	0.260746	0.184534	0.194027	0.318881	0.378404	0.1791		Novel_009469	XLOC_129622	--	Novel_mRNA	0.121351	0.28714	0.194932	0.276695	0.143301	0.140943
LNC_007408	XLOC_081470	--	intronic_lncRNA	0.303844	0.110225	0.347357	0.139743	0.178826	0.179482		ENSSSCT00000061352	gene-ENSSSCG00000023084	ENSSSCG00000023084	protein_coding	2.09563	2.77849	2.45688	0.192928	2.49338	0.141192
LNC_009106	XLOC_098122	--	intronic_lncRNA	0.181894	0.105079	0.152704	0.239081	0.245286	0.17951		ENSSSCT00000065496	gene-ENSSSCG00000034896	ENSSSCG00000034896	protein_coding	0.142191	0.115982	0.117953	0.114036	0.141243	0.141318
LNC_010677	XLOC_113511	--	intronic_lncRNA	0.209348	0.159585	0.219034	0.33695	0.121834	0.179928		Novel_000754	XLOC_014109	--	Novel_mRNA	0.594775	1.10528	0.285262	0.143358	1.515	0.141433
LNC_007174	XLOC_078260	--	intronic_lncRNA	0.245556	0.289553	0.172658	0.110337	0.179197	0.179975		Novel_003194	XLOC_048642	--	Novel_mRNA	0.204539	0.37136	0.272588	0.29928	0.473231	0.141434
LNC_002197	XLOC_025125	--	intronic_lncRNA	0.403891	0.164848	0.239542	0.342325	0.232799	0.180311		ENSSSCT00000011286	gene-ENSSSCG00000010311	ENSSSCG00000010311	protein_coding	1.29045	1.55702	1.38939	0.535901	0.118395	0.141472
LNC_010678	XLOC_113516	--	intronic_lncRNA	0.612974	0.287996	0.498732	0.522246	0.371808	0.180349		Novel_002099	XLOC_032993	--	Novel_mRNA	0.336692	0.483214	0.310957	0.323082	0.832515	0.141496
ENSSSCT00000068145	gene-ENSSSCG00000043900	ENSSSCG00000043900	lncRNA	0.120596	0.148572	0.290885	0.256951	0.106495	0.180372		Novel_001766	XLOC_027317	--	Novel_mRNA	0.132649	0.125325	0.254057	0.14177	0.299341	0.14154
LNC_004732	XLOC_054015	--	antisense_lncRNA	0.278756	0.231249	0.229688	0.187199	0.280663	0.180455		Novel_006263	XLOC_090363	--	Novel_mRNA	0.382383	0.479059	0.591463	0.232394	0.211789	0.141618
LNC_002762	XLOC_031037	--	lincRNA	0.201201	0.407531	0.186548	0.396997	0.271347	0.180493		ENSSSCT00000070372	gene-ENSSSCG00000010823	ENSSSCG00000010823	protein_coding	0.150776	0.144378	0.261869	0.272977	0.109717	0.141763
LNC_002208	XLOC_025195	--	intronic_lncRNA	0.276839	0.22019	0.269178	0.164554	0.130482	0.180621		Novel_003666	XLOC_057656	--	Novel_mRNA	0.325955	0.248929	0.29636	0.294952	0.178685	0.141843
LNC_007994	XLOC_087481	--	lincRNA	0.144582	0.113269	0.137849	0.267406	0.110333	0.180761		ENSSSCT00000091131	gene-ENSSSCG00000014136	ENSSSCG00000014136	protein_coding	0.590366	0.58218	0.329813	0.641313	0.575462	0.142042
LNC_006314	XLOC_069973	--	antisense_lncRNA	0.459085	0.645245	0.363357	0.499446	0.31001	0.180836		Novel_002225	XLOC_034844	--	Novel_mRNA	0.154241	0.27226	0.192691	0.158595	0.188711	0.142052
LNC_001034	XLOC_012856	--	lincRNA	0.270914	0.409224	0.115244	0.501372	0.225765	0.180952		ENSSSCT00000078065	gene-ENSSSCG00000007932	ENSSSCG00000007932	protein_coding	0.223253	0.121688	0.105323	0.111699	0.200663	0.142156
LNC_007684	XLOC_084525	--	lincRNA	0.275819	0.166366	0.376244	0.489527	0.241473	0.18103		ENSSSCT00000006626	gene-ENSSSCG00000006037	ENSSSCG00000006037	protein_coding	0.183874	0.154139	3.71108	0.157427	0.175027	0.142216
LNC_006397	XLOC_070820	--	intronic_lncRNA	0.183956	0.148818	0.319482	0.348735	0.237997	0.181138		Novel_000317	XLOC_006353	--	Novel_mRNA	0.193544	0.212906	0.292517	0.108797	0.146178	0.142306
LNC_009596	XLOC_101936	--	intronic_lncRNA	0.160763	0.221395	0.232873	0.113982	0.170245	0.181549		ENSSSCT00000084616	gene-ENSSSCG00000043169	ENSSSCG00000043169	protein_coding	0.33799	0.311705	0.408902	0.223433	0.386239	0.142437
LNC_010247	XLOC_108882	--	intronic_lncRNA	0.614334	0.266924	0.496565	0.237708	0.256939	0.181722		ENSSSCT00000083209	gene-ENSSSCG00000039947	ENSSSCG00000039947	protein_coding	0.109256	0.223193	0.234859	0.801315	0.440732	0.142534
LNC_007160	XLOC_078092	--	intronic_lncRNA	0.219875	0.24197	0.244017	0.257165	0.286647	0.182105		Novel_001826	XLOC_027901	--	Novel_mRNA	0.264821	0.125345	0.230016	0.217559	0.109005	0.142558
LNC_005890	XLOC_065715	--	intronic_lncRNA	0.17095	0.203959	0.175987	0.33581	0.313652	0.18241		ENSSSCT00000023965	gene-ENSSSCG00000022479	ENSSSCG00000022479	protein_coding	0.268799	2.20278	0.203881	3.76279	4.22976	0.142652
LNC_009976	XLOC_106481	--	intronic_lncRNA	0.464389	0.207685	0.218351	0.626335	0.132788	0.182553		ENSSSCT00000025501	gene-ENSSSCG00000026940	ENSSSCG00000026940	protein_coding	0.102704	5.12612	0.148206	0.261853	0.135673	0.14271
LNC_006617	XLOC_072457	--	intronic_lncRNA	0.179362	0.279784	0.162136	0.379043	0.2307	0.182772		Novel_000793	XLOC_014505	--	Novel_mRNA	0.218814	0.6627	0.268991	0.138269	0.352226	0.142921
LNC_005453	XLOC_061308	--	intronic_lncRNA	0.49111	0.762196	0.606467	0.456861	0.337717	0.18311		Novel_003173	XLOC_048413	--	Novel_mRNA	0.140528	0.293786	0.158215	0.181021	0.245489	0.142965
LNC_009491	XLOC_100996	--	lincRNA	0.378286	0.434472	0.347067	0.169813	0.183731	0.18344		Novel_005474	XLOC_078875	--	Novel_mRNA	0.176581	0.201816	0.570838	0.281098	0.291998	0.143151
LNC_000118	XLOC_001508	--	lincRNA	0.154824	0.169867	0.38134	0.195953	0.395826	0.183658		Novel_008170	XLOC_118521	--	Novel_mRNA	0.282419	0.312491	0.202066	0.224677	0.41379	0.143199
LNC_008456	XLOC_091815	--	intronic_lncRNA	0.258658	0.284259	0.166395	0.446812	0.106968	0.1837		ENSSSCT00000091095	gene-ENSSSCG00000016956	ENSSSCG00000016956	protein_coding	0.4455	0.567121	0.455014	0.634911	0.892814	0.143238
LNC_006360	XLOC_070384	--	intronic_lncRNA	0.28986	0.244793	0.256723	0.274075	0.136997	0.183809		ENSSSCT00000088194	gene-ENSSSCG00000011645	ENSSSCG00000011645	protein_coding	0.927273	1.07644	0.41883	0.677452	0.525163	0.143297
LNC_000403	XLOC_004784	--	intronic_lncRNA	0.297867	0.356958	0.332306	0.304149	0.204557	0.184073		ENSSSCT00000028312	gene-ENSSSCG00000002032	ENSSSCG00000002032	protein_coding	5.80635	9.71028	7.68084	0.400851	1.61116	0.143552
LNC_005265	XLOC_059122	--	intronic_lncRNA	0.447203	0.752672	0.308114	0.176926	0.518611	0.184107		Novel_006717	XLOC_096235	--	Novel_mRNA	0.261523	0.324056	0.298302	0.155464	0.350368	0.14356
LNC_010619	XLOC_112984	--	antisense_lncRNA	0.322007	0.523898	0.729434	0.46534	0.17761	0.184722		Novel_004156	XLOC_062654	--	Novel_mRNA	0.422848	0.255093	0.408734	0.252392	0.378432	0.143635
ENSSSCT00000085704	gene-ENSSSCG00000051532	ENSSSCG00000051532	lncRNA	0.482979	0.409128	0.397601	0.403463	0.378471	0.184792		Novel_005343	XLOC_076427	--	Novel_mRNA	0.249864	0.162937	0.28598	0.325577	0.422992	0.143691
LNC_007289	XLOC_079962	--	intronic_lncRNA	0.654853	0.335883	0.211344	0.401352	0.400192	0.185131		Novel_002731	XLOC_041179	--	Novel_mRNA	0.333581	0.349588	0.613905	0.814649	0.421846	0.143773
ENSSSCT00000082209	gene-ENSSSCG00000041050	ENSSSCG00000041050	lncRNA	0.901332	0.328719	0.272162	0.314609	0.823036	0.185648		Novel_005643	XLOC_081735	--	Novel_mRNA	0.42389	0.540606	0.44391	0.101142	0.416424	0.143892
LNC_006191	XLOC_068249	--	intronic_lncRNA	0.227289	0.248344	0.197226	0.300681	0.278007	0.185899		Novel_002856	XLOC_043228	--	Novel_mRNA	0.441352	0.380106	0.278763	0.451807	0.260527	0.1439
LNC_006366	XLOC_070438	--	intronic_lncRNA	0.124833	0.233042	0.146761	0.167598	0.247882	0.186195		ENSSSCT00000060049	gene-ENSSSCG00000004695	ENSSSCG00000004695	protein_coding	2.28682	0.131268	0.27253	0.23303	0.172698	0.144095
LNC_005240	XLOC_058887	--	intronic_lncRNA	0.266537	0.180363	0.112563	0.330255	0.293334	0.186807		Novel_003459	XLOC_053713	--	Novel_mRNA	0.377834	0.38124	0.350268	0.175366	0.539841	0.144289
LNC_011067	XLOC_118467	--	intronic_lncRNA	0.137387	0.281616	0.326868	0.216724	0.181276	0.187037		Novel_006627	XLOC_095362	--	Novel_mRNA	0.121609	0.475242	0.403172	0.258478	0.281419	0.144354
LNC_008329	XLOC_090790	--	intronic_lncRNA	0.413862	0.712099	1.03267	0.414789	0.485811	0.187147		Novel_006471	XLOC_094073	--	Novel_mRNA	0.200157	0.166709	0.218077	0.247814	0.235397	0.144554
LNC_004899	XLOC_056011	--	intronic_lncRNA	0.302057	0.266196	0.339306	0.122236	0.341883	0.187297		ENSSSCT00000087992	gene-ENSSSCG00000007968	ENSSSCG00000007968	protein_coding	0.127993	0.14615	0.202137	0.2643	0.246726	0.144595
LNC_010883	XLOC_116095	--	lincRNA	0.284598	0.209089	0.319423	0.223011	1.59601	0.187444		ENSSSCT00000056926	gene-ENSSSCG00000010083	ENSSSCG00000010083	protein_coding	0.403304	0.221202	0.290266	0.660723	0.698296	0.144658
LNC_012369	XLOC_131922	--	intronic_lncRNA	0.515173	0.474151	1.14779	0.224002	0.310537	0.187501		Novel_007379	XLOC_105452	--	Novel_mRNA	0.242606	0.108479	0.122719	0.291672	0.129408	0.144678
LNC_001581	XLOC_019181	--	intronic_lncRNA	0.492877	0.281217	0.310425	0.304568	0.326377	0.187509		ENSSSCT00000062134	gene-ENSSSCG00000016866	ENSSSCG00000016866	protein_coding	0.259677	3.55544	0.418984	0.994961	2.69665	0.145221
LNC_002277	XLOC_025730	--	intronic_lncRNA	0.296398	0.23488	0.272673	0.487397	0.307047	0.187831		ENSSSCT00000050780	gene-ENSSSCG00000005582	ENSSSCG00000005582	protein_coding	0.395598	0.576754	0.490886	0.136439	0.21144	0.145267
LNC_000900	XLOC_011530	--	lincRNA	7.32648	6.96657	5.82986	9.56891	6.51046	0.187934		Novel_002400	XLOC_037624	--	Novel_mRNA	0.216819	0.122043	0.157525	0.251004	0.115602	0.145388
LNC_010946	XLOC_117234	--	intronic_lncRNA	0.254403	0.124003	0.242822	0.145613	0.204436	0.188048		Novel_006182	XLOC_089479	--	Novel_mRNA	0.111642	0.137411	0.206122	0.180666	0.10807	0.145424
LNC_002990	XLOC_033568	--	antisense_lncRNA	0.284872	0.21732	0.28967	0.322931	0.272857	0.188089		ENSSSCT00000071611	gene-ENSSSCG00000003757	ENSSSCG00000003757	protein_coding	0.19389	0.168945	0.178525	0.100882	0.15718	0.145446
LNC_005523	XLOC_061688	--	intronic_lncRNA	0.204422	0.222463	0.12433	0.150162	0.16409	0.188091		Novel_007114	XLOC_100674	--	Novel_mRNA	0.48018	0.483728	0.536895	0.174714	0.323687	0.145903
LNC_000823	XLOC_010529	--	intronic_lncRNA	0.513693	0.662142	0.591068	0.206124	0.377657	0.188132		Novel_002294	XLOC_036166	--	Novel_mRNA	0.331933	0.215553	0.124934	0.35496	0.255406	0.146042
LNC_002997	XLOC_033623	--	intronic_lncRNA	0.488467	0.385617	0.682684	0.416569	0.234374	0.188305		ENSSSCT00000087591	gene-ENSSSCG00000041625	ENSSSCG00000041625	protein_coding	0.127143	0.107416	0.210394	0.161044	0.191645	0.146194
LNC_001392	XLOC_017001	--	intronic_lncRNA	0.510636	0.460655	0.360435	0.273177	0.207126	0.188364		Novel_006339	XLOC_091530	--	Novel_mRNA	0.207278	0.407822	0.109073	0.233816	0.164644	0.146211
ENSSSCT00000083192	gene-ENSSSCG00000049208	ENSSSCG00000049208	lncRNA	0.125371	0.131088	0.193808	0.323769	0.150804	0.188706		Novel_006437	XLOC_093632	--	Novel_mRNA	0.686805	1.11935	0.485945	0.269054	0.287216	0.146259
LNC_011668	XLOC_125350	--	lincRNA	0.404117	0.187851	0.150494	0.330747	0.192455	0.188976		ENSSSCT00000054144	gene-ENSSSCG00000015027	ENSSSCG00000015027	protein_coding	2.6927	2.10809	9.86375	1.80024	0.72765	0.146448
LNC_012517	XLOC_134054	--	intronic_lncRNA	0.267963	0.227353	0.121578	0.426382	0.267104	0.189351		ENSSSCT00000016234	gene-ENSSSCG00000014880	ENSSSCG00000014880	protein_coding	0.180095	0.230993	0.120022	0.130228	0.225569	0.146656
LNC_003635	XLOC_040158	--	intronic_lncRNA	0.256452	0.29318	0.214111	0.287608	0.194761	0.189463		ENSSSCT00000033060	gene-ENSSSCG00000007817	ENSSSCG00000007817	protein_coding	0.4403	1.69783	1.15376	0.114712	0.793652	0.146863
LNC_002490	XLOC_027554	--	intronic_lncRNA	0.245348	0.434839	0.222747	0.192313	0.797821	0.189514		Novel_001361	XLOC_023582	--	Novel_mRNA	0.139572	0.126447	0.40329	0.220329	0.19832	0.147177
LNC_003599	XLOC_039869	--	intronic_lncRNA	0.414095	0.466714	0.283195	0.247639	0.335366	0.18992		Novel_007139	XLOC_100892	--	Novel_mRNA	0.180978	0.294047	0.320819	0.63978	0.222548	0.147387
LNC_004974	XLOC_056686	--	intronic_lncRNA	0.198341	0.402749	0.297127	0.139765	0.350952	0.190102		ENSSSCT00000055477	gene-ENSSSCG00000040931	ENSSSCG00000040931	protein_coding	0.155024	0.134462	0.338156	0.263301	0.419336	0.147424
LNC_009312	XLOC_099739	--	intronic_lncRNA	0.562926	0.357522	0.261185	0.264651	0.109623	0.190423		ENSSSCT00000060929	gene-ENSSSCG00000003187	ENSSSCG00000003187	protein_coding	0.147339	0.144375	0.183359	2.86672	0.163864	0.147605
LNC_003128	XLOC_035191	--	intronic_lncRNA	0.222637	0.1968	0.409331	0.275798	0.22975	0.190691		ENSSSCT00000003002	gene-ENSSSCG00000002708	ENSSSCG00000002708	protein_coding	0.268934	0.259543	0.132596	0.411884	0.223606	0.147652
ENSSSCT00000087188	gene-ENSSSCG00000048379	ENSSSCG00000048379	lncRNA	0.263487	0.144525	0.278553	0.509629	0.145544	0.19071		ENSSSCT00000074276	gene-ENSSSCG00000026996	ENSSSCG00000026996	protein_coding	0.267141	0.204744	0.207006	0.234034	0.297396	0.147943
LNC_005543	XLOC_061885	--	intronic_lncRNA	0.160117	0.133743	0.147199	0.106558	0.231232	0.190903		Novel_006459	XLOC_093878	--	Novel_mRNA	0.321848	0.238574	0.265609	0.212667	0.27217	0.148242
LNC_005616	XLOC_062710	--	intronic_lncRNA	0.442267	0.227482	0.519216	0.169645	0.136989	0.1913		Novel_005340	XLOC_076390	--	Novel_mRNA	0.182743	0.171932	0.357596	0.168429	0.439352	0.148273
ENSSSCT00000081915	gene-ENSSSCG00000044899	ENSSSCG00000044899	lncRNA	0.162486	0.115864	0.124237	0.558648	0.216799	0.1913		ENSSSCT00000048906	gene-ENSSSCG00000036575	ENSSSCG00000036575	protein_coding	0.215158	0.528669	1.06706	0.185752	0.153378	0.148358
LNC_003060	XLOC_034725	--	intronic_lncRNA	0.17075	0.116009	0.158237	0.27082	0.140098	0.191384		ENSSSCT00000083749	gene-ENSSSCG00000000290	ENSSSCG00000000290	protein_coding	0.592444	0.118426	0.250831	0.567983	0.185722	0.148615
LNC_001789	XLOC_022320	--	intronic_lncRNA	0.168674	0.215035	0.139648	0.51511	0.168059	0.191504		Novel_008250	XLOC_120268	--	Novel_mRNA	0.227683	0.231925	0.27452	0.235463	0.219731	0.148677
LNC_005217	XLOC_058668	--	intronic_lncRNA	0.214032	0.276345	0.125004	0.27542	0.145532	0.191809		ENSSSCT00000071127	gene-ENSSSCG00000006757	ENSSSCG00000006757	protein_coding	0.133499	0.16683	0.266701	0.198279	0.163694	0.148694
LNC_009037	XLOC_097468	--	intronic_lncRNA	0.421508	0.277899	0.545031	0.172566	0.216613	0.192224		ENSSSCT00000032244	gene-ENSSSCG00000029471	ENSSSCG00000029471	protein_coding	0.684362	0.518189	0.455127	0.339807	0.260813	0.148754
LNC_009984	XLOC_106552	--	intronic_lncRNA	0.28532	0.368442	0.174627	0.207534	0.527435	0.192321		ENSSSCT00000042048	gene-ENSSSCG00000040973	ENSSSCG00000040973	protein_coding	0.176303	0.135602	0.183495	0.213533	0.132074	0.148858
LNC_010101	XLOC_107741	--	antisense_lncRNA	0.215212	0.294141	0.264171	0.18829	0.125633	0.192388		Novel_000143	XLOC_002864	--	Novel_mRNA	0.266943	0.314251	0.615987	0.25019	0.277834	0.148932
LNC_010517	XLOC_111561	--	intronic_lncRNA	0.152603	0.314584	0.213017	0.160566	0.227905	0.19291		ENSSSCT00000058556	gene-ENSSSCG00000001485	ENSSSCG00000001485	protein_coding	0.164811	0.275786	0.111902	0.267717	0.149845	0.14899
LNC_008193	XLOC_089852	--	intronic_lncRNA	0.260307	0.301622	0.318652	0.133771	0.345134	0.192937		ENSSSCT00000022465	gene-ENSSSCG00000009361	ENSSSCG00000009361	protein_coding	10.0806	7.08347	1.38027	7.95135	7.33117	0.14905
ENSSSCT00000084265	gene-ENSSSCG00000046171	ENSSSCG00000046171	lncRNA	0.202957	0.152623	0.340801	0.211056	0.197056	0.193547		ENSSSCT00000049948	gene-ENSSSCG00000037121	ENSSSCG00000037121	protein_coding	0.119929	0.113296	0.352433	0.169366	0.122584	0.149361
LNC_001983	XLOC_023735	--	intronic_lncRNA	0.309276	0.422768	0.268198	0.435439	0.125089	0.193702		Novel_005488	XLOC_078916	--	Novel_mRNA	0.354079	0.113248	0.20072	0.312681	0.293436	0.149382
LNC_003427	XLOC_038165	--	intronic_lncRNA	0.14095	0.191037	0.103705	0.303577	0.308316	0.193926		Novel_000850	XLOC_015592	--	Novel_mRNA	0.190432	0.164796	0.125065	0.108872	0.147197	0.149654
LNC_002227	XLOC_025371	--	intronic_lncRNA	0.749904	0.496583	0.48371	0.368452	0.169175	0.194149		Novel_005770	XLOC_083206	--	Novel_mRNA	0.727736	0.183297	0.270707	0.16514	0.255565	0.149699
LNC_003854	XLOC_042012	--	intronic_lncRNA	0.262096	0.457797	0.349557	0.371057	0.393469	0.194252		ENSSSCT00000050757	gene-ENSSSCG00000036636	ENSSSCG00000036636	protein_coding	0.348244	0.470266	0.176324	0.489084	0.521776	0.14974
ENSSSCT00000067918	gene-ENSSSCG00000049447	ENSSSCG00000049447	lncRNA	0.397254	0.700425	0.490415	0.410695	0.97001	0.194256		ENSSSCT00000057735	gene-ENSSSCG00000029185	ENSSSCG00000029185	protein_coding	0.309326	0.261533	0.400577	0.262599	0.402964	0.149849
LNC_005524	XLOC_061703	--	intronic_lncRNA	0.342284	0.115601	0.278037	0.356677	0.27219	0.194332		ENSSSCT00000075283	gene-ENSSSCG00000030668	ENSSSCG00000030668	protein_coding	0.252859	0.243209	0.179794	0.167353	0.173709	0.150012
LNC_002489	XLOC_027550	--	intronic_lncRNA	0.32497	0.420632	0.505574	0.285943	0.322134	0.194532		ENSSSCT00000061813	gene-ENSSSCG00000033546	ENSSSCG00000033546	protein_coding	0.144317	0.137896	0.178006	0.141767	0.133778	0.150067
LNC_007507	XLOC_082277	--	intronic_lncRNA	0.177955	0.116234	0.166227	0.273411	0.159754	0.194646		Novel_005403	XLOC_077614	--	Novel_mRNA	0.574981	0.219316	0.135361	0.232685	0.168572	0.150155
LNC_007983	XLOC_087148	--	intronic_lncRNA	0.318788	0.328703	0.259249	0.442214	0.446228	0.19508		ENSSSCT00000032203	gene-ENSSSCG00000010654	ENSSSCG00000010654	protein_coding	0.414104	0.816693	0.449193	0.934869	0.616948	0.150158
LNC_005417	XLOC_061084	--	intronic_lncRNA	0.185948	0.194004	0.278694	0.473575	0.411911	0.195237		ENSSSCT00000032520	gene-ENSSSCG00000025315	ENSSSCG00000025315	protein_coding	0.13125	0.197898	0.247703	0.162321	0.133006	0.150182
LNC_002558	XLOC_028109	--	intronic_lncRNA	0.107516	0.247896	0.174698	0.304093	0.186327	0.197016		Novel_006515	XLOC_094557	--	Novel_mRNA	0.121853	0.128686	0.199461	0.275293	0.214514	0.150284
LNC_005878	XLOC_065592	--	intronic_lncRNA	0.382163	0.162362	0.248543	0.283166	0.227357	0.197351		Novel_003680	XLOC_057776	--	Novel_mRNA	0.190378	0.185603	0.524608	0.111383	0.27853	0.150651
LNC_001918	XLOC_023288	--	lincRNA	0.136892	0.298796	0.280155	0.37762	0.223942	0.197668		Novel_006363	XLOC_091768	--	Novel_mRNA	0.149545	0.184632	0.246023	0.29118	0.167299	0.150762
LNC_011566	XLOC_124615	--	lincRNA	0.10594	0.99627	0.485032	0.371962	0.46063	0.197841		ENSSSCT00000078602	gene-ENSSSCG00000017133	ENSSSCG00000017133	protein_coding	0.268755	0.336051	0.196657	0.363328	0.161165	0.151282
LNC_005903	XLOC_065769	--	antisense_lncRNA	0.425666	0.632033	0.775956	1.01189	0.276082	0.198199		ENSSSCT00000073054	gene-ENSSSCG00000037267	ENSSSCG00000037267	protein_coding	0.183581	0.337534	0.330669	0.172319	0.26617	0.15129
LNC_007309	XLOC_080148	--	intronic_lncRNA	0.38319	0.499753	0.631875	0.181354	0.284014	0.198672		Novel_001632	XLOC_025244	--	Novel_mRNA	0.24037	0.187071	0.238784	0.701624	0.151232	0.151338
LNC_004451	XLOC_050342	--	intronic_lncRNA	0.154486	0.16367	0.216273	0.269166	0.28823	0.198682		Novel_009545	XLOC_132033	--	Novel_mRNA	0.407903	0.501326	0.177039	1.28135	0.33428	0.151373
LNC_007936	XLOC_086779	--	intronic_lncRNA	0.20633	0.230458	0.241597	0.132514	0.11556	0.198722		ENSSSCT00000070633	gene-ENSSSCG00000031598	ENSSSCG00000031598	protein_coding	2.59387	0.4405	0.857571	1.57622	5.51089	0.151421
LNC_000384	XLOC_004680	--	intronic_lncRNA	0.162632	0.40484	0.237964	0.133879	0.164289	0.19883		Novel_009560	XLOC_132138	--	Novel_mRNA	1.40454	1.46101	1.60981	0.532537	0.522801	0.151423
ENSSSCT00000089563	gene-ENSSSCG00000049199	ENSSSCG00000049199	lncRNA	0.577797	0.245848	0.417871	0.282389	0.187237	0.199011		ENSSSCT00000054198	gene-ENSSSCG00000008749	ENSSSCG00000008749	protein_coding	0.294639	0.389269	0.282012	0.198407	0.175739	0.151646
LNC_005537	XLOC_061802	--	antisense_lncRNA	0.229665	0.298829	0.539046	0.27533	0.262922	0.199163		Novel_005655	XLOC_081941	--	Novel_mRNA	0.22414	0.205105	0.188867	0.177733	0.2878	0.151777
ENSSSCT00000080873	gene-ENSSSCG00000042814	ENSSSCG00000042814	lncRNA	0.196795	0.194458	0.246101	0.2336	0.111894	0.199219		Novel_006398	XLOC_092472	--	Novel_mRNA	0.115894	0.269977	0.200677	0.261996	0.21503	0.151981
LNC_006774	XLOC_073993	--	intronic_lncRNA	0.517016	0.56653	0.581048	0.158412	0.414133	0.199263		Novel_000379	XLOC_007083	--	Novel_mRNA	0.23722	0.143397	0.192549	0.205679	0.836544	0.152159
LNC_007376	XLOC_081075	--	intronic_lncRNA	0.264368	0.386938	0.156508	0.346228	0.469903	0.199307		ENSSSCT00000050695	gene-ENSSSCG00000030042	ENSSSCG00000030042	protein_coding	1.48805	1.52687	0.153989	2.25741	4.22694	0.152293
LNC_006671	XLOC_072914	--	intronic_lncRNA	0.377008	0.313107	0.142257	0.211341	0.311483	0.199449		Novel_000174	XLOC_003413	--	Novel_mRNA	0.237648	0.250714	0.303432	0.156929	0.1817	0.152433
LNC_012498	XLOC_133810	--	intronic_lncRNA	0.269483	0.706632	0.20197	0.249581	0.288708	0.199562		Novel_003220	XLOC_049184	--	Novel_mRNA	0.323219	0.457884	0.262541	0.324001	0.292713	0.152484
ENSSSCT00000075127	gene-ENSSSCG00000038414	ENSSSCG00000038414	lncRNA	0.278367	0.240799	0.314186	0.312029	0.13971	0.199663		ENSSSCT00000079959	gene-ENSSSCG00000026389	ENSSSCG00000026389	protein_coding	0.489859	0.460275	0.514214	0.470933	0.2428	0.152503
LNC_001907	XLOC_023181	--	lincRNA	0.292916	0.12532	0.48163	0.25995	0.194106	0.199819		ENSSSCT00000074781	gene-ENSSSCG00000029262	ENSSSCG00000029262	protein_coding	0.24605	0.153624	0.111788	0.134849	0.126685	0.152593
LNC_010855	XLOC_115918	--	lincRNA	0.201011	0.204192	0.147074	0.306435	0.132969	0.200044		Novel_003485	XLOC_054890	--	Novel_mRNA	0.375413	0.253759	0.370493	0.381426	0.216829	0.152693
LNC_011270	XLOC_121072	--	intronic_lncRNA	0.156245	0.131893	0.165704	0.220873	0.283855	0.200171		ENSSSCT00000082449	gene-ENSSSCG00000022616	ENSSSCG00000022616	protein_coding	0.143759	0.124877	0.182781	0.215743	0.108128	0.152708
ENSSSCT00000089388	gene-ENSSSCG00000041160	ENSSSCG00000041160	lncRNA	0.227022	0.241325	0.467992	0.132689	0.142267	0.20036		Novel_005520	XLOC_079298	--	Novel_mRNA	0.460092	0.182789	0.415813	0.474985	0.127709	0.152898
LNC_002328	XLOC_026117	--	intronic_lncRNA	0.167734	0.198741	0.177408	0.147247	0.453686	0.200476		Novel_007839	XLOC_112616	--	Novel_mRNA	0.403539	0.432875	0.374696	0.199421	0.376388	0.152904
LNC_002511	XLOC_027706	--	intronic_lncRNA	0.40371	0.503332	0.245736	0.316112	0.200568	0.200541		Novel_007315	XLOC_104638	--	Novel_mRNA	0.259189	1.58099	2.13906	0.622407	0.290333	0.152924
LNC_001782	XLOC_022264	--	intronic_lncRNA	0.648721	0.297649	0.725533	0.440328	0.189018	0.200546		Novel_007951	XLOC_114621	--	Novel_mRNA	0.219682	0.149628	0.16734	0.123744	0.118734	0.152946
LNC_003369	XLOC_037685	--	intronic_lncRNA	0.311362	0.370427	0.330413	0.141512	0.246917	0.200742		Novel_007381	XLOC_105464	--	Novel_mRNA	0.106668	0.110925	0.105163	0.120928	0.193484	0.152967
LNC_000852	XLOC_010888	--	intronic_lncRNA	0.40203	0.430002	0.512413	0.418889	0.417313	0.200792		ENSSSCT00000049804	gene-ENSSSCG00000036527	ENSSSCG00000036527	protein_coding	0.287712	0.384596	0.281594	0.314667	0.261383	0.152969
LNC_009889	XLOC_105483	--	intronic_lncRNA	0.28625	0.103567	0.189788	0.129301	0.265117	0.20138		ENSSSCT00000029307	gene-ENSSSCG00000014116	ENSSSCG00000014116	protein_coding	3.31404	0.610481	0.609208	0.105422	0.281816	0.153083
LNC_001475	XLOC_017935	--	intronic_lncRNA	0.324454	0.275245	0.310777	0.419789	0.288132	0.201833		ENSSSCT00000056764	gene-ENSSSCG00000035712	ENSSSCG00000035712	protein_coding	0.249875	0.154345	0.110573	0.296401	0.418426	0.153281
LNC_010160	XLOC_108163	--	intronic_lncRNA	0.327638	0.233153	0.265204	0.173168	0.183777	0.20193		Novel_006721	XLOC_096261	--	Novel_mRNA	0.244867	0.175237	0.139125	0.336169	0.175553	0.153286
LNC_003527	XLOC_039119	--	intronic_lncRNA	0.250716	0.265699	0.43169	0.115925	0.230775	0.202167		Novel_004615	XLOC_067681	--	Novel_mRNA	0.205323	0.43419	0.29116	0.254829	0.215169	0.153633
LNC_003094	XLOC_035035	--	intronic_lncRNA	0.3736	0.353911	0.589804	0.332299	0.121608	0.202603		Novel_001299	XLOC_023206	--	Novel_mRNA	0.677805	1.2026	0.44034	0.255152	0.755456	0.153639
LNC_005932	XLOC_065961	--	intronic_lncRNA	0.185989	0.406714	0.210922	0.163976	0.127049	0.202606		Novel_001324	XLOC_023473	--	Novel_mRNA	0.277258	0.122959	0.109881	0.364526	0.165769	0.153648
LNC_009988	XLOC_106588	--	intronic_lncRNA	0.341211	0.313314	0.215	0.39161	0.169538	0.202811		Novel_006482	XLOC_094287	--	Novel_mRNA	0.208757	0.23452	0.202641	0.343978	0.228168	0.15367
LNC_003122	XLOC_035172	--	antisense_lncRNA	0.222451	0.204057	0.848766	0.491466	0.382691	0.202888		Novel_006780	XLOC_097228	--	Novel_mRNA	0.220915	0.172119	0.357693	0.354354	0.20443	0.153713
LNC_008332	XLOC_090797	--	intronic_lncRNA	0.316777	0.276862	0.729889	0.520651	0.111117	0.203075		Novel_006618	XLOC_095313	--	Novel_mRNA	0.263757	0.196592	0.133479	0.413096	0.238474	0.153754
LNC_007553	XLOC_082604	--	intronic_lncRNA	0.240905	0.297771	0.20276	0.197254	0.122968	0.203138		ENSSSCT00000044182	gene-ENSSSCG00000008604	ENSSSCG00000008604	protein_coding	0.167372	0.1457	0.10449	0.193983	0.100005	0.15395
LNC_002999	XLOC_033625	--	intronic_lncRNA	0.385528	0.182657	0.17959	0.419778	0.178596	0.203671		Novel_000521	XLOC_010544	--	Novel_mRNA	0.269223	0.133498	0.553033	0.293279	0.204054	0.154018
LNC_008235	XLOC_090122	--	intronic_lncRNA	0.14634	0.308892	0.150776	0.252578	0.387198	0.203805		Novel_002461	XLOC_038340	--	Novel_mRNA	0.212784	0.25036	0.388343	0.230155	0.142134	0.154048
LNC_005392	XLOC_060465	--	intronic_lncRNA	0.147922	0.178017	0.129536	0.317819	0.231108	0.203963		Novel_007028	XLOC_100042	--	Novel_mRNA	0.367084	0.280584	0.312921	0.42756	0.164059	0.154085
ENSSSCT00000077617	gene-ENSSSCG00000044931	ENSSSCG00000044931	lncRNA	0.168538	0.279631	0.168711	0.245687	0.44449	0.204202		Novel_003487	XLOC_054995	--	Novel_mRNA	0.383579	0.393452	0.501241	0.241993	0.229155	0.154132
ENSSSCT00000074786	gene-ENSSSCG00000042711	ENSSSCG00000042711	lncRNA	0.103088	0.147347	0.118403	0.161506	0.237016	0.204209		Novel_006399	XLOC_092477	--	Novel_mRNA	0.293392	0.312822	0.343905	0.455645	0.42018	0.154166
LNC_008567	XLOC_093706	--	intronic_lncRNA	0.196677	0.344154	0.246156	0.31622	0.441635	0.204493		ENSSSCT00000002009	gene-ENSSSCG00000001793	ENSSSCG00000001793	protein_coding	0.638821	0.88984	0.818078	1.40444	0.857617	0.154172
LNC_001975	XLOC_023675	--	intronic_lncRNA	0.345249	0.12671	0.355981	0.767804	0.291288	0.204563		ENSSSCT00000038722	gene-ENSSSCG00000015933	ENSSSCG00000015933	protein_coding	0.388727	1.12089	0.230626	0.399889	0.678971	0.154427
LNC_002282	XLOC_025741	--	antisense_lncRNA	0.191926	0.130105	0.287608	0.184446	0.43102	0.204758		Novel_009311	XLOC_127774	--	Novel_mRNA	0.165616	5.9533	0.328605	10.5645	13.5091	0.154524
ENSSSCT00000089124	gene-ENSSSCG00000043770	ENSSSCG00000043770	lncRNA	0.234186	0.134486	0.270845	0.220385	0.120354	0.204908		Novel_004737	XLOC_068672	--	Novel_mRNA	0.254173	0.159893	0.153325	0.304669	0.235417	0.154537
LNC_006330	XLOC_070061	--	intronic_lncRNA	0.52862	0.750415	0.703939	0.296873	0.240684	0.205046		ENSSSCT00000089249	gene-ENSSSCG00000004082	ENSSSCG00000004082	protein_coding	0.292761	0.278164	0.19552	0.315802	1.02129	0.154544
LNC_005755	XLOC_063584	--	intronic_lncRNA	0.201241	0.116452	0.131377	0.195977	0.206185	0.205429		ENSSSCT00000058937	gene-ENSSSCG00000007235	ENSSSCG00000007235	protein_coding	0.804485	0.804162	0.398262	0.265544	0.529115	0.154746
LNC_006584	XLOC_072165	--	intronic_lncRNA	0.25945	0.376867	0.442278	0.318514	0.275111	0.205472		Novel_005289	XLOC_075877	--	Novel_mRNA	0.154459	0.281109	0.144248	0.15813	0.107739	0.15477
LNC_001774	XLOC_022197	--	intronic_lncRNA	0.511436	0.599769	0.210351	0.503097	0.25083	0.205817		Novel_007287	XLOC_103853	--	Novel_mRNA	0.205048	0.139477	0.166925	0.189283	0.146629	0.154913
LNC_006364	XLOC_070421	--	antisense_lncRNA	0.446491	0.13416	0.261741	0.166037	0.148527	0.205836		ENSSSCT00000084461	gene-ENSSSCG00000033512	ENSSSCG00000033512	protein_coding	0.351457	1.4566	0.924799	0.474719	0.400339	0.15496
LNC_006682	XLOC_073055	--	intronic_lncRNA	0.128948	0.160449	0.146912	0.268341	0.269193	0.206305		Novel_006844	XLOC_097989	--	Novel_mRNA	0.297546	0.28841	0.291945	0.25532	0.193284	0.155004
LNC_010474	XLOC_111217	--	intronic_lncRNA	0.295804	0.178888	0.367725	0.26399	0.247526	0.206345		Novel_000900	XLOC_016738	--	Novel_mRNA	0.394499	0.769443	0.753559	0.404646	0.44295	0.155267
LNC_009453	XLOC_100732	--	intronic_lncRNA	0.433544	0.582617	0.703673	0.77678	0.364568	0.206437		Novel_008133	XLOC_118063	--	Novel_mRNA	0.127047	0.138872	0.177555	0.22866	0.115613	0.15561
LNC_006347	XLOC_070206	--	intronic_lncRNA	0.237066	0.202145	1.00604	0.57703	0.119536	0.206674		Novel_002078	XLOC_032617	--	Novel_mRNA	0.210375	0.293776	0.299082	0.208528	0.374294	0.155669
LNC_007778	XLOC_085350	--	intronic_lncRNA	0.573092	0.540649	0.468993	0.361979	0.521489	0.206796		Novel_007644	XLOC_108958	--	Novel_mRNA	0.296265	0.265041	0.222099	0.26448	0.168628	0.15572
ENSSSCT00000071265	gene-ENSSSCG00000051701	ENSSSCG00000051701	lncRNA	0.118209	0.355382	0.197022	0.312021	0.332237	0.20697		ENSSSCT00000065723	gene-ENSSSCG00000000793	ENSSSCG00000000793	protein_coding	0.251047	0.208555	1.49629	0.461157	0.891431	0.155771
LNC_003576	XLOC_039550	--	intronic_lncRNA	0.313339	0.27577	0.194989	0.243447	0.179488	0.207177		Novel_001414	XLOC_023947	--	Novel_mRNA	0.158335	0.100704	0.305363	0.113998	0.169662	0.155795
LNC_010231	XLOC_108704	--	intronic_lncRNA	0.115202	0.147266	0.330288	0.34105	0.109328	0.207446		ENSSSCT00000038594	gene-ENSSSCG00000029509	ENSSSCG00000029509	protein_coding	2.23163	0.535058	0.653683	0.514529	0.540892	0.155828
LNC_006757	XLOC_073954	--	intronic_lncRNA	0.158312	0.295911	0.412284	0.398442	0.20484	0.207461		Novel_007534	XLOC_107765	--	Novel_mRNA	0.110509	0.298129	0.206011	0.198459	0.186842	0.155901
LNC_008932	XLOC_096287	--	intronic_lncRNA	0.139253	0.264049	0.151502	0.277826	0.278176	0.208171		Novel_002169	XLOC_034108	--	Novel_mRNA	0.205522	0.193683	0.472408	0.109309	0.289607	0.155967
LNC_004270	XLOC_048152	--	lincRNA	0.163249	0.207102	0.223754	0.294648	0.336906	0.20862		ENSSSCT00000010004	gene-ENSSSCG00000009136	ENSSSCG00000009136	protein_coding	0.221537	0.230997	0.204032	0.107583	0.150277	0.156195
LNC_012213	XLOC_129696	--	antisense_lncRNA	0.306352	0.113135	0.155511	0.110663	0.23106	0.208845		Novel_006233	XLOC_090091	--	Novel_mRNA	0.254564	0.171507	0.294468	0.125795	0.202177	0.156281
LNC_002894	XLOC_032416	--	intronic_lncRNA	0.151739	0.447443	0.381392	0.299793	0.660142	0.208991		ENSSSCT00000040950	gene-ENSSSCG00000039862	ENSSSCG00000039862	protein_coding	0.10822	0.34538	0.138946	0.171055	1.11665	0.156431
LNC_011051	XLOC_118098	--	intronic_lncRNA	0.517542	0.392591	0.446203	0.197923	0.340322	0.209254		ENSSSCT00000000845	gene-ENSSSCG00000000781	ENSSSCG00000000781	protein_coding	0.440458	0.213646	0.38683	0.413675	0.192202	0.15659
LNC_002834	XLOC_031930	--	intronic_lncRNA	0.919277	0.280268	0.517009	0.632234	0.159827	0.209325		Novel_004072	XLOC_061702	--	Novel_mRNA	0.390092	0.24	0.29246	0.259004	0.384047	0.156596
LNC_008836	XLOC_095696	--	intronic_lncRNA	0.127792	0.129403	0.171887	0.133846	0.271469	0.209495		ENSSSCT00000081051	gene-ENSSSCG00000042147	ENSSSCG00000042147	protein_coding	0.231149	0.135122	0.19617	0.372668	0.153624	0.156675
LNC_010497	XLOC_111382	--	intronic_lncRNA	0.200308	0.202563	0.319477	0.388808	0.223999	0.209585		ENSSSCT00000018136	gene-ENSSSCG00000016658	ENSSSCG00000016658	protein_coding	0.872385	0.798976	0.335176	0.869126	1.02042	0.156794
LNC_004030	XLOC_044344	--	intronic_lncRNA	0.234534	0.271199	0.142079	0.384774	0.279512	0.209645		ENSSSCT00000075460	gene-ENSSSCG00000004595	ENSSSCG00000004595	protein_coding	0.118953	0.162297	0.149981	0.161267	0.122918	0.156945
ENSSSCT00000082864	gene-ENSSSCG00000046708	ENSSSCG00000046708	lncRNA	0.232557	0.21357	0.191076	0.242063	0.230011	0.20972		Novel_005595	XLOC_081417	--	Novel_mRNA	0.154345	0.124413	0.158819	0.259354	0.120929	0.15697
LNC_004798	XLOC_055077	--	lincRNA	0.324522	0.508741	0.484864	0.232346	0.262114	0.209978		Novel_002258	XLOC_035212	--	Novel_mRNA	0.194664	0.843146	0.961295	0.744694	0.367786	0.156995
LNC_003299	XLOC_037122	--	intronic_lncRNA	0.13881	0.241044	0.240919	0.239824	0.203453	0.209992		Novel_003326	XLOC_050802	--	Novel_mRNA	0.382728	0.18975	0.323074	0.206045	0.196604	0.157005
LNC_010539	XLOC_111804	--	intronic_lncRNA	0.194306	0.225967	0.362208	0.173033	0.141103	0.210305		Novel_004001	XLOC_061402	--	Novel_mRNA	0.154028	0.279054	0.24035	0.189834	0.321503	0.157015
LNC_007223	XLOC_078896	--	antisense_lncRNA	0.32625	0.31486	0.335755	0.350534	0.228177	0.210594		Novel_004312	XLOC_063546	--	Novel_mRNA	0.240272	0.267054	0.144237	0.330648	0.241689	0.157086
ENSSSCT00000080855	gene-ENSSSCG00000051482	ENSSSCG00000051482	lncRNA	0.151866	0.184249	0.28928	0.354971	0.207735	0.210734		Novel_006822	XLOC_097878	--	Novel_mRNA	0.369646	0.362021	0.44243	0.267453	0.386795	0.157124
LNC_001849	XLOC_022824	--	intronic_lncRNA	0.31571	0.122513	0.105778	0.314674	0.156522	0.210771		ENSSSCT00000061174	gene-ENSSSCG00000010092	ENSSSCG00000010092	protein_coding	1.58281	0.319306	0.256073	0.264138	0.760716	0.157338
LNC_009541	XLOC_101376	--	intronic_lncRNA	0.333209	0.132674	0.110404	0.149623	0.174203	0.210919		Novel_009063	XLOC_127000	--	Novel_mRNA	0.294264	0.190494	0.307892	0.205389	0.200828	0.157375
LNC_002314	XLOC_026001	--	intronic_lncRNA	1.37537	0.637579	1.46178	0.197598	0.340583	0.211074		ENSSSCT00000014639	gene-ENSSSCG00000013400	ENSSSCG00000013400	protein_coding	1.9787	5.87023	4.47918	0.36388	0.576805	0.157409
LNC_010184	XLOC_108259	--	intronic_lncRNA	0.163503	0.220413	0.239917	0.304138	0.105487	0.211262		Novel_004516	XLOC_067223	--	Novel_mRNA	0.158582	0.178893	0.12381	0.438131	0.279268	0.157487
ENSSSCT00000074263	gene-ENSSSCG00000044406	ENSSSCG00000044406	lncRNA	0.564116	0.480783	0.223289	0.395028	0.110856	0.211483		Novel_008358	XLOC_122270	--	Novel_mRNA	0.129899	0.154857	0.362628	0.292602	0.292883	0.157656
LNC_001989	XLOC_023782	--	lincRNA	0.148016	0.242308	0.19698	0.296574	0.213849	0.211584		Novel_004093	XLOC_061860	--	Novel_mRNA	0.253131	0.432348	0.325825	0.333716	0.113564	0.157686
LNC_010044	XLOC_106879	--	intronic_lncRNA	0.139817	0.125912	0.291327	0.120867	0.342733	0.211698		ENSSSCT00000085959	gene-ENSSSCG00000012811	ENSSSCG00000012811	protein_coding	0.799883	0.324365	0.100507	0.397803	0.108932	0.157689
ENSSSCT00000081176	gene-ENSSSCG00000042412	ENSSSCG00000042412	lncRNA	0.139571	0.204251	0.235666	0.235639	0.5945	0.212264		Novel_007557	XLOC_108045	--	Novel_mRNA	0.226848	0.240806	0.33264	0.254366	0.188185	0.157756
ENSSSCT00000090846	gene-ENSSSCG00000051668	ENSSSCG00000051668	lncRNA	0.351348	0.129253	0.286928	0.277783	0.186084	0.212278		Novel_008345	XLOC_121909	--	Novel_mRNA	0.334651	0.218277	0.302034	0.344863	0.287289	0.157974
LNC_002933	XLOC_032994	--	antisense_lncRNA	0.296902	0.390763	0.425526	0.335307	0.182433	0.212329		Novel_008263	XLOC_120417	--	Novel_mRNA	0.118593	0.12666	0.157868	0.228643	0.2086	0.158122
LNC_003048	XLOC_034706	--	intronic_lncRNA	0.413192	0.137755	0.475598	0.42345	0.850248	0.212454		ENSSSCT00000085174	gene-ENSSSCG00000022224	ENSSSCG00000022224	protein_coding	0.103865	0.142899	0.253216	0.265517	0.25227	0.158125
LNC_005483	XLOC_061458	--	antisense_lncRNA	0.37396	0.309905	0.235375	0.141272	0.112524	0.21272		ENSSSCT00000017906	gene-ENSSSCG00000016444	ENSSSCG00000016444	protein_coding	0.415336	0.222084	0.227125	0.310346	0.22249	0.158187
LNC_006911	XLOC_075441	--	intronic_lncRNA	0.599346	0.595919	0.933029	0.204481	0.207769	0.213057		Novel_008049	XLOC_116872	--	Novel_mRNA	0.142752	0.219112	0.232033	0.126992	0.100344	0.158323
LNC_005430	XLOC_061124	--	intronic_lncRNA	0.161985	0.191029	0.432023	0.364716	0.130036	0.213098		Novel_003575	XLOC_056299	--	Novel_mRNA	0.103034	0.187273	0.275017	0.151381	0.448685	0.158405
ENSSSCT00000087339	gene-ENSSSCG00000049122	ENSSSCG00000049122	lncRNA	0.258442	0.540358	0.374383	0.67249	0.614601	0.213147		Novel_000195	XLOC_003992	--	Novel_mRNA	0.192327	0.14028	0.315837	0.163153	0.155504	0.158517
LNC_010116	XLOC_107821	--	intronic_lncRNA	0.516617	0.343821	0.419457	0.185515	0.303819	0.213275		Novel_001536	XLOC_024593	--	Novel_mRNA	0.173523	0.195429	0.215618	0.21004	0.214564	0.158631
LNC_004557	XLOC_051309	--	intronic_lncRNA	0.187937	0.308302	0.345568	0.242616	0.708972	0.213323		ENSSSCT00000056169	gene-ENSSSCG00000037558	ENSSSCG00000037558	protein_coding	1.89779	1.35763	2.07351	0.679916	0.683535	0.158718
LNC_003138	XLOC_035288	--	intronic_lncRNA	0.450911	0.616007	0.657251	0.350259	0.261809	0.213328		ENSSSCT00000090179	gene-ENSSSCG00000047465	ENSSSCG00000047465	protein_coding	0.248788	0.116791	0.265971	0.127721	0.244953	0.158775
LNC_005769	XLOC_063773	--	intronic_lncRNA	1.21952	0.623587	0.63218	0.194533	0.379657	0.213383		ENSSSCT00000065518	gene-ENSSSCG00000013292	ENSSSCG00000013292	protein_coding	0.336523	0.64033	0.606163	0.566302	1.06942	0.158879
LNC_002438	XLOC_027307	--	intronic_lncRNA	0.371206	0.15	0.544873	0.388931	0.187527	0.213996		Novel_001225	XLOC_022383	--	Novel_mRNA	0.728218	0.241907	0.445192	0.197222	0.307149	0.158938
LNC_000107	XLOC_001368	--	intronic_lncRNA	0.412035	0.235418	0.350093	0.143689	0.415564	0.214223		ENSSSCT00000018203	gene-ENSSSCG00000016722	ENSSSCG00000016722	protein_coding	0.394411	0.423403	0.154674	0.593173	0.293452	0.159011
LNC_007265	XLOC_079322	--	intronic_lncRNA	0.342802	0.66792	0.574504	0.76066	0.415594	0.214229		ENSSSCT00000061055	gene-ENSSSCG00000040184	ENSSSCG00000040184	protein_coding	0.557753	1.47116	1.02103	0.744227	0.577636	0.159015
LNC_003803	XLOC_041739	--	antisense_lncRNA	0.450054	0.50365	0.584116	0.568995	0.518044	0.214391		ENSSSCT00000045049	gene-ENSSSCG00000016754	ENSSSCG00000016754	protein_coding	0.326866	0.303256	0.210347	0.534302	0.383461	0.159023
LNC_001936	XLOC_023414	--	intronic_lncRNA	0.124672	0.167027	0.381587	0.236174	0.161329	0.214408		ENSSSCT00000012939	gene-ENSSSCG00000011826	ENSSSCG00000011826	protein_coding	0.245216	0.126782	0.20207	0.283291	0.102785	0.159039
LNC_006526	XLOC_071917	--	intronic_lncRNA	0.201616	0.216242	0.346318	0.23319	0.201327	0.214422		Novel_005531	XLOC_079941	--	Novel_mRNA	0.173089	0.155793	0.134021	0.215139	0.236148	0.159138
LNC_011809	XLOC_126448	--	lincRNA	0.153491	0.176945	0.152357	0.141391	0.284727	0.214898		ENSSSCT00000074836	gene-ENSSSCG00000011970	ENSSSCG00000011970	protein_coding	0.137894	0.146479	0.183274	0.419448	0.223821	0.159295
LNC_006198	XLOC_068321	--	intronic_lncRNA	0.326444	0.381508	0.316152	0.385011	0.168973	0.214923		Novel_005336	XLOC_076340	--	Novel_mRNA	1.22215	1.07325	0.444429	0.247029	0.108567	0.15953
LNC_010341	XLOC_109753	--	intronic_lncRNA	0.186608	0.229141	0.356297	0.198096	0.187715	0.215713		Novel_001537	XLOC_024599	--	Novel_mRNA	0.359823	0.426702	0.302323	0.182895	0.996724	0.159545
LNC_001104	XLOC_013480	--	intronic_lncRNA	0.33209	0.302139	0.400251	0.510695	0.256563	0.215713		Novel_001599	XLOC_025083	--	Novel_mRNA	0.189668	0.143487	0.186845	0.274375	0.297407	0.159658
LNC_000896	XLOC_011494	--	intronic_lncRNA	0.172663	0.333052	0.165717	0.282442	0.197033	0.215716		Novel_005239	XLOC_075503	--	Novel_mRNA	0.414503	0.39088	0.553452	0.105917	0.42231	0.159784
LNC_000675	XLOC_008706	--	antisense_lncRNA	0.68049	0.825635	0.420972	0.64241	0.307759	0.215936		Novel_007306	XLOC_104610	--	Novel_mRNA	0.812634	0.386668	0.18106	0.842753	0.199034	0.159858
LNC_000076	XLOC_000874	--	intronic_lncRNA	0.21942	0.610351	0.191142	0.150477	0.168823	0.215995		Novel_005207	XLOC_075308	--	Novel_mRNA	0.181542	0.143633	0.310922	0.278466	0.26141	0.15997
LNC_008761	XLOC_095039	--	intronic_lncRNA	0.36184	0.315722	0.315471	0.205375	0.307672	0.216116		Novel_005785	XLOC_083578	--	Novel_mRNA	0.176458	0.265122	0.233423	0.206498	0.436434	0.159999
LNC_006215	XLOC_068387	--	intronic_lncRNA	0.624453	3.42445	1.76893	0.712577	0.833472	0.216936		ENSSSCT00000059887	gene-ENSSSCG00000036785	ENSSSCG00000036785	protein_coding	0.435982	0.500562	0.189618	0.23027	0.249924	0.160008
LNC_006585	XLOC_072168	--	intronic_lncRNA	0.250932	0.273695	0.200347	0.269825	0.203808	0.216956		ENSSSCT00000058351	gene-ENSSSCG00000023306	ENSSSCG00000023306	protein_coding	0.506051	0.290354	0.487932	0.677721	1.66241	0.160034
LNC_002774	XLOC_031268	--	intronic_lncRNA	0.169541	0.276747	0.288042	0.208844	0.255145	0.217357		Novel_004837	XLOC_070630	--	Novel_mRNA	0.489397	0.359142	0.370831	0.321421	0.303088	0.160036
LNC_002570	XLOC_028235	--	intronic_lncRNA	0.582589	0.20142	0.260344	0.213611	0.152527	0.217463		Novel_003763	XLOC_058889	--	Novel_mRNA	0.160371	0.169664	0.280889	0.261818	0.174517	0.160105
LNC_003818	XLOC_041786	--	intronic_lncRNA	0.327931	0.158465	0.442936	0.101281	0.125697	0.217692		Novel_007389	XLOC_105483	--	Novel_mRNA	0.643056	0.432187	0.690766	0.157751	0.133306	0.160112
LNC_012095	XLOC_128047	--	lincRNA	0.248106	1.54466	0.197739	0.294502	32.5711	0.217864		ENSSSCT00000059566	gene-ENSSSCG00000033894	ENSSSCG00000033894	protein_coding	0.171588	0.24898	0.438901	0.232187	0.177559	0.160204
LNC_008555	XLOC_093648	--	intronic_lncRNA	0.12541	0.117084	0.298807	0.147529	0.168995	0.217893		Novel_008520	XLOC_124700	--	Novel_mRNA	0.273248	0.305431	0.141748	0.177201	0.124008	0.160326
LNC_002861	XLOC_032160	--	intronic_lncRNA	0.263692	0.212306	0.29223	0.18727	0.174674	0.218216		ENSSSCT00000075013	gene-ENSSSCG00000007560	ENSSSCG00000007560	protein_coding	0.465609	0.768997	0.278408	0.205082	0.18347	0.160359
LNC_007512	XLOC_082295	--	intronic_lncRNA	0.281166	0.161247	0.18329	0.390633	0.101669	0.21823		Novel_002737	XLOC_041247	--	Novel_mRNA	0.415832	0.848194	1.12165	0.776044	1.10009	0.160397
LNC_002349	XLOC_026279	--	intronic_lncRNA	0.212519	0.427046	0.219257	0.294467	0.190104	0.218655		Novel_002551	XLOC_039297	--	Novel_mRNA	0.319806	0.439712	0.45656	0.230253	0.366412	0.16044
LNC_008276	XLOC_090396	--	intronic_lncRNA	0.316141	0.175707	0.22473	0.422926	0.186482	0.218727		Novel_002311	XLOC_036380	--	Novel_mRNA	0.348493	0.302039	0.499144	0.365151	0.350746	0.160713
LNC_008128	XLOC_089048	--	intronic_lncRNA	0.114507	0.162644	0.423331	0.217083	0.129075	0.218814		Novel_008306	XLOC_121217	--	Novel_mRNA	0.150935	0.139365	0.314562	0.242845	0.206121	0.160759
LNC_006595	XLOC_072239	--	intronic_lncRNA	0.945938	0.966418	0.530338	0.522656	0.644587	0.219316		ENSSSCT00000009266	gene-ENSSSCG00000008464	ENSSSCG00000008464	protein_coding	0.155548	0.155171	0.15305	0.1811	0.209464	0.16085
LNC_002448	XLOC_027370	--	intronic_lncRNA	0.534921	0.185514	0.200084	0.328343	0.261763	0.219981		Novel_008434	XLOC_123350	--	Novel_mRNA	0.342639	0.350346	0.265175	0.142354	0.429569	0.160957
LNC_006630	XLOC_072472	--	lincRNA	0.283836	0.228367	0.2626	0.221887	0.1022	0.220351		Novel_007272	XLOC_103397	--	Novel_mRNA	0.223888	0.151829	0.341504	0.265657	0.147054	0.161092
LNC_008392	XLOC_091468	--	intronic_lncRNA	0.218173	0.510396	0.310412	0.167994	0.382866	0.220574		ENSSSCT00000047320	gene-ENSSSCG00000010240	ENSSSCG00000010240	protein_coding	0.372823	0.232745	0.323009	0.324616	0.28372	0.161203
LNC_003016	XLOC_034216	--	intronic_lncRNA	0.316581	0.21091	0.332034	0.373629	0.262116	0.220894		ENSSSCT00000066827	gene-ENSSSCG00000005071	ENSSSCG00000005071	protein_coding	0.396332	0.297107	0.19441	0.311784	0.224959	0.161258
LNC_003390	XLOC_037860	--	intronic_lncRNA	0.394688	0.490101	0.486506	0.453669	0.216362	0.221256		Novel_000513	XLOC_010483	--	Novel_mRNA	0.202351	0.193699	0.200309	0.222687	0.319453	0.161276
LNC_011108	XLOC_118866	--	intronic_lncRNA	0.296711	0.200716	0.206524	0.227428	0.252206	0.221478		Novel_005330	XLOC_076154	--	Novel_mRNA	0.36169	0.195407	0.221896	0.281613	0.103553	0.161406
ENSSSCT00000078134	gene-ENSSSCG00000050000	ENSSSCG00000050000	lncRNA	0.139855	0.272861	0.233023	0.139905	0.36776	0.221902		ENSSSCT00000086394	gene-ENSSSCG00000005041	ENSSSCG00000005041	protein_coding	0.14781	0.319764	0.388099	0.165036	0.150052	0.16143
LNC_011611	XLOC_124911	--	lincRNA	0.138203	0.167568	0.126101	0.52253	0.149962	0.222007		Novel_005017	XLOC_072485	--	Novel_mRNA	0.167235	0.294252	0.216727	0.13281	0.276195	0.161444
LNC_010726	XLOC_113900	--	antisense_lncRNA	0.144981	0.127618	0.313615	0.256189	0.137386	0.222109		ENSSSCT00000048080	gene-ENSSSCG00000022760	ENSSSCG00000022760	protein_coding	0.131742	0.209309	0.220731	0.189647	0.134087	0.161519
ENSSSCT00000076618	gene-ENSSSCG00000041869	ENSSSCG00000041869	lncRNA	0.190609	0.129888	0.195887	0.259269	0.138377	0.222149		ENSSSCT00000088228	gene-ENSSSCG00000015422	ENSSSCG00000015422	protein_coding	0.100571	1.63674	6.97124	0.142501	0.100496	0.161525
LNC_006969	XLOC_075844	--	intronic_lncRNA	0.305309	0.212441	0.207254	0.372041	0.194822	0.222239		ENSSSCT00000018248	gene-ENSSSCG00000016763	ENSSSCG00000016763	protein_coding	0.23421	0.194258	0.250586	0.177671	0.209661	0.161536
LNC_005229	XLOC_058796	--	lincRNA	0.408428	0.294042	0.240987	0.29253	0.473093	0.222715		Novel_001010	XLOC_017912	--	Novel_mRNA	0.424397	0.445526	0.446207	0.284432	0.444112	0.161687
LNC_002734	XLOC_030602	--	lincRNA	0.310399	0.26328	0.30393	0.540571	0.295568	0.222831		Novel_004858	XLOC_070922	--	Novel_mRNA	0.124375	0.143798	0.100106	0.467829	0.551626	0.161749
LNC_007112	XLOC_077307	--	intronic_lncRNA	0.424296	0.442645	0.319702	0.469301	0.189222	0.223001		ENSSSCT00000083957	gene-ENSSSCG00000006403	ENSSSCG00000006403	protein_coding	0.377221	0.29158	0.277988	0.292647	0.188157	0.161793
LNC_008056	XLOC_088278	--	intronic_lncRNA	0.126664	0.105236	0.1656	0.213837	0.29702	0.223475		ENSSSCT00000011430	gene-ENSSSCG00000010445	ENSSSCG00000010445	protein_coding	0.214537	0.221107	0.140216	0.3151	0.158384	0.161893
LNC_008888	XLOC_096052	--	intronic_lncRNA	0.265739	0.346388	0.11956	0.153597	0.13304	0.224		Novel_007267	XLOC_103379	--	Novel_mRNA	0.138572	0.130982	0.294171	0.21068	0.238656	0.162024
LNC_010253	XLOC_108936	--	intronic_lncRNA	0.274012	0.186254	0.545175	0.295067	0.156693	0.224155		ENSSSCT00000001812	gene-ENSSSCG00000001629	ENSSSCG00000001629	protein_coding	0.370354	0.24824	0.368065	0.496175	0.278772	0.16203
LNC_010451	XLOC_110795	--	intronic_lncRNA	0.368886	0.35893	0.354104	0.416741	0.186462	0.224183		ENSSSCT00000050991	gene-ENSSSCG00000006538	ENSSSCG00000006538	protein_coding	0.151525	0.129429	0.156331	0.197693	0.137102	0.162141
ENSSSCT00000075506	gene-ENSSSCG00000051574	ENSSSCG00000051574	lncRNA	1.0528	0.93401	7.77991	0.294627	0.866225	0.224481		Novel_006380	XLOC_092152	--	Novel_mRNA	0.199066	0.11162	0.169915	0.299639	0.242844	0.162382
LNC_006078	XLOC_067326	--	intronic_lncRNA	0.185581	0.446874	0.201337	0.122667	0.15785	0.224872		Novel_003356	XLOC_051073	--	Novel_mRNA	0.264944	0.201126	0.175459	0.717913	0.286943	0.162383
LNC_006882	XLOC_075242	--	lincRNA	0.363439	0.451597	0.154511	0.177205	0.371727	0.224975		ENSSSCT00000060838	gene-ENSSSCG00000031686	ENSSSCG00000031686	protein_coding	0.165222	0.154982	0.22274	2.21592	0.166192	0.162488
LNC_010340	XLOC_109753	--	intronic_lncRNA	0.287383	0.544826	0.186108	0.245685	0.41926	0.225019		Novel_008610	XLOC_125193	--	Novel_mRNA	0.241613	0.1641	0.181216	0.257176	0.118556	0.162594
LNC_000277	XLOC_003358	--	intronic_lncRNA	0.108355	0.432179	0.329958	0.513047	0.551373	0.225104		ENSSSCT00000090954	gene-ENSSSCG00000001497	ENSSSCG00000001497	protein_coding	0.139248	0.122904	0.207904	0.104885	0.108495	0.162711
LNC_009834	XLOC_105028	--	intronic_lncRNA	0.245108	0.137406	0.455082	0.153382	0.177543	0.225257		ENSSSCT00000076142	gene-ENSSSCG00000025305	ENSSSCG00000025305	protein_coding	0.138365	0.625848	0.430361	0.374119	0.361574	0.16282
LNC_008742	XLOC_094918	--	lincRNA	0.228312	0.335055	0.227336	0.119679	0.101675	0.225328		ENSSSCT00000014780	gene-ENSSSCG00000013533	ENSSSCG00000013533	protein_coding	0.493973	0.169094	0.329544	0.601135	0.529359	0.162826
LNC_002125	XLOC_024710	--	intronic_lncRNA	0.568859	0.23484	0.465936	0.25794	0.330722	0.225332		ENSSSCT00000061120	gene-ENSSSCG00000022536	ENSSSCG00000022536	protein_coding	0.544905	0.101666	0.688253	0.261109	0.417437	0.162836
LNC_004650	XLOC_052794	--	intronic_lncRNA	0.160391	0.352814	0.31258	0.166668	0.241065	0.225568		ENSSSCT00000011751	gene-ENSSSCG00000010739	ENSSSCG00000010739	protein_coding	0.222347	0.130199	0.16106	0.165422	0.338995	0.162854
LNC_009702	XLOC_103436	--	intronic_lncRNA	0.33142	0.193501	0.230687	0.153057	0.381433	0.225578		Novel_005487	XLOC_078915	--	Novel_mRNA	0.156092	0.109755	0.188268	0.296375	0.127253	0.16286
LNC_005030	XLOC_057158	--	intronic_lncRNA	0.17178	0.151077	0.287099	0.176078	0.197525	0.225996		Novel_003579	XLOC_056408	--	Novel_mRNA	0.278604	0.226331	0.25182	0.244671	0.218992	0.163291
LNC_006549	XLOC_072070	--	intronic_lncRNA	0.328353	0.242863	0.30641	0.284567	0.225026	0.226326		ENSSSCT00000075510	gene-ENSSSCG00000008702	ENSSSCG00000008702	protein_coding	0.726792	2.06705	0.267642	0.144123	0.862523	0.163427
LNC_000188	XLOC_002549	--	intronic_lncRNA	0.118109	0.178385	0.17938	0.119535	0.151125	0.226338		Novel_002498	XLOC_038440	--	Novel_mRNA	0.477147	0.160175	0.930836	0.145434	0.135954	0.163492
LNC_010608	XLOC_112895	--	lincRNA	0.346259	0.383445	0.255901	0.406473	0.30775	0.226693		Novel_003863	XLOC_059905	--	Novel_mRNA	0.216176	0.251318	0.329765	0.32062	0.23281	0.163496
LNC_004811	XLOC_055159	--	intronic_lncRNA	0.423268	0.279729	0.281288	0.641566	0.229941	0.226801		Novel_008383	XLOC_122511	--	Novel_mRNA	0.107753	0.154703	0.174568	0.413123	0.363925	0.163578
LNC_002344	XLOC_026265	--	antisense_lncRNA	0.230814	0.406265	0.203867	0.219719	0.127048	0.227159		ENSSSCT00000061613	gene-ENSSSCG00000013243	ENSSSCG00000013243	protein_coding	0.438869	0.152606	0.117581	0.336497	0.218116	0.163598
LNC_009074	XLOC_097852	--	intronic_lncRNA	0.994096	0.410854	0.389313	0.338255	0.225924	0.227179		ENSSSCT00000090261	gene-ENSSSCG00000005194	ENSSSCG00000005194	protein_coding	0.159067	0.101798	1.2375	0.216134	0.371743	0.163629
LNC_000358	XLOC_004330	--	antisense_lncRNA	0.219537	0.127143	0.148691	0.433438	0.284981	0.227295		ENSSSCT00000073633	gene-ENSSSCG00000045829	ENSSSCG00000045829	protein_coding	0.222274	0.260623	0.316529	0.269276	0.100512	0.163749
LNC_011292	XLOC_121291	--	intronic_lncRNA	0.378143	0.259246	0.268728	0.210832	0.450019	0.227508		ENSSSCT00000072305	gene-ENSSSCG00000047716	ENSSSCG00000047716	protein_coding	0.471917	0.337827	0.214633	0.464141	0.321143	0.163813
LNC_008852	XLOC_095808	--	intronic_lncRNA	0.432756	0.322295	0.464215	0.340433	0.244909	0.227511		ENSSSCT00000029033	gene-ENSSSCG00000024837	ENSSSCG00000024837	protein_coding	3.93544	1.73582	1.04497	0.989282	0.725299	0.163839
LNC_000983	XLOC_012381	--	intronic_lncRNA	0.282289	0.309955	0.431752	0.468811	0.317055	0.227782		Novel_006715	XLOC_096210	--	Novel_mRNA	0.109698	0.110811	0.250743	0.173683	0.182768	0.163844
LNC_000604	XLOC_007307	--	lincRNA	0.282624	0.278708	0.543879	0.444646	0.265613	0.227798		Novel_003823	XLOC_059611	--	Novel_mRNA	0.176079	0.217287	0.245042	0.125859	0.22587	0.163848
LNC_009476	XLOC_100900	--	intronic_lncRNA	0.358489	0.158286	0.349013	0.385171	0.176493	0.227962		Novel_000703	XLOC_013389	--	Novel_mRNA	0.461617	0.236462	0.516213	0.409401	0.302543	0.164066
LNC_012244	XLOC_129957	--	lincRNA	0.62522	0.40385	0.164107	0.292455	0.276806	0.227973		ENSSSCT00000045836	gene-ENSSSCG00000035027	ENSSSCG00000035027	protein_coding	1.73587	1.14121	0.84181	0.251385	0.42566	0.164074
LNC_004459	XLOC_050365	--	intronic_lncRNA	0.257545	0.265762	0.162359	0.308404	0.272724	0.227991		ENSSSCT00000050025	gene-ENSSSCG00000037267	ENSSSCG00000037267	protein_coding	0.508366	3.90559	1.9325	3.35112	1.87645	0.164157
LNC_008835	XLOC_095682	--	intronic_lncRNA	0.417036	0.438459	0.541729	0.457577	0.372086	0.228601		ENSSSCT00000053995	gene-ENSSSCG00000015010	ENSSSCG00000015010	protein_coding	0.349838	0.351548	0.836363	0.234672	0.195846	0.164303
LNC_000681	XLOC_008820	--	intronic_lncRNA	0.251252	0.188283	0.168182	0.381813	0.225686	0.229213		Novel_009505	XLOC_130641	--	Novel_mRNA	0.474253	0.146572	0.52212	0.160519	0.190197	0.164351
LNC_005972	XLOC_066204	--	intronic_lncRNA	0.17413	0.205793	0.114937	0.121025	0.26098	0.229474		Novel_004836	XLOC_070607	--	Novel_mRNA	0.189299	0.139551	0.17896	0.265319	0.160567	0.164396
LNC_008998	XLOC_096941	--	intronic_lncRNA	0.236491	0.217472	0.33847	0.437582	0.193321	0.229658		Novel_004026	XLOC_061520	--	Novel_mRNA	0.221739	0.178549	0.215877	0.22576	0.187985	0.16454
LNC_003032	XLOC_034378	--	lincRNA	0.407156	0.239865	0.44666	0.151246	0.296901	0.229968		Novel_006086	XLOC_087467	--	Novel_mRNA	0.619801	0.372254	0.537733	0.376233	0.503121	0.164559
ENSSSCT00000076846	gene-ENSSSCG00000047983	ENSSSCG00000047983	lncRNA	0.248011	0.571515	0.752222	0.378437	3.83694	0.230022		Novel_001033	XLOC_018244	--	Novel_mRNA	0.212461	0.332499	0.268467	0.361604	0.25683	0.16472
LNC_003110	XLOC_035093	--	lincRNA	0.180834	0.153853	0.307358	0.172943	0.17042	0.230751		Novel_001110	XLOC_020301	--	Novel_mRNA	0.254748	0.306493	0.158312	0.264697	0.207081	0.164747
ENSSSCT00000074091	gene-ENSSSCG00000051549	ENSSSCG00000051549	lncRNA	0.164282	0.22626	0.255642	0.265789	0.281432	0.230955		ENSSSCT00000067828	gene-ENSSSCG00000031694	ENSSSCG00000031694	protein_coding	0.530719	0.373968	0.261011	0.159697	0.139669	0.164776
LNC_006717	XLOC_073483	--	intronic_lncRNA	0.241072	0.32415	0.279392	0.512029	0.329623	0.231045		ENSSSCT00000023658	gene-ENSSSCG00000028433	ENSSSCG00000028433	protein_coding	0.168986	0.47141	0.331774	0.664832	0.461024	0.1651
LNC_002236	XLOC_025455	--	antisense_lncRNA	0.108825	0.273909	0.112917	0.281275	0.147766	0.231174		ENSSSCT00000067048	gene-ENSSSCG00000005041	ENSSSCG00000005041	protein_coding	0.230696	0.281874	2.44698	0.621099	0.165095	0.165248
ENSSSCT00000071081	gene-ENSSSCG00000047673	ENSSSCG00000047673	lncRNA	1.0616	0.772711	0.198567	0.361871	0.640268	0.231682		Novel_009524	XLOC_131323	--	Novel_mRNA	0.27695	0.227173	0.382557	0.223908	0.261151	0.165276
ENSSSCT00000091103	gene-ENSSSCG00000051033	ENSSSCG00000051033	lncRNA	0.49707	0.287359	0.35953	0.133424	0.18466	0.231786		ENSSSCT00000084779	gene-ENSSSCG00000037307	ENSSSCG00000037307	protein_coding	0.379799	0.316855	0.181294	0.192373	0.294769	0.165313
LNC_000028	XLOC_000337	--	intronic_lncRNA	0.357763	0.133283	0.442853	0.334847	0.370023	0.231867		ENSSSCT00000014229	gene-ENSSSCG00000013018	ENSSSCG00000013018	protein_coding	0.117692	0.142447	0.108357	0.191054	0.142492	0.165362
LNC_003891	XLOC_042755	--	intronic_lncRNA	1.04783	1.35658	1.32028	0.862569	1.15757	0.231926		Novel_008650	XLOC_125313	--	Novel_mRNA	0.526823	0.384528	0.403475	0.869372	0.936184	0.165438
LNC_006949	XLOC_075655	--	intronic_lncRNA	0.196295	0.191259	0.394551	0.285568	0.19307	0.232219		ENSSSCT00000084449	gene-ENSSSCG00000025689	ENSSSCG00000025689	protein_coding	0.254441	0.162466	0.10018	0.281066	0.12721	0.165459
ENSSSCT00000074722	gene-ENSSSCG00000044922	ENSSSCG00000044922	lncRNA	0.134011	0.234507	0.219586	0.303926	0.122564	0.232232		ENSSSCT00000074005	gene-ENSSSCG00000033509	ENSSSCG00000033509	protein_coding	0.435203	0.78321	0.523576	0.472697	0.2046	0.165513
LNC_010075	XLOC_107257	--	intronic_lncRNA	0.160736	0.191717	0.298759	0.349755	0.384588	0.232444		Novel_003582	XLOC_056431	--	Novel_mRNA	0.168339	0.35468	0.332549	0.261541	0.179585	0.165574
LNC_005900	XLOC_065759	--	intronic_lncRNA	0.117926	0.26557	0.749459	0.244545	0.240953	0.232707		Novel_001591	XLOC_025052	--	Novel_mRNA	0.13796	0.399482	0.276846	0.306422	0.102271	0.165605
LNC_006374	XLOC_070481	--	intronic_lncRNA	0.419594	0.161495	0.109106	0.392826	0.257293	0.232939		ENSSSCT00000066843	gene-ENSSSCG00000012165	ENSSSCG00000012165	protein_coding	0.765731	0.172412	0.17464	1.28931	0.18065	0.165661
LNC_010985	XLOC_117480	--	intronic_lncRNA	0.83134	0.467459	0.312193	0.325835	0.284438	0.23299		ENSSSCT00000058424	gene-ENSSSCG00000014223	ENSSSCG00000014223	protein_coding	0.955916	0.674156	0.675029	0.818655	0.669801	0.165669
LNC_011616	XLOC_124936	--	lincRNA	0.167135	0.122502	0.1551	0.164175	0.266402	0.233079		Novel_001711	XLOC_026263	--	Novel_mRNA	0.18235	0.298705	0.195518	0.174654	0.180377	0.165694
LNC_005029	XLOC_057146	--	lincRNA	0.134886	0.165876	0.248278	0.3664	0.325519	0.233134		ENSSSCT00000008703	gene-ENSSSCG00000007941	ENSSSCG00000007941	protein_coding	0.3171	1.30191	1.07031	0.568655	0.162531	0.165701
LNC_008065	XLOC_088464	--	intronic_lncRNA	0.133107	0.230233	0.188404	0.111644	0.144735	0.233293		ENSSSCT00000058890	gene-ENSSSCG00000007901	ENSSSCG00000007901	protein_coding	0.125792	0.226199	0.35082	0.228854	0.294233	0.165724
ENSSSCT00000078338	gene-ENSSSCG00000042842	ENSSSCG00000042842	lncRNA	0.212522	0.309183	0.162165	0.295407	0.140506	0.233294		ENSSSCT00000012318	gene-ENSSSCG00000011251	ENSSSCG00000011251	protein_coding	0.180784	0.245119	0.414495	0.113972	0.285765	0.165754
LNC_002984	XLOC_033442	--	antisense_lncRNA	0.83738	0.806446	0.841359	0.850288	1.67594	0.233349		ENSSSCT00000037933	gene-ENSSSCG00000025164	ENSSSCG00000025164	protein_coding	0.118218	0.525397	0.200982	0.641569	0.48405	0.165944
LNC_008940	XLOC_096317	--	intronic_lncRNA	0.220442	0.169459	0.161387	0.2534	0.161529	0.233405		ENSSSCT00000075376	gene-ENSSSCG00000016005	ENSSSCG00000016005	protein_coding	0.173996	0.199527	0.117889	0.19325	0.104125	0.165973
LNC_009814	XLOC_104890	--	intronic_lncRNA	0.423725	0.350162	0.116177	0.288532	0.266593	0.233519		Novel_006178	XLOC_089177	--	Novel_mRNA	0.635856	0.372551	0.342283	0.350094	0.176009	0.166088
LNC_001387	XLOC_016969	--	intronic_lncRNA	0.144056	0.13623	0.160927	0.228918	0.192934	0.233554		ENSSSCT00000087509	gene-ENSSSCG00000044254	ENSSSCG00000044254	protein_coding	0.167518	0.130795	0.24342	0.148388	0.146128	0.16626
LNC_001916	XLOC_023259	--	intronic_lncRNA	0.397861	0.326291	0.240415	0.327372	0.2619	0.233849		Novel_005030	XLOC_072635	--	Novel_mRNA	0.263138	0.12667	0.252792	0.27712	0.216531	0.166292
LNC_004850	XLOC_055688	--	intronic_lncRNA	0.16914	0.161957	0.198583	0.171165	0.226049	0.23394		Novel_005552	XLOC_080403	--	Novel_mRNA	0.212337	0.271436	0.291286	0.277559	0.145586	0.166596
LNC_001920	XLOC_023305	--	intronic_lncRNA	0.709837	0.272514	0.617052	0.31898	0.292385	0.234415		Novel_001642	XLOC_025372	--	Novel_mRNA	0.271759	0.261444	0.369347	0.28501	0.235266	0.166612
LNC_011579	XLOC_124747	--	lincRNA	0.12135	0.220249	0.372782	0.973951	0.401075	0.235036		Novel_000534	XLOC_010917	--	Novel_mRNA	0.430863	0.219684	0.177574	0.17409	0.358928	0.166626
LNC_003712	XLOC_040691	--	intronic_lncRNA	0.204659	0.170393	0.492694	0.483628	0.35636	0.235086		Novel_008048	XLOC_116849	--	Novel_mRNA	0.162724	0.207	0.351654	0.164762	0.218367	0.16673
LNC_010339	XLOC_109748	--	intronic_lncRNA	0.25687	0.117466	0.227329	0.13821	0.11289	0.235575		ENSSSCT00000008948	gene-ENSSSCG00000008171	ENSSSCG00000008171	protein_coding	0.234509	0.299375	0.289691	0.345902	0.542089	0.166748
LNC_005188	XLOC_058504	--	lincRNA	0.362733	0.280019	0.353998	0.343913	0.209324	0.23564		Novel_007647	XLOC_109010	--	Novel_mRNA	0.155706	0.149126	0.146491	0.530619	0.107304	0.166801
LNC_001011	XLOC_012662	--	intronic_lncRNA	0.303277	0.652279	0.452551	0.244031	0.420137	0.235733		ENSSSCT00000015538	gene-ENSSSCG00000037595	ENSSSCG00000037595	protein_coding	0.774857	1.04372	0.257703	0.167046	0.166266	0.167401
ENSSSCT00000091501	gene-ENSSSCG00000045128	ENSSSCG00000045128	lncRNA	0.271951	0.260071	0.229548	0.394859	0.38219	0.235853		Novel_001688	XLOC_025925	--	Novel_mRNA	0.199547	0.135813	0.379183	0.32249	0.291489	0.167413
LNC_001402	XLOC_017058	--	intronic_lncRNA	0.235097	0.207205	0.372587	0.236219	0.191338	0.236035		Novel_005245	XLOC_075571	--	Novel_mRNA	0.216244	0.271638	0.300676	0.167953	0.206401	0.167434
LNC_011804	XLOC_126426	--	lincRNA	0.187522	0.284298	0.1913	0.220816	0.310108	0.236232		ENSSSCT00000056151	gene-ENSSSCG00000040194	ENSSSCG00000040194	protein_coding	0.229413	0.19838	0.216187	0.206554	0.101977	0.167438
LNC_012127	XLOC_128453	--	intronic_lncRNA	0.198697	0.286337	0.286719	0.318321	0.337136	0.236263		Novel_001636	XLOC_025298	--	Novel_mRNA	0.335399	0.549414	0.398077	0.396881	0.241388	0.167584
LNC_004423	XLOC_049990	--	intronic_lncRNA	0.502418	0.25238	0.309526	0.589764	0.415962	0.236503		Novel_004983	XLOC_072169	--	Novel_mRNA	0.219225	0.242101	0.143683	0.263087	0.152737	0.167604
LNC_004485	XLOC_050693	--	intronic_lncRNA	0.309622	0.2399	0.226353	0.110141	0.193052	0.237009		Novel_002129	XLOC_033285	--	Novel_mRNA	0.180029	0.115368	0.126703	0.64902	0.550825	0.167901
LNC_006127	XLOC_067713	--	intronic_lncRNA	0.329257	0.191903	0.289394	0.270354	0.221351	0.237071		Novel_005212	XLOC_075362	--	Novel_mRNA	0.195914	0.209347	0.167402	0.327178	0.24038	0.167936
LNC_011001	XLOC_117619	--	intronic_lncRNA	0.334446	0.21106	0.179117	0.271186	0.186494	0.237299		ENSSSCT00000077343	gene-ENSSSCG00000048333	ENSSSCG00000048333	protein_coding	0.142811	0.100979	0.183527	0.218929	0.476542	0.167943
LNC_000888	XLOC_011354	--	intronic_lncRNA	0.485556	0.33909	0.525282	0.640643	0.159954	0.238312		Novel_006444	XLOC_093666	--	Novel_mRNA	0.416136	0.398936	0.592633	0.364372	0.255275	0.168068
LNC_003957	XLOC_043375	--	intronic_lncRNA	0.237992	0.216919	0.326647	0.171903	0.495675	0.238358		Novel_000645	XLOC_012546	--	Novel_mRNA	0.226341	0.171291	0.162552	0.364466	0.285641	0.168148
LNC_000442	XLOC_005308	--	intronic_lncRNA	0.167776	0.408425	0.164482	0.329005	0.270591	0.238504		Novel_009659	XLOC_134457	--	Novel_mRNA	0.204763	0.222343	0.18496	0.208114	0.104315	0.168333
LNC_008353	XLOC_090964	--	lincRNA	0.238507	0.22765	0.151674	0.372654	0.107115	0.238553		ENSSSCT00000088735	gene-ENSSSCG00000046843	ENSSSCG00000046843	protein_coding	0.690717	0.273699	0.195098	0.604536	0.271904	0.168341
LNC_008564	XLOC_093698	--	intronic_lncRNA	0.36968	0.545154	0.293655	0.365526	0.377849	0.238623		ENSSSCT00000089421	gene-ENSSSCG00000027381	ENSSSCG00000027381	protein_coding	1.86238	1.40277	1.93425	1.39656	1.528	0.168552
LNC_012341	XLOC_131427	--	lincRNA	0.476852	0.333709	0.342007	0.462975	0.338127	0.2387		ENSSSCT00000028252	gene-ENSSSCG00000037426	ENSSSCG00000037426	protein_coding	0.432769	0.23336	0.259549	0.158442	0.198504	0.168601
LNC_004996	XLOC_056902	--	intronic_lncRNA	0.119822	0.259506	0.130041	0.309748	0.160979	0.238715		Novel_003775	XLOC_058953	--	Novel_mRNA	0.154467	0.465206	0.299414	0.22993	0.381134	0.168845
LNC_004779	XLOC_054887	--	intronic_lncRNA	0.855105	0.676938	0.394313	0.716214	0.445401	0.238742		Novel_006781	XLOC_097454	--	Novel_mRNA	0.39717	0.124674	0.286776	0.105712	0.241486	0.168877
LNC_005501	XLOC_061607	--	intronic_lncRNA	0.155789	0.588824	0.179124	0.344913	0.281915	0.238886		Novel_004373	XLOC_065404	--	Novel_mRNA	0.337703	0.30042	0.445553	0.238001	0.165331	0.169192
LNC_008702	XLOC_094665	--	lincRNA	0.383242	0.373732	0.400959	0.128879	0.320331	0.238909		Novel_003878	XLOC_060079	--	Novel_mRNA	0.14595	0.257269	0.395524	0.32246	0.433011	0.169317
LNC_008916	XLOC_096228	--	intronic_lncRNA	0.230816	0.298835	0.116836	0.232274	0.12495	0.238915		Novel_002214	XLOC_034707	--	Novel_mRNA	0.326648	0.389679	0.228912	0.258324	0.26676	0.169358
LNC_003451	XLOC_038422	--	intronic_lncRNA	0.234557	0.291007	0.353216	0.425922	0.175968	0.2392		ENSSSCT00000066897	gene-ENSSSCG00000007496	ENSSSCG00000007496	protein_coding	0.120665	0.291529	0.351273	0.242863	0.202792	0.169364
LNC_008510	XLOC_092916	--	intronic_lncRNA	0.308362	0.101263	0.435152	0.311602	0.302088	0.239383		ENSSSCT00000046987	gene-ENSSSCG00000037557	ENSSSCG00000037557	protein_coding	0.256096	0.230812	0.164226	0.484528	0.312732	0.169373
LNC_011656	XLOC_125267	--	lincRNA	0.36326	0.272007	0.226613	0.385971	0.200692	0.239945		Novel_007986	XLOC_115355	--	Novel_mRNA	0.400176	0.122322	0.163369	0.214817	0.162315	0.169562
LNC_011981	XLOC_127456	--	lincRNA	0.114778	0.147162	0.206188	0.587136	0.19531	0.240131		ENSSSCT00000055933	gene-ENSSSCG00000032949	ENSSSCG00000032949	protein_coding	2.4621	1.30475	1.73902	0.40395	1.28099	0.169618
LNC_006703	XLOC_073331	--	intronic_lncRNA	0.19016	0.10953	0.165212	0.259844	0.125344	0.240557		ENSSSCT00000074383	gene-ENSSSCG00000005720	ENSSSCG00000005720	protein_coding	0.375923	0.556295	0.330118	0.278454	0.491414	0.169696
LNC_009934	XLOC_106017	--	intronic_lncRNA	0.383713	0.430607	1.14003	0.774628	0.881885	0.240741		ENSSSCT00000045834	gene-ENSSSCG00000009959	ENSSSCG00000009959	protein_coding	0.229517	0.175393	0.309092	0.239776	0.361361	0.169736
LNC_002249	XLOC_025529	--	intronic_lncRNA	0.30128	0.171956	0.260695	0.274219	0.174502	0.240901		ENSSSCT00000012064	gene-ENSSSCG00000011022	ENSSSCG00000011022	protein_coding	0.155112	0.267313	0.288877	0.449899	0.277402	0.1699
LNC_012184	XLOC_129369	--	intronic_lncRNA	0.253912	0.147905	0.33141	0.438946	0.16717	0.240915		Novel_007503	XLOC_107125	--	Novel_mRNA	0.705782	0.711954	0.363049	0.538019	0.320456	0.17001
LNC_007963	XLOC_087014	--	intronic_lncRNA	0.346245	0.222482	0.217961	0.219181	0.114376	0.241513		ENSSSCT00000027063	gene-ENSSSCG00000026498	ENSSSCG00000026498	protein_coding	0.213983	0.255312	0.115012	0.207666	0.312707	0.170241
LNC_003267	XLOC_036914	--	intronic_lncRNA	0.186612	0.266286	0.314662	0.2257	0.286198	0.242004		ENSSSCT00000090309	gene-ENSSSCG00000040912	ENSSSCG00000040912	protein_coding	0.431869	0.490937	0.533866	0.396585	0.166926	0.170281
LNC_004830	XLOC_055284	--	intronic_lncRNA	0.298237	0.245242	0.340239	0.130301	0.154377	0.242113		ENSSSCT00000005882	gene-ENSSSCG00000005343	ENSSSCG00000005343	protein_coding	3.92534	2.61389	4.09424	0.258153	0.191747	0.170314
LNC_009824	XLOC_104989	--	intronic_lncRNA	0.334012	0.246694	0.632788	0.22684	0.236138	0.242361		Novel_005063	XLOC_073081	--	Novel_mRNA	0.234852	0.299874	0.484251	0.198864	0.219865	0.170366
LNC_011210	XLOC_120269	--	antisense_lncRNA	0.453021	0.363828	0.125707	0.253943	0.10546	0.243783		Novel_002153	XLOC_033649	--	Novel_mRNA	0.319668	0.314963	0.201686	0.422808	0.138177	0.170507
LNC_010411	XLOC_110504	--	intronic_lncRNA	0.279887	0.220703	0.272005	0.108087	0.168926	0.243965		Novel_008234	XLOC_119970	--	Novel_mRNA	0.18205	0.309597	0.16221	0.132958	0.248491	0.170522
LNC_010749	XLOC_114297	--	intronic_lncRNA	0.529729	0.49924	0.913737	0.726927	0.823603	0.244148		ENSSSCT00000042681	gene-ENSSSCG00000039568	ENSSSCG00000039568	protein_coding	0.561371	0.806932	0.543764	0.29769	0.39655	0.170534
LNC_009955	XLOC_106269	--	intronic_lncRNA	0.330467	0.332179	0.279135	0.321533	0.367821	0.244358		ENSSSCT00000070349	gene-ENSSSCG00000017219	ENSSSCG00000017219	protein_coding	0.19772	0.215179	0.27856	0.468736	0.260632	0.170962
ENSSSCT00000080910	gene-ENSSSCG00000046334	ENSSSCG00000046334	lncRNA	0.478958	0.53833	0.466603	0.240163	0.362537	0.244492		Novel_008190	XLOC_119011	--	Novel_mRNA	0.257533	0.127873	0.223273	0.134394	0.235081	0.170985
LNC_006873	XLOC_075216	--	intronic_lncRNA	0.410056	1.12149	0.381271	0.49092	0.260713	0.244505		Novel_000857	XLOC_015825	--	Novel_mRNA	0.266972	0.195977	0.307944	0.115887	0.370235	0.171013
ENSSSCT00000073695	gene-ENSSSCG00000042273	ENSSSCG00000042273	lncRNA	0.314995	0.276228	0.302485	0.274723	0.141806	0.245183		ENSSSCT00000049114	gene-ENSSSCG00000016115	ENSSSCG00000016115	protein_coding	0.384096	0.213196	0.226254	0.27946	0.402057	0.171048
LNC_006874	XLOC_075216	--	intronic_lncRNA	0.294812	0.274955	0.162411	0.311329	0.121292	0.245438		Novel_009597	XLOC_132824	--	Novel_mRNA	0.112568	0.186987	0.276749	0.171524	0.179576	0.171061
LNC_005562	XLOC_062050	--	intronic_lncRNA	0.33786	0.263487	0.350331	0.364749	0.443738	0.245486		Novel_001322	XLOC_023423	--	Novel_mRNA	0.40222	0.174815	0.172565	0.292451	0.157974	0.171087
LNC_006897	XLOC_075362	--	antisense_lncRNA	0.640122	0.435776	0.255422	0.516417	0.156141	0.245682		Novel_006134	XLOC_088591	--	Novel_mRNA	0.175987	0.204801	0.284782	0.193716	0.151127	0.171105
ENSSSCT00000074020	gene-ENSSSCG00000050772	ENSSSCG00000050772	lncRNA	0.271199	0.208669	0.231038	0.403879	0.599825	0.245807		ENSSSCT00000032833	gene-ENSSSCG00000004361	ENSSSCG00000004361	protein_coding	0.169798	0.202269	0.162684	0.199727	0.119092	0.171123
LNC_009152	XLOC_098627	--	intronic_lncRNA	0.274443	0.373748	0.327419	0.185714	0.623569	0.245967		Novel_006729	XLOC_096324	--	Novel_mRNA	0.388228	0.2978	0.206002	0.37952	0.186912	0.171138
LNC_008453	XLOC_091794	--	intronic_lncRNA	0.34721	0.245992	0.32664	0.251972	0.158379	0.246237		ENSSSCT00000049966	gene-ENSSSCG00000033093	ENSSSCG00000033093	protein_coding	0.42693	0.156134	0.469619	0.246566	0.245901	0.171337
LNC_001196	XLOC_014356	--	intronic_lncRNA	0.47401	0.358791	0.103083	0.255463	0.288171	0.24651		ENSSSCT00000078454	gene-ENSSSCG00000051647	ENSSSCG00000051647	protein_coding	0.341204	0.447123	0.484154	0.415793	0.266858	0.171349
LNC_003618	XLOC_039991	--	lincRNA	0.375027	0.161135	0.391072	0.54951	0.1607	0.246665		Novel_005873	XLOC_085053	--	Novel_mRNA	0.311799	0.189331	0.254907	0.25356	0.210322	0.171369
LNC_004703	XLOC_053678	--	intronic_lncRNA	0.312929	0.261306	0.246113	0.139705	0.31915	0.246729		Novel_000565	XLOC_011124	--	Novel_mRNA	0.388086	0.133601	0.140511	0.486077	0.243169	0.171372
LNC_012476	XLOC_133533	--	intronic_lncRNA	0.23845	0.203508	0.189972	0.297296	0.253598	0.246804		Novel_004880	XLOC_071152	--	Novel_mRNA	0.24371	0.141752	0.514424	0.236975	0.127441	0.171456
LNC_009172	XLOC_098829	--	intronic_lncRNA	0.226384	0.221833	0.292201	0.305394	0.318378	0.247203		ENSSSCT00000065942	gene-ENSSSCG00000032947	ENSSSCG00000032947	protein_coding	0.199345	0.36217	0.832758	1.29153	0.182393	0.171763
ENSSSCT00000055372	gene-ENSSSCG00000037520	ENSSSCG00000037520	lncRNA	0.244891	0.26649	0.538314	0.236588	0.414252	0.247207		Novel_003834	XLOC_059752	--	Novel_mRNA	0.121114	0.303357	0.331729	0.187398	0.154084	0.171768
LNC_005898	XLOC_065758	--	lincRNA	0.289185	0.393148	0.374471	0.552478	0.101683	0.247578		Novel_000922	XLOC_016836	--	Novel_mRNA	0.296063	0.133708	0.185785	0.205901	0.269416	0.171772
LNC_007851	XLOC_086091	--	intronic_lncRNA	0.231376	0.481383	0.331207	0.386272	0.638206	0.247712		Novel_003043	XLOC_046845	--	Novel_mRNA	0.29643	0.240189	0.358263	0.290807	0.143504	0.171795
ENSSSCT00000089515	gene-ENSSSCG00000045591	ENSSSCG00000045591	lncRNA	0.186107	0.165483	0.176325	0.302675	0.117603	0.247793		Novel_009500	XLOC_130553	--	Novel_mRNA	0.108536	0.131912	0.113659	0.104583	0.641734	0.171882
LNC_000619	XLOC_007634	--	intronic_lncRNA	0.666973	0.123905	1.89091	0.952275	0.794413	0.247818		Novel_000140	XLOC_002850	--	Novel_mRNA	0.435717	0.465905	0.322	0.459694	0.329879	0.172171
LNC_011194	XLOC_120053	--	intronic_lncRNA	0.169151	0.125639	0.340406	0.132492	0.59072	0.247844		Novel_001861	XLOC_028251	--	Novel_mRNA	0.240967	0.212481	0.241617	0.266762	0.250145	0.172202
LNC_010789	XLOC_114721	--	intronic_lncRNA	0.301507	0.388516	0.390417	0.281265	0.3278	0.24788		ENSSSCT00000058089	gene-ENSSSCG00000016958	ENSSSCG00000016958	protein_coding	2.19752	6.16407	4.88396	1.80759	3.94649	0.17228
LNC_002404	XLOC_026780	--	antisense_lncRNA	0.47498	0.130911	0.344009	0.455959	0.139242	0.248033		ENSSSCT00000046459	gene-ENSSSCG00000026939	ENSSSCG00000026939	protein_coding	0.379001	0.485831	0.753753	0.430465	0.248802	0.172408
LNC_005581	XLOC_062222	--	intronic_lncRNA	0.284644	0.139283	0.577663	0.179723	0.394917	0.248273		ENSSSCT00000044388	gene-ENSSSCG00000027207	ENSSSCG00000027207	protein_coding	0.378295	0.683169	0.428385	0.218837	0.462422	0.172452
LNC_005925	XLOC_065948	--	intronic_lncRNA	0.101927	0.11086	0.334433	0.721135	0.343482	0.248439		Novel_002095	XLOC_032993	--	Novel_mRNA	0.393687	0.131381	0.109095	0.568044	0.350199	0.172627
LNC_009854	XLOC_105208	--	intronic_lncRNA	0.261385	0.134073	0.270091	0.319807	0.345665	0.24895		ENSSSCT00000057087	gene-ENSSSCG00000010433	ENSSSCG00000010433	protein_coding	0.157391	0.345872	0.311313	0.161684	0.34326	0.172729
LNC_006073	XLOC_067305	--	antisense_lncRNA	0.322666	0.291774	0.202772	0.328748	0.258764	0.248997		ENSSSCT00000078801	gene-ENSSSCG00000023658	ENSSSCG00000023658	protein_coding	0.166671	0.238415	0.117452	0.350303	0.192939	0.172827
LNC_006950	XLOC_075657	--	intronic_lncRNA	0.239486	0.315373	0.414066	0.351089	0.22022	0.249121		Novel_005861	XLOC_084940	--	Novel_mRNA	1.08072	0.270264	0.474707	0.649934	0.119095	0.172993
ENSSSCT00000067535	gene-ENSSSCG00000044892	ENSSSCG00000044892	lncRNA	0.35671	0.324646	0.431123	0.327439	0.572908	0.249726		Novel_005989	XLOC_086344	--	Novel_mRNA	0.589446	0.317496	0.21932	0.495033	0.153255	0.173019
ENSSSCT00000072961	gene-ENSSSCG00000044011	ENSSSCG00000044011	lncRNA	0.165517	0.223601	0.396201	0.255642	0.106998	0.250337		ENSSSCT00000062226	gene-ENSSSCG00000038712	ENSSSCG00000038712	protein_coding	0.147436	0.102577	0.180412	0.263365	0.13642	0.173125
LNC_012142	XLOC_128612	--	intronic_lncRNA	0.129085	0.310629	0.36442	0.20815	0.259162	0.250543		ENSSSCT00000060134	gene-ENSSSCG00000005604	ENSSSCG00000005604	protein_coding	2.63291	1.87325	0.882658	0.347713	1.79143	0.173145
ENSSSCT00000086597	gene-ENSSSCG00000048933	ENSSSCG00000048933	lncRNA	3.51187	0.39243	6.23836	0.596776	0.383521	0.250692		ENSSSCT00000035387	gene-ENSSSCG00000001401	ENSSSCG00000001401	protein_coding	0.223333	0.1288	0.327316	0.188467	0.251081	0.173318
LNC_002492	XLOC_027558	--	intronic_lncRNA	0.507631	1.22836	0.65062	0.183768	0.80602	0.250738		Novel_002549	XLOC_039286	--	Novel_mRNA	0.503768	0.697284	0.53632	0.641715	1.00657	0.173327
LNC_011376	XLOC_122306	--	intronic_lncRNA	0.147017	0.274094	0.547075	0.501142	0.248554	0.250993		ENSSSCT00000030322	gene-ENSSSCG00000004087	ENSSSCG00000004087	protein_coding	0.119287	0.475235	0.720847	0.657747	0.164767	0.173373
LNC_005447	XLOC_061273	--	intronic_lncRNA	0.287833	0.637798	0.444187	0.252989	0.11367	0.251221		ENSSSCT00000055982	gene-ENSSSCG00000008606	ENSSSCG00000008606	protein_coding	0.17987	0.228591	0.276825	0.267714	0.296003	0.173479
LNC_000470	XLOC_005846	--	intronic_lncRNA	0.185619	0.138693	0.151146	0.241033	0.18442	0.251322		ENSSSCT00000001295	gene-ENSSSCG00000001197	ENSSSCG00000001197	protein_coding	0.486327	0.580065	0.368812	0.177051	0.273204	0.173508
LNC_001057	XLOC_013145	--	intronic_lncRNA	0.536165	0.411873	0.306958	0.283172	0.554309	0.251687		ENSSSCT00000065218	gene-ENSSSCG00000011033	ENSSSCG00000011033	protein_coding	0.224054	0.742153	0.251171	0.369925	0.355164	0.173683
LNC_009613	XLOC_102195	--	intronic_lncRNA	0.204254	0.465922	0.19926	0.33875	0.364082	0.25179		Novel_003738	XLOC_058597	--	Novel_mRNA	0.250984	0.244197	0.253624	0.239804	0.341566	0.173722
LNC_007238	XLOC_078966	--	intronic_lncRNA	0.128005	0.411234	0.465433	0.834599	0.683287	0.251965		ENSSSCT00000068022	gene-ENSSSCG00000009840	ENSSSCG00000009840	protein_coding	0.191198	0.729419	0.377722	0.355126	0.307662	0.1738
LNC_007813	XLOC_085647	--	intronic_lncRNA	0.79633	0.175711	0.283301	0.582917	0.480798	0.252264		Novel_002046	XLOC_032379	--	Novel_mRNA	0.27912	0.268283	0.155406	0.133444	0.137655	0.174303
LNC_003802	XLOC_041722	--	intronic_lncRNA	0.137609	0.244971	0.137941	0.224357	0.220851	0.252356		Novel_007312	XLOC_104632	--	Novel_mRNA	0.170567	0.206361	0.239096	0.174967	0.253867	0.174331
LNC_009070	XLOC_097723	--	intronic_lncRNA	1.05625	0.199475	0.542997	0.330351	0.21849	0.252648		Novel_007193	XLOC_101301	--	Novel_mRNA	0.170501	0.238167	0.160626	0.183397	0.256294	0.174458
LNC_000218	XLOC_002900	--	intronic_lncRNA	0.209233	0.348229	0.289406	0.268185	0.573365	0.253517		Novel_005687	XLOC_082376	--	Novel_mRNA	0.205412	0.201814	0.313625	0.149492	0.249341	0.174478
LNC_003665	XLOC_040392	--	intronic_lncRNA	1.59715	8.87938	1.86159	14.6673	12.4283	0.253606		Novel_006777	XLOC_097079	--	Novel_mRNA	0.128531	0.261589	0.101411	0.385342	0.197868	0.174521
LNC_003870	XLOC_042135	--	lincRNA	0.510242	0.185881	0.142201	0.622761	0.617676	0.253691		ENSSSCT00000003720	gene-ENSSSCG00000003351	ENSSSCG00000003351	protein_coding	2.02449	1.38417	0.358796	1.30783	0.608274	0.174629
LNC_002407	XLOC_026806	--	intronic_lncRNA	0.12748	0.241439	0.483244	0.248518	0.260331	0.253754		ENSSSCT00000070054	gene-ENSSSCG00000028723	ENSSSCG00000028723	protein_coding	0.518672	0.131025	0.137153	0.76637	0.410006	0.174635
LNC_008743	XLOC_094925	--	intronic_lncRNA	0.401762	0.431144	0.179891	0.357485	0.32805	0.2538		ENSSSCT00000047782	gene-ENSSSCG00000000874	ENSSSCG00000000874	protein_coding	0.380845	0.610986	0.231681	0.764986	0.558934	0.174681
LNC_002541	XLOC_027857	--	intronic_lncRNA	0.238287	0.258985	0.208219	0.427229	0.286407	0.253879		ENSSSCT00000052716	gene-ENSSSCG00000000067	ENSSSCG00000000067	protein_coding	0.463447	0.414203	0.219564	0.280747	0.379205	0.174688
LNC_009147	XLOC_098576	--	intronic_lncRNA	0.299619	0.223575	0.373562	0.342251	0.217467	0.253889		Novel_008436	XLOC_123353	--	Novel_mRNA	0.26019	0.256042	0.327732	0.344588	0.135661	0.174714
LNC_004719	XLOC_053974	--	intronic_lncRNA	0.263408	0.223578	0.148621	0.244925	0.215856	0.254974		ENSSSCT00000058717	gene-ENSSSCG00000001659	ENSSSCG00000001659	protein_coding	0.107766	0.889757	1.71665	0.956155	0.671917	0.174795
LNC_005588	XLOC_062257	--	antisense_lncRNA	0.931933	1.02535	1.07844	0.525722	0.760288	0.25517		Novel_002035	XLOC_032354	--	Novel_mRNA	0.414429	0.461111	0.412421	0.19116	1.12339	0.174985
LNC_005092	XLOC_057687	--	intronic_lncRNA	0.128411	0.355876	0.410832	0.502351	0.378762	0.255351		Novel_001793	XLOC_027503	--	Novel_mRNA	0.395307	0.298792	0.402305	0.399053	0.319537	0.175025
ENSSSCT00000080439	gene-ENSSSCG00000047016	ENSSSCG00000047016	lncRNA	0.130458	0.263143	0.246025	0.231407	0.198888	0.25539		ENSSSCT00000036993	gene-ENSSSCG00000011666	ENSSSCG00000011666	protein_coding	0.737799	0.501925	0.43536	0.330567	0.844977	0.175256
LNC_003682	XLOC_040436	--	intronic_lncRNA	0.180618	0.170949	0.266609	0.209513	0.108125	0.255511		Novel_008111	XLOC_117614	--	Novel_mRNA	0.163541	0.100962	0.201793	0.203118	0.264877	0.175342
LNC_006333	XLOC_070063	--	intronic_lncRNA	0.482136	0.759178	0.462184	1.27192	0.591292	0.255694		Novel_002079	XLOC_032675	--	Novel_mRNA	0.485221	0.709966	0.50365	0.244797	0.422622	0.175347
LNC_004602	XLOC_052101	--	intronic_lncRNA	0.151025	0.315756	0.346269	0.209884	0.313956	0.255767		ENSSSCT00000071807	gene-ENSSSCG00000012131	ENSSSCG00000012131	protein_coding	0.175383	0.614721	0.41287	0.359801	0.101837	0.17537
ENSSSCT00000051515	gene-ENSSSCG00000032594	ENSSSCG00000032594	lncRNA	0.327987	0.225778	0.414509	0.127536	0.35644	0.255851		ENSSSCT00000008971	gene-ENSSSCG00000008192	ENSSSCG00000008192	protein_coding	0.470358	0.271915	0.343691	0.331231	0.846254	0.175516
ENSSSCT00000079918	gene-ENSSSCG00000042006	ENSSSCG00000042006	lncRNA	0.27705	0.229912	0.375185	0.22997	0.145977	0.255969		ENSSSCT00000067751	gene-ENSSSCG00000007896	ENSSSCG00000007896	protein_coding	0.160964	0.202287	0.209019	0.275856	0.221584	0.175531
ENSSSCT00000081005	gene-ENSSSCG00000042480	ENSSSCG00000042480	lncRNA	0.249791	0.227837	0.627941	0.278339	3.23968	0.256206		Novel_006982	XLOC_099703	--	Novel_mRNA	0.335378	0.262683	0.43975	0.336193	0.429113	0.175578
LNC_011451	XLOC_123173	--	intronic_lncRNA	0.125339	0.199625	0.210643	0.289704	0.137192	0.256303		ENSSSCT00000083380	gene-ENSSSCG00000036926	ENSSSCG00000036926	protein_coding	0.223006	0.233899	0.361502	0.224695	0.11678	0.175696
LNC_012205	XLOC_129618	--	lincRNA	0.424788	0.418964	0.370402	0.40226	0.147363	0.256739		Novel_004191	XLOC_062884	--	Novel_mRNA	0.176266	0.227542	0.235523	0.183238	0.182885	0.175779
LNC_001984	XLOC_023735	--	intronic_lncRNA	0.160523	0.249372	0.170208	0.1728	0.207422	0.256985		ENSSSCT00000071251	gene-ENSSSCG00000037621	ENSSSCG00000037621	protein_coding	0.111419	0.176948	0.128764	0.18217	0.26782	0.175796
LNC_011503	XLOC_123869	--	intronic_lncRNA	0.196989	0.378597	0.414694	0.379929	0.303489	0.257242		Novel_009035	XLOC_126844	--	Novel_mRNA	0.216176	0.30714	1.13493	0.437438	0.200647	0.176004
LNC_010659	XLOC_113315	--	intronic_lncRNA	0.231262	0.18788	0.221093	0.109347	0.356818	0.257279		ENSSSCT00000003081	gene-ENSSSCG00000002783	ENSSSCG00000002783	protein_coding	0.40132	0.361687	0.178503	0.409067	0.298252	0.176158
LNC_008275	XLOC_090396	--	intronic_lncRNA	0.392385	0.252345	0.25647	0.385731	0.198208	0.257634		ENSSSCT00000087775	gene-ENSSSCG00000001913	ENSSSCG00000001913	protein_coding	1.27042	0.398781	0.388119	0.571319	0.109415	0.176189
LNC_003287	XLOC_037102	--	intronic_lncRNA	0.386983	0.406276	0.414707	0.308449	0.367373	0.257729		ENSSSCT00000069409	gene-ENSSSCG00000035873	ENSSSCG00000035873	protein_coding	0.192638	0.31837	0.117384	0.545115	0.106232	0.17623
LNC_005590	XLOC_062271	--	intronic_lncRNA	0.626005	0.854257	0.657279	0.528362	0.947973	0.258385		Novel_004520	XLOC_067260	--	Novel_mRNA	0.378885	0.263187	0.130848	0.325564	0.125424	0.176282
LNC_008842	XLOC_095739	--	intronic_lncRNA	0.221088	0.25915	0.404439	0.417052	0.687452	0.25844		ENSSSCT00000030082	gene-ENSSSCG00000005000	ENSSSCG00000005000	protein_coding	0.309628	0.272464	0.343357	0.352941	0.221685	0.176611
LNC_002657	XLOC_029818	--	intronic_lncRNA	0.329477	0.220326	0.116047	0.396258	0.314373	0.258641		Novel_004832	XLOC_070563	--	Novel_mRNA	0.254311	0.711355	0.387942	0.248074	0.876683	0.176657
LNC_006337	XLOC_070130	--	intronic_lncRNA	0.37083	0.368099	0.315972	0.44573	0.406226	0.25882		ENSSSCT00000073744	gene-ENSSSCG00000044889	ENSSSCG00000044889	protein_coding	0.349802	0.316545	0.493367	0.423383	0.170286	0.176776
LNC_011522	XLOC_123970	--	lincRNA	0.46459	0.353802	0.237139	0.46886	0.244826	0.258883		Novel_006900	XLOC_098626	--	Novel_mRNA	0.543728	0.297863	0.278352	0.244446	0.658437	0.176843
ENSSSCT00000084177	gene-ENSSSCG00000048222	ENSSSCG00000048222	lncRNA	0.183012	0.246395	0.350938	0.287537	0.218885	0.259218		ENSSSCT00000044500	gene-ENSSSCG00000025598	ENSSSCG00000025598	protein_coding	0.577663	0.109029	0.186458	2.87784	1.86413	0.176894
LNC_008726	XLOC_094840	--	intronic_lncRNA	0.270068	0.420428	0.603934	0.369717	0.185001	0.259274		Novel_003378	XLOC_051535	--	Novel_mRNA	0.147921	0.19695	0.425511	0.241915	0.198542	0.176908
LNC_004547	XLOC_051216	--	intronic_lncRNA	0.326799	0.287666	0.841073	0.119622	0.310929	0.259422		ENSSSCT00000008396	gene-ENSSSCG00000007656	ENSSSCG00000007656	protein_coding	0.144811	0.173574	0.147525	0.129056	0.23501	0.177032
LNC_001901	XLOC_023135	--	intronic_lncRNA	0.150998	0.212331	0.285684	0.116601	0.105935	0.259717		Novel_009015	XLOC_126813	--	Novel_mRNA	0.142245	0.275531	0.200471	0.181337	0.279876	0.177074
LNC_000325	XLOC_003964	--	intronic_lncRNA	0.106506	0.17435	0.194913	0.220335	0.2104	0.259723		Novel_003874	XLOC_059967	--	Novel_mRNA	0.22647	0.306489	0.17966	0.150147	0.308291	0.177465
LNC_008614	XLOC_094054	--	intronic_lncRNA	0.163757	0.112929	0.24987	0.255648	0.319265	0.260009		ENSSSCT00000067673	gene-ENSSSCG00000001816	ENSSSCG00000001816	protein_coding	0.951051	0.155003	0.586576	0.820393	0.383206	0.177491
LNC_009024	XLOC_097114	--	intronic_lncRNA	0.223275	0.208941	0.231157	0.20771	0.163126	0.260059		ENSSSCT00000074972	gene-ENSSSCG00000016817	ENSSSCG00000016817	protein_coding	0.585567	0.312715	0.296823	0.332361	0.548032	0.177579
LNC_008322	XLOC_090756	--	intronic_lncRNA	0.524236	0.52491	0.353841	0.413877	0.309763	0.260178		ENSSSCT00000070138	gene-ENSSSCG00000051091	ENSSSCG00000051091	protein_coding	0.319322	0.259807	0.203813	0.350092	0.134412	0.177626
LNC_010862	XLOC_115923	--	intronic_lncRNA	0.184582	0.204054	0.227435	0.188099	0.181621	0.260314		ENSSSCT00000081538	gene-ENSSSCG00000010298	ENSSSCG00000010298	protein_coding	0.860868	1.36443	0.773633	0.39626	0.682487	0.177766
LNC_002941	XLOC_033078	--	intronic_lncRNA	0.106193	0.252945	0.222649	0.148558	0.265659	0.260413		Novel_007634	XLOC_108872	--	Novel_mRNA	0.545741	0.457438	0.495042	0.219041	0.210649	0.177853
ENSSSCT00000083036	gene-ENSSSCG00000045086	ENSSSCG00000045086	lncRNA	0.330628	0.181609	0.205859	0.208516	0.273607	0.260484		Novel_009018	XLOC_126813	--	Novel_mRNA	0.150212	0.279007	0.213849	0.184908	0.269081	0.177936
LNC_007726	XLOC_084912	--	antisense_lncRNA	0.218216	0.498872	0.369183	0.472073	0.213135	0.260662		ENSSSCT00000008895	gene-ENSSSCG00000008119	ENSSSCG00000008119	protein_coding	0.235257	0.373484	0.19344	0.143116	0.315958	0.177959
LNC_011520	XLOC_123959	--	intronic_lncRNA	0.325982	0.200733	0.346891	0.568325	0.297665	0.260779		ENSSSCT00000047526	gene-ENSSSCG00000012087	ENSSSCG00000012087	protein_coding	0.14799	0.159613	0.105788	0.182535	0.200869	0.178358
LNC_005369	XLOC_060220	--	intronic_lncRNA	0.215673	0.387173	0.376797	0.244049	0.138654	0.260869		Novel_004863	XLOC_070972	--	Novel_mRNA	0.248353	0.10638	0.152968	0.205868	0.100632	0.178616
LNC_011795	XLOC_126376	--	lincRNA	0.110865	0.167886	0.125379	0.217515	0.245658	0.260904		Novel_000024	XLOC_000524	--	Novel_mRNA	0.313907	0.387993	0.255574	0.201734	0.28631	0.178663
LNC_000813	XLOC_010452	--	intronic_lncRNA	0.504891	0.80862	0.693539	0.438305	0.224736	0.260936		ENSSSCT00000014887	gene-ENSSSCG00000013632	ENSSSCG00000013632	protein_coding	0.476627	0.598142	0.292249	0.378842	0.343068	0.178753
LNC_007640	XLOC_083817	--	intronic_lncRNA	0.1231	0.197713	0.337825	0.295078	0.164636	0.261047		Novel_004746	XLOC_069181	--	Novel_mRNA	0.128846	0.363773	0.171776	0.518674	0.130698	0.178789
LNC_006914	XLOC_075461	--	intronic_lncRNA	0.555532	0.591311	0.141929	0.551132	0.333075	0.261199		ENSSSCT00000091080	gene-ENSSSCG00000001972	ENSSSCG00000001972	protein_coding	3.28423	0.347307	3.64332	0.314139	0.159224	0.178795
ENSSSCT00000081827	gene-ENSSSCG00000050344	ENSSSCG00000050344	lncRNA	0.384772	0.602401	0.491585	0.335491	0.314772	0.26147		Novel_000904	XLOC_016757	--	Novel_mRNA	0.214898	0.346949	0.30041	0.296827	0.202688	0.178894
ENSSSCT00000040594	gene-ENSSSCG00000038414	ENSSSCG00000038414	lncRNA	0.156193	0.207072	0.168041	0.227118	0.140091	0.261751		ENSSSCT00000079961	gene-ENSSSCG00000007504	ENSSSCG00000007504	protein_coding	0.216603	0.145096	0.264664	0.163384	0.222832	0.179043
LNC_003694	XLOC_040553	--	intronic_lncRNA	0.224994	0.209353	0.27797	0.179979	0.546975	0.261984		Novel_008400	XLOC_122635	--	Novel_mRNA	0.440277	0.237804	0.135588	0.309097	0.315993	0.179213
LNC_006242	XLOC_068592	--	intronic_lncRNA	0.285753	0.573046	0.44601	0.402453	0.590326	0.262181		Novel_004982	XLOC_072165	--	Novel_mRNA	0.433943	0.165001	0.518371	0.340349	0.289942	0.17945
LNC_003696	XLOC_040599	--	intronic_lncRNA	0.146251	0.149098	0.24765	0.208437	0.174595	0.262636		ENSSSCT00000071883	gene-ENSSSCG00000027621	ENSSSCG00000027621	protein_coding	0.108238	0.135506	0.231163	0.219603	0.734539	0.179472
LNC_004863	XLOC_055774	--	intronic_lncRNA	0.254904	0.155197	0.334386	0.540131	0.212212	0.262981		ENSSSCT00000036157	gene-ENSSSCG00000021375	ENSSSCG00000021375	protein_coding	0.41597	0.689474	0.414077	0.915015	0.563641	0.179654
LNC_001733	XLOC_021786	--	intronic_lncRNA	0.161073	0.865647	0.204564	0.20528	2.27741	0.26347		ENSSSCT00000046917	gene-ENSSSCG00000031977	ENSSSCG00000031977	protein_coding	0.31883	0.275431	0.173332	0.471534	0.390709	0.179761
LNC_004632	XLOC_052646	--	intronic_lncRNA	0.105546	0.132934	0.151311	0.146585	0.264531	0.26364		Novel_003353	XLOC_050951	--	Novel_mRNA	0.418984	0.353814	0.370277	0.238808	0.122294	0.17998
ENSSSCT00000066975	gene-ENSSSCG00000047367	ENSSSCG00000047367	lncRNA	8.22402	11.9632	4.05168	1.45537	4.80485	0.263749		Novel_005511	XLOC_079162	--	Novel_mRNA	0.261587	0.294369	0.361456	0.248171	0.163409	0.180018
LNC_001615	XLOC_019877	--	intronic_lncRNA	0.242767	0.331299	0.371808	0.764771	0.609694	0.264416		ENSSSCT00000018616	gene-ENSSSCG00000017098	ENSSSCG00000017098	protein_coding	0.232357	0.504477	0.126388	0.615089	0.325262	0.180023
LNC_006825	XLOC_074920	--	intronic_lncRNA	0.252461	0.168056	0.191021	0.157155	0.307588	0.264972		Novel_005217	XLOC_075400	--	Novel_mRNA	0.217213	0.24722	0.208978	0.18208	0.24922	0.180226
ENSSSCT00000066667	gene-ENSSSCG00000051466	ENSSSCG00000051466	lncRNA	0.30208	0.393105	0.498986	0.31538	2.14183	0.265071		ENSSSCT00000013411	gene-ENSSSCG00000012264	ENSSSCG00000012264	protein_coding	0.503894	0.385536	0.836458	0.561223	0.551469	0.180389
LNC_008215	XLOC_090005	--	intronic_lncRNA	0.384963	0.180677	0.420914	0.353287	0.277719	0.265633		Novel_007090	XLOC_100590	--	Novel_mRNA	0.505302	0.68186	0.197419	0.308844	0.198522	0.180459
LNC_005753	XLOC_063582	--	intronic_lncRNA	0.161513	0.121836	0.127308	0.159144	0.262271	0.265874		ENSSSCT00000091084	gene-ENSSSCG00000022017	ENSSSCG00000022017	protein_coding	0.115967	0.170958	0.380388	0.187478	0.321892	0.180506
LNC_006349	XLOC_070266	--	intronic_lncRNA	0.132365	0.188357	0.173533	0.107129	0.203523	0.265902		ENSSSCT00000022635	gene-ENSSSCG00000026748	ENSSSCG00000026748	protein_coding	0.120456	0.110572	0.238931	0.112904	0.120923	0.180558
LNC_011380	XLOC_122337	--	intronic_lncRNA	0.227986	0.157901	0.195633	0.227393	0.185129	0.265929		ENSSSCT00000085593	gene-ENSSSCG00000014084	ENSSSCG00000014084	protein_coding	0.51586	0.464338	0.458948	0.173609	0.310786	0.180602
LNC_004275	XLOC_048216	--	antisense_lncRNA	1.41598	0.754944	0.450337	0.896261	2.25959	0.265969		Novel_009527	XLOC_131353	--	Novel_mRNA	0.364379	0.157562	0.146452	0.350036	0.227245	0.180651
LNC_009321	XLOC_099816	--	intronic_lncRNA	0.385647	0.31365	0.403782	0.348707	0.224952	0.266019		ENSSSCT00000087907	gene-ENSSSCG00000038001	ENSSSCG00000038001	protein_coding	0.241466	0.37596	0.559816	0.238324	0.373143	0.180923
LNC_004455	XLOC_050360	--	antisense_lncRNA	0.216551	0.490385	0.135377	0.307411	0.152151	0.266508		Novel_000012	XLOC_000260	--	Novel_mRNA	0.269066	0.225968	0.209073	0.226616	0.175405	0.180933
LNC_001798	XLOC_022354	--	intronic_lncRNA	0.383176	0.314295	0.326715	0.14223	0.202485	0.26661		Novel_005171	XLOC_075118	--	Novel_mRNA	0.280537	0.234517	0.126108	0.276465	0.171389	0.181035
LNC_005955	XLOC_066126	--	intronic_lncRNA	0.260189	0.415474	0.338162	0.354053	0.397388	0.266639		ENSSSCT00000059535	gene-ENSSSCG00000014855	ENSSSCG00000014855	protein_coding	0.168351	0.144566	0.12353	0.197298	0.266377	0.181239
LNC_006289	XLOC_069828	--	intronic_lncRNA	0.43025	0.12115	0.23237	0.416057	0.238536	0.266729		ENSSSCT00000003325	gene-ENSSSCG00000002993	ENSSSCG00000002993	protein_coding	1.54051	0.57022	2.47742	0.997693	0.306839	0.181261
LNC_007001	XLOC_076108	--	intronic_lncRNA	0.418166	0.321807	0.493176	0.385815	0.245685	0.26708		Novel_004576	XLOC_067332	--	Novel_mRNA	0.379087	0.1728	0.463664	0.245617	0.474874	0.181303
LNC_011810	XLOC_126465	--	lincRNA	0.163315	0.281393	0.193952	0.235809	0.222565	0.267254		Novel_001779	XLOC_027397	--	Novel_mRNA	0.35741	0.400275	0.475362	0.333389	0.296226	0.181319
LNC_009388	XLOC_100316	--	intronic_lncRNA	0.320814	0.510681	0.596943	0.616391	0.18239	0.2675		Novel_004930	XLOC_071813	--	Novel_mRNA	2.06665	1.2832	0.509678	0.462099	0.128883	0.181377
LNC_004896	XLOC_055993	--	intronic_lncRNA	0.207164	0.436877	0.440168	0.387338	0.498709	0.267709		ENSSSCT00000012837	gene-ENSSSCG00000011727	ENSSSCG00000011727	protein_coding	0.869452	2.41239	0.744759	0.557972	4.08182	0.181454
LNC_005575	XLOC_062119	--	intronic_lncRNA	0.458324	0.354633	0.572572	0.198113	0.300963	0.268755		Novel_005364	XLOC_076845	--	Novel_mRNA	0.261825	0.213872	0.348381	0.22001	0.114742	0.181473
LNC_004193	XLOC_046930	--	intronic_lncRNA	0.15294	0.236403	0.393435	0.283794	0.235823	0.26882		ENSSSCT00000062865	gene-ENSSSCG00000038477	ENSSSCG00000038477	protein_coding	0.225547	0.312422	0.496396	0.294394	0.200178	0.181714
LNC_011486	XLOC_123639	--	intronic_lncRNA	0.363594	0.210324	0.192761	0.243188	0.251002	0.268982		Novel_000221	XLOC_004430	--	Novel_mRNA	0.148949	0.222669	0.218013	0.202827	0.145393	0.181759
LNC_006052	XLOC_067148	--	intronic_lncRNA	0.149347	0.185325	0.219205	0.157161	0.160258	0.269225		ENSSSCT00000079749	gene-ENSSSCG00000016019	ENSSSCG00000016019	protein_coding	2.03544	2.79871	8.03362	0.348607	5.46366	0.181953
ENSSSCT00000076471	gene-ENSSSCG00000046947	ENSSSCG00000046947	lncRNA	0.184016	0.388703	0.198991	0.393599	0.122297	0.269233		Novel_000787	XLOC_014474	--	Novel_mRNA	1.94667	4.80276	4.89739	2.5109	2.58491	0.182061
ENSSSCT00000084019	gene-ENSSSCG00000043867	ENSSSCG00000043867	lncRNA	0.210726	0.203585	0.266418	0.196202	0.256994	0.269684		Novel_008479	XLOC_124179	--	Novel_mRNA	0.1753	0.147225	0.205858	0.313893	0.195719	0.182533
LNC_005370	XLOC_060225	--	antisense_lncRNA	0.660192	0.373296	0.467148	0.735352	0.807991	0.269758		ENSSSCT00000025026	gene-ENSSSCG00000011806	ENSSSCG00000011806	protein_coding	0.163235	0.231202	0.411934	0.373868	0.144144	0.182543
LNC_001726	XLOC_021727	--	intronic_lncRNA	0.157851	0.254502	0.171211	0.246297	0.437553	0.269847		Novel_007603	XLOC_108591	--	Novel_mRNA	0.424574	0.324605	0.103882	0.819146	0.184449	0.18264
LNC_005874	XLOC_065547	--	intronic_lncRNA	0.22934	0.252179	0.291879	0.239808	0.544711	0.269936		Novel_003465	XLOC_054010	--	Novel_mRNA	0.160803	0.162432	0.185144	0.167519	0.188659	0.182659
LNC_008196	XLOC_089881	--	antisense_lncRNA	0.41249	0.550961	0.526532	0.588681	0.298326	0.270137		ENSSSCT00000013437	gene-ENSSSCG00000012288	ENSSSCG00000012288	protein_coding	0.149666	0.102633	0.135355	0.139672	0.286305	0.182928
LNC_001118	XLOC_013536	--	intronic_lncRNA	0.103619	0.129981	0.215461	0.147354	0.208753	0.270253		ENSSSCT00000029595	gene-ENSSSCG00000028076	ENSSSCG00000028076	protein_coding	0.122861	0.165052	0.105971	0.245919	0.233378	0.183036
LNC_012326	XLOC_131190	--	intronic_lncRNA	0.139924	0.11904	0.147783	0.158028	0.166361	0.270283		Novel_008123	XLOC_117759	--	Novel_mRNA	0.294101	0.156428	0.122105	0.435498	0.281787	0.183157
LNC_001021	XLOC_012708	--	intronic_lncRNA	0.33589	0.489005	0.239781	0.190471	0.169071	0.270314		ENSSSCT00000081737	gene-ENSSSCG00000013786	ENSSSCG00000013786	protein_coding	0.167355	0.135911	0.193243	0.187338	0.47802	0.183174
LNC_000024	XLOC_000291	--	intronic_lncRNA	0.715538	0.353671	0.186601	0.293916	0.313444	0.270435		Novel_007680	XLOC_109620	--	Novel_mRNA	0.276385	0.299565	0.294595	0.333415	0.243789	0.183206
LNC_012515	XLOC_134039	--	intronic_lncRNA	0.141532	0.102935	0.219763	0.143467	0.135398	0.27114		ENSSSCT00000062416	gene-ENSSSCG00000012663	ENSSSCG00000012663	protein_coding	0.637661	1.36784	2.29787	0.1647	0.498529	0.18333
LNC_010053	XLOC_107033	--	intronic_lncRNA	0.220103	0.228041	0.168516	0.152661	0.227322	0.271162		Novel_008209	XLOC_119231	--	Novel_mRNA	0.12068	0.127476	0.185065	0.284329	0.773619	0.183393
LNC_004436	XLOC_050061	--	intronic_lncRNA	0.180274	0.239511	0.308332	0.249003	0.218677	0.271205		ENSSSCT00000084124	gene-ENSSSCG00000004728	ENSSSCG00000004728	protein_coding	0.797747	0.150751	0.453022	0.170041	0.205624	0.183501
LNC_007271	XLOC_079489	--	intronic_lncRNA	0.182831	0.193184	0.198375	0.335761	0.471725	0.271448		ENSSSCT00000091111	gene-ENSSSCG00000031435	ENSSSCG00000031435	protein_coding	0.402825	1.21276	1.32913	1.15344	1.2441	0.183687
LNC_011720	XLOC_125658	--	lincRNA	0.418439	0.492946	0.566735	0.866589	0.263781	0.271751		ENSSSCT00000037773	gene-ENSSSCG00000005967	ENSSSCG00000005967	protein_coding	0.156877	1.1443	0.970765	0.220521	0.178084	0.183785
LNC_002784	XLOC_031331	--	intronic_lncRNA	0.212208	0.439845	0.514962	0.234618	0.36415	0.271868		ENSSSCT00000003222	gene-ENSSSCG00000002917	ENSSSCG00000002917	protein_coding	0.26142	0.225723	0.139228	0.185787	0.13402	0.183822
LNC_011528	XLOC_124128	--	intronic_lncRNA	0.169415	0.337644	0.284717	0.515798	0.230978	0.271919		ENSSSCT00000032235	gene-ENSSSCG00000023728	ENSSSCG00000023728	protein_coding	0.101925	0.155618	0.10301	0.3285	0.308168	0.183901
LNC_002484	XLOC_027531	--	intronic_lncRNA	0.191327	0.243255	0.283203	0.296778	0.309354	0.272094		ENSSSCT00000060985	gene-ENSSSCG00000037746	ENSSSCG00000037746	protein_coding	0.153485	0.19782	0.196279	0.29709	0.143242	0.184007
LNC_002379	XLOC_026457	--	intronic_lncRNA	0.470951	0.171897	0.242756	0.366685	0.200019	0.272603		Novel_008417	XLOC_122981	--	Novel_mRNA	0.283843	0.304617	0.225093	0.256769	0.305937	0.18402
LNC_009615	XLOC_102195	--	intronic_lncRNA	0.986667	0.648923	0.374059	0.375336	0.472102	0.272617		Novel_000098	XLOC_002177	--	Novel_mRNA	0.153343	0.124849	0.170973	0.292345	0.135894	0.184021
ENSSSCT00000087745	gene-ENSSSCG00000051026	ENSSSCG00000051026	lncRNA	0.316853	0.415655	0.226059	0.747703	0.352883	0.272763		ENSSSCT00000019208	gene-ENSSSCG00000017645	ENSSSCG00000017645	protein_coding	0.198997	0.159908	0.158623	0.244178	0.496358	0.184074
LNC_009928	XLOC_105966	--	intronic_lncRNA	0.149612	0.163616	0.317864	0.245026	0.24843	0.27309		Novel_001154	XLOC_021727	--	Novel_mRNA	0.1542	0.175999	0.15983	0.189374	0.20428	0.184183
LNC_000835	XLOC_010753	--	intronic_lncRNA	0.776323	0.865183	1.09934	0.243962	0.605414	0.273133		ENSSSCT00000045047	gene-ENSSSCG00000033574	ENSSSCG00000033574	protein_coding	5.12369	1.96791	0.641887	2.17255	1.87618	0.184274
LNC_009527	XLOC_101255	--	intronic_lncRNA	0.332435	0.58105	0.544327	0.246607	0.436528	0.273941		ENSSSCT00000068326	gene-ENSSSCG00000032323	ENSSSCG00000032323	protein_coding	0.27335	0.300437	0.312064	0.232285	0.194065	0.184312
LNC_010696	XLOC_113592	--	intronic_lncRNA	0.296197	0.359201	0.218571	0.281833	0.138268	0.273978		Novel_008957	XLOC_126467	--	Novel_mRNA	0.210964	0.140675	0.14032	0.151772	0.116867	0.184457
LNC_005902	XLOC_065767	--	intronic_lncRNA	0.57155	0.316554	0.414789	0.303625	0.339646	0.274034		ENSSSCT00000090306	gene-ENSSSCG00000008305	ENSSSCG00000008305	protein_coding	1.21143	1.58878	4.59068	1.0124	0.255128	0.184466
LNC_009712	XLOC_103706	--	intronic_lncRNA	0.507576	0.323063	0.281958	0.365779	0.18062	0.274167		Novel_006948	XLOC_099398	--	Novel_mRNA	0.463829	0.267411	0.189996	0.162754	0.224576	0.184493
LNC_003728	XLOC_040880	--	intronic_lncRNA	0.793638	0.680933	0.721227	0.574092	0.522175	0.274376		ENSSSCT00000071100	gene-ENSSSCG00000008447	ENSSSCG00000008447	protein_coding	0.284539	0.116889	0.323381	0.156769	0.177921	0.184773
LNC_003080	XLOC_034921	--	intronic_lncRNA	0.138482	0.285142	0.517648	0.208142	0.177219	0.2746		ENSSSCT00000066049	gene-ENSSSCG00000014041	ENSSSCG00000014041	protein_coding	0.567963	0.274457	0.185699	0.416862	0.145014	0.184867
LNC_001048	XLOC_013097	--	intronic_lncRNA	0.244035	0.1063	0.111515	0.499811	0.24196	0.274611		Novel_000370	XLOC_006939	--	Novel_mRNA	2.86585	4.76611	0.316956	1.49257	7.67199	0.184996
LNC_011990	XLOC_127497	--	lincRNA	1.33052	0.439464	0.786408	0.447616	0.350664	0.274681		Novel_002524	XLOC_039072	--	Novel_mRNA	0.413724	0.279575	0.354521	0.235559	0.213818	0.185044
LNC_010262	XLOC_109007	--	lincRNA	0.218809	0.144326	0.232951	0.338367	0.134123	0.274801		Novel_003074	XLOC_047397	--	Novel_mRNA	0.148818	0.310304	0.17571	0.215547	0.228013	0.185255
LNC_003905	XLOC_042891	--	intronic_lncRNA	0.298469	1.11005	0.336876	0.465287	0.547084	0.274801		ENSSSCT00000081213	gene-ENSSSCG00000023273	ENSSSCG00000023273	protein_coding	0.259427	0.142085	0.141392	0.204938	0.100642	0.185263
LNC_008854	XLOC_095820	--	lincRNA	0.242701	0.321126	0.359388	0.400758	0.145036	0.27487		Novel_004887	XLOC_071414	--	Novel_mRNA	0.450866	0.648586	0.387838	0.211355	0.196208	0.18535
ENSSSCT00000069392	gene-ENSSSCG00000047536	ENSSSCG00000047536	lncRNA	0.489526	0.273381	0.161214	0.378352	0.106811	0.275408		ENSSSCT00000070892	gene-ENSSSCG00000005066	ENSSSCG00000005066	protein_coding	0.840804	2.49695	2.86008	2.60792	3.12384	0.185447
LNC_008511	XLOC_092916	--	intronic_lncRNA	0.260186	0.254566	0.22971	0.385793	0.215119	0.275448		ENSSSCT00000010878	gene-ENSSSCG00000009927	ENSSSCG00000009927	protein_coding	0.724065	0.669331	1.10855	0.199518	0.512115	0.185533
ENSSSCT00000087701	gene-ENSSSCG00000042888	ENSSSCG00000042888	lncRNA	0.32683	0.181338	0.106229	0.649282	0.161556	0.275458		Novel_009021	XLOC_126813	--	Novel_mRNA	0.145671	0.276228	0.211653	0.200579	0.292388	0.185563
LNC_000425	XLOC_005138	--	antisense_lncRNA	0.284887	0.238134	0.302162	0.375999	0.192105	0.275472		ENSSSCT00000066066	gene-ENSSSCG00000015948	ENSSSCG00000015948	protein_coding	0.183703	0.340797	0.119248	0.137819	0.272485	0.185577
LNC_001815	XLOC_022614	--	intronic_lncRNA	0.331474	0.344852	0.17121	0.122252	0.143312	0.275514		ENSSSCT00000040043	gene-ENSSSCG00000011389	ENSSSCG00000011389	protein_coding	0.125861	0.137482	0.155777	0.219334	0.364962	0.185594
LNC_011801	XLOC_126420	--	lincRNA	0.309183	0.271677	0.406609	0.208358	0.46179	0.275671		Novel_006502	XLOC_094495	--	Novel_mRNA	0.209853	0.341021	0.212305	0.236852	0.21354	0.185636
LNC_002223	XLOC_025344	--	intronic_lncRNA	0.326938	0.251051	0.339655	0.166508	0.592005	0.275714		ENSSSCT00000059782	gene-ENSSSCG00000004192	ENSSSCG00000004192	protein_coding	8.58968	4.72648	4.69633	5.24594	5.17202	0.185663
LNC_000035	XLOC_000393	--	intronic_lncRNA	0.155944	0.163752	0.393873	0.333493	0.41686	0.27603		Novel_000928	XLOC_016888	--	Novel_mRNA	0.154714	0.10004	0.186727	0.49675	0.258342	0.185791
LNC_000411	XLOC_004960	--	intronic_lncRNA	0.417808	0.63831	0.679735	0.504145	0.559178	0.276105		Novel_004085	XLOC_061781	--	Novel_mRNA	0.246015	0.219517	0.680119	0.171868	0.247092	0.185993
LNC_007931	XLOC_086732	--	intronic_lncRNA	0.145843	0.364263	0.373642	0.127822	0.162021	0.276139		Novel_002581	XLOC_039653	--	Novel_mRNA	0.25614	0.121495	0.189921	0.113756	0.108915	0.186001
LNC_007740	XLOC_085019	--	intronic_lncRNA	1.07694	0.26347	0.381489	1.63615	0.96258	0.276296		ENSSSCT00000044691	gene-ENSSSCG00000005917	ENSSSCG00000005917	protein_coding	0.190613	0.460873	0.223918	0.17783	0.15118	0.186002
ENSSSCT00000080181	gene-ENSSSCG00000047361	ENSSSCG00000047361	lncRNA	0.280822	0.383279	0.215967	0.237442	0.167642	0.276517		Novel_007186	XLOC_101281	--	Novel_mRNA	0.14106	0.192406	0.110806	0.163456	0.145496	0.18609
LNC_004574	XLOC_051463	--	intronic_lncRNA	0.260892	0.272047	0.298937	0.573333	0.184514	0.276524		ENSSSCT00000051977	gene-ENSSSCG00000006303	ENSSSCG00000006303	protein_coding	0.456357	32.3018	39.036	33.9489	32.2821	0.18612
ENSSSCT00000082010	gene-ENSSSCG00000046622	ENSSSCG00000046622	lncRNA	0.303618	0.162983	0.394632	0.339954	0.324215	0.27703		ENSSSCT00000080922	gene-ENSSSCG00000051570	ENSSSCG00000051570	protein_coding	0.106226	0.237547	0.205815	0.188839	0.141026	0.186208
LNC_005813	XLOC_064743	--	intronic_lncRNA	0.548097	0.436697	0.654989	0.340725	0.169142	0.27769		Novel_002019	XLOC_032127	--	Novel_mRNA	0.165086	0.28895	0.229339	0.189754	0.104115	0.186248
LNC_001109	XLOC_013490	--	intronic_lncRNA	0.354613	0.272634	0.497117	0.267627	0.148859	0.277786		ENSSSCT00000043821	gene-ENSSSCG00000004149	ENSSSCG00000004149	protein_coding	0.475902	0.316627	0.225293	0.366121	0.481223	0.186315
LNC_000736	XLOC_009707	--	intronic_lncRNA	0.270369	0.243505	0.211142	0.261545	0.17395	0.278205		Novel_007763	XLOC_111157	--	Novel_mRNA	0.355877	0.597684	0.333881	0.254656	0.249071	0.186357
LNC_009043	XLOC_097545	--	intronic_lncRNA	0.234509	0.282426	0.136089	0.514301	0.22746	0.27822		ENSSSCT00000057485	gene-ENSSSCG00000003068	ENSSSCG00000003068	protein_coding	0.211248	0.234439	0.266489	0.191116	0.174547	0.186395
ENSSSCT00000083909	gene-ENSSSCG00000051482	ENSSSCG00000051482	lncRNA	0.526844	0.289346	0.337806	0.540471	0.189772	0.278284		ENSSSCT00000085090	gene-ENSSSCG00000027503	ENSSSCG00000027503	protein_coding	0.455335	1.23262	0.633657	0.144209	0.340764	0.186404
LNC_007357	XLOC_080839	--	intronic_lncRNA	0.270277	0.420968	0.372412	0.269679	0.458141	0.278603		Novel_006192	XLOC_089752	--	Novel_mRNA	0.330728	0.168378	0.849008	0.129982	2.60556	0.186471
LNC_010430	XLOC_110692	--	intronic_lncRNA	0.183493	0.102558	0.242837	0.100749	0.109517	0.279037		Novel_007673	XLOC_109579	--	Novel_mRNA	0.208934	0.118597	0.186679	0.242214	0.36463	0.186598
LNC_002727	XLOC_030538	--	intronic_lncRNA	0.387103	0.113594	0.127247	0.255134	0.106856	0.279067		Novel_004763	XLOC_069900	--	Novel_mRNA	0.211074	0.141871	0.412317	0.299602	0.226842	0.186676
LNC_009047	XLOC_097608	--	intronic_lncRNA	0.109816	0.299109	0.281629	0.289172	0.232446	0.279165		Novel_002649	XLOC_040395	--	Novel_mRNA	0.163881	0.135571	0.180443	0.175118	0.292179	0.186681
LNC_005805	XLOC_064665	--	intronic_lncRNA	0.346481	0.250061	0.350908	0.268189	0.178128	0.280316		ENSSSCT00000060850	gene-ENSSSCG00000005191	ENSSSCG00000005191	protein_coding	5.77095	2.52808	2.65513	3.19878	0.626673	0.186827
LNC_003037	XLOC_034584	--	intronic_lncRNA	0.302377	0.264841	0.440362	0.184068	0.217765	0.280456		ENSSSCT00000072377	gene-ENSSSCG00000016549	ENSSSCG00000016549	protein_coding	0.742694	0.267538	0.450852	0.374019	0.338545	0.186861
LNC_000255	XLOC_003287	--	intronic_lncRNA	0.443977	0.350051	0.443606	0.413962	0.410554	0.280616		ENSSSCT00000044312	gene-ENSSSCG00000012123	ENSSSCG00000012123	protein_coding	0.304819	0.963974	0.289112	0.262774	0.401178	0.186961
ENSSSCT00000079963	gene-ENSSSCG00000046729	ENSSSCG00000046729	lncRNA	0.166999	0.272385	0.203583	0.224199	0.338245	0.280663		ENSSSCT00000078413	gene-ENSSSCG00000028317	ENSSSCG00000028317	protein_coding	0.829321	0.652846	0.262774	0.627317	0.361804	0.186976
LNC_003230	XLOC_036439	--	intronic_lncRNA	0.169684	0.153681	0.690284	0.180773	0.257273	0.281203		ENSSSCT00000067171	gene-ENSSSCG00000017670	ENSSSCG00000017670	protein_coding	0.105304	0.207618	0.303279	0.153727	0.121549	0.186978
ENSSSCT00000085628	gene-ENSSSCG00000042913	ENSSSCG00000042913	lncRNA	0.211528	0.253743	0.198775	0.427115	0.170869	0.281286		ENSSSCT00000006638	gene-ENSSSCG00000006049	ENSSSCG00000006049	protein_coding	0.129693	0.29229	3.19537	0.194724	0.128762	0.187053
LNC_007527	XLOC_082420	--	intronic_lncRNA	0.248598	0.31829	0.249777	0.456097	0.153101	0.281402		ENSSSCT00000054247	gene-ENSSSCG00000026180	ENSSSCG00000026180	protein_coding	0.191319	0.430457	0.172641	0.344786	0.328393	0.187166
LNC_000732	XLOC_009699	--	antisense_lncRNA	0.212612	0.426915	0.174063	0.159889	0.240487	0.281587		Novel_001604	XLOC_025128	--	Novel_mRNA	0.218208	0.183591	0.209718	0.334835	0.266572	0.187213
ENSSSCT00000074172	gene-ENSSSCG00000043940	ENSSSCG00000043940	lncRNA	0.275532	0.248989	0.172032	0.112402	0.134912	0.281695		ENSSSCT00000072230	gene-ENSSSCG00000035410	ENSSSCG00000035410	protein_coding	0.135013	0.13435	0.13699	0.183509	0.108685	0.187239
ENSSSCT00000072749	gene-ENSSSCG00000051406	ENSSSCG00000051406	lncRNA	0.117472	0.243538	0.191508	0.110231	0.354414	0.281718		Novel_004118	XLOC_062008	--	Novel_mRNA	0.235609	0.275513	0.401026	0.354252	0.253209	0.187265
LNC_003583	XLOC_039654	--	intronic_lncRNA	0.218282	0.241342	0.499497	0.186181	0.370516	0.281862		Novel_003001	XLOC_046252	--	Novel_mRNA	0.312821	0.202174	0.19211	0.256746	0.432022	0.187305
LNC_007161	XLOC_078102	--	intronic_lncRNA	0.283502	0.296476	0.343013	0.365871	0.265175	0.282001		Novel_009612	XLOC_133191	--	Novel_mRNA	0.600623	0.568028	0.184442	0.35746	0.293807	0.187336
LNC_002847	XLOC_032076	--	intronic_lncRNA	0.181471	0.334812	0.525519	0.568064	0.622386	0.282046		ENSSSCT00000079358	gene-ENSSSCG00000000406	ENSSSCG00000000406	protein_coding	0.245235	0.912639	1.54632	0.269659	1.00433	0.187364
LNC_011544	XLOC_124287	--	intronic_lncRNA	0.191029	0.444296	0.468422	0.368119	0.412408	0.282321		Novel_004130	XLOC_062099	--	Novel_mRNA	0.214623	0.268331	0.366276	0.17179	0.138903	0.187564
LNC_001454	XLOC_017700	--	intronic_lncRNA	0.127692	0.377968	0.313629	0.336385	0.195102	0.282358		Novel_005881	XLOC_085068	--	Novel_mRNA	0.267386	0.337725	0.37745	0.44022	0.286253	0.187623
LNC_001752	XLOC_022037	--	intronic_lncRNA	0.326261	0.326764	0.161673	0.262683	0.223971	0.282535		Novel_003177	XLOC_048498	--	Novel_mRNA	0.123119	0.239214	0.107593	0.229767	0.123826	0.187649
LNC_006656	XLOC_072763	--	intronic_lncRNA	0.136815	0.129796	0.467556	0.119945	0.103769	0.28262		Novel_008187	XLOC_118912	--	Novel_mRNA	0.229709	0.296855	0.251405	0.180585	0.264568	0.187698
LNC_011185	XLOC_119967	--	intronic_lncRNA	0.456011	0.282747	0.379308	0.142179	0.197992	0.283077		Novel_006649	XLOC_095523	--	Novel_mRNA	0.175728	0.246501	0.320975	0.351816	0.188356	0.187814
LNC_005353	XLOC_060049	--	intronic_lncRNA	0.120099	0.264572	0.437543	0.330146	0.127557	0.283251		Novel_009144	XLOC_127442	--	Novel_mRNA	0.338659	0.165801	0.318794	0.117489	0.153051	0.187976
LNC_000235	XLOC_003067	--	intronic_lncRNA	0.30587	0.151235	0.232274	0.30377	0.106748	0.283303		ENSSSCT00000074739	gene-ENSSSCG00000011218	ENSSSCG00000011218	protein_coding	0.12627	0.229761	0.165533	0.178482	0.160208	0.187987
LNC_011083	XLOC_118620	--	intronic_lncRNA	0.140945	0.234565	0.15565	0.376635	0.234855	0.283593		ENSSSCT00000059242	gene-ENSSSCG00000032622	ENSSSCG00000032622	protein_coding	2.5051	2.249	2.42313	0.199197	0.439553	0.188023
LNC_001163	XLOC_013999	--	intronic_lncRNA	0.121549	0.215384	0.160552	0.164393	0.252979	0.283618		Novel_007421	XLOC_106355	--	Novel_mRNA	0.146386	0.135299	0.197305	0.113868	0.44861	0.188029
LNC_005177	XLOC_058408	--	intronic_lncRNA	0.41304	0.248239	0.231518	0.218611	0.421187	0.28366		ENSSSCT00000046758	gene-ENSSSCG00000012890	ENSSSCG00000012890	protein_coding	0.18172	5.62707	0.114395	0.148314	3.6812	0.188119
ENSSSCT00000073978	gene-ENSSSCG00000031683	ENSSSCG00000031683	lncRNA	0.302434	0.479585	0.381497	0.367553	0.218857	0.283889		Novel_004872	XLOC_071117	--	Novel_mRNA	0.564683	0.410354	0.694644	0.895113	0.276273	0.188178
LNC_005811	XLOC_064739	--	intronic_lncRNA	0.669569	0.744079	0.225499	0.581299	0.410415	0.284062		ENSSSCT00000044886	gene-ENSSSCG00000012913	ENSSSCG00000012913	protein_coding	0.121877	0.124667	0.242196	0.200487	0.156385	0.188337
LNC_001530	XLOC_018722	--	intronic_lncRNA	0.861641	0.403349	0.462184	0.439131	0.234086	0.284071		Novel_005934	XLOC_085389	--	Novel_mRNA	0.154378	0.172157	0.152085	0.262269	0.270688	0.188356
LNC_007840	XLOC_085981	--	intronic_lncRNA	0.380805	0.441292	0.510483	0.554153	0.242018	0.284134		ENSSSCT00000086374	gene-ENSSSCG00000001362	ENSSSCG00000001362	protein_coding	0.57387	0.644062	0.112521	0.223427	0.679957	0.188371
LNC_002318	XLOC_026067	--	intronic_lncRNA	0.150673	0.210243	0.17039	0.175282	0.191195	0.284552		ENSSSCT00000005573	gene-ENSSSCG00000005056	ENSSSCG00000005056	protein_coding	0.482155	0.2383	0.128895	0.461217	0.378994	0.1884
ENSSSCT00000083120	gene-ENSSSCG00000051070	ENSSSCG00000051070	lncRNA	0.372106	0.292749	0.24813	0.304879	0.147978	0.284671		ENSSSCT00000047151	gene-ENSSSCG00000008829	ENSSSCG00000008829	protein_coding	0.44441	0.174121	0.202855	0.663471	0.325806	0.188452
LNC_003066	XLOC_034842	--	intronic_lncRNA	0.445677	0.409905	0.235872	0.896705	0.532574	0.28493		Novel_004715	XLOC_068384	--	Novel_mRNA	0.198187	0.422169	0.423296	0.229886	0.176923	0.188845
LNC_011740	XLOC_125917	--	lincRNA	0.285924	0.133892	0.225311	0.257526	0.552589	0.285341		Novel_001574	XLOC_024966	--	Novel_mRNA	0.209114	0.195741	0.275785	0.249024	0.221148	0.188892
LNC_006202	XLOC_068332	--	lincRNA	0.205838	0.265832	0.268564	0.779126	0.416769	0.285577		ENSSSCT00000039608	gene-ENSSSCG00000024904	ENSSSCG00000024904	protein_coding	0.302889	0.370976	0.322799	0.23031	0.373874	0.188938
LNC_002630	XLOC_029065	--	lincRNA	0.163411	0.219072	0.218597	0.254589	0.12134	0.286028		ENSSSCT00000031631	gene-ENSSSCG00000008010	ENSSSCG00000008010	protein_coding	0.40482	0.179557	0.145594	0.2785	0.193811	0.189113
ENSSSCT00000090112	gene-ENSSSCG00000046624	ENSSSCG00000046624	lncRNA	0.257971	0.238667	0.629949	0.112445	0.188491	0.286429		ENSSSCT00000028214	gene-ENSSSCG00000028522	ENSSSCG00000028522	protein_coding	0.291866	0.27214	0.449724	0.494568	0.215907	0.189113
LNC_002811	XLOC_031677	--	intronic_lncRNA	0.19196	0.406315	0.253609	0.268029	0.430839	0.286681		ENSSSCT00000023653	gene-ENSSSCG00000021917	ENSSSCG00000021917	protein_coding	0.162166	0.592918	0.479701	0.478766	0.416775	0.189468
LNC_004926	XLOC_056245	--	intronic_lncRNA	0.163862	0.377784	0.335786	0.35953	0.138316	0.286977		Novel_008019	XLOC_116097	--	Novel_mRNA	0.243806	0.335026	0.326499	0.451952	0.20797	0.189496
LNC_011217	XLOC_120359	--	intronic_lncRNA	0.198492	0.35379	0.29552	0.15001	0.233825	0.287196		Novel_004232	XLOC_063152	--	Novel_mRNA	0.105496	0.474921	0.454596	0.178245	0.304278	0.18958
LNC_004879	XLOC_055936	--	intronic_lncRNA	0.273557	0.372548	0.135337	0.259476	0.278188	0.287397		ENSSSCT00000025696	gene-ENSSSCG00000030225	ENSSSCG00000030225	protein_coding	0.237271	0.239534	0.187618	0.344262	30.8182	0.189582
LNC_004824	XLOC_055204	--	intronic_lncRNA	0.290847	0.419302	0.8264	0.246137	0.241067	0.288078		ENSSSCT00000025418	gene-ENSSSCG00000026041	ENSSSCG00000026041	protein_coding	0.206703	0.415269	0.424883	3.82514	0.355051	0.189637
LNC_008373	XLOC_091180	--	intronic_lncRNA	0.157848	0.533785	0.248889	0.30639	0.20955	0.288219		Novel_009379	XLOC_127892	--	Novel_mRNA	0.109523	0.467151	0.285872	0.117865	0.281444	0.189651
LNC_004487	XLOC_050696	--	intronic_lncRNA	0.152828	0.4542	0.413304	0.252252	0.45648	0.288343		Novel_004762	XLOC_069900	--	Novel_mRNA	0.292552	0.352973	0.425557	0.241689	0.233034	0.189668
LNC_007288	XLOC_079954	--	intronic_lncRNA	0.220986	0.428123	0.199131	0.130925	0.32577	0.288583		Novel_007416	XLOC_106217	--	Novel_mRNA	0.820617	0.358212	0.776693	0.96547	0.369503	0.189691
LNC_010372	XLOC_110195	--	intronic_lncRNA	0.362678	0.185094	0.283954	0.186856	0.218678	0.288669		Novel_008312	XLOC_121261	--	Novel_mRNA	0.578454	0.449184	0.290858	0.319225	0.525313	0.189701
LNC_008478	XLOC_092131	--	intronic_lncRNA	0.360552	0.252446	0.476372	0.785305	0.285091	0.288899		ENSSSCT00000084048	gene-ENSSSCG00000013402	ENSSSCG00000013402	protein_coding	0.297072	0.996309	0.458129	0.415199	0.409077	0.190047
LNC_004887	XLOC_055965	--	intronic_lncRNA	0.479233	0.455432	0.287401	0.235019	0.301628	0.289074		Novel_007619	XLOC_108683	--	Novel_mRNA	0.609985	1.35059	0.351694	0.191061	0.514639	0.190049
LNC_012404	XLOC_132346	--	intronic_lncRNA	0.262313	0.411862	0.168967	0.160215	0.320869	0.289096		Novel_005051	XLOC_072862	--	Novel_mRNA	0.212894	0.160362	0.361998	0.172685	0.229074	0.190082
ENSSSCT00000082961	gene-ENSSSCG00000050062	ENSSSCG00000050062	lncRNA	0.453333	0.38843	0.169873	1.15018	0.205833	0.289135		Novel_008233	XLOC_119964	--	Novel_mRNA	0.167199	0.21722	0.152799	0.262226	0.108447	0.190253
LNC_007330	XLOC_080445	--	intronic_lncRNA	0.177482	0.330197	0.27326	0.19097	0.173733	0.289448		Novel_001790	XLOC_027467	--	Novel_mRNA	0.279707	0.338259	0.279497	0.487115	1.50828	0.190403
ENSSSCT00000079397	gene-ENSSSCG00000048917	ENSSSCG00000048917	lncRNA	0.257349	0.506146	0.455602	0.222597	0.280659	0.289502		Novel_005896	XLOC_085127	--	Novel_mRNA	0.886817	0.996949	0.708962	0.73016	0.278521	0.190422
LNC_009401	XLOC_100397	--	intronic_lncRNA	0.259833	0.118633	0.357803	0.23785	0.113821	0.289637		ENSSSCT00000042773	gene-ENSSSCG00000009489	ENSSSCG00000009489	protein_coding	0.88417	0.461571	0.655352	0.698383	0.214392	0.190452
LNC_006916	XLOC_075467	--	intronic_lncRNA	0.4313	0.499645	0.455631	0.36133	0.110799	0.29034		ENSSSCT00000056751	gene-ENSSSCG00000002386	ENSSSCG00000002386	protein_coding	0.787213	0.118929	0.99631	1.14391	0.861933	0.190502
LNC_012088	XLOC_128021	--	lincRNA	0.789463	0.558088	0.558912	0.669629	0.235197	0.290399		ENSSSCT00000028090	gene-ENSSSCG00000026297	ENSSSCG00000026297	protein_coding	0.415354	0.25387	0.966215	0.619865	0.234885	0.190676
LNC_006519	XLOC_071904	--	intronic_lncRNA	0.193958	0.127239	0.295051	0.101806	0.247257	0.290446		ENSSSCT00000003912	gene-ENSSSCG00000003521	ENSSSCG00000003521	protein_coding	4.17698	3.57861	4.58153	0.420881	1.97224	0.190778
LNC_004756	XLOC_054248	--	intronic_lncRNA	0.457256	0.363261	0.354047	0.298285	0.186662	0.290527		ENSSSCT00000068694	gene-ENSSSCG00000013978	ENSSSCG00000013978	protein_coding	0.98253	0.883212	0.140974	0.565105	0.250563	0.190982
LNC_003028	XLOC_034349	--	intronic_lncRNA	0.190886	0.119643	0.221315	0.199864	0.177583	0.290881		Novel_002028	XLOC_032198	--	Novel_mRNA	0.567273	0.296451	0.132039	0.322667	0.125398	0.191051
LNC_008647	XLOC_094386	--	lincRNA	0.189855	0.410323	0.355366	0.376004	0.130078	0.291196		Novel_001706	XLOC_026215	--	Novel_mRNA	0.351045	0.488015	0.562647	0.301824	0.205509	0.19106
LNC_001779	XLOC_022241	--	intronic_lncRNA	0.356745	0.311754	0.340713	0.378141	0.426147	0.291536		ENSSSCT00000057018	gene-ENSSSCG00000024157	ENSSSCG00000024157	protein_coding	0.398509	0.261407	0.3181	0.418187	0.344849	0.191125
LNC_012227	XLOC_129894	--	lincRNA	0.195878	0.11944	0.104558	0.717832	0.353937	0.291596		ENSSSCT00000007844	gene-ENSSSCG00000007171	ENSSSCG00000007171	protein_coding	0.316604	0.111366	0.156097	0.197222	0.124205	0.191212
LNC_001478	XLOC_017969	--	lincRNA	0.170453	0.215108	0.298667	0.132445	0.131951	0.292218		Novel_004759	XLOC_069860	--	Novel_mRNA	0.260459	0.303278	0.209723	0.341052	0.247276	0.191388
LNC_005740	XLOC_063429	--	intronic_lncRNA	0.250162	0.25364	0.524466	0.275061	0.189153	0.292247		ENSSSCT00000047876	gene-ENSSSCG00000021562	ENSSSCG00000021562	protein_coding	0.474633	0.286882	0.304931	0.458984	0.494875	0.191423
LNC_010684	XLOC_113572	--	intronic_lncRNA	0.276287	0.291813	0.233031	0.340874	0.172837	0.292377		Novel_000232	XLOC_004719	--	Novel_mRNA	0.140215	0.47765	0.106934	0.359532	0.142745	0.191649
LNC_009209	XLOC_099206	--	intronic_lncRNA	0.311131	0.320627	0.240571	0.429585	0.365777	0.292889		Novel_006450	XLOC_093693	--	Novel_mRNA	0.142086	0.168848	0.203535	0.128167	0.145144	0.19166
LNC_001362	XLOC_016686	--	intronic_lncRNA	0.46288	0.131762	0.520385	0.27663	0.285251	0.293019		ENSSSCT00000069133	gene-ENSSSCG00000047749	ENSSSCG00000047749	protein_coding	0.235616	0.213075	0.138365	0.540677	0.382518	0.191671
LNC_001785	XLOC_022285	--	intronic_lncRNA	0.185732	0.223725	0.272363	0.246758	0.296895	0.293041		ENSSSCT00000068272	gene-ENSSSCG00000007287	ENSSSCG00000007287	protein_coding	0.20249	0.242462	0.158458	0.365007	0.524643	0.191749
LNC_005949	XLOC_066090	--	intronic_lncRNA	0.587061	0.287283	0.738218	0.308068	0.167	0.294452		ENSSSCT00000052962	gene-ENSSSCG00000001991	ENSSSCG00000001991	protein_coding	0.373439	0.28602	0.189837	0.335837	0.435081	0.191763
LNC_004132	XLOC_046042	--	antisense_lncRNA	0.472967	0.513685	0.569584	0.117653	0.365977	0.294907		Novel_004251	XLOC_063258	--	Novel_mRNA	0.30805	0.375991	0.316365	0.393427	0.178738	0.191772
LNC_010740	XLOC_114209	--	intronic_lncRNA	0.339242	0.231723	0.276308	0.212432	0.38644	0.294946		ENSSSCT00000052171	gene-ENSSSCG00000017865	ENSSSCG00000017865	protein_coding	0.269082	0.179703	0.418197	0.133675	0.132845	0.191783
LNC_003563	XLOC_039403	--	intronic_lncRNA	0.12498	0.603211	0.337992	0.407144	0.47829	0.295095		ENSSSCT00000076017	gene-ENSSSCG00000023266	ENSSSCG00000023266	protein_coding	0.20887	0.372817	0.292534	0.247465	0.121681	0.191805
ENSSSCT00000081332	gene-ENSSSCG00000042077	ENSSSCG00000042077	lncRNA	0.296249	0.345953	0.397474	0.294915	0.191655	0.295875		Novel_008267	XLOC_120469	--	Novel_mRNA	0.225001	0.199099	0.352286	0.195558	0.325975	0.19211
LNC_002269	XLOC_025659	--	intronic_lncRNA	0.276674	0.65432	0.260286	0.18583	0.140701	0.295975		Novel_002636	XLOC_040104	--	Novel_mRNA	0.17722	0.310217	0.283995	0.271893	0.199993	0.19245
ENSSSCT00000090834	gene-ENSSSCG00000048462	ENSSSCG00000048462	lncRNA	0.206855	0.304242	0.455657	0.280262	0.101729	0.296377		ENSSSCT00000016589	gene-ENSSSCG00000015223	ENSSSCG00000015223	protein_coding	1.69788	1.72145	2.48065	0.227751	0.735406	0.192502
LNC_001151	XLOC_013813	--	intronic_lncRNA	0.169098	0.3817	0.148345	0.371105	0.820837	0.296407		Novel_002760	XLOC_041770	--	Novel_mRNA	0.338004	0.295598	0.320425	0.361948	0.334657	0.192523
LNC_004657	XLOC_052978	--	antisense_lncRNA	0.17252	0.170174	0.15904	0.276478	0.194676	0.297576		ENSSSCT00000081682	gene-ENSSSCG00000025592	ENSSSCG00000025592	protein_coding	0.220232	0.476168	0.480395	0.321526	0.958812	0.192551
LNC_008295	XLOC_090497	--	intronic_lncRNA	0.181166	0.325552	0.720921	0.181134	0.209486	0.298056		ENSSSCT00000082179	gene-ENSSSCG00000007285	ENSSSCG00000007285	protein_coding	0.162668	0.134173	0.298742	0.183821	0.185473	0.192566
LNC_012361	XLOC_131871	--	antisense_lncRNA	0.581409	0.512426	1.74835	0.374894	0.686826	0.298288		ENSSSCT00000015749	gene-ENSSSCG00000014410	ENSSSCG00000014410	protein_coding	1.44351	2.17104	1.84604	0.226809	1.13521	0.192622
LNC_009794	XLOC_104773	--	antisense_lncRNA	0.295962	0.284373	0.335982	1.37046	0.27657	0.298402		Novel_008908	XLOC_126399	--	Novel_mRNA	1.27181	0.226654	0.329557	0.343689	0.830231	0.192679
LNC_004955	XLOC_056459	--	intronic_lncRNA	0.125584	0.23762	0.21148	0.370731	0.344638	0.298467		ENSSSCT00000063012	gene-ENSSSCG00000030343	ENSSSCG00000030343	protein_coding	0.851667	0.927218	0.36209	0.96594	0.63822	0.192726
LNC_012198	XLOC_129589	--	intronic_lncRNA	1.68919	2.10578	1.82177	0.11438	0.762583	0.298687		Novel_009194	XLOC_127549	--	Novel_mRNA	0.376042	0.414277	0.228461	0.597881	0.42005	0.192772
LNC_002295	XLOC_025826	--	intronic_lncRNA	0.154685	0.246531	0.255962	0.208563	0.150185	0.298809		Novel_001682	XLOC_025824	--	Novel_mRNA	0.215514	0.615104	0.588978	0.200081	0.439657	0.192784
LNC_010746	XLOC_114289	--	intronic_lncRNA	0.386315	0.209857	0.181994	0.40985	0.141517	0.298896		ENSSSCT00000068055	gene-ENSSSCG00000008036	ENSSSCG00000008036	protein_coding	0.25245	0.206997	0.257619	0.165113	0.157753	0.192849
LNC_012202	XLOC_129602	--	lincRNA	0.230089	0.319235	0.239887	0.17941	0.195181	0.298996		ENSSSCT00000057774	gene-ENSSSCG00000035214	ENSSSCG00000035214	protein_coding	0.112401	0.355094	0.28749	0.213674	0.233004	0.192884
ENSSSCT00000086268	gene-ENSSSCG00000049283	ENSSSCG00000049283	lncRNA	0.351826	0.14794	0.1812	0.270019	0.20638	0.299059		Novel_007527	XLOC_107589	--	Novel_mRNA	0.538581	0.245334	0.236851	0.628245	0.316163	0.193208
LNC_012487	XLOC_133723	--	intronic_lncRNA	0.433625	0.704099	0.512989	0.493748	0.41159	0.299336		Novel_006435	XLOC_093521	--	Novel_mRNA	0.175863	0.177034	0.159365	0.147417	0.151118	0.193258
LNC_011160	XLOC_119507	--	intronic_lncRNA	0.22649	0.152204	0.226477	0.213383	0.11614	0.299432		Novel_007110	XLOC_100639	--	Novel_mRNA	0.24188	0.292923	0.152481	0.229795	0.313898	0.193366
ENSSSCT00000078841	gene-ENSSSCG00000044001	ENSSSCG00000044001	lncRNA	0.420491	0.410823	0.534765	0.600174	0.253962	0.300536		Novel_008335	XLOC_121757	--	Novel_mRNA	0.305184	0.250831	0.192053	0.417889	0.364078	0.193367
ENSSSCT00000077147	gene-ENSSSCG00000042332	ENSSSCG00000042332	lncRNA	1.63083	1.47636	0.569965	0.6323	0.552926	0.300565		ENSSSCT00000088757	gene-ENSSSCG00000011453	ENSSSCG00000011453	protein_coding	0.292517	0.206508	0.32383	0.281961	6.2362	0.193425
LNC_012379	XLOC_132188	--	intronic_lncRNA	0.235886	0.245864	0.398388	0.238634	0.451393	0.300828		ENSSSCT00000083203	gene-ENSSSCG00000004132	ENSSSCG00000004132	protein_coding	0.461509	0.10485	1.47672	0.265043	0.246985	0.193438
LNC_005901	XLOC_065767	--	intronic_lncRNA	0.560575	0.544488	0.312228	1.35926	0.257962	0.301054		ENSSSCT00000046082	gene-ENSSSCG00000038348	ENSSSCG00000038348	protein_coding	0.245781	0.321273	0.294684	0.355157	0.230465	0.19349
ENSSSCT00000067559	gene-ENSSSCG00000046155	ENSSSCG00000046155	lncRNA	0.229687	0.269222	0.924116	0.295898	0.263139	0.301096		ENSSSCT00000084866	gene-ENSSSCG00000006277	ENSSSCG00000006277	protein_coding	0.40376	0.448988	0.648102	0.126377	0.314597	0.193543
LNC_005801	XLOC_064559	--	intronic_lncRNA	0.231777	0.321419	0.868069	0.157695	0.228737	0.301248		Novel_003147	XLOC_047729	--	Novel_mRNA	0.27568	0.198823	0.197335	0.128464	0.191167	0.193712
ENSSSCT00000089869	gene-ENSSSCG00000047440	ENSSSCG00000047440	lncRNA	0.172001	0.326461	0.255792	0.308262	0.165562	0.301434		Novel_003254	XLOC_049998	--	Novel_mRNA	0.107366	0.298398	0.201007	0.315433	0.316228	0.19382
LNC_010131	XLOC_107957	--	intronic_lncRNA	0.359186	0.247145	0.533141	0.139072	0.161155	0.301527		Novel_004578	XLOC_067397	--	Novel_mRNA	0.213553	0.170243	0.179931	0.307978	0.19516	0.193836
LNC_000590	XLOC_007223	--	intronic_lncRNA	0.402134	0.387999	0.316586	0.5182	0.196417	0.301786		ENSSSCT00000019535	gene-ENSSSCG00000017951	ENSSSCG00000017951	protein_coding	0.495093	0.423437	0.154315	0.454407	0.435478	0.193867
LNC_007672	XLOC_084207	--	intronic_lncRNA	0.144973	0.138457	0.131098	0.657029	0.193625	0.302124		ENSSSCT00000007624	gene-ENSSSCG00000006959	ENSSSCG00000006959	protein_coding	0.265559	0.136353	0.132929	0.166396	0.154436	0.193884
LNC_002200	XLOC_025136	--	intronic_lncRNA	0.593521	0.615326	0.429212	0.450035	0.428726	0.302351		Novel_003379	XLOC_051631	--	Novel_mRNA	0.280841	0.10551	0.354282	0.341085	0.118108	0.193939
ENSSSCT00000075710	gene-ENSSSCG00000049122	ENSSSCG00000049122	lncRNA	0.400437	0.380159	0.3182	0.115578	0.525825	0.302391		ENSSSCT00000089878	gene-ENSSSCG00000001710	ENSSSCG00000001710	protein_coding	0.155929	0.13301	0.30439	0.231307	0.244481	0.194062
LNC_006145	XLOC_067878	--	intronic_lncRNA	0.569551	0.353329	0.765256	0.457103	0.409485	0.303054		Novel_005426	XLOC_078083	--	Novel_mRNA	0.358176	0.26206	0.497213	0.411202	0.490491	0.194408
LNC_004256	XLOC_048078	--	intronic_lncRNA	0.173051	0.219018	0.362508	0.260188	0.378387	0.303168		ENSSSCT00000046909	gene-ENSSSCG00000017886	ENSSSCG00000017886	protein_coding	0.103132	0.233586	0.298692	0.277225	0.308856	0.194422
LNC_004809	XLOC_055101	--	intronic_lncRNA	0.318915	0.224783	0.500112	0.271558	0.209678	0.303211		ENSSSCT00000018692	gene-ENSSSCG00000017168	ENSSSCG00000017168	protein_coding	0.343844	1.12003	0.465744	0.37146	0.341482	0.194503
LNC_011370	XLOC_122268	--	antisense_lncRNA	0.266691	0.252328	0.116663	0.352587	0.524913	0.30342		ENSSSCT00000011816	gene-ENSSSCG00000010800	ENSSSCG00000010800	protein_coding	0.376078	0.271713	0.176243	0.504511	0.133197	0.194715
ENSSSCT00000085149	gene-ENSSSCG00000047625	ENSSSCG00000047625	lncRNA	0.303874	0.373267	0.15809	0.337804	0.123844	0.303773		ENSSSCT00000005188	gene-ENSSSCG00000004698	ENSSSCG00000004698	protein_coding	0.123944	0.117626	0.128585	0.152008	0.133194	0.194743
LNC_001053	XLOC_013116	--	lincRNA	0.382512	0.285906	0.177305	0.408777	0.398677	0.304015		ENSSSCT00000019373	gene-ENSSSCG00000017801	ENSSSCG00000017801	protein_coding	0.834978	0.501289	2.10321	1.07692	0.38232	0.195113
LNC_000565	XLOC_006776	--	intronic_lncRNA	0.449217	0.16167	0.301059	0.378214	0.489322	0.304372		Novel_004655	XLOC_068023	--	Novel_mRNA	0.139953	0.386174	0.160741	0.14699	0.397907	0.195121
LNC_012413	XLOC_132492	--	lincRNA	0.816089	0.917351	0.666038	0.502522	0.305228	0.304702		Novel_001282	XLOC_023057	--	Novel_mRNA	0.507428	0.517362	0.65485	0.319778	0.233884	0.195192
LNC_005185	XLOC_058452	--	antisense_lncRNA	0.366391	0.22877	0.256453	0.109434	0.194712	0.305015		Novel_005347	XLOC_076529	--	Novel_mRNA	0.292557	0.211597	0.274102	0.28476	0.264473	0.195207
LNC_002441	XLOC_027316	--	intronic_lncRNA	0.280805	0.346016	0.326895	0.25279	0.324501	0.305234		ENSSSCT00000062250	gene-ENSSSCG00000015402	ENSSSCG00000015402	protein_coding	0.295896	0.350171	0.719344	1.11398	0.62574	0.195209
LNC_002753	XLOC_030767	--	antisense_lncRNA	0.251899	0.235303	1.75521	1.23018	0.128167	0.305396		Novel_002686	XLOC_040785	--	Novel_mRNA	0.152449	0.293612	0.180859	0.166651	0.213298	0.195248
LNC_002903	XLOC_032451	--	intronic_lncRNA	0.860608	1.48829	0.682513	0.618861	0.38564	0.305985		Novel_002171	XLOC_034108	--	Novel_mRNA	0.261578	0.302819	0.748522	0.26359	0.220496	0.195261
LNC_003774	XLOC_041186	--	intronic_lncRNA	0.198357	0.110613	0.22781	0.324757	0.551688	0.306326		Novel_004128	XLOC_062093	--	Novel_mRNA	0.38352	0.194075	0.385306	0.355431	0.523174	0.19541
LNC_007006	XLOC_076123	--	intronic_lncRNA	0.499063	0.254744	0.337086	0.389293	0.259849	0.306398		Novel_004767	XLOC_069935	--	Novel_mRNA	0.243099	0.122896	0.137847	0.180835	0.259929	0.195411
LNC_002042	XLOC_024184	--	intronic_lncRNA	0.418135	0.17617	0.424898	0.323962	0.240925	0.306434		Novel_007741	XLOC_110552	--	Novel_mRNA	0.200502	0.154784	0.273328	0.212921	0.103346	0.195551
LNC_007492	XLOC_082151	--	intronic_lncRNA	0.403345	0.496418	0.306291	0.141782	0.148224	0.306436		Novel_005862	XLOC_085006	--	Novel_mRNA	0.126382	0.370786	0.249681	0.170482	0.232079	0.195776
LNC_007209	XLOC_078797	--	intronic_lncRNA	0.162364	0.186825	0.321976	0.412329	0.20048	0.306568		Novel_007093	XLOC_100597	--	Novel_mRNA	0.182743	0.139863	0.121015	0.154661	0.253091	0.195798
ENSSSCT00000074431	gene-ENSSSCG00000047157	ENSSSCG00000047157	lncRNA	0.472272	0.356953	0.373607	0.40224	0.164628	0.306952		Novel_004154	XLOC_062614	--	Novel_mRNA	0.24579	0.225033	0.258922	0.195233	0.139608	0.196111
LNC_001799	XLOC_022364	--	intronic_lncRNA	0.457854	0.146196	0.153831	0.377721	0.20118	0.307306		ENSSSCT00000051387	gene-ENSSSCG00000032275	ENSSSCG00000032275	protein_coding	0.51934	0.527436	0.552679	0.517535	0.441891	0.196277
LNC_012440	XLOC_133132	--	lincRNA	0.252612	0.114773	0.2018	0.326683	0.298739	0.307846		Novel_001365	XLOC_023645	--	Novel_mRNA	0.368544	1.04267	0.319687	0.31732	0.125861	0.1963
LNC_012087	XLOC_128019	--	lincRNA	0.464988	0.126349	0.165878	0.490196	0.245453	0.308294		ENSSSCT00000017321	gene-ENSSSCG00000015908	ENSSSCG00000015908	protein_coding	0.207996	4.35523	4.0106	0.621877	0.160158	0.196457
LNC_012167	XLOC_129095	--	intronic_lncRNA	0.281613	0.312426	0.342723	0.144316	0.227501	0.308323		ENSSSCT00000039928	gene-ENSSSCG00000016960	ENSSSCG00000016960	protein_coding	3.24927	1.98007	2.00554	3.7004	1.60163	0.196457
ENSSSCT00000087364	gene-ENSSSCG00000042464	ENSSSCG00000042464	lncRNA	0.192739	0.210993	0.130616	0.322114	0.241847	0.308519		ENSSSCT00000079512	gene-ENSSSCG00000008113	ENSSSCG00000008113	protein_coding	0.442677	0.511366	0.138125	1.5318	0.747171	0.196492
LNC_000025	XLOC_000291	--	intronic_lncRNA	0.193511	0.935967	0.256009	0.841807	0.228037	0.308799		Novel_007637	XLOC_108948	--	Novel_mRNA	0.256943	0.267558	0.299673	0.263285	0.251557	0.196622
LNC_002102	XLOC_024585	--	intronic_lncRNA	0.181133	0.227945	0.285082	0.327834	0.41854	0.308881		Novel_002888	XLOC_043673	--	Novel_mRNA	0.186822	0.321628	0.191938	0.367026	0.165556	0.196887
LNC_001075	XLOC_013372	--	intronic_lncRNA	0.444353	0.256129	0.147507	0.314634	0.252085	0.308949		Novel_002944	XLOC_045762	--	Novel_mRNA	0.265106	0.387946	0.25009	0.170072	0.200851	0.196991
LNC_002206	XLOC_025176	--	lincRNA	0.742959	0.518545	0.501266	0.423983	0.471019	0.309137		Novel_000327	XLOC_006506	--	Novel_mRNA	0.284381	0.268972	0.350501	0.388118	0.184791	0.197013
LNC_010015	XLOC_106755	--	intronic_lncRNA	0.518111	0.395727	0.250241	0.847609	0.240723	0.309519		ENSSSCT00000005514	gene-ENSSSCG00000004999	ENSSSCG00000004999	protein_coding	0.981681	0.260956	0.642101	1.26922	0.284495	0.197114
LNC_000027	XLOC_000336	--	intronic_lncRNA	0.239688	0.175695	0.117783	0.14049	0.125434	0.309592		Novel_005863	XLOC_085008	--	Novel_mRNA	0.13563	0.166976	0.160373	0.239779	0.160378	0.197344
LNC_009515	XLOC_101149	--	intronic_lncRNA	0.287821	0.440618	0.308695	0.590589	0.645575	0.309779		Novel_009110	XLOC_127317	--	Novel_mRNA	1.48501	0.143081	0.803538	0.728303	0.293278	0.197377
ENSSSCT00000077140	gene-ENSSSCG00000042133	ENSSSCG00000042133	lncRNA	0.188205	0.236978	0.295635	0.262921	0.380014	0.310722		Novel_001191	XLOC_022103	--	Novel_mRNA	0.392612	0.428394	0.662634	0.344131	0.36588	0.197397
LNC_008091	XLOC_088696	--	intronic_lncRNA	0.688649	0.133559	0.29993	0.346117	0.216476	0.311273		Novel_006511	XLOC_094549	--	Novel_mRNA	0.147424	0.153301	0.192828	0.318733	0.299967	0.197441
ENSSSCT00000073851	gene-ENSSSCG00000041780	ENSSSCG00000041780	lncRNA	0.200581	0.204944	0.169233	0.299948	0.256295	0.311443		Novel_004069	XLOC_061691	--	Novel_mRNA	0.221153	0.185269	0.246161	0.330549	0.238578	0.197442
LNC_003363	XLOC_037653	--	intronic_lncRNA	0.18524	0.206325	0.277295	0.33258	0.157274	0.311548		Novel_003546	XLOC_056014	--	Novel_mRNA	0.262233	0.295049	0.2403	0.412373	0.247223	0.197548
LNC_005906	XLOC_065802	--	intronic_lncRNA	55.1477	2.36729	1.42852	0.382767	0.804216	0.311555		ENSSSCT00000040327	gene-ENSSSCG00000010685	ENSSSCG00000010685	protein_coding	0.24101	3.13691	3.29443	1.5839	0.498471	0.198163
LNC_000694	XLOC_009174	--	intronic_lncRNA	0.210241	0.139091	0.109901	0.149787	0.187797	0.3122		Novel_004678	XLOC_068116	--	Novel_mRNA	0.263895	0.224225	0.422361	0.239772	0.246208	0.198176
LNC_003268	XLOC_036927	--	intronic_lncRNA	0.550135	0.322948	0.376365	0.479846	0.371331	0.312274		Novel_001097	XLOC_019897	--	Novel_mRNA	0.227581	0.142056	0.20534	0.146438	0.119114	0.198237
LNC_001593	XLOC_019396	--	lincRNA	0.257011	0.181315	0.161987	0.237244	0.150168	0.312647		Novel_001107	XLOC_020100	--	Novel_mRNA	0.408045	0.363847	0.312999	0.265642	0.141455	0.198244
ENSSSCT00000075981	gene-ENSSSCG00000051365	ENSSSCG00000051365	lncRNA	0.129052	0.280081	0.385446	0.349963	0.51367	0.313116		Novel_005579	XLOC_081162	--	Novel_mRNA	0.349668	0.294411	0.361224	0.130843	0.494411	0.198284
LNC_011230	XLOC_120476	--	intronic_lncRNA	0.146933	0.108272	0.103275	0.349373	0.155853	0.313131		ENSSSCT00000043295	gene-ENSSSCG00000004318	ENSSSCG00000004318	protein_coding	0.276098	0.279233	0.105709	0.175229	0.143745	0.198326
LNC_004762	XLOC_054385	--	lincRNA	0.157197	0.239291	0.211454	0.17955	0.274513	0.313338		Novel_002703	XLOC_040943	--	Novel_mRNA	0.426392	0.10934	0.372422	0.161956	0.251345	0.198339
LNC_008685	XLOC_094544	--	intronic_lncRNA	0.479537	0.313385	0.660096	0.445258	0.201899	0.313355		ENSSSCT00000049511	gene-ENSSSCG00000002620	ENSSSCG00000002620	protein_coding	0.294342	0.119364	0.241327	0.38864	0.237583	0.19844
LNC_001431	XLOC_017392	--	intronic_lncRNA	0.190645	0.620318	0.504982	0.558281	0.326367	0.313424		Novel_006501	XLOC_094493	--	Novel_mRNA	0.308158	0.213352	0.133419	0.278679	0.444137	0.19846
LNC_010649	XLOC_113228	--	intronic_lncRNA	0.570944	0.497244	0.791945	0.539891	0.462501	0.313753		ENSSSCT00000088257	gene-ENSSSCG00000032595	ENSSSCG00000032595	protein_coding	0.108702	0.112758	0.184868	0.113473	0.357745	0.198488
LNC_000550	XLOC_006654	--	antisense_lncRNA	0.480292	0.378999	0.344933	0.486304	0.109964	0.314002		ENSSSCT00000056936	gene-ENSSSCG00000012426	ENSSSCG00000012426	protein_coding	0.288407	0.123422	0.239979	0.299258	0.160661	0.198535
LNC_000650	XLOC_008352	--	lincRNA	0.369356	0.105955	0.16617	0.604219	0.173415	0.314177		Novel_000241	XLOC_004747	--	Novel_mRNA	0.37254	0.305839	0.356213	0.389946	0.176592	0.198657
LNC_010815	XLOC_115188	--	intronic_lncRNA	0.209139	0.274687	0.189359	0.225451	0.350688	0.314595		ENSSSCT00000038433	gene-ENSSSCG00000005469	ENSSSCG00000005469	protein_coding	0.326063	0.382468	0.330553	0.691396	0.437677	0.198668
LNC_001408	XLOC_017077	--	intronic_lncRNA	0.448563	0.27942	0.346847	0.352665	0.449079	0.315058		Novel_002108	XLOC_033100	--	Novel_mRNA	0.217759	0.152159	0.308882	0.436872	0.119224	0.198679
LNC_000686	XLOC_008958	--	intronic_lncRNA	0.233999	0.216492	0.12533	0.331273	0.36563	0.3156		Novel_000361	XLOC_006846	--	Novel_mRNA	0.24605	0.202359	0.182532	0.306941	0.174699	0.198707
LNC_006437	XLOC_071087	--	antisense_lncRNA	0.138775	0.109733	0.153606	0.352981	0.236679	0.315635		ENSSSCT00000009861	gene-ENSSSCG00000009004	ENSSSCG00000009004	protein_coding	6.37989	2.45833	1.3758	2.36931	0.84891	0.198841
LNC_012512	XLOC_134021	--	intronic_lncRNA	0.838481	1.12976	1.20293	0.378441	0.496998	0.316362		ENSSSCT00000074784	gene-ENSSSCG00000021672	ENSSSCG00000021672	protein_coding	0.389744	0.237515	0.321436	0.183841	0.175154	0.198872
LNC_006182	XLOC_068188	--	intronic_lncRNA	0.325368	0.316025	0.761039	0.409545	0.590077	0.316391		ENSSSCT00000086282	gene-ENSSSCG00000042121	ENSSSCG00000042121	protein_coding	0.300632	0.39737	0.381748	0.247365	0.163873	0.199079
LNC_000854	XLOC_010946	--	intronic_lncRNA	0.300573	0.551295	0.753757	0.452037	0.240861	0.316845		Novel_007226	XLOC_101979	--	Novel_mRNA	0.254243	0.17078	0.255231	0.673838	0.627114	0.199146
LNC_005199	XLOC_058600	--	intronic_lncRNA	0.179073	0.222179	0.248175	0.25524	0.338201	0.31736		ENSSSCT00000063766	gene-ENSSSCG00000004832	ENSSSCG00000004832	protein_coding	0.156929	0.236966	0.281329	0.273056	0.163004	0.199188
LNC_009687	XLOC_103356	--	intronic_lncRNA	0.31937	0.216699	0.198097	0.249363	0.105284	0.317632		ENSSSCT00000043183	gene-ENSSSCG00000027820	ENSSSCG00000027820	protein_coding	0.156006	0.31011	0.33526	0.588754	0.235082	0.199207
LNC_006372	XLOC_070479	--	antisense_lncRNA	0.575712	0.285866	0.428786	0.247935	0.230845	0.317669		Novel_004775	XLOC_070059	--	Novel_mRNA	0.272159	0.490398	0.291747	0.205904	0.30371	0.199293
LNC_006934	XLOC_075511	--	intronic_lncRNA	0.12133	0.222205	0.139858	0.21929	0.104021	0.317704		ENSSSCT00000058861	gene-ENSSSCG00000037541	ENSSSCG00000037541	protein_coding	0.296702	0.162114	0.238238	0.306996	0.213075	0.199308
ENSSSCT00000069513	gene-ENSSSCG00000046256	ENSSSCG00000046256	lncRNA	0.197606	0.408922	0.77805	0.587196	3.11483	0.318135		Novel_000354	XLOC_006781	--	Novel_mRNA	0.306123	0.257457	0.205678	0.275619	0.21963	0.199491
LNC_010537	XLOC_111804	--	intronic_lncRNA	0.306239	0.821273	0.667898	0.385582	0.492862	0.318265		Novel_003241	XLOC_049802	--	Novel_mRNA	0.135381	0.183067	0.220905	0.156407	0.23728	0.199793
LNC_007273	XLOC_079514	--	intronic_lncRNA	0.500733	0.490693	0.331592	0.300146	0.357711	0.318322		Novel_003427	XLOC_052784	--	Novel_mRNA	0.20765	0.214257	0.239281	0.377975	0.547761	0.199798
LNC_000332	XLOC_004037	--	intronic_lncRNA	0.148357	0.408415	0.185149	0.539416	0.325528	0.318426		Novel_002880	XLOC_043580	--	Novel_mRNA	0.223307	0.259278	0.277451	0.344241	0.147021	0.199973
LNC_009151	XLOC_098623	--	intronic_lncRNA	0.125136	0.111696	0.229562	0.432818	0.132609	0.319128		Novel_006517	XLOC_094563	--	Novel_mRNA	0.158632	0.326879	0.292532	0.226986	0.350357	0.199999
LNC_000195	XLOC_002594	--	intronic_lncRNA	2.00613	1.96314	1.4442	0.773993	0.747671	0.319395		Novel_001546	XLOC_024716	--	Novel_mRNA	0.42859	0.269622	0.405798	0.122321	0.249091	0.200031
LNC_004385	XLOC_049350	--	intronic_lncRNA	0.868176	0.654612	0.569632	0.367067	0.561616	0.319508		Novel_008320	XLOC_121345	--	Novel_mRNA	2.19559	1.99614	0.527288	0.117126	0.18675	0.200097
LNC_008106	XLOC_088933	--	intronic_lncRNA	0.105326	0.148732	0.330806	0.165928	0.191743	0.319804		Novel_001690	XLOC_025953	--	Novel_mRNA	0.194554	0.136019	0.321681	0.272147	0.301325	0.20016
LNC_012168	XLOC_129096	--	intronic_lncRNA	0.546757	0.781258	0.4808	0.259933	0.224185	0.3199		ENSSSCT00000006892	gene-ENSSSCG00000006289	ENSSSCG00000006289	protein_coding	0.363153	0.226163	0.424605	0.355171	0.263812	0.200234
LNC_011869	XLOC_126815	--	lincRNA	0.199972	0.377884	0.313404	0.326527	0.219547	0.319928		ENSSSCT00000061763	gene-ENSSSCG00000034229	ENSSSCG00000034229	protein_coding	0.408081	0.229508	0.171687	0.249731	0.201856	0.200295
LNC_009798	XLOC_104773	--	antisense_lncRNA	0.689767	0.496479	0.113416	0.597779	0.31399	0.319932		ENSSSCT00000073491	gene-ENSSSCG00000007772	ENSSSCG00000007772	protein_coding	0.424953	0.220207	0.326024	0.261476	0.402218	0.200297
ENSSSCT00000083307	gene-ENSSSCG00000041715	ENSSSCG00000041715	lncRNA	0.390377	0.48911	0.348013	0.307263	0.535676	0.32059		ENSSSCT00000053968	gene-ENSSSCG00000033194	ENSSSCG00000033194	protein_coding	2.32763	0.718866	1.8088	0.698996	1.45202	0.200324
LNC_007135	XLOC_077850	--	intronic_lncRNA	0.46809	0.310212	0.289067	0.679573	0.221122	0.320953		ENSSSCT00000004122	gene-ENSSSCG00000003722	ENSSSCG00000003722	protein_coding	0.188546	0.152693	0.74463	0.278358	0.247983	0.200448
LNC_004461	XLOC_050378	--	intronic_lncRNA	0.533421	0.761051	0.456319	0.27764	0.271142	0.32152		ENSSSCT00000091295	gene-ENSSSCG00000045701	ENSSSCG00000045701	protein_coding	0.198767	0.234193	0.149289	0.340283	0.530902	0.200448
LNC_012519	XLOC_134059	--	intronic_lncRNA	0.269067	0.182391	0.435058	0.183117	0.155094	0.32176		Novel_005473	XLOC_078844	--	Novel_mRNA	0.149329	0.310099	0.182746	0.19169	0.347864	0.200462
LNC_005346	XLOC_059948	--	intronic_lncRNA	0.84743	0.626073	0.999849	0.49758	0.539531	0.321893		ENSSSCT00000028503	gene-ENSSSCG00000024403	ENSSSCG00000024403	protein_coding	0.111825	0.165634	0.248374	0.238204	0.157106	0.20048
LNC_004758	XLOC_054304	--	intronic_lncRNA	0.199693	0.31223	0.284591	0.297163	0.131039	0.321936		Novel_009458	XLOC_129393	--	Novel_mRNA	0.855704	0.444367	0.246022	0.366198	0.370874	0.200622
LNC_000851	XLOC_010880	--	intronic_lncRNA	0.345785	0.403099	0.500555	0.47371	0.345738	0.322054		Novel_002761	XLOC_041788	--	Novel_mRNA	0.25802	0.202865	0.210656	0.142372	0.336183	0.200662
LNC_008339	XLOC_090907	--	antisense_lncRNA	0.411181	0.935726	0.545113	0.346805	0.147842	0.322125		ENSSSCT00000073651	gene-ENSSSCG00000016907	ENSSSCG00000016907	protein_coding	0.148027	0.280998	0.276973	0.209983	0.492578	0.200664
LNC_006643	XLOC_072605	--	lincRNA	0.261469	0.359623	0.175187	0.436523	0.280729	0.32268		Novel_005477	XLOC_078886	--	Novel_mRNA	0.238738	0.160436	0.416247	0.332567	0.122626	0.200694
LNC_008467	XLOC_091979	--	intronic_lncRNA	0.193469	0.572163	0.20454	0.240011	0.138951	0.322698		ENSSSCT00000038220	gene-ENSSSCG00000040411	ENSSSCG00000040411	protein_coding	0.174361	0.378042	0.721985	0.276576	1.02497	0.20124
LNC_009513	XLOC_101144	--	intronic_lncRNA	0.518378	0.507498	0.508203	0.429254	0.498962	0.322869		Novel_002585	XLOC_039701	--	Novel_mRNA	0.590258	0.277997	0.79663	0.225421	0.364263	0.201261
LNC_009781	XLOC_104702	--	intronic_lncRNA	0.361426	0.501771	0.694409	0.537267	0.439813	0.324364		Novel_009366	XLOC_127892	--	Novel_mRNA	0.277799	0.300033	0.459991	0.113797	0.255048	0.201311
LNC_010697	XLOC_113592	--	intronic_lncRNA	0.204844	0.204854	0.336555	0.413547	0.345264	0.32479		ENSSSCT00000016625	gene-ENSSSCG00000015256	ENSSSCG00000015256	protein_coding	0.223626	0.117334	0.116172	0.216922	0.18324	0.201326
LNC_006863	XLOC_075156	--	intronic_lncRNA	0.353394	0.503732	0.288743	0.528943	0.179325	0.324871		ENSSSCT00000090743	gene-ENSSSCG00000009759	ENSSSCG00000009759	protein_coding	0.161692	0.233703	0.206572	0.212637	0.389793	0.201364
LNC_008366	XLOC_091164	--	intronic_lncRNA	0.436367	0.319594	0.354904	0.281232	0.223098	0.324994		ENSSSCT00000039112	gene-ENSSSCG00000000509	ENSSSCG00000000509	protein_coding	0.236682	0.637454	3.49172	0.456269	0.684334	0.201387
LNC_012261	XLOC_130246	--	intronic_lncRNA	0.281748	0.276076	0.464088	0.203953	0.25229	0.32501		ENSSSCT00000062871	gene-ENSSSCG00000004918	ENSSSCG00000004918	protein_coding	0.546628	0.465534	1.27851	1.169	0.46989	0.201481
LNC_008171	XLOC_089641	--	intronic_lncRNA	0.182955	0.44598	0.309363	0.432867	0.327736	0.325063		Novel_003428	XLOC_052785	--	Novel_mRNA	0.239079	0.159914	0.355398	0.383707	0.265231	0.201506
LNC_004307	XLOC_048594	--	intronic_lncRNA	0.316557	0.439282	0.274117	0.322586	0.309943	0.32522		ENSSSCT00000025792	gene-ENSSSCG00000030016	ENSSSCG00000030016	protein_coding	0.252358	0.151998	0.151756	0.31701	0.345896	0.201556
LNC_001832	XLOC_022715	--	intronic_lncRNA	0.319711	0.704265	0.10091	0.596889	0.706812	0.325565		Novel_008497	XLOC_124542	--	Novel_mRNA	0.336156	0.446139	0.552388	0.347149	0.441827	0.201661
LNC_003595	XLOC_039848	--	intronic_lncRNA	0.246394	0.164836	0.199952	0.252503	0.200314	0.325913		ENSSSCT00000072042	gene-ENSSSCG00000010235	ENSSSCG00000010235	protein_coding	0.233319	0.120706	0.361179	0.138057	0.208503	0.201662
LNC_000207	XLOC_002650	--	lincRNA	0.184054	0.125972	0.223587	0.167377	0.184277	0.326151		Novel_007299	XLOC_104574	--	Novel_mRNA	0.161331	0.566622	0.714928	0.207496	0.292623	0.201689
ENSSSCT00000071286	gene-ENSSSCG00000047133	ENSSSCG00000047133	lncRNA	0.492253	0.184898	0.467843	0.33476	0.105875	0.326239		ENSSSCT00000065298	gene-ENSSSCG00000014326	ENSSSCG00000014326	protein_coding	0.463351	0.158594	0.153055	1.36073	0.658201	0.201796
LNC_000342	XLOC_004202	--	intronic_lncRNA	0.389692	0.192795	0.230104	0.325358	0.147265	0.326381		Novel_000632	XLOC_012195	--	Novel_mRNA	0.151	0.120908	0.260781	0.458559	0.231781	0.201854
LNC_011625	XLOC_124981	--	lincRNA	0.255067	0.412062	0.178125	0.317796	0.259663	0.326404		ENSSSCT00000087473	gene-ENSSSCG00000009123	ENSSSCG00000009123	protein_coding	1.11167	0.385548	1.00572	0.67423	0.466101	0.20196
LNC_002406	XLOC_026804	--	intronic_lncRNA	0.393054	0.173424	0.225693	0.414994	0.462197	0.326527		Novel_000653	XLOC_012679	--	Novel_mRNA	0.329432	0.23479	0.275631	0.290599	0.232703	0.202079
LNC_012368	XLOC_131914	--	intronic_lncRNA	0.307419	0.213163	0.297084	0.210806	0.166006	0.326601		Novel_007677	XLOC_109600	--	Novel_mRNA	0.175587	0.109104	0.184999	0.333721	0.148933	0.202331
LNC_005424	XLOC_061108	--	lincRNA	0.660655	0.457874	0.540982	0.454601	0.277953	0.326724		Novel_008022	XLOC_116285	--	Novel_mRNA	0.252758	0.228058	0.384584	0.265958	0.107748	0.202396
LNC_003152	XLOC_035465	--	intronic_lncRNA	0.22707	0.291581	0.294341	0.288014	0.407154	0.326787		ENSSSCT00000062486	gene-ENSSSCG00000006979	ENSSSCG00000006979	protein_coding	0.110065	0.192899	0.186899	0.139848	0.410046	0.20245
LNC_002131	XLOC_024723	--	intronic_lncRNA	0.290735	0.303745	0.502142	0.428247	0.214295	0.32682		ENSSSCT00000083327	gene-ENSSSCG00000006646	ENSSSCG00000006646	protein_coding	0.369453	0.545743	0.341887	0.317982	0.291016	0.202559
LNC_006491	XLOC_071638	--	intronic_lncRNA	0.313263	0.23009	0.501571	0.191584	0.24879	0.327008		Novel_009657	XLOC_134318	--	Novel_mRNA	0.292145	0.137866	0.271465	0.253684	0.103153	0.202734
ENSSSCT00000073003	gene-ENSSSCG00000048261	ENSSSCG00000048261	lncRNA	0.567477	0.269643	0.419144	0.690808	0.258352	0.327485		Novel_005020	XLOC_072521	--	Novel_mRNA	0.168638	0.467954	0.288941	0.417507	0.393682	0.202795
LNC_003506	XLOC_038964	--	intronic_lncRNA	0.168015	0.112834	0.231583	0.399983	0.145251	0.328573		Novel_004344	XLOC_064885	--	Novel_mRNA	0.487074	0.433329	0.635117	0.400259	0.175653	0.202927
LNC_001157	XLOC_013964	--	intronic_lncRNA	0.158826	0.141679	0.182817	0.279553	0.176215	0.328855		ENSSSCT00000061942	gene-ENSSSCG00000038626	ENSSSCG00000038626	protein_coding	0.211604	0.331186	0.225671	0.240692	0.192132	0.203192
LNC_006363	XLOC_070421	--	antisense_lncRNA	0.310159	0.771717	0.371423	0.288133	0.217993	0.329296		ENSSSCT00000057611	gene-ENSSSCG00000004753	ENSSSCG00000004753	protein_coding	0.434239	0.233941	0.463088	0.447101	0.493972	0.203225
LNC_007153	XLOC_078014	--	intronic_lncRNA	0.558291	0.101752	0.418764	0.290394	0.448389	0.32989		Novel_007532	XLOC_107699	--	Novel_mRNA	0.257827	0.172558	0.185481	0.423071	0.183382	0.203348
LNC_001864	XLOC_022877	--	intronic_lncRNA	0.295292	0.222381	0.309527	0.211741	0.209195	0.330031		ENSSSCT00000038464	gene-ENSSSCG00000006709	ENSSSCG00000006709	protein_coding	0.227671	0.120243	0.191741	0.19075	0.160068	0.203481
LNC_008560	XLOC_093665	--	intronic_lncRNA	0.169591	0.31925	0.264528	0.129859	0.252861	0.330148		Novel_005777	XLOC_083472	--	Novel_mRNA	0.140927	0.176407	0.283222	0.234595	0.116325	0.203574
LNC_003163	XLOC_035744	--	intronic_lncRNA	0.376724	0.311957	0.247855	0.235021	0.267426	0.330269		Novel_002403	XLOC_037646	--	Novel_mRNA	0.487199	0.339433	0.369248	0.152424	0.180215	0.203668
LNC_012256	XLOC_130206	--	intronic_lncRNA	0.15136	0.24978	0.471289	0.157308	0.262873	0.330378		Novel_001651	XLOC_025454	--	Novel_mRNA	0.483693	0.219589	0.196512	0.472647	0.363966	0.20369
LNC_006506	XLOC_071766	--	intronic_lncRNA	0.488693	0.260092	0.172457	0.360655	0.454794	0.330715		Novel_002906	XLOC_044462	--	Novel_mRNA	0.379946	0.164028	0.289911	0.475626	0.206459	0.203789
LNC_011146	XLOC_119224	--	intronic_lncRNA	0.21955	0.186005	0.236041	0.203651	0.177909	0.330767		Novel_009031	XLOC_126844	--	Novel_mRNA	0.279038	0.268236	1.41576	0.370203	0.345681	0.203838
LNC_005837	XLOC_065147	--	intronic_lncRNA	0.397881	0.138484	0.325755	0.269966	0.332519	0.330826		ENSSSCT00000002924	gene-ENSSSCG00000002635	ENSSSCG00000002635	protein_coding	0.122255	0.159393	0.148611	0.26183	0.20246	0.203935
LNC_005166	XLOC_058335	--	intronic_lncRNA	1.08181	0.836048	0.958947	0.82033	0.743697	0.331227		Novel_000001	XLOC_000009	--	Novel_mRNA	0.223879	0.10654	0.150607	0.169149	0.195435	0.203956
LNC_011499	XLOC_123837	--	intronic_lncRNA	0.544402	0.610318	0.234121	0.313165	0.336126	0.331372		ENSSSCT00000069412	gene-ENSSSCG00000017668	ENSSSCG00000017668	protein_coding	0.529176	1.41423	2.70448	3.35065	4.28076	0.204268
LNC_007775	XLOC_085276	--	intronic_lncRNA	0.228889	0.219788	0.221013	0.171745	0.211641	0.331587		ENSSSCT00000037491	gene-ENSSSCG00000001097	ENSSSCG00000001097	protein_coding	0.174283	1.01359	0.341206	0.979168	0.385064	0.204378
LNC_002830	XLOC_031919	--	intronic_lncRNA	0.335987	0.419694	0.418266	0.527572	0.249419	0.331613		Novel_006602	XLOC_095143	--	Novel_mRNA	0.237603	0.26922	0.22121	0.37231	0.429993	0.204484
LNC_005630	XLOC_062743	--	intronic_lncRNA	0.131581	0.166929	0.194504	0.293922	0.290542	0.332085		Novel_001593	XLOC_025064	--	Novel_mRNA	0.282621	0.191205	0.36253	0.332944	0.307435	0.204489
ENSSSCT00000090235	gene-ENSSSCG00000049694	ENSSSCG00000049694	lncRNA	0.200968	0.26106	0.236359	0.228911	0.17245	0.332108		Novel_007626	XLOC_108809	--	Novel_mRNA	0.312995	0.235695	0.234218	0.131103	0.178629	0.204545
LNC_005432	XLOC_061145	--	intronic_lncRNA	0.275845	0.279648	0.418443	0.444237	0.372181	0.332802		Novel_006801	XLOC_097657	--	Novel_mRNA	0.380896	0.218886	0.399778	0.27294	0.279547	0.204611
LNC_003655	XLOC_040374	--	intronic_lncRNA	0.421878	0.225196	0.846849	0.512116	0.747275	0.332861		ENSSSCT00000041326	gene-ENSSSCG00000031659	ENSSSCG00000031659	protein_coding	0.142701	0.981924	1.29014	0.323296	1.97386	0.204694
LNC_008085	XLOC_088637	--	intronic_lncRNA	0.161968	0.129063	0.341466	0.296669	0.241969	0.333499		Novel_006784	XLOC_097531	--	Novel_mRNA	0.230784	0.269409	0.280961	0.191489	0.286574	0.204841
LNC_005739	XLOC_063424	--	intronic_lncRNA	0.459524	0.308484	0.451443	0.472008	0.302925	0.334248		Novel_008003	XLOC_115922	--	Novel_mRNA	0.249577	0.125641	0.117043	0.201812	0.178577	0.204921
LNC_001028	XLOC_012828	--	antisense_lncRNA	0.232092	0.265961	0.433786	0.411313	0.432279	0.334473		Novel_003400	XLOC_052188	--	Novel_mRNA	0.470565	0.337092	0.322749	0.237921	0.341458	0.204933
LNC_009810	XLOC_104883	--	intronic_lncRNA	0.217475	0.141195	0.47911	0.141487	0.236321	0.334869		Novel_006174	XLOC_089153	--	Novel_mRNA	0.181305	0.146132	0.327541	0.151894	0.247256	0.205137
LNC_000536	XLOC_006555	--	intronic_lncRNA	0.819837	1.70703	1.24229	0.317467	1.13583	0.335142		ENSSSCT00000082880	gene-ENSSSCG00000014893	ENSSSCG00000014893	protein_coding	0.557248	0.163422	0.457584	0.526675	0.392121	0.20516
LNC_003318	XLOC_037272	--	intronic_lncRNA	0.435801	0.627827	0.360961	0.38107	0.342627	0.335764		Novel_005358	XLOC_076604	--	Novel_mRNA	0.433612	0.220591	0.429189	0.1857	0.147436	0.205246
LNC_002010	XLOC_023973	--	intronic_lncRNA	0.684515	0.870178	1.6222	0.777164	0.89238	0.336064		Novel_002277	XLOC_036003	--	Novel_mRNA	0.229877	0.109882	0.242342	0.246259	0.121429	0.205338
ENSSSCT00000088606	gene-ENSSSCG00000042769	ENSSSCG00000042769	lncRNA	0.241593	0.285551	0.240784	0.393089	0.124302	0.336081		Novel_000872	XLOC_016087	--	Novel_mRNA	0.293153	0.281932	0.360549	0.446275	0.190831	0.205425
LNC_007311	XLOC_080168	--	intronic_lncRNA	0.28684	0.300829	0.786016	0.383385	0.446475	0.336132		ENSSSCT00000053535	gene-ENSSSCG00000034843	ENSSSCG00000034843	protein_coding	0.179517	0.299994	0.265097	0.288941	0.265773	0.205445
LNC_009711	XLOC_103696	--	lincRNA	0.10471	0.172009	0.161447	0.225138	0.157306	0.33655		ENSSSCT00000002772	gene-ENSSSCG00000002494	ENSSSCG00000002494	protein_coding	0.10624	0.103446	0.271656	0.273786	0.237463	0.205459
LNC_008676	XLOC_094481	--	intronic_lncRNA	0.339359	0.336495	0.344136	0.36555	0.404384	0.336622		ENSSSCT00000082276	gene-ENSSSCG00000032531	ENSSSCG00000032531	protein_coding	0.233798	0.291687	0.283131	0.498555	0.221782	0.205525
LNC_010142	XLOC_108006	--	intronic_lncRNA	0.224873	0.1689	0.147916	0.19881	0.185477	0.336632		ENSSSCT00000076064	gene-ENSSSCG00000047991	ENSSSCG00000047991	protein_coding	0.472216	0.299	0.226547	0.239814	0.251013	0.20556
LNC_003282	XLOC_037075	--	intronic_lncRNA	0.451746	0.150719	0.118831	0.301417	0.129947	0.336728		ENSSSCT00000047269	gene-ENSSSCG00000038076	ENSSSCG00000038076	protein_coding	3.38013	0.558045	0.380776	0.485387	3.6339	0.205586
LNC_006002	XLOC_066403	--	intronic_lncRNA	0.124193	0.206902	0.25402	0.298507	0.405152	0.336802		ENSSSCT00000002736	gene-ENSSSCG00000002464	ENSSSCG00000002464	protein_coding	0.306282	0.244408	0.350461	0.23581	0.27267	0.205593
LNC_005145	XLOC_058039	--	intronic_lncRNA	0.537336	0.438281	0.625698	0.435437	0.362662	0.337293		ENSSSCT00000066979	gene-ENSSSCG00000013893	ENSSSCG00000013893	protein_coding	0.143257	0.167774	0.417416	0.119316	0.131912	0.205682
LNC_002812	XLOC_031677	--	intronic_lncRNA	0.571386	0.109467	0.278234	0.418027	0.217446	0.337307		ENSSSCT00000046398	gene-ENSSSCG00000000010	ENSSSCG00000000010	protein_coding	0.19775	0.376826	0.694479	0.310714	0.392743	0.20572
LNC_005466	XLOC_061392	--	intronic_lncRNA	0.184588	0.251807	0.101284	0.347086	0.654802	0.337445		Novel_004492	XLOC_066444	--	Novel_mRNA	0.123555	0.333468	0.30308	0.156886	0.306617	0.205944
LNC_000685	XLOC_008957	--	intronic_lncRNA	0.284257	0.558127	0.402715	0.214567	0.304834	0.337502		ENSSSCT00000083994	gene-ENSSSCG00000004008	ENSSSCG00000004008	protein_coding	0.428161	0.48248	0.260102	0.365732	0.178352	0.206085
ENSSSCT00000080375	gene-ENSSSCG00000043969	ENSSSCG00000043969	lncRNA	0.4017	0.41231	1.01369	0.317222	0.170158	0.338168		ENSSSCT00000054161	gene-ENSSSCG00000014831	ENSSSCG00000014831	protein_coding	0.330811	0.451638	0.211074	0.141098	0.368323	0.206222
LNC_005036	XLOC_057186	--	intronic_lncRNA	0.282124	0.244534	0.385825	0.28781	0.193987	0.338525		ENSSSCT00000085839	gene-ENSSSCG00000014256	ENSSSCG00000014256	protein_coding	0.453451	0.544764	0.341331	0.793161	0.82198	0.206268
LNC_007622	XLOC_083574	--	intronic_lncRNA	0.322279	0.238966	0.654629	0.450815	0.516503	0.338786		ENSSSCT00000078109	gene-ENSSSCG00000031594	ENSSSCG00000031594	protein_coding	0.168468	0.110504	0.100039	0.273271	0.151384	0.206322
LNC_011921	XLOC_127110	--	lincRNA	0.261975	0.199786	0.479362	0.421957	0.26513	0.339355		ENSSSCT00000064694	gene-ENSSSCG00000032360	ENSSSCG00000032360	protein_coding	0.162865	0.15508	0.25847	0.537016	0.566664	0.206347
LNC_009007	XLOC_096982	--	antisense_lncRNA	0.960289	0.69923	0.568354	0.952665	0.239764	0.33936		Novel_007874	XLOC_113303	--	Novel_mRNA	0.181549	0.148871	0.167349	0.31222	0.113598	0.206422
LNC_004454	XLOC_050358	--	intronic_lncRNA	0.829992	0.505652	0.709297	0.431925	0.404982	0.340468		Novel_000909	XLOC_016792	--	Novel_mRNA	0.159471	0.157231	0.443121	0.371893	0.411835	0.206666
LNC_010356	XLOC_109853	--	antisense_lncRNA	0.612483	0.130271	0.695353	0.581076	0.423857	0.340852		Novel_005810	XLOC_084183	--	Novel_mRNA	0.252591	0.308784	0.147327	0.283367	0.199957	0.206716
LNC_010243	XLOC_108864	--	intronic_lncRNA	0.328218	0.323143	0.383431	0.492695	0.142316	0.341413		ENSSSCT00000062531	gene-ENSSSCG00000003465	ENSSSCG00000003465	protein_coding	0.129645	0.144167	0.188155	0.194145	0.194246	0.206732
ENSSSCT00000084680	gene-ENSSSCG00000047790	ENSSSCG00000047790	lncRNA	0.252151	0.395244	0.230551	0.615152	0.226248	0.341454		Novel_003569	XLOC_056251	--	Novel_mRNA	0.303465	0.478088	0.389386	0.262416	0.306099	0.206889
LNC_011501	XLOC_123860	--	intronic_lncRNA	0.325603	0.274196	0.573089	0.647392	0.160997	0.341473		Novel_003438	XLOC_053242	--	Novel_mRNA	0.433513	0.703872	0.214592	0.17017	0.301309	0.206924
LNC_002948	XLOC_033094	--	intronic_lncRNA	0.142668	0.684939	0.111239	0.219418	0.664687	0.341503		Novel_001820	XLOC_027711	--	Novel_mRNA	0.211106	0.189414	0.226307	0.392601	0.554385	0.207041
LNC_008574	XLOC_093747	--	intronic_lncRNA	0.281073	0.123421	0.473573	0.418253	0.144533	0.341887		ENSSSCT00000034989	gene-ENSSSCG00000012727	ENSSSCG00000012727	protein_coding	0.123517	0.114734	0.235389	0.355464	0.16659	0.207074
ENSSSCT00000084910	gene-ENSSSCG00000050742	ENSSSCG00000050742	lncRNA	0.14159	0.165564	0.15285	0.111336	0.152913	0.342359		ENSSSCT00000010583	gene-ENSSSCG00000009653	ENSSSCG00000009653	protein_coding	0.343264	0.121205	0.206839	0.446042	0.351069	0.207133
LNC_002312	XLOC_025957	--	intronic_lncRNA	0.402789	0.266116	0.355236	0.442095	0.262923	0.342416		Novel_009503	XLOC_130573	--	Novel_mRNA	0.177383	0.210313	0.194025	0.229834	0.113048	0.207179
LNC_008877	XLOC_095991	--	intronic_lncRNA	0.21149	0.299678	0.3363	0.268976	0.144077	0.342462		ENSSSCT00000056881	gene-ENSSSCG00000022353	ENSSSCG00000022353	protein_coding	1.33678	1.04367	0.525165	0.275065	0.365945	0.207211
LNC_011199	XLOC_120084	--	intronic_lncRNA	0.10861	0.225879	0.220551	0.153252	0.155036	0.342479		ENSSSCT00000042748	gene-ENSSSCG00000029697	ENSSSCG00000029697	protein_coding	0.151388	0.323416	0.178272	0.125143	0.511656	0.207255
LNC_005037	XLOC_057187	--	intronic_lncRNA	0.452293	0.5631	0.408968	0.872851	0.627549	0.342525		ENSSSCT00000063300	gene-ENSSSCG00000034913	ENSSSCG00000034913	protein_coding	0.365536	0.172581	0.272679	0.308362	0.237962	0.207363
LNC_002626	XLOC_029013	--	intronic_lncRNA	0.232578	0.416063	0.365932	0.515432	0.312018	0.342672		Novel_004166	XLOC_062685	--	Novel_mRNA	0.352014	0.296343	0.400212	0.585607	0.250468	0.207384
LNC_012012	XLOC_127644	--	lincRNA	0.235564	0.496271	0.224057	0.397044	0.333925	0.342998		Novel_004295	XLOC_063399	--	Novel_mRNA	0.648375	0.651826	1.18262	0.166063	0.469933	0.207454
ENSSSCT00000079608	gene-ENSSSCG00000050103	ENSSSCG00000050103	lncRNA	0.20681	0.359594	0.333404	0.425095	0.226074	0.343056		Novel_004666	XLOC_068061	--	Novel_mRNA	0.269196	0.307384	0.582892	0.357706	0.247004	0.207559
LNC_012480	XLOC_133535	--	antisense_lncRNA	0.284144	0.606445	0.305865	0.364539	0.440602	0.343233		ENSSSCT00000085937	gene-ENSSSCG00000002414	ENSSSCG00000002414	protein_coding	0.108869	0.334671	0.13929	0.148296	0.207652	0.207584
LNC_001861	XLOC_022874	--	intronic_lncRNA	0.202611	0.221747	0.199746	0.235616	0.182334	0.343494		Novel_005157	XLOC_074987	--	Novel_mRNA	0.454333	0.424351	0.120958	0.168942	0.400124	0.207601
ENSSSCT00000049770	gene-ENSSSCG00000036096	ENSSSCG00000036096	lncRNA	0.178582	0.243972	0.130366	0.320819	0.569701	0.343553		Novel_005779	XLOC_083529	--	Novel_mRNA	0.351237	0.298211	1.03295	0.471228	0.85903	0.207796
LNC_008536	XLOC_093260	--	intronic_lncRNA	0.177046	0.460374	0.165771	0.453597	0.605973	0.344242		ENSSSCT00000060770	gene-ENSSSCG00000009007	ENSSSCG00000009007	protein_coding	0.739078	2.12602	0.158292	0.846894	2.62211	0.20788
LNC_008736	XLOC_094876	--	intronic_lncRNA	0.406049	0.200775	0.365699	0.544583	0.355803	0.344835		Novel_002662	XLOC_040506	--	Novel_mRNA	0.203415	0.218691	0.209205	0.210111	0.157428	0.207903
LNC_008822	XLOC_095543	--	intronic_lncRNA	0.176642	0.237499	0.458921	0.385144	0.214172	0.345163		Novel_007868	XLOC_113227	--	Novel_mRNA	0.225465	0.195051	0.111245	0.31887	0.125322	0.208018
ENSSSCT00000070154	gene-ENSSSCG00000046834	ENSSSCG00000046834	lncRNA	0.155676	0.254231	0.165506	0.256602	0.145644	0.345243		Novel_008865	XLOC_126293	--	Novel_mRNA	0.527307	0.48143	0.469543	0.1855	0.395221	0.208065
LNC_004895	XLOC_055984	--	intronic_lncRNA	0.979402	1.0872	1.06654	0.449431	1.29107	0.345676		Novel_003239	XLOC_049710	--	Novel_mRNA	0.222603	0.119682	0.235912	0.336266	0.298377	0.208078
LNC_007771	XLOC_085241	--	intronic_lncRNA	0.16254	0.117235	0.257901	0.430449	0.120522	0.345811		ENSSSCT00000054583	gene-ENSSSCG00000038901	ENSSSCG00000038901	protein_coding	0.235166	0.140772	0.200128	0.278602	0.102	0.208108
LNC_008602	XLOC_093994	--	intronic_lncRNA	0.437275	0.195668	0.328004	0.196674	0.324397	0.345939		Novel_008191	XLOC_119025	--	Novel_mRNA	0.281242	0.333407	0.221742	0.423235	0.347671	0.208371
LNC_012174	XLOC_129147	--	intronic_lncRNA	0.218256	0.312752	0.354409	0.413752	0.389827	0.346325		ENSSSCT00000063556	gene-ENSSSCG00000024396	ENSSSCG00000024396	protein_coding	1.12058	0.388908	0.140306	0.337081	0.138544	0.208412
LNC_003951	XLOC_043367	--	intronic_lncRNA	0.351144	0.538858	0.493886	0.337907	0.393319	0.346629		Novel_002814	XLOC_042781	--	Novel_mRNA	0.264036	0.206925	0.141763	0.419441	0.16493	0.208501
LNC_005692	XLOC_063155	--	intronic_lncRNA	0.203812	0.305844	0.276831	0.43511	0.301211	0.346796		Novel_006874	XLOC_098462	--	Novel_mRNA	0.135691	0.107637	0.241523	0.181482	0.30079	0.208613
LNC_000655	XLOC_008434	--	lincRNA	0.1982	0.177899	0.440839	0.361316	0.533272	0.34703		Novel_006329	XLOC_091300	--	Novel_mRNA	0.330692	0.248166	0.600274	0.464542	0.226789	0.208653
LNC_006685	XLOC_073081	--	antisense_lncRNA	0.587172	0.471084	0.282786	0.538588	0.213785	0.347045		Novel_000801	XLOC_014674	--	Novel_mRNA	0.335617	0.274936	0.560913	0.264642	0.908986	0.208683
LNC_009450	XLOC_100727	--	intronic_lncRNA	0.297621	0.238915	0.687973	0.273486	0.454823	0.347776		ENSSSCT00000071067	gene-ENSSSCG00000042766	ENSSSCG00000042766	protein_coding	0.244567	0.266828	0.396199	0.321313	0.159747	0.208788
LNC_003396	XLOC_037877	--	intronic_lncRNA	0.523795	0.303897	0.737924	0.333699	0.581506	0.347833		Novel_000389	XLOC_007275	--	Novel_mRNA	0.256796	0.35834	0.298623	0.33123	0.476293	0.208871
LNC_009749	XLOC_104606	--	intronic_lncRNA	0.398825	0.399189	0.575231	1.00036	0.216536	0.348292		ENSSSCT00000042783	gene-ENSSSCG00000038777	ENSSSCG00000038777	protein_coding	0.424473	0.376543	0.282326	0.380058	0.32077	0.208896
LNC_012112	XLOC_128342	--	intronic_lncRNA	0.338491	0.383956	0.317935	0.409957	0.302486	0.349454		Novel_000967	XLOC_017261	--	Novel_mRNA	0.268262	0.15226	0.367762	0.101889	0.120904	0.208975
LNC_009688	XLOC_103357	--	intronic_lncRNA	0.392387	0.155746	0.34465	0.292285	0.183478	0.349545		ENSSSCT00000019089	gene-ENSSSCG00000017535	ENSSSCG00000017535	protein_coding	0.259661	0.453207	0.492741	0.418753	0.157485	0.208989
ENSSSCT00000074954	gene-ENSSSCG00000042541	ENSSSCG00000042541	lncRNA	0.748661	0.319496	0.668652	0.456016	0.163076	0.349659		ENSSSCT00000088109	gene-ENSSSCG00000003743	ENSSSCG00000003743	protein_coding	0.243908	0.327636	0.249218	0.274773	0.370968	0.209026
LNC_004707	XLOC_053704	--	intronic_lncRNA	0.539495	1.65511	0.417758	0.94583	0.171026	0.3497		ENSSSCT00000063681	gene-ENSSSCG00000031518	ENSSSCG00000031518	protein_coding	0.355853	0.208087	0.143471	0.266401	0.430963	0.209043
LNC_010054	XLOC_107056	--	antisense_lncRNA	0.836216	0.762156	0.570391	0.411702	0.484517	0.349881		Novel_009206	XLOC_127551	--	Novel_mRNA	0.414526	0.117657	0.367263	0.261232	0.272431	0.209068
LNC_010139	XLOC_108000	--	intronic_lncRNA	0.207967	0.167343	0.224843	0.306703	0.175518	0.349911		ENSSSCT00000034166	gene-ENSSSCG00000038804	ENSSSCG00000038804	protein_coding	0.16869	0.213059	0.114943	0.142359	0.105014	0.20909
LNC_002061	XLOC_024291	--	intronic_lncRNA	0.35715	0.303457	0.42093	0.229521	0.155938	0.350036		Novel_006557	XLOC_094850	--	Novel_mRNA	0.679714	0.758035	0.556003	0.162914	0.767124	0.209124
LNC_012378	XLOC_132187	--	intronic_lncRNA	0.426083	0.417754	0.294646	0.150819	0.112399	0.350277		Novel_003679	XLOC_057753	--	Novel_mRNA	0.286943	0.365323	0.229477	0.181119	0.23465	0.209148
LNC_006250	XLOC_068840	--	intronic_lncRNA	0.317069	0.262848	0.218285	0.344425	0.301504	0.350293		ENSSSCT00000001303	gene-ENSSSCG00000001205	ENSSSCG00000001205	protein_coding	0.685836	0.555921	0.830422	0.188785	0.197053	0.209151
LNC_003332	XLOC_037398	--	intronic_lncRNA	0.330291	0.330948	0.531425	0.339987	0.277267	0.350692		Novel_005270	XLOC_075832	--	Novel_mRNA	0.316452	0.242535	0.862426	0.203715	0.655316	0.209209
LNC_009471	XLOC_100852	--	intronic_lncRNA	0.362584	0.489139	0.435393	0.485337	0.550252	0.350743		Novel_002514	XLOC_038719	--	Novel_mRNA	0.140961	0.169187	0.256784	0.153034	0.368415	0.209254
LNC_010940	XLOC_117156	--	intronic_lncRNA	0.275739	0.260086	0.292819	0.54754	0.283436	0.350889		Novel_007669	XLOC_109414	--	Novel_mRNA	0.166997	0.151521	0.122993	0.24233	0.123133	0.209551
LNC_008125	XLOC_088993	--	intronic_lncRNA	0.287566	0.259912	0.435066	0.219459	0.125866	0.350928		Novel_009399	XLOC_127898	--	Novel_mRNA	0.753868	0.506518	0.710074	0.198923	0.471862	0.209575
LNC_012469	XLOC_133451	--	intronic_lncRNA	0.371947	0.386784	0.51998	0.220599	0.637319	0.350968		ENSSSCT00000060804	gene-ENSSSCG00000034035	ENSSSCG00000034035	protein_coding	1.87972	2.45014	1.00893	2.25484	0.251816	0.20968
LNC_000427	XLOC_005138	--	antisense_lncRNA	0.565976	0.414233	0.459732	0.587355	0.329604	0.35105		ENSSSCT00000009393	gene-ENSSSCG00000008583	ENSSSCG00000008583	protein_coding	0.193155	1.27693	0.142943	0.259134	0.204448	0.20969
LNC_004319	XLOC_048701	--	lincRNA	0.192595	0.115452	0.260661	0.249305	0.335054	0.351663		Novel_002216	XLOC_034711	--	Novel_mRNA	0.380143	0.324953	0.412676	0.328439	0.338271	0.209855
LNC_000356	XLOC_004328	--	intronic_lncRNA	0.419994	0.389778	0.146133	0.272317	0.208331	0.351807		Novel_003982	XLOC_061279	--	Novel_mRNA	0.246441	0.179363	0.17519	0.328974	0.12748	0.209952
LNC_001456	XLOC_017736	--	intronic_lncRNA	0.247888	0.183178	0.237067	0.235603	0.401744	0.352103		Novel_001567	XLOC_024876	--	Novel_mRNA	0.303547	0.238047	0.333623	0.375818	0.106637	0.209966
LNC_000563	XLOC_006763	--	intronic_lncRNA	0.26514	0.118023	0.133137	0.132273	0.154152	0.352235		Novel_006438	XLOC_093632	--	Novel_mRNA	0.534379	0.237137	0.650956	0.416893	0.238772	0.209974
LNC_004711	XLOC_053706	--	intronic_lncRNA	0.262988	0.134461	0.229096	0.175655	0.354318	0.352829		ENSSSCT00000076495	gene-ENSSSCG00000033326	ENSSSCG00000033326	protein_coding	0.404285	0.232636	0.121487	0.150425	0.335052	0.209992
LNC_006179	XLOC_068170	--	intronic_lncRNA	0.581616	0.397217	0.530074	0.403249	0.650833	0.352844		ENSSSCT00000081432	gene-ENSSSCG00000012437	ENSSSCG00000012437	protein_coding	0.46593	0.402521	0.507317	0.318988	0.329259	0.209993
LNC_006474	XLOC_071497	--	intronic_lncRNA	0.752212	0.505063	0.342296	0.454197	0.25962	0.353022		ENSSSCT00000015655	gene-ENSSSCG00000014329	ENSSSCG00000014329	protein_coding	0.235925	0.277663	0.184403	0.317743	0.431914	0.210008
LNC_005239	XLOC_058883	--	intronic_lncRNA	0.239548	0.489447	0.273917	0.767071	0.317882	0.35389		Novel_003832	XLOC_059700	--	Novel_mRNA	0.408364	0.484234	0.475207	0.296772	0.836535	0.210107
LNC_009475	XLOC_100898	--	intronic_lncRNA	0.187031	0.333526	0.375858	0.474838	0.585229	0.353924		ENSSSCT00000080744	gene-ENSSSCG00000009974	ENSSSCG00000009974	protein_coding	0.16938	0.322667	0.275502	0.29793	0.159473	0.210172
LNC_000345	XLOC_004212	--	intronic_lncRNA	0.352851	0.67013	0.630151	0.907877	0.428053	0.354912		Novel_007537	XLOC_107815	--	Novel_mRNA	0.14711	0.39228	0.309832	0.253241	0.237447	0.210182
LNC_010766	XLOC_114480	--	intronic_lncRNA	0.211857	0.237484	0.166528	0.31509	0.144991	0.354977		ENSSSCT00000039902	gene-ENSSSCG00000037637	ENSSSCG00000037637	protein_coding	0.252183	0.268919	0.381399	0.480626	0.287256	0.210209
LNC_006677	XLOC_072952	--	intronic_lncRNA	0.361314	0.42446	0.534961	0.25627	0.229698	0.355998		ENSSSCT00000017183	gene-ENSSSCG00000015782	ENSSSCG00000015782	protein_coding	0.251294	0.237361	0.546726	0.179917	0.171223	0.21022
LNC_008037	XLOC_088100	--	intronic_lncRNA	0.344475	0.268876	0.32624	0.548146	0.43808	0.355999		ENSSSCT00000077220	gene-ENSSSCG00000004708	ENSSSCG00000004708	protein_coding	0.464638	0.275623	0.706109	0.467063	0.23877	0.21024
LNC_000709	XLOC_009279	--	intronic_lncRNA	0.439517	0.732706	0.678342	0.345454	0.475928	0.356075		ENSSSCT00000052671	gene-ENSSSCG00000013243	ENSSSCG00000013243	protein_coding	0.332102	0.272396	0.119287	0.398768	0.284391	0.210265
LNC_010277	XLOC_109229	--	intronic_lncRNA	0.368194	0.15004	0.439138	0.155492	0.153287	0.356193		ENSSSCT00000077502	gene-ENSSSCG00000017502	ENSSSCG00000017502	protein_coding	0.530812	0.897632	0.52482	0.499325	0.748687	0.210333
LNC_005887	XLOC_065689	--	intronic_lncRNA	1.0829	0.618004	0.579159	0.81457	0.162372	0.356351		Novel_002040	XLOC_032379	--	Novel_mRNA	0.101553	0.260716	0.400899	0.306058	0.169439	0.210501
LNC_007298	XLOC_080059	--	intronic_lncRNA	0.451867	0.290924	0.263069	0.408498	0.310517	0.356532		Novel_003249	XLOC_049941	--	Novel_mRNA	0.262378	0.201283	0.267606	0.54435	0.302241	0.210508
LNC_009256	XLOC_099455	--	lincRNA	0.250811	0.285607	0.378674	0.412057	0.194647	0.356716		Novel_006065	XLOC_087076	--	Novel_mRNA	0.148311	0.185771	0.444277	0.321967	0.282694	0.210562
LNC_003741	XLOC_040941	--	intronic_lncRNA	0.612338	0.385519	0.467159	0.357625	0.305427	0.356899		Novel_001169	XLOC_021958	--	Novel_mRNA	0.216383	0.163217	0.232429	0.231152	0.32459	0.210599
LNC_002877	XLOC_032310	--	intronic_lncRNA	0.433427	0.334779	0.292006	0.272884	0.328807	0.357284		ENSSSCT00000030581	gene-ENSSSCG00000028377	ENSSSCG00000028377	protein_coding	0.523025	0.222445	0.36485	0.69394	0.380802	0.210702
LNC_002171	XLOC_025004	--	intronic_lncRNA	0.203377	0.643367	0.899498	0.305225	0.388408	0.357402		ENSSSCT00000068993	gene-ENSSSCG00000015819	ENSSSCG00000015819	protein_coding	0.184689	0.181323	0.218457	0.325958	0.15888	0.210717
ENSSSCT00000085766	gene-ENSSSCG00000043360	ENSSSCG00000043360	lncRNA	0.134864	0.103564	0.384308	0.133229	0.11479	0.357436		Novel_001689	XLOC_025928	--	Novel_mRNA	0.339165	0.109699	0.279214	0.124965	0.208966	0.210762
LNC_008642	XLOC_094318	--	intronic_lncRNA	0.418286	0.183391	0.49482	0.367651	0.303921	0.357707		ENSSSCT00000042167	gene-ENSSSCG00000036831	ENSSSCG00000036831	protein_coding	0.137962	0.101937	0.175949	0.270468	0.227995	0.210949
LNC_008223	XLOC_090052	--	intronic_lncRNA	0.278931	0.427866	0.579812	0.143472	0.546683	0.357897		Novel_008064	XLOC_117127	--	Novel_mRNA	0.269332	0.299417	0.350394	0.316336	0.184433	0.210979
LNC_005812	XLOC_064742	--	intronic_lncRNA	0.644399	0.408663	0.572373	0.334572	0.132303	0.358319		ENSSSCT00000085669	gene-ENSSSCG00000026177	ENSSSCG00000026177	protein_coding	0.167571	0.324796	0.620399	1.39231	0.200455	0.210993
LNC_007249	XLOC_079148	--	intronic_lncRNA	0.342573	0.369419	0.46327	0.201795	0.263987	0.358342		Novel_005041	XLOC_072813	--	Novel_mRNA	0.203709	0.255211	0.473489	0.27393	0.15291	0.211062
LNC_005723	XLOC_063283	--	intronic_lncRNA	0.307823	0.172093	0.327539	0.349994	0.235501	0.358932		ENSSSCT00000048034	gene-ENSSSCG00000033807	ENSSSCG00000033807	protein_coding	0.114612	0.112724	0.1091	0.396935	0.153437	0.211091
LNC_011433	XLOC_123007	--	intronic_lncRNA	0.1789	0.457256	0.510833	0.197718	0.202904	0.358941		ENSSSCT00000060192	gene-ENSSSCG00000036595	ENSSSCG00000036595	protein_coding	0.614883	0.794469	0.355584	0.318639	0.549211	0.211093
LNC_007026	XLOC_076390	--	lincRNA	0.161969	0.231234	0.311289	0.365063	0.712514	0.359157		ENSSSCT00000055682	gene-ENSSSCG00000005924	ENSSSCG00000005924	protein_coding	0.229373	0.300918	0.327471	0.606715	0.614746	0.211191
LNC_010333	XLOC_109705	--	intronic_lncRNA	0.194988	0.192597	0.203023	0.128348	0.212232	0.359425		ENSSSCT00000053525	gene-ENSSSCG00000035105	ENSSSCG00000035105	protein_coding	0.205385	0.110613	0.231292	0.349057	0.26973	0.211323
LNC_012273	XLOC_130498	--	intronic_lncRNA	0.328574	0.340562	0.258161	0.29186	0.287917	0.359579		Novel_004134	XLOC_062126	--	Novel_mRNA	0.374112	0.434959	0.286713	0.392887	0.49626	0.211362
LNC_009665	XLOC_103053	--	intronic_lncRNA	0.527785	0.445979	0.455861	0.382751	0.472409	0.35991		Novel_002336	XLOC_037029	--	Novel_mRNA	0.210965	0.242125	0.376684	0.517937	0.119939	0.211474
ENSSSCT00000067332	gene-ENSSSCG00000043173	ENSSSCG00000043173	lncRNA	0.481807	0.455314	0.38395	0.463974	0.415754	0.360186		ENSSSCT00000072425	gene-ENSSSCG00000024814	ENSSSCG00000024814	protein_coding	7.92796	7.87264	4.97657	2.61525	3.41509	0.211579
ENSSSCT00000082498	gene-ENSSSCG00000042641	ENSSSCG00000042641	lncRNA	0.781285	0.505952	0.592846	0.597474	0.351496	0.360409		Novel_006548	XLOC_094820	--	Novel_mRNA	0.281131	0.391437	0.388434	0.18083	0.338355	0.211693
LNC_001467	XLOC_017882	--	lincRNA	0.205882	0.27857	0.214699	0.435804	2.29981	0.360433		ENSSSCT00000067747	gene-ENSSSCG00000003971	ENSSSCG00000003971	protein_coding	0.207324	0.280052	0.449372	0.268281	0.435873	0.211738
LNC_012301	XLOC_131102	--	intronic_lncRNA	6.39029	2.04804	3.04872	1.26792	4.43603	0.360444		ENSSSCT00000061587	gene-ENSSSCG00000039119	ENSSSCG00000039119	protein_coding	0.233862	0.18717	0.275435	0.197769	0.178363	0.211741
LNC_010095	XLOC_107647	--	intronic_lncRNA	0.457763	0.460692	0.471579	0.462167	0.287888	0.361596		ENSSSCT00000058513	gene-ENSSSCG00000017753	ENSSSCG00000017753	protein_coding	1.34062	0.450735	0.579116	1.31654	1.785	0.211743
LNC_001836	XLOC_022723	--	intronic_lncRNA	0.690252	0.341535	0.307882	0.66601	0.497828	0.361701		ENSSSCT00000014282	gene-ENSSSCG00000013066	ENSSSCG00000013066	protein_coding	0.368336	0.361167	0.28536	0.444101	0.271644	0.211844
LNC_005505	XLOC_061626	--	intronic_lncRNA	0.280777	0.321777	0.33031	0.45404	0.458598	0.361829		Novel_000207	XLOC_004203	--	Novel_mRNA	0.747014	0.276272	0.909223	0.332203	0.272194	0.211862
LNC_004788	XLOC_054987	--	intronic_lncRNA	0.208778	0.301373	0.411483	0.103113	0.169698	0.361833		ENSSSCT00000026825	gene-ENSSSCG00000007345	ENSSSCG00000007345	protein_coding	0.179166	0.284885	0.242113	0.120834	0.532501	0.211922
LNC_002922	XLOC_032838	--	lincRNA	0.394256	0.237926	0.665666	0.324766	0.110529	0.361842		ENSSSCT00000056214	gene-ENSSSCG00000014014	ENSSSCG00000014014	protein_coding	1.68083	1.98971	0.730713	1.31329	0.503989	0.211947
ENSSSCT00000089706	gene-ENSSSCG00000044342	ENSSSCG00000044342	lncRNA	0.16616	0.203788	0.380361	0.39663	0.17464	0.362014		ENSSSCT00000088993	gene-ENSSSCG00000017022	ENSSSCG00000017022	protein_coding	0.629322	0.461718	0.319035	0.80227	0.385434	0.212078
LNC_003498	XLOC_038828	--	intronic_lncRNA	0.252606	0.159072	0.23518	0.214485	0.318489	0.362029		ENSSSCT00000088509	gene-ENSSSCG00000015102	ENSSSCG00000015102	protein_coding	0.268717	0.236256	0.351814	0.465341	0.176374	0.212143
LNC_011218	XLOC_120374	--	intronic_lncRNA	0.578262	0.524973	0.417121	0.487989	0.385735	0.362403		Novel_004919	XLOC_071644	--	Novel_mRNA	0.684981	0.732591	0.592204	0.419055	0.442522	0.212181
LNC_009868	XLOC_105363	--	intronic_lncRNA	0.22283	0.666169	0.684004	0.424383	1.29805	0.362601		Novel_002749	XLOC_041470	--	Novel_mRNA	0.674069	0.344516	0.345806	0.628852	0.595606	0.212279
LNC_001372	XLOC_016752	--	intronic_lncRNA	0.288401	0.326765	0.23988	0.148674	0.26614	0.362673		Novel_002691	XLOC_040810	--	Novel_mRNA	0.165227	0.210518	0.400986	0.24141	0.334199	0.212291
ENSSSCT00000087018	gene-ENSSSCG00000049519	ENSSSCG00000049519	lncRNA	0.259309	0.295465	0.351939	0.261261	0.219516	0.363096		Novel_005222	XLOC_075445	--	Novel_mRNA	0.207247	0.28414	0.201531	0.281104	0.14242	0.212292
ENSSSCT00000077448	gene-ENSSSCG00000046743	ENSSSCG00000046743	lncRNA	0.185746	0.500748	0.286512	0.377772	0.52637	0.363158		Novel_000155	XLOC_003067	--	Novel_mRNA	0.223635	0.44981	0.404495	0.201023	0.406081	0.212314
LNC_010248	XLOC_108910	--	intronic_lncRNA	0.39995	0.427528	0.214996	0.348037	0.301857	0.363331		ENSSSCT00000052305	gene-ENSSSCG00000033453	ENSSSCG00000033453	protein_coding	0.226984	0.437248	0.48364	0.47426	0.851001	0.212447
LNC_011519	XLOC_123957	--	antisense_lncRNA	0.632633	0.562818	0.702335	0.323324	0.45501	0.363741		ENSSSCT00000053812	gene-ENSSSCG00000027557	ENSSSCG00000027557	protein_coding	0.287915	0.751025	0.357359	0.327427	0.351749	0.212487
LNC_002350	XLOC_026279	--	intronic_lncRNA	0.309975	0.186512	0.172917	0.536562	0.225158	0.36379		ENSSSCT00000081884	gene-ENSSSCG00000035537	ENSSSCG00000035537	protein_coding	0.268951	0.338051	0.302196	0.198912	1.3283	0.212509
LNC_004510	XLOC_050820	--	intronic_lncRNA	0.18094	0.193395	0.141497	0.389634	0.275953	0.363953		Novel_000362	XLOC_006865	--	Novel_mRNA	0.235135	0.259361	0.287258	0.235987	0.303396	0.212565
LNC_011321	XLOC_121718	--	intronic_lncRNA	0.499306	0.290005	0.147545	0.109498	0.333267	0.363985		Novel_001212	XLOC_022326	--	Novel_mRNA	0.165681	0.275113	0.146607	0.219651	0.261014	0.212623
LNC_001363	XLOC_016690	--	lincRNA	0.269957	0.374885	0.258667	0.285606	0.259778	0.364421		Novel_001613	XLOC_025175	--	Novel_mRNA	0.423298	0.185529	0.177622	0.221137	0.201395	0.212643
LNC_010778	XLOC_114619	--	intronic_lncRNA	0.13454	0.225765	0.221847	0.443502	0.280728	0.364533		ENSSSCT00000039237	gene-ENSSSCG00000032803	ENSSSCG00000032803	protein_coding	0.352728	0.245557	0.398582	0.214179	0.239894	0.212762
LNC_007348	XLOC_080745	--	intronic_lncRNA	1.06369	0.862948	0.364334	0.593577	0.844811	0.364656		Novel_005244	XLOC_075566	--	Novel_mRNA	0.177871	0.108935	0.166821	0.166399	0.159136	0.212811
LNC_001958	XLOC_023602	--	intronic_lncRNA	0.232601	0.131919	0.165614	0.333525	0.162142	0.364838		ENSSSCT00000078746	gene-ENSSSCG00000017561	ENSSSCG00000017561	protein_coding	0.182454	0.126037	0.176194	0.382743	0.221945	0.212817
ENSSSCT00000074659	gene-ENSSSCG00000043625	ENSSSCG00000043625	lncRNA	0.405304	0.5383	0.808711	0.244978	0.367223	0.364914		ENSSSCT00000070098	gene-ENSSSCG00000006499	ENSSSCG00000006499	protein_coding	0.106923	0.211324	0.157325	0.143353	0.108606	0.212873
LNC_007454	XLOC_081758	--	intronic_lncRNA	0.678789	0.400435	0.554548	0.615331	0.54628	0.365115		Novel_004150	XLOC_062444	--	Novel_mRNA	0.463952	0.841298	0.138559	0.207129	0.462272	0.212959
ENSSSCT00000067749	gene-ENSSSCG00000048006	ENSSSCG00000048006	lncRNA	0.341497	0.402948	0.276976	0.864001	0.455249	0.365558		Novel_000486	XLOC_010076	--	Novel_mRNA	0.36857	0.947528	0.602591	0.156532	0.479625	0.213074
LNC_009483	XLOC_100940	--	lincRNA	0.908791	0.414656	0.364455	0.729812	0.444508	0.365891		ENSSSCT00000052792	gene-ENSSSCG00000038824	ENSSSCG00000038824	protein_coding	0.100896	0.144578	0.247371	0.208832	0.302992	0.2132
LNC_005934	XLOC_065975	--	intronic_lncRNA	0.263332	0.853729	1.41313	0.116473	0.194657	0.366041		Novel_001710	XLOC_026245	--	Novel_mRNA	0.685967	0.323327	0.260111	0.408247	0.294209	0.213231
ENSSSCT00000078307	gene-ENSSSCG00000044627	ENSSSCG00000044627	lncRNA	0.336131	0.341976	0.583442	0.383988	0.657731	0.366265		Novel_005085	XLOC_073537	--	Novel_mRNA	0.14115	0.211463	0.174328	0.354668	0.264678	0.213488
ENSSSCT00000090919	gene-ENSSSCG00000041111	ENSSSCG00000041111	lncRNA	0.207337	0.19609	0.27439	0.329185	0.434249	0.366277		ENSSSCT00000024298	gene-ENSSSCG00000026466	ENSSSCG00000026466	protein_coding	0.165363	1.10629	1.02369	1.47427	1.22736	0.21357
LNC_008812	XLOC_095426	--	intronic_lncRNA	0.350451	0.467936	0.3386	0.373949	1.40573	0.366306		ENSSSCT00000006707	gene-ENSSSCG00000006115	ENSSSCG00000006115	protein_coding	0.291423	0.474531	0.46781	0.738319	0.126222	0.213578
LNC_004058	XLOC_044782	--	lincRNA	0.628735	0.108674	0.372522	0.284606	0.103232	0.367123		Novel_006951	XLOC_099412	--	Novel_mRNA	0.273753	0.241997	0.185603	0.250381	0.225667	0.213612
LNC_006775	XLOC_073997	--	intronic_lncRNA	0.150996	0.141244	0.494122	0.223168	0.332893	0.367669		ENSSSCT00000043111	gene-ENSSSCG00000029478	ENSSSCG00000029478	protein_coding	0.145307	0.110439	0.119425	0.210362	0.135747	0.213627
LNC_010086	XLOC_107486	--	intronic_lncRNA	0.737194	0.517546	0.430272	0.547157	0.510282	0.368286		ENSSSCT00000049890	gene-ENSSSCG00000038439	ENSSSCG00000038439	protein_coding	0.274936	0.859497	0.199109	0.628586	0.539962	0.213668
LNC_007237	XLOC_078963	--	intronic_lncRNA	0.279905	0.201054	0.218236	0.435892	0.224708	0.368415		Novel_005429	XLOC_078127	--	Novel_mRNA	0.21532	0.365639	0.373591	0.287176	0.480041	0.213764
LNC_011716	XLOC_125656	--	lincRNA	0.426296	0.278497	0.418511	0.924661	0.286091	0.368419		Novel_004353	XLOC_065161	--	Novel_mRNA	0.464057	0.448134	0.35207	0.183855	0.232875	0.213786
ENSSSCT00000068842	gene-ENSSSCG00000046723	ENSSSCG00000046723	lncRNA	0.193428	0.167532	0.430977	0.194567	0.162603	0.368479		Novel_009192	XLOC_127548	--	Novel_mRNA	0.151665	0.29324	0.185624	1.03817	0.437314	0.213825
LNC_004449	XLOC_050341	--	intronic_lncRNA	0.153153	0.114806	0.278447	0.127991	0.135542	0.369234		Novel_002205	XLOC_034688	--	Novel_mRNA	0.283252	0.256023	0.245881	0.469421	0.12073	0.213827
LNC_001998	XLOC_023899	--	intronic_lncRNA	0.385878	0.285291	0.359508	0.403895	0.275585	0.369339		Novel_004250	XLOC_063246	--	Novel_mRNA	0.106123	0.165473	0.211522	0.35741	0.341043	0.213967
ENSSSCT00000088971	gene-ENSSSCG00000044088	ENSSSCG00000044088	lncRNA	1.66278	0.646655	0.393983	1.33605	0.94054	0.369592		ENSSSCT00000039719	gene-ENSSSCG00000013039	ENSSSCG00000013039	protein_coding	0.327836	0.334412	0.412488	0.589531	0.190375	0.214011
LNC_001753	XLOC_022071	--	intronic_lncRNA	0.183732	0.112059	0.390256	0.400518	0.262876	0.369838		ENSSSCT00000057776	gene-ENSSSCG00000010494	ENSSSCG00000010494	protein_coding	0.238034	0.417696	0.438455	0.465135	0.326986	0.214032
LNC_001367	XLOC_016706	--	intronic_lncRNA	0.441685	0.616503	0.223327	0.630916	0.235313	0.369867		ENSSSCT00000067665	gene-ENSSSCG00000007228	ENSSSCG00000007228	protein_coding	0.413481	0.170781	0.741042	0.646245	0.433651	0.214173
LNC_011345	XLOC_122029	--	antisense_lncRNA	0.133754	0.221133	0.240164	0.20624	0.213056	0.370056		Novel_001907	XLOC_029887	--	Novel_mRNA	0.21111	0.326824	0.246681	0.229464	0.230344	0.214195
LNC_004736	XLOC_054100	--	intronic_lncRNA	2.0732	0.559208	1.19527	1.94993	2.43552	0.370531		ENSSSCT00000025780	gene-ENSSSCG00000029039	ENSSSCG00000029039	protein_coding	0.320934	0.165736	0.314652	0.22024	0.150692	0.214214
LNC_011550	XLOC_124413	--	antisense_lncRNA	0.150258	0.239608	0.276391	0.341708	0.213676	0.370546		Novel_002900	XLOC_044345	--	Novel_mRNA	1.38455	0.244034	0.858187	0.893312	0.570797	0.214318
LNC_010280	XLOC_109239	--	intronic_lncRNA	0.360295	0.254207	0.638761	0.376273	0.551305	0.370626		ENSSSCT00000051882	gene-ENSSSCG00000024299	ENSSSCG00000024299	protein_coding	0.696239	0.544598	0.574839	0.825097	0.23451	0.214347
LNC_008378	XLOC_091241	--	intronic_lncRNA	0.15555	0.149865	0.221998	0.250072	0.182639	0.37115		Novel_000889	XLOC_016641	--	Novel_mRNA	0.32882	0.153828	0.186438	0.279322	0.212325	0.214449
LNC_007629	XLOC_083717	--	lincRNA	0.239801	0.343052	0.186509	0.370138	0.162066	0.371389		ENSSSCT00000022965	gene-ENSSSCG00000022302	ENSSSCG00000022302	protein_coding	0.160548	0.203197	0.251464	0.313041	0.182084	0.214843
LNC_007695	XLOC_084633	--	antisense_lncRNA	0.140868	0.205743	0.522548	0.319432	0.820188	0.371829		ENSSSCT00000024640	gene-ENSSSCG00000007558	ENSSSCG00000007558	protein_coding	0.222316	0.246305	0.206263	0.221816	0.283729	0.215011
LNC_000657	XLOC_008467	--	intronic_lncRNA	0.227695	0.334196	0.281291	0.330545	0.105772	0.372076		ENSSSCT00000068522	gene-ENSSSCG00000022081	ENSSSCG00000022081	protein_coding	0.152669	0.170528	0.300601	0.180317	0.116665	0.215111
LNC_003247	XLOC_036701	--	intronic_lncRNA	0.160564	0.519564	0.190588	0.511528	0.842486	0.372343		Novel_001269	XLOC_022885	--	Novel_mRNA	0.167965	0.28212	0.200937	0.24141	0.209015	0.21517
LNC_005977	XLOC_066231	--	intronic_lncRNA	0.825762	0.981086	0.925365	0.530752	0.735211	0.3728		ENSSSCT00000048111	gene-ENSSSCG00000008909	ENSSSCG00000008909	protein_coding	2.06349	0.242868	8.60491	0.486688	0.774052	0.215216
ENSSSCT00000074369	gene-ENSSSCG00000044654	ENSSSCG00000044654	lncRNA	0.33538	0.111802	0.421543	0.594218	0.138343	0.37305		ENSSSCT00000083887	gene-ENSSSCG00000023243	ENSSSCG00000023243	protein_coding	0.203383	0.808781	0.444175	0.361746	0.244443	0.215311
LNC_007814	XLOC_085647	--	intronic_lncRNA	0.292685	0.470929	0.355941	0.28443	0.163666	0.373153		Novel_006607	XLOC_095269	--	Novel_mRNA	0.348621	0.252807	0.313051	0.183159	0.223792	0.21534
LNC_004346	XLOC_048879	--	intronic_lncRNA	0.303477	0.109685	0.487091	0.221338	0.119552	0.373161		Novel_009594	XLOC_132776	--	Novel_mRNA	0.203425	0.267098	0.145149	0.356737	0.305815	0.215368
LNC_003719	XLOC_040737	--	intronic_lncRNA	0.213039	0.338843	0.31758	0.421366	0.34265	0.373545		ENSSSCT00000065418	gene-ENSSSCG00000002315	ENSSSCG00000002315	protein_coding	0.259877	0.896184	0.600341	0.300168	1.18232	0.215379
LNC_009974	XLOC_106475	--	intronic_lncRNA	0.706231	0.722091	0.30163	0.388061	0.444148	0.373951		ENSSSCT00000050302	gene-ENSSSCG00000022986	ENSSSCG00000022986	protein_coding	0.501591	0.533747	0.110071	0.57641	0.107032	0.215506
LNC_002084	XLOC_024467	--	intronic_lncRNA	0.729133	0.570152	0.149792	0.362754	0.300668	0.374614		Novel_009038	XLOC_126844	--	Novel_mRNA	0.205491	0.134856	0.263211	0.217145	0.112119	0.215533
LNC_005708	XLOC_063212	--	intronic_lncRNA	0.361769	0.283314	0.317576	0.520345	0.320222	0.374642		Novel_001291	XLOC_023138	--	Novel_mRNA	0.125737	0.243053	0.136909	0.136758	0.38417	0.215582
LNC_006853	XLOC_075066	--	intronic_lncRNA	0.214843	0.25831	0.550016	0.329529	0.327299	0.374889		Novel_008357	XLOC_122245	--	Novel_mRNA	0.134151	0.15283	0.137615	0.261726	0.253448	0.215723
LNC_007403	XLOC_081428	--	intronic_lncRNA	0.301874	0.268597	0.333029	0.200519	0.119335	0.375049		Novel_003031	XLOC_046807	--	Novel_mRNA	0.428259	0.402555	0.603405	0.448097	0.236569	0.215764
LNC_011275	XLOC_121099	--	intronic_lncRNA	0.183501	0.120468	0.281732	0.194865	0.281763	0.375423		ENSSSCT00000085022	gene-ENSSSCG00000027070	ENSSSCG00000027070	protein_coding	1.22621	0.150015	0.521299	0.148124	0.188225	0.21621
LNC_003999	XLOC_043971	--	lincRNA	0.125946	0.426376	0.123936	0.262998	0.505819	0.37593		Novel_001773	XLOC_027372	--	Novel_mRNA	0.270809	0.427791	0.512704	0.176864	0.188527	0.21633
LNC_000407	XLOC_004880	--	antisense_lncRNA	0.26276	0.407247	0.411543	0.413023	0.241096	0.376331		ENSSSCT00000017182	gene-ENSSSCG00000015781	ENSSSCG00000015781	protein_coding	0.926551	0.315015	0.432855	0.44043	0.480212	0.216502
ENSSSCT00000072989	gene-ENSSSCG00000048676	ENSSSCG00000048676	lncRNA	0.278164	0.103233	0.126289	1.38589	0.348448	0.376494		ENSSSCT00000012519	gene-ENSSSCG00000011439	ENSSSCG00000011439	protein_coding	0.272586	0.147002	0.270716	0.163136	0.18286	0.216574
LNC_001500	XLOC_018185	--	intronic_lncRNA	0.262665	0.143025	0.375588	0.498242	0.449275	0.37657		ENSSSCT00000079061	gene-ENSSSCG00000047099	ENSSSCG00000047099	protein_coding	0.491953	0.988602	0.463798	0.28096	0.274167	0.216622
LNC_000564	XLOC_006772	--	intronic_lncRNA	0.485745	0.671882	0.836477	0.493554	0.378237	0.376639		Novel_004029	XLOC_061525	--	Novel_mRNA	0.396539	0.39518	0.883783	0.360667	0.225781	0.216643
LNC_008629	XLOC_094159	--	intronic_lncRNA	0.332148	0.477197	0.375537	0.4554	0.351399	0.376785		Novel_008018	XLOC_116096	--	Novel_mRNA	0.503792	0.314477	0.405218	0.284014	1.83493	0.216668
LNC_002979	XLOC_033395	--	intronic_lncRNA	0.466501	0.497291	0.288404	0.662801	0.178249	0.377044		Novel_002417	XLOC_037697	--	Novel_mRNA	0.259528	0.353624	0.192734	0.249029	0.100233	0.216754
ENSSSCT00000090395	gene-ENSSSCG00000045477	ENSSSCG00000045477	lncRNA	0.306949	0.369086	0.554555	0.356647	0.807529	0.377216		ENSSSCT00000043726	gene-ENSSSCG00000015080	ENSSSCG00000015080	protein_coding	0.304538	0.312254	0.386854	0.33092	0.407875	0.216855
LNC_006530	XLOC_071932	--	intronic_lncRNA	0.171102	0.315857	0.45153	0.176041	0.516158	0.377314		ENSSSCT00000064756	gene-ENSSSCG00000038505	ENSSSCG00000038505	protein_coding	0.516116	5.80804	2.7869	0.375187	4.46348	0.216856
ENSSSCT00000081101	gene-ENSSSCG00000041127	ENSSSCG00000041127	lncRNA	0.921884	0.478007	0.278605	1.09295	10.6651	0.37766		Novel_004023	XLOC_061509	--	Novel_mRNA	2.46955	2.26619	0.841032	0.170348	0.368294	0.216918
LNC_007809	XLOC_085643	--	intronic_lncRNA	0.187265	0.374234	0.173307	0.163019	0.240784	0.377717		Novel_006054	XLOC_086810	--	Novel_mRNA	0.154355	0.142703	0.191417	0.425632	0.397845	0.216986
LNC_001773	XLOC_022180	--	intronic_lncRNA	0.568429	0.500552	0.644032	0.499399	0.429689	0.378278		Novel_001970	XLOC_031515	--	Novel_mRNA	0.18866	0.213174	0.353571	0.297497	0.352786	0.216992
LNC_012411	XLOC_132471	--	antisense_lncRNA	0.382056	0.232905	0.13383	0.429187	0.115174	0.37838		Novel_001616	XLOC_025190	--	Novel_mRNA	0.193662	0.20496	0.288446	0.173442	0.143982	0.217008
LNC_000912	XLOC_011622	--	antisense_lncRNA	0.407326	0.340928	0.387468	0.381901	0.168097	0.378476		Novel_002942	XLOC_045677	--	Novel_mRNA	0.193687	0.249623	0.337754	0.308225	0.108916	0.217032
LNC_001477	XLOC_017965	--	antisense_lncRNA	0.451888	0.418454	0.704125	0.231142	0.240974	0.378921		ENSSSCT00000005579	gene-ENSSSCG00000005062	ENSSSCG00000005062	protein_coding	3.19829	0.538196	4.24796	3.95064	2.22774	0.217084
ENSSSCT00000049318	gene-ENSSSCG00000038539	ENSSSCG00000038539	lncRNA	0.84163	0.514078	0.339151	0.800051	0.357454	0.379387		ENSSSCT00000072455	gene-ENSSSCG00000007646	ENSSSCG00000007646	protein_coding	1.76413	1.0975	0.451184	1.9262	1.69616	0.217089
LNC_008348	XLOC_090939	--	intronic_lncRNA	0.594587	1.16376	1.29631	0.337704	0.344161	0.379542		Novel_008218	XLOC_119657	--	Novel_mRNA	0.105097	0.274121	0.33487	0.115928	0.272065	0.217201
LNC_005973	XLOC_066205	--	intronic_lncRNA	0.392306	0.140686	0.249833	0.324477	0.266694	0.379552		ENSSSCT00000053726	gene-ENSSSCG00000017186	ENSSSCG00000017186	protein_coding	0.452725	0.19025	0.214099	0.511926	0.184242	0.217263
LNC_003156	XLOC_035573	--	intronic_lncRNA	0.330997	0.153397	0.523503	0.525246	0.419664	0.379896		Novel_005845	XLOC_084752	--	Novel_mRNA	0.127972	0.224692	0.100687	0.228367	0.279223	0.217473
LNC_002303	XLOC_025876	--	intronic_lncRNA	0.365741	0.108902	0.253446	0.231649	0.326854	0.380289		Novel_001277	XLOC_022995	--	Novel_mRNA	0.236219	0.1909	0.446187	0.224844	0.16996	0.217614
LNC_008429	XLOC_091652	--	intronic_lncRNA	0.724316	0.632708	0.749304	0.489939	0.413557	0.380341		Novel_003635	XLOC_057407	--	Novel_mRNA	0.295488	0.377497	0.246137	0.220761	0.354874	0.217752
LNC_000002	XLOC_000033	--	intronic_lncRNA	0.385946	0.622918	0.839363	0.384485	0.373071	0.380532		ENSSSCT00000051529	gene-ENSSSCG00000023974	ENSSSCG00000023974	protein_coding	0.267048	0.192203	0.364681	0.161862	0.740487	0.217786
LNC_006319	XLOC_070002	--	intronic_lncRNA	0.146023	0.23542	0.276495	0.216099	0.188336	0.380994		ENSSSCT00000052948	gene-ENSSSCG00000035554	ENSSSCG00000035554	protein_coding	0.585611	0.596924	0.458208	0.306771	0.639304	0.217823
LNC_008972	XLOC_096536	--	intronic_lncRNA	0.244648	0.285695	0.226348	0.408701	0.105756	0.381296		Novel_007247	XLOC_103025	--	Novel_mRNA	0.242241	0.243791	0.499694	0.298156	0.239892	0.217904
LNC_002257	XLOC_025566	--	intronic_lncRNA	0.208493	0.614159	0.386793	0.429108	0.151792	0.381307		Novel_008215	XLOC_119509	--	Novel_mRNA	0.354946	0.17701	0.235044	0.216622	0.123635	0.217916
ENSSSCT00000086953	gene-ENSSSCG00000049862	ENSSSCG00000049862	lncRNA	0.393519	0.514458	0.438065	0.389019	0.224248	0.381519		Novel_007642	XLOC_108950	--	Novel_mRNA	0.249712	0.501884	0.368636	0.205894	0.19697	0.21797
LNC_001890	XLOC_023091	--	intronic_lncRNA	0.532814	0.276021	0.76955	0.841321	0.19222	0.38152		ENSSSCT00000027418	gene-ENSSSCG00000025965	ENSSSCG00000025965	protein_coding	0.587816	0.181627	0.321246	0.451106	0.173154	0.218096
LNC_012234	XLOC_129927	--	intronic_lncRNA	0.21867	0.217637	0.207467	0.588724	0.465686	0.381525		Novel_006241	XLOC_090126	--	Novel_mRNA	0.493452	0.911308	0.765931	0.539608	0.214586	0.218106
LNC_010861	XLOC_115923	--	intronic_lncRNA	0.355348	0.208016	0.38499	0.45342	0.14132	0.381531		ENSSSCT00000091526	gene-ENSSSCG00000015379	ENSSSCG00000015379	protein_coding	0.831865	1.14108	0.448371	0.249407	0.882301	0.218163
LNC_009704	XLOC_103457	--	lincRNA	0.549668	0.478215	0.288074	0.352866	0.201898	0.381608		Novel_004380	XLOC_065452	--	Novel_mRNA	0.325364	0.136984	0.233102	0.24213	0.252984	0.218204
LNC_011085	XLOC_118629	--	intronic_lncRNA	0.282162	0.168656	0.201009	0.422442	0.37081	0.381889		ENSSSCT00000089805	gene-ENSSSCG00000017990	ENSSSCG00000017990	protein_coding	0.231768	0.105002	0.183728	0.145087	0.18422	0.218216
LNC_006285	XLOC_069717	--	intronic_lncRNA	0.621537	0.389292	0.249707	0.373091	0.181095	0.38189		Novel_000411	XLOC_008124	--	Novel_mRNA	0.238014	0.244779	0.149301	0.30601	0.206146	0.218242
LNC_005130	XLOC_057908	--	lincRNA	0.365517	0.222328	0.103643	0.81871	0.297092	0.382084		Novel_001648	XLOC_025426	--	Novel_mRNA	0.397635	0.366387	0.525192	0.267156	0.373031	0.218314
LNC_010200	XLOC_108444	--	intronic_lncRNA	0.533342	0.257786	0.634683	0.816485	0.401761	0.382089		ENSSSCT00000072951	gene-ENSSSCG00000027432	ENSSSCG00000027432	protein_coding	0.17192	0.405988	0.236294	0.274503	0.174182	0.218357
LNC_009522	XLOC_101210	--	intronic_lncRNA	0.33872	0.214528	0.116433	0.38555	0.403412	0.382279		ENSSSCT00000004486	gene-ENSSSCG00000004057	ENSSSCG00000004057	protein_coding	0.450467	0.13904	0.214704	0.612722	0.36904	0.218429
LNC_003878	XLOC_042455	--	intronic_lncRNA	0.341057	0.128318	0.234946	0.295548	0.371587	0.382522		Novel_002440	XLOC_037922	--	Novel_mRNA	0.250522	0.220763	0.235795	0.191997	0.349469	0.218488
LNC_007379	XLOC_081106	--	intronic_lncRNA	0.262525	0.34267	0.933789	0.352909	0.408844	0.382714		ENSSSCT00000056737	gene-ENSSSCG00000000551	ENSSSCG00000000551	protein_coding	0.399464	0.187126	0.591571	0.478304	0.180416	0.218543
LNC_007551	XLOC_082595	--	intronic_lncRNA	0.668005	0.64447	0.630402	0.514619	0.480672	0.382721		Novel_000582	XLOC_011622	--	Novel_mRNA	0.342832	0.311988	0.468818	0.446495	0.307494	0.218554
ENSSSCT00000081341	gene-ENSSSCG00000050566	ENSSSCG00000050566	lncRNA	1.42596	1.86748	0.528412	0.788195	1.11639	0.382923		Novel_009020	XLOC_126813	--	Novel_mRNA	0.176558	0.297341	0.240417	0.214836	0.32646	0.218645
LNC_001634	XLOC_020116	--	intronic_lncRNA	0.553132	0.2681	0.479684	0.381686	0.338961	0.383054		ENSSSCT00000013455	gene-ENSSSCG00000012305	ENSSSCG00000012305	protein_coding	0.207918	0.20782	0.345288	0.269605	0.284919	0.218669
LNC_009031	XLOC_097454	--	intronic_lncRNA	0.242265	0.218126	0.343921	0.20408	0.214045	0.38336		Novel_008350	XLOC_122053	--	Novel_mRNA	0.20125	0.39518	0.383917	0.201677	0.314099	0.218809
ENSSSCT00000067062	gene-ENSSSCG00000042114	ENSSSCG00000042114	lncRNA	0.173073	0.339719	0.428574	0.23227	0.206593	0.383763		ENSSSCT00000005744	gene-ENSSSCG00000005211	ENSSSCG00000005211	protein_coding	0.268784	0.290246	0.150199	0.332759	0.653837	0.218868
LNC_005610	XLOC_062657	--	intronic_lncRNA	0.450671	0.458848	0.724498	0.383616	0.542964	0.384688		ENSSSCT00000060323	gene-ENSSSCG00000030283	ENSSSCG00000030283	protein_coding	0.132811	0.371426	0.276411	0.428842	0.179641	0.219006
LNC_002417	XLOC_026985	--	intronic_lncRNA	0.100893	0.325613	0.150679	0.162869	0.130142	0.384915		Novel_006133	XLOC_088588	--	Novel_mRNA	0.399558	0.544568	0.331141	0.489671	0.295124	0.219028
LNC_002100	XLOC_024573	--	intronic_lncRNA	0.207964	0.17441	0.157394	0.287791	0.292758	0.385047		ENSSSCT00000052904	gene-ENSSSCG00000024363	ENSSSCG00000024363	protein_coding	0.100893	0.221123	0.165696	0.270804	0.136337	0.219039
LNC_006381	XLOC_070557	--	intronic_lncRNA	0.322271	0.287227	0.428252	0.341185	0.196402	0.385238		Novel_003639	XLOC_057420	--	Novel_mRNA	0.359364	0.415651	0.528758	0.325111	0.127819	0.219076
LNC_012249	XLOC_129992	--	intronic_lncRNA	0.379194	0.183097	0.498201	0.479287	0.391153	0.38539		ENSSSCT00000055157	gene-ENSSSCG00000014598	ENSSSCG00000014598	protein_coding	0.19769	0.195159	1.54357	0.29216	0.186848	0.21911
LNC_000106	XLOC_001366	--	intronic_lncRNA	0.309771	0.551702	0.59972	0.222262	0.454041	0.385589		ENSSSCT00000086109	gene-ENSSSCG00000035812	ENSSSCG00000035812	protein_coding	2.28283	3.15373	3.93942	3.47513	3.40146	0.219232
LNC_002947	XLOC_033093	--	intronic_lncRNA	0.197248	0.367288	0.665123	0.359776	0.382467	0.385902		Novel_001772	XLOC_027364	--	Novel_mRNA	0.121982	0.1642	0.169802	0.292575	0.152528	0.219284
LNC_004368	XLOC_049197	--	intronic_lncRNA	2.70842	2.32358	2.58779	0.36177	0.955123	0.386653		Novel_008575	XLOC_124977	--	Novel_mRNA	0.35974	0.283094	0.160621	0.28602	0.337722	0.219454
LNC_008781	XLOC_095271	--	lincRNA	0.199649	0.22445	0.222892	0.321729	0.160837	0.387319		Novel_006667	XLOC_095778	--	Novel_mRNA	0.276752	0.224641	0.513087	0.49297	0.170585	0.219621
LNC_011188	XLOC_120020	--	intronic_lncRNA	0.264211	0.558925	0.743832	0.595047	0.593048	0.387618		Novel_008892	XLOC_126365	--	Novel_mRNA	0.518821	0.112231	0.322713	0.302571	0.212579	0.219645
LNC_008985	XLOC_096815	--	intronic_lncRNA	0.78683	0.796453	0.367847	0.486806	0.612115	0.387789		Novel_000081	XLOC_001689	--	Novel_mRNA	0.2791	0.240645	0.386073	0.212409	0.172873	0.219721
LNC_011313	XLOC_121671	--	intronic_lncRNA	0.238976	0.27729	0.3151	0.16057	0.165408	0.387837		ENSSSCT00000079076	gene-ENSSSCG00000015784	ENSSSCG00000015784	protein_coding	0.109686	1.96025	0.533025	0.194808	0.16073	0.219731
LNC_002751	XLOC_030767	--	antisense_lncRNA	1.35353	0.197155	0.912442	0.518174	0.366417	0.387899		Novel_001397	XLOC_023784	--	Novel_mRNA	0.147376	0.116335	0.27839	0.196784	0.303536	0.21987
LNC_003911	XLOC_042926	--	intronic_lncRNA	0.364525	0.415549	0.427862	0.250481	0.502082	0.388454		Novel_006091	XLOC_088001	--	Novel_mRNA	0.291918	0.488556	0.127456	0.235369	0.203798	0.220086
ENSSSCT00000071432	gene-ENSSSCG00000045095	ENSSSCG00000045095	lncRNA	0.424526	0.253768	0.393851	0.251402	0.240634	0.38848		ENSSSCT00000009531	gene-ENSSSCG00000008712	ENSSSCG00000008712	protein_coding	0.445793	0.429938	0.432653	0.435099	0.519332	0.220178
LNC_005477	XLOC_061418	--	intronic_lncRNA	0.430293	0.624051	0.225119	0.599803	0.386125	0.388543		ENSSSCT00000083684	gene-ENSSSCG00000031083	ENSSSCG00000031083	protein_coding	0.638508	0.338643	0.271679	1.57967	0.169323	0.220442
LNC_009686	XLOC_103256	--	intronic_lncRNA	1.66914	1.28637	0.986613	0.330883	0.579314	0.388669		Novel_006319	XLOC_091153	--	Novel_mRNA	0.185595	0.255692	0.223071	0.152512	0.237432	0.220448
LNC_010008	XLOC_106727	--	intronic_lncRNA	0.279224	0.305449	0.489584	0.222121	0.191472	0.388912		Novel_009124	XLOC_127428	--	Novel_mRNA	0.411785	0.419784	0.260815	0.414868	0.282186	0.220524
LNC_006910	XLOC_075441	--	intronic_lncRNA	0.264637	0.516123	0.488403	0.396866	0.528944	0.389139		Novel_000976	XLOC_017365	--	Novel_mRNA	0.221152	0.101445	0.279077	0.216193	0.132215	0.220527
LNC_012322	XLOC_131186	--	antisense_lncRNA	0.212845	0.193219	0.264221	0.248145	0.29307	0.389266		Novel_007048	XLOC_100205	--	Novel_mRNA	0.262036	0.318359	0.425578	0.159821	0.124597	0.220751
LNC_008101	XLOC_088840	--	intronic_lncRNA	0.62306	0.39343	0.828823	0.66085	0.387176	0.389575		ENSSSCT00000068268	gene-ENSSSCG00000023273	ENSSSCG00000023273	protein_coding	0.230558	0.289135	0.322949	0.494643	0.262046	0.220872
LNC_007639	XLOC_083797	--	lincRNA	0.405118	0.188873	0.379993	0.543118	0.192053	0.389581		ENSSSCT00000045886	gene-ENSSSCG00000039321	ENSSSCG00000039321	protein_coding	0.230391	0.333689	0.194369	0.37362	0.346141	0.2209
LNC_009396	XLOC_100385	--	intronic_lncRNA	0.851069	0.630088	0.888083	0.542099	0.318762	0.389631		Novel_006598	XLOC_095133	--	Novel_mRNA	0.303615	0.308905	0.105762	0.640711	0.531934	0.220927
LNC_002513	XLOC_027707	--	antisense_lncRNA	0.189946	0.438048	0.204003	0.506083	0.534936	0.389786		Novel_004600	XLOC_067566	--	Novel_mRNA	0.406048	0.374453	0.392461	0.319221	0.104531	0.22103
LNC_012011	XLOC_127641	--	lincRNA	1.32288	0.876796	0.637492	0.30218	0.534575	0.39015		Novel_007871	XLOC_113291	--	Novel_mRNA	0.34357	0.348009	0.175842	0.23005	0.272375	0.221163
LNC_000199	XLOC_002628	--	intronic_lncRNA	0.350941	0.311475	0.308597	0.338232	0.271017	0.390203		Novel_005647	XLOC_081843	--	Novel_mRNA	0.242453	0.264303	0.333718	0.425435	0.369213	0.221189
LNC_003168	XLOC_035810	--	lincRNA	0.349952	0.142855	0.19509	0.378369	0.127105	0.390591		Novel_007181	XLOC_101269	--	Novel_mRNA	0.170501	0.203865	0.247741	0.272303	0.270416	0.221367
LNC_006084	XLOC_067446	--	intronic_lncRNA	0.453097	0.378118	0.207154	0.381101	0.197369	0.390666		ENSSSCT00000014055	gene-ENSSSCG00000012859	ENSSSCG00000012859	protein_coding	0.322844	0.244612	0.669703	0.16386	0.178278	0.221378
LNC_004405	XLOC_049709	--	intronic_lncRNA	0.863929	0.287819	0.410723	1.12557	0.373351	0.390956		Novel_001187	XLOC_022098	--	Novel_mRNA	0.245121	0.204044	0.174058	0.210509	0.198835	0.221398
LNC_003367	XLOC_037662	--	intronic_lncRNA	0.354242	0.283709	0.578678	0.182992	0.23429	0.391142		Novel_009322	XLOC_127802	--	Novel_mRNA	0.16348	0.288013	0.24463	0.264481	0.283447	0.221399
LNC_010073	XLOC_107214	--	intronic_lncRNA	0.476817	0.452886	0.421036	0.380645	0.485977	0.391606		ENSSSCT00000091312	gene-ENSSSCG00000009244	ENSSSCG00000009244	protein_coding	0.993698	0.176749	0.225875	0.199274	0.239699	0.2216
LNC_003786	XLOC_041355	--	intronic_lncRNA	0.363443	0.401707	0.282172	0.162239	0.223609	0.392002		ENSSSCT00000001060	gene-ENSSSCG00000000970	ENSSSCG00000000970	protein_coding	0.29592	0.274804	0.10947	0.338442	0.178823	0.221732
LNC_008597	XLOC_093972	--	intronic_lncRNA	0.345942	0.288595	0.106446	0.239588	0.235803	0.392043		Novel_002261	XLOC_035266	--	Novel_mRNA	0.238917	0.165701	0.249597	0.539234	0.281482	0.221791
LNC_008270	XLOC_090368	--	intronic_lncRNA	0.376247	0.362723	0.160256	0.377263	0.453683	0.392081		ENSSSCT00000073975	gene-ENSSSCG00000017529	ENSSSCG00000017529	protein_coding	1.66489	1.51509	2.94757	0.43489	0.707854	0.221793
LNC_007216	XLOC_078850	--	lincRNA	0.390957	0.606353	0.482466	0.290476	0.162558	0.392409		Novel_007844	XLOC_112814	--	Novel_mRNA	0.123307	0.2629	0.142173	0.323868	0.2031	0.221934
LNC_001409	XLOC_017081	--	intronic_lncRNA	0.306311	0.32054	0.429652	0.546997	0.2305	0.392752		Novel_009264	XLOC_127695	--	Novel_mRNA	0.143944	0.322448	0.599701	1.35546	0.489322	0.222055
ENSSSCT00000076402	gene-ENSSSCG00000042167	ENSSSCG00000042167	lncRNA	0.257908	0.212511	0.175156	0.483048	0.454837	0.393048		ENSSSCT00000058465	gene-ENSSSCG00000038619	ENSSSCG00000038619	protein_coding	3.91595	0.382774	0.270127	0.302424	0.437233	0.222125
ENSSSCT00000068397	gene-ENSSSCG00000048678	ENSSSCG00000048678	lncRNA	0.190354	0.307649	0.305282	0.191435	0.493134	0.394527		Novel_007853	XLOC_112995	--	Novel_mRNA	0.317351	0.256462	0.41116	0.181463	0.192676	0.222211
LNC_010806	XLOC_114981	--	intronic_lncRNA	0.302286	0.195284	0.577957	0.349538	0.374326	0.394809		Novel_002388	XLOC_037517	--	Novel_mRNA	0.160066	0.271172	0.104779	0.129987	0.14653	0.222254
LNC_001960	XLOC_023622	--	intronic_lncRNA	0.278935	0.271268	0.244056	0.527669	0.294005	0.39536		ENSSSCT00000089230	gene-ENSSSCG00000035103	ENSSSCG00000035103	protein_coding	0.337892	0.217342	0.261837	0.264089	0.255497	0.222378
LNC_005908	XLOC_065809	--	intronic_lncRNA	0.621654	0.899754	0.637506	0.373127	0.257001	0.395566		Novel_001044	XLOC_018785	--	Novel_mRNA	0.114119	0.109343	0.126488	0.254086	0.136428	0.222395
LNC_001903	XLOC_023137	--	intronic_lncRNA	0.577367	0.483473	0.634436	0.627525	0.870191	0.395855		ENSSSCT00000040278	gene-ENSSSCG00000011546	ENSSSCG00000011546	protein_coding	0.176911	0.187362	0.545633	0.484036	0.363907	0.222403
LNC_007172	XLOC_078256	--	intronic_lncRNA	0.409279	0.343629	0.595429	0.356655	0.322409	0.395909		Novel_006088	XLOC_087824	--	Novel_mRNA	0.480121	0.451131	0.217179	0.480069	1.21446	0.222442
LNC_010025	XLOC_106800	--	intronic_lncRNA	0.188156	0.350783	0.466501	0.359871	0.440128	0.395914		ENSSSCT00000057943	gene-ENSSSCG00000003888	ENSSSCG00000003888	protein_coding	0.503096	0.267216	0.142503	0.594258	0.440114	0.222519
LNC_006034	XLOC_067049	--	lincRNA	0.21278	0.370164	0.227487	0.613717	0.208957	0.396232		Novel_004621	XLOC_067737	--	Novel_mRNA	0.13497	0.229797	0.302434	0.262389	0.182888	0.22262
ENSSSCT00000088592	gene-ENSSSCG00000042491	ENSSSCG00000042491	lncRNA	0.397421	0.623755	0.458686	0.328445	0.335582	0.39642		ENSSSCT00000076876	gene-ENSSSCG00000002381	ENSSSCG00000002381	protein_coding	0.211676	0.244402	0.163318	0.18133	0.225277	0.222648
LNC_012367	XLOC_131907	--	intronic_lncRNA	0.708281	0.985334	0.87686	0.75598	0.648504	0.396623		Novel_002092	XLOC_032992	--	Novel_mRNA	0.104727	0.144625	0.123999	0.342929	0.245607	0.222651
ENSSSCT00000001826	gene-ENSSSCG00000026741	ENSSSCG00000026741	lncRNA	0.753326	0.758913	0.946925	0.418422	0.596396	0.396746		Novel_005543	XLOC_080134	--	Novel_mRNA	0.20367	0.158225	0.416414	0.899828	0.307041	0.222684
LNC_000253	XLOC_003283	--	intronic_lncRNA	0.270034	0.353823	0.309534	0.473839	0.135343	0.397276		Novel_005625	XLOC_081572	--	Novel_mRNA	0.221931	0.202994	0.11909	0.226559	0.201092	0.22276
LNC_007245	XLOC_079051	--	antisense_lncRNA	0.37574	0.287619	0.58995	0.220672	0.161175	0.397352		Novel_003275	XLOC_050280	--	Novel_mRNA	0.31393	0.334104	0.339931	0.352517	0.124718	0.222799
LNC_003624	XLOC_040012	--	intronic_lncRNA	0.182834	0.282133	0.313797	0.62505	0.645772	0.398066		ENSSSCT00000005395	gene-ENSSSCG00000004889	ENSSSCG00000004889	protein_coding	0.443123	0.286021	0.30047	0.470498	0.277811	0.222819
ENSSSCT00000084444	gene-ENSSSCG00000038150	ENSSSCG00000038150	lncRNA	0.513276	0.447398	0.654769	0.306521	0.234141	0.398108		ENSSSCT00000004211	gene-ENSSSCG00000003805	ENSSSCG00000003805	protein_coding	0.209592	0.308325	0.293525	0.35469	8.07919	0.222988
LNC_007054	XLOC_076618	--	intronic_lncRNA	0.352099	0.580976	0.479705	0.27403	0.123212	0.398373		Novel_004696	XLOC_068212	--	Novel_mRNA	0.15903	0.157909	0.18832	0.119	0.3684	0.223157
LNC_006652	XLOC_072696	--	intronic_lncRNA	0.455348	0.349193	0.53476	0.225006	0.540599	0.398514		ENSSSCT00000016342	gene-ENSSSCG00000014980	ENSSSCG00000014980	protein_coding	0.247162	0.479358	0.253558	0.20884	0.3323	0.223206
LNC_008001	XLOC_087629	--	intronic_lncRNA	0.235188	0.195493	0.598786	0.628073	0.28719	0.39856		ENSSSCT00000036790	gene-ENSSSCG00000040419	ENSSSCG00000040419	protein_coding	0.574525	0.478418	0.616184	0.720914	0.457021	0.223253
LNC_007891	XLOC_086447	--	intronic_lncRNA	0.805105	0.499909	0.572612	0.749063	0.555868	0.398866		ENSSSCT00000080789	gene-ENSSSCG00000034484	ENSSSCG00000034484	protein_coding	0.157436	0.217105	0.258721	0.296135	0.370421	0.223665
LNC_001592	XLOC_019388	--	intronic_lncRNA	1.33149	1.34715	0.896558	0.398686	0.498454	0.398979		Novel_003227	XLOC_049484	--	Novel_mRNA	0.404222	0.306999	0.491385	0.305962	0.248008	0.223727
LNC_006834	XLOC_074951	--	intronic_lncRNA	0.523505	0.313365	0.843987	0.40389	0.34832	0.399316		ENSSSCT00000013825	gene-ENSSSCG00000012644	ENSSSCG00000012644	protein_coding	0.262901	0.252367	0.293361	0.269026	0.335432	0.223757
LNC_002353	XLOC_026288	--	intronic_lncRNA	0.186083	0.36432	0.537953	0.458872	0.237963	0.399528		ENSSSCT00000053291	gene-ENSSSCG00000037391	ENSSSCG00000037391	protein_coding	2.0673	1.06309	1.36899	0.200367	0.708537	0.223788
LNC_007906	XLOC_086593	--	intronic_lncRNA	0.275896	0.206376	0.329604	0.334992	0.228327	0.399804		Novel_000541	XLOC_011031	--	Novel_mRNA	0.493397	0.293788	0.430875	0.202779	0.320404	0.22385
LNC_010698	XLOC_113592	--	lincRNA	0.387173	0.444194	0.275438	0.590673	0.170569	0.399821		Novel_008188	XLOC_119000	--	Novel_mRNA	0.254913	0.366342	0.297855	0.363085	0.182728	0.223924
LNC_009614	XLOC_102195	--	intronic_lncRNA	0.484578	0.879608	0.444408	1.60415	0.739296	0.40004		Novel_004333	XLOC_063990	--	Novel_mRNA	0.221564	0.472352	0.498482	0.412852	0.346783	0.223972
LNC_005137	XLOC_057966	--	intronic_lncRNA	0.395421	0.461605	0.336322	0.275285	0.269187	0.400143		Novel_000100	XLOC_002178	--	Novel_mRNA	0.168266	0.457452	0.659487	0.270844	0.152707	0.22407
LNC_007212	XLOC_078818	--	intronic_lncRNA	0.461349	0.412327	0.798328	0.474073	0.293033	0.400213		Novel_006389	XLOC_092219	--	Novel_mRNA	3.57692	1.74707	0.645777	1.51646	1.57903	0.224158
ENSSSCT00000084773	gene-ENSSSCG00000042658	ENSSSCG00000042658	lncRNA	0.230535	0.339055	0.38184	0.29676	0.534321	0.40066		Novel_003073	XLOC_047379	--	Novel_mRNA	0.476476	0.684571	0.376569	0.680128	0.543063	0.224169
LNC_008491	XLOC_092233	--	intronic_lncRNA	1.24216	1.11399	0.994936	0.657517	0.949562	0.400986		ENSSSCT00000008467	gene-ENSSSCG00000007722	ENSSSCG00000007722	protein_coding	0.191189	0.238381	0.214651	0.125893	0.211415	0.224173
LNC_003154	XLOC_035568	--	intronic_lncRNA	0.171473	0.479616	0.278322	0.285479	0.2974	0.401051		Novel_005081	XLOC_073452	--	Novel_mRNA	0.311496	0.371283	0.226861	0.228108	0.147884	0.224365
LNC_002819	XLOC_031752	--	intronic_lncRNA	0.438144	0.488459	0.53068	0.338375	0.197898	0.401345		ENSSSCT00000059496	gene-ENSSSCG00000023801	ENSSSCG00000023801	protein_coding	0.243795	0.301809	0.238181	0.249554	0.138746	0.224464
LNC_004921	XLOC_056211	--	intronic_lncRNA	2.26754	1.51028	0.170131	5.31841	2.16653	0.401424		ENSSSCT00000049429	gene-ENSSSCG00000034635	ENSSSCG00000034635	protein_coding	0.289682	0.173588	0.298955	0.202658	0.200114	0.224875
LNC_001617	XLOC_019878	--	intronic_lncRNA	0.204971	0.122812	0.410146	0.582585	0.468851	0.402205		Novel_004381	XLOC_065454	--	Novel_mRNA	0.291509	0.101466	0.153994	0.313165	0.308386	0.224996
LNC_003062	XLOC_034727	--	intronic_lncRNA	0.237182	0.219923	0.265658	0.40169	0.199411	0.402247		Novel_000219	XLOC_004406	--	Novel_mRNA	0.174963	0.230407	0.211119	0.117116	0.12818	0.225161
LNC_007344	XLOC_080693	--	intronic_lncRNA	0.235214	0.332002	0.256976	0.659163	0.254367	0.403735		Novel_007978	XLOC_115227	--	Novel_mRNA	0.163197	0.287067	0.580392	0.101514	0.210198	0.225208
LNC_007028	XLOC_076424	--	lincRNA	0.373185	0.328301	0.347772	0.324746	0.550031	0.40405		Novel_005342	XLOC_076390	--	Novel_mRNA	0.39777	0.249196	0.937839	0.456511	0.694979	0.225326
LNC_008934	XLOC_096302	--	intronic_lncRNA	1.27227	1.04448	1.46887	0.390031	0.884567	0.404138		ENSSSCT00000072807	gene-ENSSSCG00000009971	ENSSSCG00000009971	protein_coding	0.61256	0.322076	0.282428	0.342243	0.298035	0.225336
LNC_009423	XLOC_100579	--	intronic_lncRNA	0.532353	0.236679	0.200169	0.317121	0.175376	0.404423		Novel_001512	XLOC_024321	--	Novel_mRNA	0.820993	0.179745	0.339818	0.605531	0.487572	0.225426
LNC_005310	XLOC_059675	--	intronic_lncRNA	0.517309	0.422472	0.788125	0.318095	0.380637	0.404456		Novel_001964	XLOC_031346	--	Novel_mRNA	0.246015	0.128872	0.190526	0.191066	0.299757	0.225999
LNC_001654	XLOC_020319	--	lincRNA	0.153375	0.448212	0.375004	0.393419	0.336198	0.404498		Novel_004844	XLOC_070838	--	Novel_mRNA	0.247192	0.28599	0.412951	0.191723	0.263602	0.226094
LNC_005429	XLOC_061123	--	antisense_lncRNA	0.873922	0.587966	0.892477	0.528059	0.604423	0.404837		ENSSSCT00000053979	gene-ENSSSCG00000032752	ENSSSCG00000032752	protein_coding	0.236284	0.173605	0.110285	0.191389	0.106041	0.226204
LNC_001391	XLOC_016999	--	intronic_lncRNA	0.268018	0.174302	0.321224	0.501906	0.121894	0.404844		ENSSSCT00000058391	gene-ENSSSCG00000006136	ENSSSCG00000006136	protein_coding	3.68459	2.79305	0.259686	5.77004	3.39294	0.226286
LNC_007406	XLOC_081469	--	intronic_lncRNA	0.262621	0.22099	0.469064	0.252841	0.221078	0.405654		Novel_002630	XLOC_040036	--	Novel_mRNA	0.339362	0.176234	0.12892	0.241591	0.136698	0.226321
LNC_009664	XLOC_103053	--	intronic_lncRNA	0.34445	0.429938	0.410807	0.332707	0.278555	0.405676		Novel_001213	XLOC_022333	--	Novel_mRNA	0.414826	0.255613	0.53174	0.224116	0.290669	0.226446
LNC_004950	XLOC_056447	--	lincRNA	0.392136	0.163186	0.301514	0.359281	0.471822	0.405739		ENSSSCT00000046983	gene-ENSSSCG00000007453	ENSSSCG00000007453	protein_coding	0.156996	0.426771	0.109448	0.12994	0.122875	0.226459
ENSSSCT00000073241	gene-ENSSSCG00000041457	ENSSSCG00000041457	lncRNA	0.455633	0.658843	0.447813	0.327024	0.32174	0.406049		ENSSSCT00000008462	gene-ENSSSCG00000007719	ENSSSCG00000007719	protein_coding	0.319771	1.12213	0.295896	0.376407	0.900377	0.226713
LNC_011730	XLOC_125862	--	lincRNA	0.87738	0.438685	0.40473	0.658813	0.761357	0.406349		ENSSSCT00000051592	gene-ENSSSCG00000037003	ENSSSCG00000037003	protein_coding	0.523171	0.219401	0.571817	0.473712	0.218868	0.226974
ENSSSCT00000071449	gene-ENSSSCG00000041285	ENSSSCG00000041285	lncRNA	0.429571	0.160989	0.522887	0.599819	0.303109	0.406389		Novel_001649	XLOC_025436	--	Novel_mRNA	0.28914	0.330367	0.332226	0.300498	0.392917	0.227009
LNC_003646	XLOC_040309	--	intronic_lncRNA	0.444977	0.412623	0.923068	0.327154	0.571522	0.406853		ENSSSCT00000035836	gene-ENSSSCG00000001993	ENSSSCG00000001993	protein_coding	0.689023	0.725433	0.745825	0.147699	0.41608	0.227156
LNC_012540	XLOC_134290	--	antisense_lncRNA	0.444854	0.170138	0.2511	0.198612	0.309531	0.407774		Novel_006186	XLOC_089752	--	Novel_mRNA	2.21641	0.626676	0.978233	1.93704	0.556894	0.227188
LNC_005816	XLOC_064855	--	intronic_lncRNA	0.450441	1.28381	0.44465	0.58272	0.50841	0.407886		Novel_002043	XLOC_032379	--	Novel_mRNA	0.291849	0.231884	1.12773	0.137199	0.268133	0.2274
LNC_007423	XLOC_081605	--	lincRNA	0.194901	0.11086	0.181523	0.278202	0.293698	0.408074		Novel_000188	XLOC_003941	--	Novel_mRNA	0.171542	0.140204	0.280908	0.170679	0.326904	0.227566
LNC_011033	XLOC_118034	--	lincRNA	0.165353	0.492453	0.161579	0.325409	0.386113	0.408231		ENSSSCT00000005970	gene-ENSSSCG00000005426	ENSSSCG00000005426	protein_coding	0.410495	0.392693	0.270356	0.438528	0.190156	0.227654
LNC_000765	XLOC_010111	--	intronic_lncRNA	0.994432	0.74969	0.770392	0.60427	0.394794	0.40835		Novel_004632	XLOC_067867	--	Novel_mRNA	0.467302	0.183104	0.166272	0.169682	0.372891	0.227734
LNC_006809	XLOC_074692	--	intronic_lncRNA	0.25918	0.507405	0.36336	0.387439	0.99425	0.408709		Novel_007343	XLOC_104807	--	Novel_mRNA	0.284115	0.316732	0.383963	0.301191	0.215984	0.227858
ENSSSCT00000088928	gene-ENSSSCG00000045716	ENSSSCG00000045716	lncRNA	0.22329	0.158497	0.296631	0.445843	0.268401	0.408765		Novel_003402	XLOC_052197	--	Novel_mRNA	0.302072	0.23194	0.270996	0.526015	0.329823	0.227897
LNC_000267	XLOC_003323	--	intronic_lncRNA	0.424768	0.495806	0.621239	0.161793	0.378292	0.408846		ENSSSCT00000060735	gene-ENSSSCG00000010031	ENSSSCG00000010031	protein_coding	0.258831	0.140115	0.328445	0.253275	0.293256	0.228033
LNC_003146	XLOC_035404	--	intronic_lncRNA	0.100256	0.168527	0.440612	0.440196	0.442014	0.409271		Novel_005052	XLOC_072863	--	Novel_mRNA	0.36571	0.215651	0.456491	0.291059	0.255344	0.228039
LNC_008786	XLOC_095289	--	intronic_lncRNA	0.464579	0.39423	0.290269	0.718727	0.276853	0.409451		ENSSSCT00000012011	gene-ENSSSCG00000010974	ENSSSCG00000010974	protein_coding	1.35594	1.70477	0.814082	0.303684	0.790682	0.228183
LNC_009533	XLOC_101321	--	intronic_lncRNA	0.127118	0.551501	1.2634	0.365637	0.433757	0.409609		Novel_005004	XLOC_072423	--	Novel_mRNA	0.142469	0.166191	0.230105	0.251267	0.109394	0.228711
LNC_010476	XLOC_111261	--	intronic_lncRNA	0.301645	0.309477	0.610022	0.138625	0.308243	0.409939		ENSSSCT00000088933	gene-ENSSSCG00000018055	ENSSSCG00000018055	protein_coding	0.794042	0.964039	0.701508	0.86944	0.385319	0.229055
LNC_007873	XLOC_086301	--	intronic_lncRNA	0.374473	0.256523	0.586382	0.403284	0.473947	0.410538		ENSSSCT00000049101	gene-ENSSSCG00000016792	ENSSSCG00000016792	protein_coding	0.331962	0.345606	0.28514	0.620329	0.552481	0.229192
LNC_006748	XLOC_073893	--	intronic_lncRNA	0.263345	0.522193	0.490702	0.383923	0.260787	0.410921		Novel_001161	XLOC_021785	--	Novel_mRNA	0.286515	0.322006	0.277846	0.288058	0.179529	0.229239
LNC_007094	XLOC_077059	--	intronic_lncRNA	0.20693	0.454047	0.258663	0.420205	0.390826	0.410996		Novel_008278	XLOC_120784	--	Novel_mRNA	0.221403	0.26047	0.271416	0.213041	0.102613	0.229446
LNC_008764	XLOC_095055	--	intronic_lncRNA	0.380662	0.548343	0.803714	0.380752	0.550712	0.411168		Novel_000397	XLOC_007634	--	Novel_mRNA	0.137496	0.161479	0.282392	0.143023	0.161438	0.229447
LNC_006707	XLOC_073346	--	intronic_lncRNA	0.111466	0.251174	0.437894	0.23603	0.276219	0.411896		Novel_000402	XLOC_008051	--	Novel_mRNA	0.111657	0.234865	0.378703	0.308849	0.243818	0.229814
LNC_009950	XLOC_106160	--	antisense_lncRNA	0.358314	0.234418	0.513802	0.4785	0.107022	0.412054		Novel_007221	XLOC_101859	--	Novel_mRNA	0.210725	0.210348	0.338311	0.430514	0.156804	0.22984
LNC_006544	XLOC_072032	--	intronic_lncRNA	0.295756	0.212968	0.302464	0.433792	0.326048	0.412507		ENSSSCT00000050026	gene-ENSSSCG00000031407	ENSSSCG00000031407	protein_coding	0.164665	0.104973	0.199807	0.178615	0.135076	0.229844
ENSSSCT00000083341	gene-ENSSSCG00000046259	ENSSSCG00000046259	lncRNA	0.347942	0.969739	0.732883	0.711393	0.430648	0.412869		Novel_002999	XLOC_046228	--	Novel_mRNA	0.230345	0.339676	0.26336	0.449458	0.295169	0.229912
LNC_003916	XLOC_042951	--	intronic_lncRNA	0.426762	0.213639	0.373521	0.255072	0.652026	0.412962		ENSSSCT00000000233	gene-ENSSSCG00000000217	ENSSSCG00000000217	protein_coding	1.20546	0.758243	0.870215	0.939869	0.757752	0.230092
LNC_003780	XLOC_041268	--	intronic_lncRNA	0.349227	0.430291	0.160811	0.267761	0.1864	0.414573		Novel_001934	XLOC_030585	--	Novel_mRNA	0.153348	0.197169	0.248449	0.293409	0.314052	0.230411
LNC_005342	XLOC_059907	--	intronic_lncRNA	0.229807	0.588559	0.442723	0.590064	0.43003	0.414607		Novel_000101	XLOC_002219	--	Novel_mRNA	0.25025	0.390385	0.972542	0.353883	0.967246	0.230428
LNC_004729	XLOC_054008	--	intronic_lncRNA	0.391191	0.251442	0.354975	0.321847	0.288686	0.415068		Novel_003553	XLOC_056141	--	Novel_mRNA	0.382965	0.469434	0.296133	0.239604	0.348004	0.230431
ENSSSCT00000065132	gene-ENSSSCG00000036524	ENSSSCG00000036524	lncRNA	0.374895	0.423648	0.220781	0.601363	1.46493	0.415105		ENSSSCT00000016563	gene-ENSSSCG00000015197	ENSSSCG00000015197	protein_coding	0.11635	0.224343	0.11298	0.471775	0.160675	0.230617
LNC_004530	XLOC_050942	--	intronic_lncRNA	0.166831	0.185421	0.215122	0.175314	0.158073	0.415441		Novel_007228	XLOC_102134	--	Novel_mRNA	0.276866	0.310052	0.31836	0.344189	0.24336	0.230777
LNC_003160	XLOC_035685	--	intronic_lncRNA	0.394633	0.490087	0.473069	0.728052	0.403762	0.415641		Novel_001230	XLOC_022531	--	Novel_mRNA	0.290388	0.325225	0.267583	0.223395	0.438743	0.231112
LNC_001414	XLOC_017114	--	lincRNA	0.373538	0.358503	0.410469	0.720761	1.25475	0.415687		Novel_005436	XLOC_078308	--	Novel_mRNA	0.142961	0.108374	0.165236	0.139246	0.191254	0.231133
LNC_012336	XLOC_131342	--	lincRNA	0.344374	0.333231	0.323941	0.304657	0.301767	0.416777		Novel_003728	XLOC_058474	--	Novel_mRNA	0.183693	0.299636	0.231039	0.190358	0.205069	0.231201
ENSSSCT00000072199	gene-ENSSSCG00000051313	ENSSSCG00000051313	lncRNA	0.36786	0.183713	0.461632	0.225782	0.246232	0.416797		Novel_000813	XLOC_015144	--	Novel_mRNA	0.373025	0.263872	0.232088	0.185245	0.279852	0.23127
LNC_002748	XLOC_030767	--	intronic_lncRNA	0.974002	0.98732	0.506167	1.55069	0.950204	0.41737		Novel_007300	XLOC_104576	--	Novel_mRNA	0.164855	0.127652	0.217501	0.412256	0.407346	0.231339
LNC_001012	XLOC_012662	--	intronic_lncRNA	0.529026	0.643133	0.762483	0.720133	0.308988	0.41745		ENSSSCT00000015384	gene-ENSSSCG00000014083	ENSSSCG00000014083	protein_coding	0.306372	0.301108	0.161629	0.326251	0.437904	0.231415
LNC_010336	XLOC_109707	--	intronic_lncRNA	0.148437	0.294944	0.490127	0.661738	0.141049	0.41777		Novel_001038	XLOC_018398	--	Novel_mRNA	0.360313	0.392887	0.375501	0.395226	0.242135	0.231456
LNC_003887	XLOC_042708	--	intronic_lncRNA	0.437376	0.409022	0.235594	0.143034	0.476749	0.418499		Novel_006103	XLOC_088325	--	Novel_mRNA	0.179167	0.16144	0.116876	0.310552	0.274176	0.231507
LNC_007927	XLOC_086703	--	intronic_lncRNA	0.519002	0.668433	0.614019	0.586166	0.820003	0.418958		ENSSSCT00000015214	gene-ENSSSCG00000013928	ENSSSCG00000013928	protein_coding	0.575027	0.564749	0.639815	0.278723	0.42749	0.231567
ENSSSCT00000088608	gene-ENSSSCG00000051336	ENSSSCG00000051336	lncRNA	0.204264	0.649595	0.274741	0.212383	0.573867	0.419283		Novel_005339	XLOC_076390	--	Novel_mRNA	0.174404	0.168079	0.124226	0.245038	0.222361	0.231569
LNC_003873	XLOC_042209	--	intronic_lncRNA	0.607958	0.745474	0.612014	0.923919	0.439423	0.419386		ENSSSCT00000009462	gene-ENSSSCG00000008649	ENSSSCG00000008649	protein_coding	0.216313	0.198998	0.104056	0.143962	0.104083	0.231596
ENSSSCT00000068370	gene-ENSSSCG00000051508	ENSSSCG00000051508	lncRNA	0.268777	0.324585	0.239492	0.407516	0.173573	0.419623		Novel_001468	XLOC_024074	--	Novel_mRNA	10.5423	6.30998	5.80524	0.593075	35.3989	0.231633
LNC_004186	XLOC_046873	--	intronic_lncRNA	1.45508	0.936209	0.43247	1.08475	0.486675	0.419645		ENSSSCT00000080268	gene-ENSSSCG00000042614	ENSSSCG00000042614	protein_coding	0.243552	0.354648	0.348219	0.250568	0.139298	0.231742
LNC_001697	XLOC_021161	--	antisense_lncRNA	0.229902	0.258725	0.268583	0.482644	0.569082	0.41978		ENSSSCT00000055492	gene-ENSSSCG00000003465	ENSSSCG00000003465	protein_coding	0.260575	0.220395	0.120278	0.336244	0.411599	0.231932
LNC_012161	XLOC_129009	--	intronic_lncRNA	0.873025	0.464054	0.456553	0.42513	0.76525	0.419874		ENSSSCT00000037021	gene-ENSSSCG00000029163	ENSSSCG00000029163	protein_coding	0.512558	0.586404	0.507985	0.511125	0.461362	0.232019
LNC_005049	XLOC_057390	--	intronic_lncRNA	0.284549	0.133494	0.383424	0.367495	0.158481	0.420096		ENSSSCT00000078580	gene-ENSSSCG00000028475	ENSSSCG00000028475	protein_coding	0.141529	0.160216	0.107396	0.126748	0.443959	0.232082
LNC_004349	XLOC_048884	--	intronic_lncRNA	0.348255	0.165074	0.499629	0.725517	0.107685	0.420437		Novel_007608	XLOC_108665	--	Novel_mRNA	0.387255	0.221673	0.213851	0.129583	0.314117	0.23219
ENSSSCT00000090024	gene-ENSSSCG00000044208	ENSSSCG00000044208	lncRNA	0.141685	0.274856	0.149655	0.177004	0.234259	0.420898		Novel_002809	XLOC_042745	--	Novel_mRNA	0.199432	0.210645	0.333044	0.326405	0.366146	0.232321
LNC_009262	XLOC_099474	--	intronic_lncRNA	0.516575	0.563777	0.559948	0.578338	0.290986	0.421085		ENSSSCT00000045999	gene-ENSSSCG00000008970	ENSSSCG00000008970	protein_coding	0.162107	0.143587	0.181414	0.256115	0.186223	0.23248
LNC_009784	XLOC_104729	--	intronic_lncRNA	0.282566	0.151462	0.128868	0.259214	0.192002	0.421188		ENSSSCT00000068704	gene-ENSSSCG00000035818	ENSSSCG00000035818	protein_coding	0.307648	0.257593	0.230714	0.320501	0.386649	0.232538
LNC_012503	XLOC_133861	--	intronic_lncRNA	0.32277	0.288861	0.26184	0.507826	0.320466	0.422189		Novel_002444	XLOC_038016	--	Novel_mRNA	0.244906	0.302392	0.271146	0.505846	0.478318	0.232668
LNC_004469	XLOC_050466	--	intronic_lncRNA	0.297818	0.387023	0.537252	0.540155	0.405753	0.422515		ENSSSCT00000074951	gene-ENSSSCG00000003926	ENSSSCG00000003926	protein_coding	0.498857	0.185303	0.539374	0.862466	0.322902	0.232711
LNC_011163	XLOC_119613	--	intronic_lncRNA	0.159129	0.321025	0.523763	0.100337	0.359124	0.422814		ENSSSCT00000037427	gene-ENSSSCG00000027444	ENSSSCG00000027444	protein_coding	0.641969	1.00373	0.815336	0.131935	0.42353	0.232715
LNC_011545	XLOC_124349	--	intronic_lncRNA	0.15379	0.469592	0.131588	0.222473	0.338648	0.422891		ENSSSCT00000006020	gene-ENSSSCG00000005474	ENSSSCG00000005474	protein_coding	0.154406	0.230555	0.358465	0.193224	0.228502	0.232777
LNC_011514	XLOC_123916	--	intronic_lncRNA	0.353047	0.270247	0.684612	0.598522	0.25166	0.423211		ENSSSCT00000003442	gene-ENSSSCG00000003103	ENSSSCG00000003103	protein_coding	0.561919	0.594095	0.49769	0.517532	0.217224	0.232999
LNC_001368	XLOC_016708	--	lincRNA	0.187747	0.365251	0.452194	0.230917	0.248158	0.423308		Novel_001733	XLOC_026397	--	Novel_mRNA	0.271409	0.347524	0.317755	0.284789	0.24263	0.233017
LNC_003352	XLOC_037542	--	intronic_lncRNA	0.160084	0.211001	0.406689	0.210645	0.246017	0.423782		ENSSSCT00000006553	gene-ENSSSCG00000005970	ENSSSCG00000005970	protein_coding	0.769492	0.627983	0.332856	0.585296	1.67311	0.233027
LNC_011099	XLOC_118724	--	intronic_lncRNA	0.482392	0.382393	0.227892	0.509595	0.134724	0.423818		Novel_007689	XLOC_109755	--	Novel_mRNA	0.266203	0.263499	0.209716	0.368111	0.235484	0.23308
LNC_004831	XLOC_055299	--	intronic_lncRNA	0.546322	0.268105	0.457218	0.373857	0.325754	0.423912		ENSSSCT00000062799	gene-ENSSSCG00000035653	ENSSSCG00000035653	protein_coding	0.353494	0.382484	0.358859	0.29526	0.162513	0.233088
LNC_001019	XLOC_012700	--	intronic_lncRNA	0.29496	0.514313	0.668213	0.138541	0.316986	0.424528		Novel_006206	XLOC_089819	--	Novel_mRNA	0.261597	0.135404	0.172472	0.233207	0.145807	0.233192
LNC_009694	XLOC_103382	--	intronic_lncRNA	0.394753	0.593482	0.440121	0.285576	0.170696	0.424976		Novel_008313	XLOC_121263	--	Novel_mRNA	0.328834	0.317547	0.247522	0.409784	0.59804	0.233351
LNC_003838	XLOC_041888	--	intronic_lncRNA	0.44542	0.452052	0.615246	0.391885	0.470403	0.425267		ENSSSCT00000070291	gene-ENSSSCG00000037143	ENSSSCG00000037143	protein_coding	0.235916	0.290699	0.746464	0.520995	0.262413	0.233377
LNC_010788	XLOC_114721	--	intronic_lncRNA	0.489257	0.466893	0.580122	0.407272	0.476155	0.425619		Novel_001037	XLOC_018385	--	Novel_mRNA	0.179543	0.260014	0.228913	0.245819	0.16125	0.233393
LNC_005134	XLOC_057955	--	intronic_lncRNA	0.185179	0.201835	0.156007	0.447218	0.479788	0.425798		ENSSSCT00000033588	gene-ENSSSCG00000012171	ENSSSCG00000012171	protein_coding	0.247795	0.48487	0.137936	0.110785	0.133657	0.23347
LNC_009531	XLOC_101270	--	intronic_lncRNA	0.154063	0.369853	0.17462	0.174389	0.231455	0.426346		Novel_005778	XLOC_083489	--	Novel_mRNA	0.370773	0.337709	0.481986	0.207553	0.146708	0.233475
LNC_000394	XLOC_004738	--	intronic_lncRNA	0.369965	0.294866	0.400547	0.504578	0.220993	0.426436		ENSSSCT00000054821	gene-ENSSSCG00000010959	ENSSSCG00000010959	protein_coding	0.204106	0.787403	0.614617	0.49002	0.21629	0.233681
LNC_012039	XLOC_127781	--	lincRNA	0.388709	0.535253	0.417681	0.475804	0.20324	0.42685		Novel_004742	XLOC_069025	--	Novel_mRNA	0.893197	1.07228	1.06308	0.1597	0.511369	0.233693
LNC_000859	XLOC_011009	--	intronic_lncRNA	0.195231	0.406462	0.125738	0.564265	0.210952	0.427247		Novel_003235	XLOC_049566	--	Novel_mRNA	0.126239	0.184481	0.360757	0.278763	0.128724	0.233742
LNC_007349	XLOC_080745	--	intronic_lncRNA	0.883751	0.772177	0.565513	0.166636	0.470744	0.427612		ENSSSCT00000040006	gene-ENSSSCG00000013512	ENSSSCG00000013512	protein_coding	1.18435	1.75231	2.36636	0.68365	0.201773	0.233828
LNC_001825	XLOC_022684	--	intronic_lncRNA	0.26353	0.316632	0.492551	0.355793	0.313899	0.427804		ENSSSCT00000084927	gene-ENSSSCG00000037216	ENSSSCG00000037216	protein_coding	0.317822	0.36881	0.178198	0.216768	0.122396	0.233878
LNC_001855	XLOC_022846	--	intronic_lncRNA	0.52159	0.370239	0.560616	1.00276	0.607842	0.428785		ENSSSCT00000003340	gene-ENSSSCG00000028794	ENSSSCG00000028794	protein_coding	14.6815	13.0744	6.91608	11.6917	22.4027	0.233884
ENSSSCT00000085694	gene-ENSSSCG00000042962	ENSSSCG00000042962	lncRNA	0.230312	0.34363	0.538681	0.243921	0.32092	0.429518		Novel_005920	XLOC_085263	--	Novel_mRNA	2.52767	2.36865	3.42152	0.636347	1.73292	0.233919
LNC_004064	XLOC_044989	--	intronic_lncRNA	0.736863	0.881084	0.616054	0.729416	0.354805	0.42969		Novel_007059	XLOC_100289	--	Novel_mRNA	0.21015	0.406671	0.252575	0.216081	0.31794	0.233976
LNC_003949	XLOC_043364	--	intronic_lncRNA	0.155883	0.24006	0.439003	0.372996	0.297291	0.430211		ENSSSCT00000042599	gene-ENSSSCG00000010774	ENSSSCG00000010774	protein_coding	0.11539	0.142522	0.180927	1.189	0.180251	0.234046
ENSSSCT00000086984	gene-ENSSSCG00000051333	ENSSSCG00000051333	lncRNA	0.635426	0.549715	0.874994	0.415084	0.414045	0.430216		ENSSSCT00000039158	gene-ENSSSCG00000034774	ENSSSCG00000034774	protein_coding	0.371231	0.2452	0.362167	0.226593	0.121129	0.234061
LNC_011253	XLOC_120961	--	intronic_lncRNA	0.220527	0.315416	0.416639	0.673871	0.100423	0.430303		ENSSSCT00000037125	gene-ENSSSCG00000037706	ENSSSCG00000037706	protein_coding	1.10084	0.266793	1.14943	2.41644	1.08293	0.234202
ENSSSCT00000071565	gene-ENSSSCG00000042710	ENSSSCG00000042710	lncRNA	0.338894	0.248324	0.377545	0.377584	0.227866	0.43132		ENSSSCT00000063240	gene-ENSSSCG00000034730	ENSSSCG00000034730	protein_coding	0.31491	0.379147	0.352181	0.471795	0.43392	0.234458
LNC_002145	XLOC_024880	--	intronic_lncRNA	0.359771	0.343864	0.526996	0.284544	0.359917	0.431379		ENSSSCT00000036754	gene-ENSSSCG00000034972	ENSSSCG00000034972	protein_coding	0.343959	0.347913	0.120321	0.434365	0.377574	0.234508
LNC_000698	XLOC_009207	--	intronic_lncRNA	0.14822	0.198323	0.152905	0.14303	0.383009	0.431658		Novel_000595	XLOC_011664	--	Novel_mRNA	0.252239	0.411607	0.185069	0.504893	0.261758	0.234553
LNC_003884	XLOC_042701	--	intronic_lncRNA	0.364131	0.553982	0.538273	0.603736	0.658512	0.431776		ENSSSCT00000015451	gene-ENSSSCG00000014147	ENSSSCG00000014147	protein_coding	0.545706	0.233429	0.420876	0.365364	0.337355	0.234596
LNC_001142	XLOC_013732	--	intronic_lncRNA	0.244063	0.146859	0.273156	0.475252	0.241026	0.432097		Novel_000537	XLOC_010930	--	Novel_mRNA	0.124618	0.321269	0.126334	0.357261	0.419932	0.234741
LNC_004998	XLOC_056916	--	intronic_lncRNA	0.503939	0.809924	0.65206	0.732971	0.204906	0.432343		Novel_004633	XLOC_067867	--	Novel_mRNA	0.342769	0.202825	0.545257	0.161212	0.24359	0.234807
LNC_009046	XLOC_097607	--	intronic_lncRNA	0.371697	0.292224	0.15299	0.443301	0.447442	0.432893		ENSSSCT00000010710	gene-ENSSSCG00000009768	ENSSSCG00000009768	protein_coding	1.60754	1.9401	1.86739	2.28341	1.76812	0.234912
LNC_007498	XLOC_082167	--	intronic_lncRNA	0.283136	0.313441	0.642334	0.430304	0.336702	0.433027		Novel_002089	XLOC_032894	--	Novel_mRNA	0.345886	0.367664	0.488853	0.297468	0.318196	0.235072
LNC_011718	XLOC_125658	--	lincRNA	0.524489	0.425669	0.407184	0.670631	0.393087	0.433472		ENSSSCT00000079638	gene-ENSSSCG00000014913	ENSSSCG00000014913	protein_coding	0.515554	0.578752	0.150954	0.689231	0.358262	0.235227
ENSSSCT00000089651	gene-ENSSSCG00000051601	ENSSSCG00000051601	lncRNA	0.622363	0.17953	0.583359	0.841049	0.388821	0.434704		Novel_002816	XLOC_042791	--	Novel_mRNA	0.39886	0.552793	0.55353	0.321362	0.405659	0.235261
LNC_003843	XLOC_041933	--	lincRNA	0.196747	0.328541	0.558855	0.157295	0.115726	0.434904		Novel_002015	XLOC_032091	--	Novel_mRNA	0.229967	0.261582	0.277321	0.300994	0.218454	0.235384
LNC_009637	XLOC_102829	--	intronic_lncRNA	0.433067	0.238373	0.22489	0.142871	0.932332	0.434975		ENSSSCT00000050218	gene-ENSSSCG00000000217	ENSSSCG00000000217	protein_coding	0.257452	0.241122	0.369811	0.343796	0.372989	0.235646
LNC_002049	XLOC_024221	--	intronic_lncRNA	0.354333	0.231158	0.250956	0.342968	0.358158	0.435892		Novel_000263	XLOC_005358	--	Novel_mRNA	0.218071	0.20139	0.389046	0.399837	0.409171	0.235904
LNC_002421	XLOC_027154	--	antisense_lncRNA	0.723407	0.540983	0.718221	0.424896	2.41988	0.437547		Novel_008139	XLOC_118343	--	Novel_mRNA	0.674878	0.912253	1.30336	0.481962	0.43012	0.235976
LNC_006430	XLOC_071044	--	intronic_lncRNA	0.400962	0.575639	0.497525	0.416875	0.442588	0.437745		Novel_009639	XLOC_134018	--	Novel_mRNA	0.407104	0.451122	0.398355	0.18207	0.235866	0.235987
LNC_011267	XLOC_121042	--	lincRNA	0.353376	0.519011	0.642578	0.733959	0.603312	0.437979		ENSSSCT00000055686	gene-ENSSSCG00000034350	ENSSSCG00000034350	protein_coding	0.44629	0.579283	0.168265	0.384764	0.117381	0.236042
LNC_000649	XLOC_008350	--	intronic_lncRNA	0.55711	0.306886	0.442612	1.41085	0.486516	0.438051		ENSSSCT00000061328	gene-ENSSSCG00000007855	ENSSSCG00000007855	protein_coding	0.121962	0.268814	0.210645	0.380823	0.359527	0.236262
LNC_007333	XLOC_080490	--	intronic_lncRNA	0.891799	0.967114	0.497146	0.240331	0.290562	0.43809		Novel_005922	XLOC_085263	--	Novel_mRNA	1.89156	0.596149	0.985	0.597802	0.719546	0.236265
ENSSSCT00000068093	gene-ENSSSCG00000051586	ENSSSCG00000051586	lncRNA	0.714523	0.456757	0.15184	1.04478	0.503595	0.438159		ENSSSCT00000000889	gene-ENSSSCG00000000816	ENSSSCG00000000816	protein_coding	1.07956	0.270519	0.287183	0.499918	1.90569	0.236269
ENSSSCT00000080608	gene-ENSSSCG00000046975	ENSSSCG00000046975	lncRNA	0.5812	0.500208	0.169321	0.557429	0.218834	0.438338		ENSSSCT00000049655	gene-ENSSSCG00000009971	ENSSSCG00000009971	protein_coding	0.399901	0.559945	0.595074	0.784193	0.34253	0.236291
LNC_004942	XLOC_056341	--	lincRNA	0.188118	0.240067	0.408736	0.729864	1.59273	0.438987		ENSSSCT00000046408	gene-ENSSSCG00000029125	ENSSSCG00000029125	protein_coding	0.313332	0.347148	0.379979	0.376899	0.176348	0.236343
LNC_002499	XLOC_027623	--	intronic_lncRNA	0.492844	0.271667	0.21468	0.268235	0.122247	0.439378		Novel_002207	XLOC_034699	--	Novel_mRNA	0.311268	0.583814	0.482352	0.263973	0.362878	0.236371
LNC_006869	XLOC_075200	--	intronic_lncRNA	0.252261	0.178483	0.303481	0.408437	0.433593	0.439877		ENSSSCT00000043379	gene-ENSSSCG00000016076	ENSSSCG00000016076	protein_coding	0.136271	0.124165	0.390377	0.693374	0.205448	0.236397
LNC_009005	XLOC_096980	--	intronic_lncRNA	0.290743	0.383297	0.202685	0.352125	0.303658	0.440133		Novel_001117	XLOC_020959	--	Novel_mRNA	0.547369	0.556948	0.410881	0.20638	0.270336	0.236505
ENSSSCT00000084392	gene-ENSSSCG00000050359	ENSSSCG00000050359	lncRNA	0.180293	0.345934	0.260973	0.36065	0.362385	0.440393		Novel_006436	XLOC_093624	--	Novel_mRNA	0.161481	0.150689	0.182375	0.119486	0.218905	0.236523
LNC_001251	XLOC_014745	--	intronic_lncRNA	0.328244	0.132499	0.116001	0.470699	0.218838	0.440517		ENSSSCT00000055611	gene-ENSSSCG00000033623	ENSSSCG00000033623	protein_coding	0.129163	0.249801	0.167961	0.200337	0.202957	0.236553
LNC_002554	XLOC_028010	--	intronic_lncRNA	0.660412	0.606632	0.396331	0.608119	0.386993	0.440853		ENSSSCT00000070965	gene-ENSSSCG00000010130	ENSSSCG00000010130	protein_coding	0.762565	0.399413	0.400121	1.0315	0.467423	0.236581
LNC_007208	XLOC_078773	--	intronic_lncRNA	0.76951	0.420981	0.611569	0.321837	0.343886	0.441678		Novel_003894	XLOC_060223	--	Novel_mRNA	0.375529	0.444627	0.246684	0.267537	0.474673	0.236912
LNC_006180	XLOC_068175	--	intronic_lncRNA	0.297477	0.200943	0.467951	0.106307	0.174602	0.44219		Novel_002894	XLOC_044152	--	Novel_mRNA	0.566953	0.228431	0.255701	0.338709	0.214686	0.236969
LNC_011130	XLOC_119124	--	intronic_lncRNA	0.288158	0.330176	0.608306	0.5997	0.637458	0.442624		Novel_007257	XLOC_103255	--	Novel_mRNA	0.259193	0.257367	0.198648	0.372623	0.261446	0.237
ENSSSCT00000074754	gene-ENSSSCG00000042665	ENSSSCG00000042665	lncRNA	0.152565	0.38966	3.21536	0.337525	3.20695	0.442786		ENSSSCT00000056501	gene-ENSSSCG00000040061	ENSSSCG00000040061	protein_coding	0.193156	0.194697	0.274038	0.399053	0.266515	0.237012
LNC_007140	XLOC_077909	--	intronic_lncRNA	0.247477	0.276859	0.227647	0.374771	0.374646	0.442809		Novel_006268	XLOC_090383	--	Novel_mRNA	0.222032	0.171072	0.25209	0.335655	0.188324	0.237037
LNC_010686	XLOC_113576	--	lincRNA	0.143375	0.213309	0.107239	0.287657	0.111593	0.442916		ENSSSCT00000015355	gene-ENSSSCG00000014056	ENSSSCG00000014056	protein_coding	0.147599	0.212237	0.349677	0.418752	0.168683	0.237196
LNC_009170	XLOC_098813	--	antisense_lncRNA	0.170029	0.161328	0.579086	0.25494	0.242248	0.44319		Novel_009477	XLOC_130046	--	Novel_mRNA	0.420479	0.805713	0.488911	0.475988	0.421514	0.237431
LNC_006094	XLOC_067482	--	intronic_lncRNA	0.780784	0.548298	0.696525	0.696518	0.741038	0.443766		ENSSSCT00000077327	gene-ENSSSCG00000037510	ENSSSCG00000037510	protein_coding	2.13244	0.509105	13.7946	10.7603	1.393	0.237525
ENSSSCT00000079999	gene-ENSSSCG00000051274	ENSSSCG00000051274	lncRNA	0.789169	0.963207	0.58989	0.704304	0.935701	0.444151		Novel_005168	XLOC_075107	--	Novel_mRNA	0.250903	0.225025	0.265202	0.301379	0.219155	0.237728
LNC_008667	XLOC_094468	--	intronic_lncRNA	0.350568	0.284894	0.475466	0.284609	0.633406	0.444222		ENSSSCT00000084924	gene-ENSSSCG00000016679	ENSSSCG00000016679	protein_coding	0.327838	0.194824	0.200365	0.25148	0.211434	0.237746
LNC_001160	XLOC_013995	--	intronic_lncRNA	0.360869	0.560688	0.49275	0.612059	0.46349	0.444969		ENSSSCT00000049553	gene-ENSSSCG00000008796	ENSSSCG00000008796	protein_coding	0.159697	0.306888	0.319807	0.201352	0.307149	0.23783
ENSSSCT00000044309	gene-ENSSSCG00000035731	ENSSSCG00000035731	lncRNA	0.711648	0.168391	0.399507	0.421542	0.170734	0.445227		Novel_008455	XLOC_123629	--	Novel_mRNA	0.229666	0.328691	0.357992	0.194551	0.289209	0.23794
ENSSSCT00000070060	gene-ENSSSCG00000045021	ENSSSCG00000045021	lncRNA	0.481278	0.562502	0.455675	1.01545	0.718485	0.445834		ENSSSCT00000049692	gene-ENSSSCG00000015857	ENSSSCG00000015857	protein_coding	0.257498	0.162324	0.238351	0.197376	0.220592	0.238167
LNC_010137	XLOC_107983	--	intronic_lncRNA	0.395415	0.740592	0.434412	0.52398	0.289617	0.446594		Novel_002627	XLOC_040027	--	Novel_mRNA	0.610591	0.612416	0.490885	0.199989	0.279573	0.238273
LNC_011191	XLOC_120049	--	intronic_lncRNA	0.557538	0.374011	0.804455	0.395232	0.210965	0.447383		ENSSSCT00000023223	gene-ENSSSCG00000025981	ENSSSCG00000025981	protein_coding	0.321781	0.17706	0.159527	0.234499	0.309113	0.238275
LNC_003354	XLOC_037588	--	intronic_lncRNA	0.699288	0.593614	0.233878	0.757355	0.552274	0.447598		Novel_007291	XLOC_103866	--	Novel_mRNA	0.346499	0.259118	0.475782	0.139175	0.196325	0.238313
LNC_000317	XLOC_003876	--	intronic_lncRNA	0.322133	0.284704	0.203162	0.604792	0.286499	0.448428		Novel_001699	XLOC_026075	--	Novel_mRNA	0.137726	0.402098	0.302098	0.24986	0.116009	0.238333
LNC_002687	XLOC_030063	--	intronic_lncRNA	0.302541	0.139206	0.308031	0.280427	0.308421	0.448712		Novel_000944	XLOC_017051	--	Novel_mRNA	0.173969	0.284725	0.378031	0.180931	0.324334	0.238335
ENSSSCT00000067235	gene-ENSSSCG00000046877	ENSSSCG00000046877	lncRNA	1.90495	1.45306	0.44809	1.63193	0.392131	0.449359		Novel_000306	XLOC_005945	--	Novel_mRNA	0.292453	0.303909	0.245906	0.427028	0.322162	0.238514
LNC_005041	XLOC_057265	--	lincRNA	0.342752	0.338063	0.151572	0.374844	0.169708	0.449362		ENSSSCT00000033758	gene-ENSSSCG00000002960	ENSSSCG00000002960	protein_coding	0.225244	0.22982	0.227898	0.301202	0.368954	0.238581
LNC_004706	XLOC_053701	--	intronic_lncRNA	0.292872	0.299258	0.387179	0.353924	0.145217	0.449389		Novel_002736	XLOC_041247	--	Novel_mRNA	1.02653	0.121143	0.55237	0.161497	1.63651	0.238639
LNC_005827	XLOC_064993	--	lincRNA	0.470035	0.631276	0.401328	0.863489	0.374457	0.449848		Novel_007729	XLOC_110458	--	Novel_mRNA	6.62805	0.183192	0.192179	6.44961	2.30012	0.238671
LNC_007558	XLOC_082654	--	intronic_lncRNA	0.296562	0.280371	0.572855	0.806852	0.366703	0.450152		Novel_007964	XLOC_114964	--	Novel_mRNA	0.219049	0.228468	0.326059	0.394902	0.122253	0.238697
LNC_006623	XLOC_072462	--	intronic_lncRNA	0.745285	0.547805	0.544862	0.605015	0.291847	0.451364		ENSSSCT00000050428	gene-ENSSSCG00000000519	ENSSSCG00000000519	protein_coding	0.189132	0.197241	0.177943	0.217226	0.205929	0.238717
LNC_011256	XLOC_120985	--	intronic_lncRNA	0.337605	0.305187	0.401415	0.331767	0.379002	0.452101		Novel_002719	XLOC_041064	--	Novel_mRNA	0.163348	0.186865	0.25065	0.319127	0.262303	0.238729
LNC_003686	XLOC_040456	--	intronic_lncRNA	0.61237	0.485276	1.01232	0.575877	0.500709	0.452955		Novel_002075	XLOC_032539	--	Novel_mRNA	0.25875	0.18284	0.142456	0.437828	0.313857	0.238859
LNC_006338	XLOC_070131	--	antisense_lncRNA	0.158962	0.146289	0.252322	0.280624	0.197065	0.45314		Novel_002465	XLOC_038382	--	Novel_mRNA	0.195668	0.104695	0.174354	0.139278	0.343298	0.239079
LNC_005969	XLOC_066171	--	intronic_lncRNA	0.447432	0.497086	0.628704	0.458524	0.266351	0.453178		Novel_007967	XLOC_115031	--	Novel_mRNA	0.208246	0.236311	0.385514	0.184024	0.132248	0.239135
LNC_008682	XLOC_094537	--	intronic_lncRNA	0.178441	0.222928	0.30119	0.411268	0.545323	0.453803		ENSSSCT00000039169	gene-ENSSSCG00000039799	ENSSSCG00000039799	protein_coding	0.190188	0.145095	0.582758	0.350514	0.201026	0.239219
LNC_009268	XLOC_099489	--	intronic_lncRNA	0.397691	0.345279	0.451752	0.410226	0.485802	0.454078		ENSSSCT00000029389	gene-ENSSSCG00000001537	ENSSSCG00000001537	protein_coding	0.278333	0.212458	0.224928	0.289046	0.227732	0.239324
LNC_008716	XLOC_094776	--	intronic_lncRNA	0.263319	0.334347	0.349175	0.395239	0.133237	0.454721		ENSSSCT00000085964	gene-ENSSSCG00000051669	ENSSSCG00000051669	protein_coding	0.166941	0.131785	0.253641	0.183608	0.163587	0.239358
LNC_006284	XLOC_069705	--	intronic_lncRNA	0.631007	0.730272	0.430226	0.441851	0.640097	0.45565		Novel_004646	XLOC_067972	--	Novel_mRNA	0.706016	0.664924	0.620198	0.318279	0.615328	0.239431
LNC_006817	XLOC_074753	--	intronic_lncRNA	0.114728	0.153796	0.402263	0.29587	0.123849	0.457453		Novel_000940	XLOC_017022	--	Novel_mRNA	0.294625	0.265619	0.246949	0.38248	0.146363	0.239435
LNC_005478	XLOC_061429	--	intronic_lncRNA	0.435486	0.542822	0.233247	0.659985	0.702112	0.458388		Novel_002562	XLOC_039359	--	Novel_mRNA	0.120651	0.402557	0.334771	0.399428	0.281533	0.239564
LNC_005485	XLOC_061467	--	lincRNA	0.188793	0.903027	0.141137	0.554802	0.893158	0.458765		Novel_009252	XLOC_127681	--	Novel_mRNA	0.22498	0.399286	0.254687	0.180395	0.316445	0.239758
LNC_001628	XLOC_020079	--	intronic_lncRNA	0.221999	0.237702	0.195179	0.144074	0.16208	0.458781		Novel_009013	XLOC_126813	--	Novel_mRNA	0.162215	0.961197	0.278657	0.202179	0.336454	0.239776
LNC_007166	XLOC_078181	--	intronic_lncRNA	0.594265	0.578123	0.330914	0.580938	0.386267	0.460319		Novel_008110	XLOC_117606	--	Novel_mRNA	0.366714	0.283492	0.34725	0.342053	0.190383	0.239804
ENSSSCT00000086211	gene-ENSSSCG00000041966	ENSSSCG00000041966	lncRNA	0.263243	0.313673	0.113795	0.482398	0.439258	0.460379		ENSSSCT00000073775	gene-ENSSSCG00000004813	ENSSSCG00000004813	protein_coding	0.583694	0.580771	0.7255	0.545171	0.637866	0.239864
LNC_000168	XLOC_002247	--	antisense_lncRNA	0.149106	0.130669	0.256755	0.249874	0.220408	0.460975		Novel_006445	XLOC_093682	--	Novel_mRNA	0.191355	0.243078	0.296831	0.215702	0.342947	0.240027
LNC_000145	XLOC_001953	--	intronic_lncRNA	0.261274	0.211086	0.386298	0.316307	0.311111	0.460982		ENSSSCT00000047499	gene-ENSSSCG00000029196	ENSSSCG00000029196	protein_coding	0.592122	0.288394	0.27822	0.758363	0.410329	0.240039
LNC_000514	XLOC_006390	--	intronic_lncRNA	0.127371	0.257143	0.358751	0.487063	0.185271	0.462855		Novel_005146	XLOC_074888	--	Novel_mRNA	0.147438	1.48408	0.655603	0.187881	1.00096	0.240162
LNC_009965	XLOC_106410	--	intronic_lncRNA	0.316876	0.358918	0.226902	0.190957	0.574982	0.462876		ENSSSCT00000029155	gene-ENSSSCG00000017777	ENSSSCG00000017777	protein_coding	0.205093	0.228075	0.467892	0.304524	0.360991	0.240168
LNC_007109	XLOC_077239	--	antisense_lncRNA	0.218109	0.46095	0.358867	0.505429	0.261363	0.462919		ENSSSCT00000075813	gene-ENSSSCG00000014434	ENSSSCG00000014434	protein_coding	0.167721	0.252301	0.263739	0.220942	0.35138	0.240356
LNC_012163	XLOC_129036	--	intronic_lncRNA	0.47017	0.612177	0.551297	0.595364	0.232708	0.462993		ENSSSCT00000001895	gene-ENSSSCG00000001696	ENSSSCG00000001696	protein_coding	0.362049	1.28069	0.170273	0.189808	0.113055	0.24056
LNC_004022	XLOC_044289	--	intronic_lncRNA	0.827014	0.872382	0.722268	0.452825	0.446099	0.462995		ENSSSCT00000051835	gene-ENSSSCG00000035162	ENSSSCG00000035162	protein_coding	0.110438	0.583019	2.04643	1.57644	0.417787	0.24086
LNC_011741	XLOC_125917	--	lincRNA	0.134596	0.526131	0.666285	0.230769	0.200907	0.463517		Novel_006920	XLOC_098859	--	Novel_mRNA	0.217939	0.124491	0.261377	0.166918	0.105262	0.24094
LNC_001747	XLOC_021973	--	intronic_lncRNA	0.52889	0.952728	0.890332	0.539076	0.688426	0.463599		Novel_003352	XLOC_050951	--	Novel_mRNA	0.596918	0.593596	0.600538	0.15817	0.361032	0.241003
LNC_001644	XLOC_020274	--	intronic_lncRNA	0.251989	0.351002	0.411794	0.443237	0.614131	0.465024		ENSSSCT00000047901	gene-ENSSSCG00000039758	ENSSSCG00000039758	protein_coding	0.415245	0.453409	0.129703	0.309158	0.211431	0.241193
LNC_010938	XLOC_117126	--	intronic_lncRNA	0.61695	0.889515	0.492948	0.278074	0.672165	0.465425		ENSSSCT00000071393	gene-ENSSSCG00000005997	ENSSSCG00000005997	protein_coding	8.84383	3.77403	0.975372	4.7271	2.54423	0.241393
LNC_003368	XLOC_037665	--	intronic_lncRNA	0.295858	0.294342	0.383839	0.622527	0.518933	0.465699		Novel_002058	XLOC_032438	--	Novel_mRNA	0.209717	0.24729	0.30603	0.258495	0.231124	0.241587
LNC_003806	XLOC_041746	--	intronic_lncRNA	0.307438	0.593401	0.347067	0.315404	0.391378	0.466329		ENSSSCT00000030909	gene-ENSSSCG00000030337	ENSSSCG00000030337	protein_coding	0.307298	0.350939	0.201928	0.168848	0.321104	0.241616
LNC_003743	XLOC_040944	--	intronic_lncRNA	0.290266	0.178989	0.361788	0.581773	0.173889	0.466667		ENSSSCT00000003158	gene-ENSSSCG00000002857	ENSSSCG00000002857	protein_coding	0.27649	0.33563	0.54579	0.233136	0.22508	0.24173
LNC_008211	XLOC_089994	--	antisense_lncRNA	1.47225	3.13876	2.44055	1.80452	2.88255	0.466915		ENSSSCT00000045973	gene-ENSSSCG00000039318	ENSSSCG00000039318	protein_coding	0.122228	0.26476	0.191073	0.301072	0.403639	0.241775
LNC_002309	XLOC_025933	--	intronic_lncRNA	0.436627	0.235568	0.523509	0.434595	0.315079	0.467567		Novel_003174	XLOC_048417	--	Novel_mRNA	0.160227	0.267904	0.302028	0.225098	0.307737	0.241798
LNC_004773	XLOC_054776	--	intronic_lncRNA	0.232566	0.147428	3.4921	0.385862	0.217921	0.467812		ENSSSCT00000074853	gene-ENSSSCG00000003143	ENSSSCG00000003143	protein_coding	0.479511	0.214825	0.515539	0.209179	0.64655	0.241828
ENSSSCT00000089844	gene-ENSSSCG00000041310	ENSSSCG00000041310	lncRNA	0.189637	0.278253	0.69921	0.461556	5.96741	0.467837		Novel_001041	XLOC_018712	--	Novel_mRNA	0.240992	0.250677	0.201398	0.170493	0.143529	0.241917
LNC_011743	XLOC_125938	--	lincRNA	0.250922	0.344411	0.40841	0.610257	0.135246	0.467887		ENSSSCT00000059480	gene-ENSSSCG00000000443	ENSSSCG00000000443	protein_coding	0.204253	0.176992	0.236751	0.219965	0.339358	0.241993
ENSSSCT00000067267	gene-ENSSSCG00000044793	ENSSSCG00000044793	lncRNA	0.376272	0.357441	0.438502	0.652419	0.487188	0.467953		ENSSSCT00000061015	gene-ENSSSCG00000038644	ENSSSCG00000038644	protein_coding	7.466	6.65442	5.91525	0.350299	0.262377	0.24209
LNC_003340	XLOC_037423	--	intronic_lncRNA	0.197824	0.184197	0.251563	0.301908	0.493988	0.468165		ENSSSCT00000082764	gene-ENSSSCG00000041181	ENSSSCG00000041181	protein_coding	0.303881	0.38032	0.618071	0.388978	0.620392	0.242102
ENSSSCT00000090141	gene-ENSSSCG00000047853	ENSSSCG00000047853	lncRNA	0.432546	0.482452	0.51966	0.646308	0.288189	0.468538		ENSSSCT00000069619	gene-ENSSSCG00000003489	ENSSSCG00000003489	protein_coding	0.117384	0.384145	0.150951	0.682847	0.266961	0.242271
LNC_005764	XLOC_063734	--	intronic_lncRNA	0.593623	0.898692	0.398567	0.721269	0.404432	0.468733		ENSSSCT00000029036	gene-ENSSSCG00000029509	ENSSSCG00000029509	protein_coding	1.44337	1.11647	0.170604	0.634198	0.582709	0.242367
LNC_001444	XLOC_017529	--	intronic_lncRNA	0.337017	0.221316	0.726263	0.347108	0.423597	0.468877		Novel_001753	XLOC_026947	--	Novel_mRNA	0.231588	0.333445	0.461875	0.262413	0.447669	0.242641
ENSSSCT00000067348	gene-ENSSSCG00000048430	ENSSSCG00000048430	lncRNA	0.782639	0.198565	0.354721	1.46198	0.176452	0.469233		Novel_009428	XLOC_128500	--	Novel_mRNA	0.353671	0.485837	0.477867	0.217559	0.954044	0.24266
LNC_008917	XLOC_096243	--	intronic_lncRNA	0.575857	0.21946	0.480715	1.44552	0.398313	0.469244		Novel_005174	XLOC_075131	--	Novel_mRNA	0.410142	0.354109	0.470594	0.405162	0.313979	0.24278
LNC_008926	XLOC_096259	--	intronic_lncRNA	0.355083	1.00292	0.488921	0.585738	0.671998	0.469303		ENSSSCT00000081229	gene-ENSSSCG00000003489	ENSSSCG00000003489	protein_coding	0.374764	0.191171	0.251831	0.37442	0.208069	0.24284
LNC_001190	XLOC_014310	--	intronic_lncRNA	0.31976	0.491314	0.921554	0.542378	0.432087	0.470378		ENSSSCT00000019197	gene-ENSSSCG00000017635	ENSSSCG00000017635	protein_coding	0.351529	0.411618	0.323088	0.283635	0.293738	0.242864
LNC_004119	XLOC_045867	--	intronic_lncRNA	1.44347	0.537002	0.555647	0.941778	0.457784	0.470766		ENSSSCT00000075061	gene-ENSSSCG00000031615	ENSSSCG00000031615	protein_coding	0.155681	0.107488	0.128315	0.117858	0.11353	0.242915
LNC_004932	XLOC_056271	--	intronic_lncRNA	0.104734	0.526612	0.684833	0.716193	0.519154	0.471223		ENSSSCT00000031894	gene-ENSSSCG00000021888	ENSSSCG00000021888	protein_coding	0.42121	0.144365	0.294188	0.107438	0.342122	0.242941
LNC_003370	XLOC_037694	--	intronic_lncRNA	0.574732	0.325333	0.461866	0.458382	0.438222	0.47123		ENSSSCT00000024746	gene-ENSSSCG00000028249	ENSSSCG00000028249	protein_coding	0.297265	0.226623	0.278931	0.257242	0.227742	0.243122
LNC_005618	XLOC_062712	--	intronic_lncRNA	0.428018	0.537704	0.704827	0.691196	0.477175	0.471777		Novel_001625	XLOC_025227	--	Novel_mRNA	0.261974	0.371952	0.462172	0.234247	0.305523	0.243144
LNC_005526	XLOC_061721	--	intronic_lncRNA	0.475116	0.227267	0.478142	0.631973	0.461298	0.472329		Novel_003503	XLOC_055173	--	Novel_mRNA	0.223888	0.182707	0.27497	0.181048	0.316483	0.243254
LNC_007892	XLOC_086486	--	intronic_lncRNA	0.374864	0.425318	0.308426	0.334809	0.320458	0.473442		Novel_005631	XLOC_081601	--	Novel_mRNA	0.263963	0.264866	0.249319	0.15792	0.319451	0.243372
LNC_005672	XLOC_063018	--	intronic_lncRNA	0.300884	0.372961	0.255334	0.27947	0.347271	0.473648		ENSSSCT00000053588	gene-ENSSSCG00000035999	ENSSSCG00000035999	protein_coding	0.527597	0.349558	0.159551	0.615717	0.235736	0.243415
LNC_003017	XLOC_034219	--	intronic_lncRNA	0.430412	0.621952	0.615325	0.90183	0.806815	0.473665		Novel_005397	XLOC_077306	--	Novel_mRNA	0.282631	0.351959	0.534661	0.491874	0.444961	0.243489
LNC_010273	XLOC_109176	--	intronic_lncRNA	0.86566	1.08197	0.952967	0.7747	0.409136	0.473683		Novel_001713	XLOC_026265	--	Novel_mRNA	0.174273	0.196077	0.330234	0.273573	0.146452	0.243721
LNC_008545	XLOC_093522	--	lincRNA	0.376265	0.423992	0.444367	0.184127	0.318977	0.476713		Novel_007080	XLOC_100536	--	Novel_mRNA	0.148743	0.115911	0.280012	0.23467	0.233899	0.243945
LNC_008739	XLOC_094908	--	intronic_lncRNA	0.356743	0.517951	0.374076	0.67813	0.467182	0.477358		ENSSSCT00000090722	gene-ENSSSCG00000016549	ENSSSCG00000016549	protein_coding	0.628454	0.309688	0.294433	0.364915	0.245619	0.244284
LNC_010251	XLOC_108935	--	antisense_lncRNA	0.655893	0.304381	0.344691	0.283972	0.385177	0.477643		ENSSSCT00000078372	gene-ENSSSCG00000004552	ENSSSCG00000004552	protein_coding	0.422268	0.383144	0.358464	0.349737	0.194749	0.244289
LNC_004411	XLOC_049881	--	intronic_lncRNA	0.536646	0.477027	0.218825	0.555157	0.740674	0.477709		Novel_007950	XLOC_114604	--	Novel_mRNA	0.406496	0.13028	0.156628	0.565549	0.231682	0.244295
LNC_009248	XLOC_099374	--	intronic_lncRNA	1.09957	1.22269	0.766179	0.514327	0.751249	0.477851		ENSSSCT00000065972	gene-ENSSSCG00000003805	ENSSSCG00000003805	protein_coding	1.54939	2.7098	1.1832	0.253889	1.30919	0.244358
ENSSSCT00000084631	gene-ENSSSCG00000044484	ENSSSCG00000044484	lncRNA	0.165215	0.159059	0.24758	0.376611	0.265797	0.47797		Novel_007135	XLOC_100881	--	Novel_mRNA	0.231866	0.325743	0.190486	0.165105	0.219195	0.244448
LNC_002814	XLOC_031711	--	lincRNA	0.688768	0.880214	0.547925	0.80137	0.419179	0.478411		Novel_001301	XLOC_023221	--	Novel_mRNA	0.326994	0.27986	0.292122	0.353143	0.273614	0.244625
LNC_012429	XLOC_132929	--	intronic_lncRNA	0.743483	0.603919	1.35546	0.637716	0.779796	0.478668		Novel_008235	XLOC_119975	--	Novel_mRNA	0.49021	0.421958	0.40658	0.35975	0.661218	0.244667
ENSSSCT00000088725	gene-ENSSSCG00000041189	ENSSSCG00000041189	lncRNA	0.761631	0.54504	0.470367	0.25338	0.237571	0.479114		Novel_001262	XLOC_022796	--	Novel_mRNA	0.362339	0.274002	0.409726	0.398745	0.335904	0.244679
ENSSSCT00000082462	gene-ENSSSCG00000041478	ENSSSCG00000041478	lncRNA	1.62742	1.28239	1.36475	1.79184	1.98764	0.479139		Novel_000123	XLOC_002648	--	Novel_mRNA	0.399934	0.419914	0.503715	0.383239	0.241109	0.244752
LNC_002790	XLOC_031407	--	intronic_lncRNA	0.257964	0.236391	0.238159	0.941746	2.03159	0.479246		Novel_006421	XLOC_093211	--	Novel_mRNA	0.653267	0.589471	0.578822	0.396288	0.368468	0.244758
LNC_002754	XLOC_030768	--	intronic_lncRNA	0.231939	0.61603	0.590264	0.516832	0.213785	0.479325		ENSSSCT00000032575	gene-ENSSSCG00000015519	ENSSSCG00000015519	protein_coding	0.111206	0.166998	0.470791	0.248954	0.240632	0.244761
LNC_007037	XLOC_076529	--	intronic_lncRNA	0.246889	0.195688	0.30679	0.266859	0.261413	0.479451		ENSSSCT00000039058	gene-ENSSSCG00000015951	ENSSSCG00000015951	protein_coding	0.516543	0.388716	0.351743	0.820801	0.152409	0.244795
LNC_008845	XLOC_095771	--	intronic_lncRNA	0.350597	0.267797	0.2492	0.473612	0.328082	0.479574		ENSSSCT00000014718	gene-ENSSSCG00000013473	ENSSSCG00000013473	protein_coding	0.184853	0.17872	0.131738	0.147625	0.295447	0.244842
LNC_008993	XLOC_096873	--	intronic_lncRNA	0.850857	0.488471	0.706626	0.502113	0.285624	0.480372		ENSSSCT00000025142	gene-ENSSSCG00000009779	ENSSSCG00000009779	protein_coding	0.17594	0.131196	0.222114	0.399868	0.415959	0.244916
ENSSSCT00000091205	gene-ENSSSCG00000041766	ENSSSCG00000041766	lncRNA	0.335369	0.277741	0.41927	0.553836	0.216383	0.480662		Novel_001703	XLOC_026114	--	Novel_mRNA	0.285284	0.386323	0.315199	0.116381	0.780024	0.244976
LNC_008730	XLOC_094843	--	intronic_lncRNA	1.52294	1.10435	0.920095	0.773237	1.08549	0.481045		ENSSSCT00000074478	gene-ENSSSCG00000016043	ENSSSCG00000016043	protein_coding	0.197455	0.236622	0.12256	0.269135	0.238419	0.244991
ENSSSCT00000079402	gene-ENSSSCG00000044016	ENSSSCG00000044016	lncRNA	0.475274	0.392154	0.673037	0.723741	0.321028	0.481548		Novel_006605	XLOC_095200	--	Novel_mRNA	0.432819	0.229078	0.423392	0.515544	0.254812	0.245279
LNC_010874	XLOC_115989	--	lincRNA	0.242574	0.134723	0.258714	0.583781	0.127684	0.482604		Novel_000697	XLOC_013312	--	Novel_mRNA	0.274728	0.177053	0.236354	0.221111	0.406917	0.245375
LNC_004588	XLOC_051722	--	intronic_lncRNA	0.626143	0.559072	0.477398	0.32198	0.32074	0.482677		Novel_002534	XLOC_039118	--	Novel_mRNA	0.8572	0.464701	1.27671	0.693752	0.14313	0.245522
LNC_003317	XLOC_037270	--	intronic_lncRNA	0.696942	0.701579	0.395467	0.536025	0.35676	0.483233		Novel_004879	XLOC_071150	--	Novel_mRNA	0.331109	0.385245	0.426265	0.307825	0.238776	0.245538
LNC_002381	XLOC_026472	--	intronic_lncRNA	0.396267	0.467604	0.468981	0.563664	0.671456	0.483256		Novel_002850	XLOC_043153	--	Novel_mRNA	0.518967	0.701341	0.37513	0.446588	0.499875	0.245622
LNC_004585	XLOC_051716	--	intronic_lncRNA	0.425357	0.555373	0.573593	0.295224	0.36171	0.483344		ENSSSCT00000006033	gene-ENSSSCG00000005487	ENSSSCG00000005487	protein_coding	0.44792	0.244336	0.231232	0.407979	0.457945	0.245725
LNC_012532	XLOC_134127	--	intronic_lncRNA	0.430362	0.442675	0.650521	0.513534	0.566338	0.483969		Novel_006253	XLOC_090258	--	Novel_mRNA	0.395023	0.111358	0.153695	0.289975	0.416943	0.245865
LNC_001577	XLOC_019156	--	intronic_lncRNA	0.549492	0.412961	0.463401	0.406503	0.248473	0.484317		Novel_002626	XLOC_040024	--	Novel_mRNA	1.07693	1.97187	1.43601	0.48221	0.582694	0.245944
LNC_002716	XLOC_030301	--	intronic_lncRNA	0.426046	0.350406	0.395368	0.162884	0.503474	0.484926		ENSSSCT00000031066	gene-ENSSSCG00000025245	ENSSSCG00000025245	protein_coding	0.55583	0.455493	0.521959	0.373978	0.486531	0.245988
LNC_008222	XLOC_090052	--	intronic_lncRNA	1.45513	0.207395	0.258709	0.824606	0.463351	0.485216		Novel_003605	XLOC_056842	--	Novel_mRNA	0.334498	0.409445	0.286008	0.226763	0.297896	0.246142
LNC_000249	XLOC_003259	--	intronic_lncRNA	0.949782	1.10316	1.26658	0.363118	0.817155	0.485337		Novel_000948	XLOC_017114	--	Novel_mRNA	0.137153	0.180601	0.182532	0.460005	0.21745	0.246196
LNC_006010	XLOC_066462	--	intronic_lncRNA	0.486532	0.368406	0.478918	0.458021	0.378903	0.485477		Novel_005645	XLOC_081835	--	Novel_mRNA	0.54828	0.477466	0.149934	0.481617	0.294707	0.2462
ENSSSCT00000087555	gene-ENSSSCG00000045267	ENSSSCG00000045267	lncRNA	0.322992	0.584302	0.40378	0.464489	0.518922	0.485861		ENSSSCT00000055520	gene-ENSSSCG00000006390	ENSSSCG00000006390	protein_coding	0.573195	0.653636	0.511715	0.345441	0.363788	0.246307
LNC_007651	XLOC_083963	--	intronic_lncRNA	0.757277	0.103142	0.782862	0.636796	0.689207	0.487034		Novel_007219	XLOC_101833	--	Novel_mRNA	0.387063	0.203287	0.384898	0.364955	0.167873	0.246519
LNC_006216	XLOC_068387	--	intronic_lncRNA	0.256615	0.269008	0.448698	0.681056	0.370063	0.487299		ENSSSCT00000018961	gene-ENSSSCG00000017417	ENSSSCG00000017417	protein_coding	0.471916	0.219459	0.227268	0.408612	0.7117	0.246619
LNC_000570	XLOC_006852	--	intronic_lncRNA	0.52572	0.303165	0.63503	0.468423	0.762822	0.487322		ENSSSCT00000084490	gene-ENSSSCG00000043288	ENSSSCG00000043288	protein_coding	0.210356	0.227957	0.338962	0.249891	0.270722	0.246778
LNC_010983	XLOC_117478	--	antisense_lncRNA	0.224675	0.225503	0.252194	0.280722	0.44511	0.487796		ENSSSCT00000076355	gene-ENSSSCG00000048240	ENSSSCG00000048240	protein_coding	0.495246	0.196693	0.177907	0.516035	0.294692	0.246805
LNC_007900	XLOC_086556	--	intronic_lncRNA	0.512137	0.544506	0.829112	0.806077	0.579219	0.488543		Novel_005158	XLOC_075021	--	Novel_mRNA	0.568483	0.339274	0.321532	0.403087	0.35555	0.246904
LNC_008477	XLOC_092131	--	intronic_lncRNA	0.243178	0.200087	0.111397	0.23389	0.211257	0.488863		ENSSSCT00000071296	gene-ENSSSCG00000016140	ENSSSCG00000016140	protein_coding	0.188377	0.192608	0.178114	0.237314	0.138788	0.247023
LNC_010897	XLOC_116395	--	intronic_lncRNA	2.32045	1.23688	0.386041	3.04656	1.29773	0.489211		Novel_005653	XLOC_081939	--	Novel_mRNA	0.362392	0.181628	0.3331	0.379465	0.258032	0.247113
LNC_008591	XLOC_093937	--	intronic_lncRNA	0.906578	0.795163	1.04739	0.611981	0.487595	0.49003		ENSSSCT00000072802	gene-ENSSSCG00000023920	ENSSSCG00000023920	protein_coding	0.335173	0.599165	0.470585	0.510001	1.01818	0.247453
LNC_012255	XLOC_130203	--	intronic_lncRNA	0.261513	0.409394	0.323439	0.514447	0.239467	0.490091		Novel_003183	XLOC_048578	--	Novel_mRNA	0.265538	0.265588	0.271702	0.427544	0.426075	0.24747
LNC_001498	XLOC_018181	--	lincRNA	0.209909	0.40027	0.271118	0.404417	0.585316	0.490553		Novel_000929	XLOC_016889	--	Novel_mRNA	0.180162	0.186455	0.188942	0.584586	0.176081	0.247483
LNC_002133	XLOC_024726	--	intronic_lncRNA	0.765068	0.444015	0.718363	0.74525	0.353231	0.490833		ENSSSCT00000081338	gene-ENSSSCG00000029183	ENSSSCG00000029183	protein_coding	0.134286	0.195639	0.240574	0.295844	0.195558	0.247521
LNC_006218	XLOC_068387	--	intronic_lncRNA	2.25586	2.34716	1.394	0.953937	1.37737	0.491546		ENSSSCT00000022995	gene-ENSSSCG00000024261	ENSSSCG00000024261	protein_coding	0.160167	0.104936	0.161608	0.294749	0.116154	0.247768
LNC_011665	XLOC_125316	--	lincRNA	0.273668	0.215745	0.122328	0.229328	0.264387	0.491561		ENSSSCT00000064545	gene-ENSSSCG00000038633	ENSSSCG00000038633	protein_coding	0.442467	0.358537	0.271707	0.324358	0.340856	0.247804
LNC_005725	XLOC_063323	--	intronic_lncRNA	0.828023	0.67968	0.996416	0.787953	0.436595	0.491673		Novel_005626	XLOC_081572	--	Novel_mRNA	0.266266	0.19726	0.408177	0.277552	0.682105	0.247825
LNC_010805	XLOC_114981	--	intronic_lncRNA	0.660179	0.240167	0.171766	0.216162	0.142677	0.491995		Novel_007717	XLOC_110394	--	Novel_mRNA	0.28393	0.13161	0.1431	0.250239	0.115016	0.24794
LNC_007331	XLOC_080483	--	intronic_lncRNA	0.296252	0.536513	0.346878	0.379516	0.644327	0.492177		Novel_005550	XLOC_080357	--	Novel_mRNA	0.305589	0.112767	0.228719	0.50943	0.639892	0.247972
LNC_005855	XLOC_065347	--	intronic_lncRNA	0.303352	0.115625	0.116575	0.240237	0.256595	0.492265		Novel_006358	XLOC_091723	--	Novel_mRNA	0.355608	0.284788	0.160866	0.263426	0.283056	0.248142
LNC_004604	XLOC_052122	--	intronic_lncRNA	0.43778	0.392062	0.476086	0.500548	0.752505	0.492433		Novel_001288	XLOC_023099	--	Novel_mRNA	0.130149	0.198335	0.360865	0.281385	0.33396	0.248158
LNC_002628	XLOC_029049	--	lincRNA	0.335653	0.343309	0.535908	0.354627	0.20928	0.492641		Novel_008385	XLOC_122523	--	Novel_mRNA	0.189639	0.164759	0.393726	0.648326	0.209673	0.24819
LNC_002192	XLOC_025114	--	antisense_lncRNA	0.674525	0.570609	0.393839	0.706752	0.721227	0.493727		ENSSSCT00000051316	gene-ENSSSCG00000033180	ENSSSCG00000033180	protein_coding	4.98249	0.2739	5.84843	6.39666	0.31379	0.248231
LNC_003343	XLOC_037470	--	intronic_lncRNA	0.25968	0.300402	0.404903	0.292389	0.309557	0.494182		Novel_007415	XLOC_106174	--	Novel_mRNA	0.23755	0.148607	0.150753	0.310424	0.148495	0.248453
LNC_003927	XLOC_043017	--	intronic_lncRNA	0.483142	0.534742	0.709543	0.571395	0.279306	0.495333		Novel_005932	XLOC_085332	--	Novel_mRNA	1.91163	0.538821	1.09656	1.99986	0.629735	0.24847
LNC_007800	XLOC_085500	--	intronic_lncRNA	0.231934	0.607024	0.455216	0.45141	0.428961	0.496318		Novel_009605	XLOC_132833	--	Novel_mRNA	0.19016	0.124813	0.54606	0.11951	0.141758	0.248492
LNC_009680	XLOC_103181	--	intronic_lncRNA	0.564209	0.601993	0.250818	0.303366	0.267425	0.496659		Novel_008381	XLOC_122407	--	Novel_mRNA	0.167691	0.150142	0.205673	0.250844	0.324463	0.248639
LNC_009867	XLOC_105363	--	intronic_lncRNA	0.622897	1.1761	1.11602	0.427808	1.23348	0.497369		Novel_009586	XLOC_132490	--	Novel_mRNA	0.725932	0.955481	0.500306	0.410155	0.311328	0.248663
LNC_012001	XLOC_127551	--	lincRNA	0.558813	0.357558	0.259184	0.381011	0.341147	0.49807		ENSSSCT00000072220	gene-ENSSSCG00000000567	ENSSSCG00000000567	protein_coding	0.385838	0.502639	0.846622	0.103059	0.773164	0.248687
LNC_008719	XLOC_094786	--	intronic_lncRNA	0.591615	0.623023	0.838237	0.395861	0.365036	0.498431		Novel_005199	XLOC_075290	--	Novel_mRNA	0.232698	0.396578	0.24561	0.434949	0.210089	0.248745
LNC_003577	XLOC_039554	--	intronic_lncRNA	0.495082	0.29717	0.37347	0.682188	0.247435	0.499098		Novel_003151	XLOC_047948	--	Novel_mRNA	0.382784	0.563313	0.453825	0.48881	0.16795	0.248778
LNC_004082	XLOC_045368	--	intronic_lncRNA	0.266668	0.167621	0.36577	0.199406	0.238849	0.49959		ENSSSCT00000016945	gene-ENSSSCG00000015555	ENSSSCG00000015555	protein_coding	1.73369	1.92594	3.56075	2.11522	0.520607	0.248855
LNC_008023	XLOC_087873	--	intronic_lncRNA	0.350197	0.218491	0.146662	0.170789	0.38193	0.499827		ENSSSCT00000001065	gene-ENSSSCG00000000975	ENSSSCG00000000975	protein_coding	0.438276	0.21065	0.459931	0.339156	0.171385	0.248891
ENSSSCT00000078203	gene-ENSSSCG00000042044	ENSSSCG00000042044	lncRNA	0.178253	0.128508	0.143266	0.352043	0.149873	0.499978		Novel_003737	XLOC_058594	--	Novel_mRNA	0.349382	0.329742	0.598693	0.435729	0.408881	0.248896
LNC_010067	XLOC_107138	--	lincRNA	1.24823	1.81428	0.816789	0.993507	0.291531	0.500923		Novel_001482	XLOC_024197	--	Novel_mRNA	0.127253	0.446203	0.321119	0.312471	0.124319	0.248997
LNC_006085	XLOC_067454	--	intronic_lncRNA	0.437833	0.299733	0.588143	0.63506	0.483676	0.501187		ENSSSCT00000081314	gene-ENSSSCG00000041494	ENSSSCG00000041494	protein_coding	0.252694	0.304913	0.318135	0.358575	0.259113	0.249011
LNC_002082	XLOC_024460	--	intronic_lncRNA	0.85151	0.256929	0.795812	0.806108	0.243414	0.501287		Novel_002513	XLOC_038689	--	Novel_mRNA	0.226121	0.412179	0.401508	0.312542	0.307682	0.24908
LNC_010188	XLOC_108279	--	antisense_lncRNA	0.29953	0.427262	0.662427	0.219038	0.267808	0.50218		Novel_001694	XLOC_026064	--	Novel_mRNA	0.119153	0.156672	0.287279	0.187275	0.207305	0.249209
LNC_003202	XLOC_036257	--	intronic_lncRNA	0.801898	0.830143	0.769399	0.759769	0.524428	0.503		Novel_002328	XLOC_036709	--	Novel_mRNA	0.355675	0.255529	0.323382	0.300056	0.608028	0.249306
LNC_009695	XLOC_103382	--	intronic_lncRNA	0.248492	0.164663	0.186816	0.256213	0.128674	0.503065		Novel_008229	XLOC_119916	--	Novel_mRNA	0.270977	0.162882	0.250283	0.38045	0.427393	0.249314
LNC_007173	XLOC_078256	--	intronic_lncRNA	0.551871	0.403493	0.496101	0.364856	0.3907	0.503576		Novel_008128	XLOC_117835	--	Novel_mRNA	0.533551	0.53649	0.233639	0.560445	0.199559	0.249333
LNC_002510	XLOC_027697	--	lincRNA	0.167214	0.233981	0.365483	0.262101	0.335617	0.503623		ENSSSCT00000005483	gene-ENSSSCG00000004971	ENSSSCG00000004971	protein_coding	0.228505	0.140532	0.104276	0.110923	0.71494	0.249408
ENSSSCT00000077141	gene-ENSSSCG00000050813	ENSSSCG00000050813	lncRNA	0.247134	0.274083	0.399831	0.720426	0.218604	0.503841		Novel_001363	XLOC_023631	--	Novel_mRNA	0.331607	0.348694	0.423636	0.195591	0.345141	0.24958
LNC_004731	XLOC_054011	--	intronic_lncRNA	0.541472	0.397137	0.248794	0.541859	0.525207	0.504118		Novel_003393	XLOC_052174	--	Novel_mRNA	0.267138	0.247394	0.275844	0.385289	0.261229	0.249601
LNC_004135	XLOC_046147	--	intronic_lncRNA	1.41972	1.4666	0.766281	1.51776	1.29728	0.504393		Novel_006681	XLOC_095846	--	Novel_mRNA	0.197447	0.194736	0.209936	0.307011	0.232053	0.249643
LNC_007999	XLOC_087627	--	intronic_lncRNA	0.5452	1.28617	0.658731	0.503222	0.730028	0.504423		ENSSSCT00000086287	gene-ENSSSCG00000000633	ENSSSCG00000000633	protein_coding	0.106313	0.132241	0.274989	0.217914	0.110684	0.249682
LNC_006135	XLOC_067754	--	lincRNA	0.124334	0.305695	0.328531	0.629123	0.277515	0.504785		ENSSSCT00000001307	gene-ENSSSCG00000001209	ENSSSCG00000001209	protein_coding	0.201349	0.207841	0.150585	0.256091	0.205181	0.249697
LNC_002147	XLOC_024881	--	intronic_lncRNA	1.00487	0.653718	1.03907	0.86319	0.849907	0.504902		Novel_007994	XLOC_115551	--	Novel_mRNA	0.454957	0.378722	0.298419	0.200914	0.179776	0.249961
LNC_003308	XLOC_037183	--	intronic_lncRNA	0.319015	0.616949	0.379829	0.586407	0.387629	0.505018		Novel_000381	XLOC_007146	--	Novel_mRNA	0.183236	0.440419	0.513747	0.581285	0.812506	0.250135
LNC_000355	XLOC_004270	--	intronic_lncRNA	0.318031	0.214109	0.480513	0.460069	0.210808	0.505489		ENSSSCT00000019093	gene-ENSSSCG00000017539	ENSSSCG00000017539	protein_coding	0.58447	0.407128	0.584448	0.462725	0.144047	0.250153
LNC_009788	XLOC_104742	--	intronic_lncRNA	0.634377	0.513987	0.749843	0.786319	0.726391	0.508036		ENSSSCT00000064981	gene-ENSSSCG00000031143	ENSSSCG00000031143	protein_coding	0.347638	0.146345	0.297614	0.396729	0.20564	0.250204
LNC_004965	XLOC_056600	--	intronic_lncRNA	0.383854	0.21277	0.391515	0.344235	0.270474	0.508149		Novel_004952	XLOC_072009	--	Novel_mRNA	0.539739	0.186948	0.366899	0.191931	0.106995	0.250285
ENSSSCT00000089535	gene-ENSSSCG00000042901	ENSSSCG00000042901	lncRNA	0.575588	0.363633	0.220081	0.688199	0.449229	0.508322		ENSSSCT00000050510	gene-ENSSSCG00000036867	ENSSSCG00000036867	protein_coding	0.178474	0.487193	0.373778	0.262841	0.122995	0.250332
LNC_010183	XLOC_108258	--	intronic_lncRNA	0.153562	0.394863	0.116405	0.365051	0.253697	0.508602		ENSSSCT00000074738	gene-ENSSSCG00000013427	ENSSSCG00000013427	protein_coding	0.764624	0.462441	0.839198	0.454361	0.197342	0.250545
LNC_006386	XLOC_070581	--	lincRNA	0.19501	0.513943	0.407361	0.192096	0.14327	0.508642		Novel_006933	XLOC_099128	--	Novel_mRNA	0.264709	0.142034	0.249945	0.178217	0.179378	0.250556
LNC_004108	XLOC_045765	--	intronic_lncRNA	0.633687	0.805967	0.848464	0.291912	0.273569	0.510132		Novel_009017	XLOC_126813	--	Novel_mRNA	0.183915	0.317467	0.272403	0.235291	0.371526	0.250602
LNC_009264	XLOC_099475	--	intronic_lncRNA	2.05423	2.16141	1.48577	0.687655	1.22119	0.510358		Novel_003026	XLOC_046802	--	Novel_mRNA	0.330686	0.30788	0.609744	0.424694	0.417988	0.25063
LNC_004163	XLOC_046639	--	intronic_lncRNA	0.490064	0.60881	0.331828	0.489641	0.251647	0.512245		Novel_005844	XLOC_084751	--	Novel_mRNA	0.938143	1.21165	1.90909	1.1048	0.129343	0.250704
LNC_005284	XLOC_059374	--	intronic_lncRNA	0.44029	0.503613	0.624163	0.77702	0.325991	0.513201		Novel_009209	XLOC_127552	--	Novel_mRNA	0.513744	0.210009	0.695036	0.739	0.478691	0.250773
LNC_007714	XLOC_084809	--	intronic_lncRNA	0.492022	0.529193	1.01652	0.963372	0.60423	0.514155		Novel_004087	XLOC_061799	--	Novel_mRNA	0.282921	0.23547	0.248244	0.674957	0.172788	0.250823
LNC_003407	XLOC_037989	--	intronic_lncRNA	0.308255	0.541678	0.519636	0.483315	0.216886	0.514164		Novel_002690	XLOC_040809	--	Novel_mRNA	1.13938	1.63157	1.59277	0.197646	2.01679	0.250841
LNC_001547	XLOC_018899	--	intronic_lncRNA	1.03344	1.53882	1.44088	0.46895	0.421109	0.51489		Novel_006059	XLOC_086930	--	Novel_mRNA	0.32261	0.152024	0.284844	0.387127	0.20439	0.250845
LNC_003836	XLOC_041887	--	intronic_lncRNA	0.425076	0.656809	0.637205	0.562181	0.54994	0.515149		Novel_002056	XLOC_032415	--	Novel_mRNA	0.954095	0.73323	0.745311	0.607724	0.726041	0.250854
LNC_007143	XLOC_077921	--	antisense_lncRNA	0.481219	0.25443	0.300194	0.789823	0.124347	0.515601		ENSSSCT00000059548	gene-ENSSSCG00000034696	ENSSSCG00000034696	protein_coding	0.17757	0.293431	0.277118	0.374949	0.163971	0.250992
LNC_008968	XLOC_096504	--	intronic_lncRNA	0.807126	1.45521	1.80446	1.30946	0.428942	0.516421		Novel_002197	XLOC_034541	--	Novel_mRNA	0.265395	0.165841	0.295996	0.207427	0.191621	0.250992
LNC_005943	XLOC_066027	--	intronic_lncRNA	0.347742	0.579278	0.956598	0.50715	0.332321	0.516678		Novel_002285	XLOC_036093	--	Novel_mRNA	0.199481	0.188727	0.168268	0.454928	0.270081	0.251135
LNC_012455	XLOC_133256	--	intronic_lncRNA	0.622493	0.466009	0.513993	0.327148	0.609484	0.516929		ENSSSCT00000026100	gene-ENSSSCG00000023273	ENSSSCG00000023273	protein_coding	0.220346	0.784608	0.262113	0.580196	0.513153	0.251168
LNC_012406	XLOC_132361	--	antisense_lncRNA	0.210419	0.288383	0.137707	0.300398	0.223121	0.51833		Novel_000531	XLOC_010886	--	Novel_mRNA	0.228312	0.230429	0.412764	0.231257	0.252535	0.251226
LNC_003812	XLOC_041771	--	intronic_lncRNA	0.527128	0.43228	0.486614	0.603769	0.498182	0.518514		Novel_007489	XLOC_106934	--	Novel_mRNA	0.250865	0.164142	0.196821	0.399755	0.303875	0.251262
ENSSSCT00000067178	gene-ENSSSCG00000050971	ENSSSCG00000050971	lncRNA	0.848329	1.41484	0.488807	0.624027	0.896437	0.518893		Novel_001695	XLOC_026067	--	Novel_mRNA	0.17826	0.234413	0.19413	0.148515	0.11988	0.25129
LNC_006311	XLOC_069943	--	lincRNA	0.20404	0.299436	0.295224	0.706315	0.325929	0.519333		Novel_009170	XLOC_127497	--	Novel_mRNA	0.193273	0.140762	0.12974	0.190064	0.161591	0.251378
LNC_009566	XLOC_101666	--	intronic_lncRNA	0.235193	0.253057	0.398962	0.350217	0.282371	0.519995		Novel_001854	XLOC_028224	--	Novel_mRNA	0.219597	0.278324	0.354313	0.177818	0.104622	0.251426
ENSSSCT00000068741	gene-ENSSSCG00000051529	ENSSSCG00000051529	lncRNA	1.29615	0.62868	0.163618	1.92703	0.742098	0.520592		Novel_001904	XLOC_029800	--	Novel_mRNA	0.182836	0.17823	0.442204	0.304005	0.343903	0.251509
LNC_006843	XLOC_075032	--	intronic_lncRNA	0.365256	0.29464	0.316566	0.60297	0.581319	0.520899		Novel_002418	XLOC_037720	--	Novel_mRNA	0.18618	0.101401	0.154339	0.140946	0.202908	0.251517
LNC_004902	XLOC_056035	--	intronic_lncRNA	0.256157	0.316263	0.291827	0.355546	0.501367	0.521225		Novel_000484	XLOC_010070	--	Novel_mRNA	0.13187	0.34336	0.179502	0.24829	0.220488	0.251547
LNC_002130	XLOC_024721	--	intronic_lncRNA	0.465973	0.217114	0.2869	0.740681	0.73093	0.521944		ENSSSCT00000009481	gene-ENSSSCG00000008664	ENSSSCG00000008664	protein_coding	0.239959	1.60474	0.734134	0.220753	0.842922	0.251598
LNC_009090	XLOC_097927	--	antisense_lncRNA	0.602883	0.624258	0.532698	0.821944	1.04887	0.522299		ENSSSCT00000007637	gene-ENSSSCG00000006972	ENSSSCG00000006972	protein_coding	0.202214	0.137365	0.246181	0.388312	0.187947	0.251607
LNC_008337	XLOC_090903	--	intronic_lncRNA	0.542375	0.826454	0.674077	0.730937	0.528875	0.523776		Novel_007479	XLOC_106835	--	Novel_mRNA	0.233737	0.338116	0.420537	0.189877	0.548604	0.251717
LNC_011870	XLOC_126816	--	lincRNA	0.397445	0.730801	0.836753	0.759571	0.446934	0.52494		Novel_002510	XLOC_038593	--	Novel_mRNA	0.17034	0.165644	0.26851	0.374411	0.325728	0.251739
LNC_012452	XLOC_133220	--	intronic_lncRNA	0.415237	0.333715	0.128859	0.565418	0.261843	0.527083		Novel_003018	XLOC_046757	--	Novel_mRNA	0.586353	0.12515	0.153675	0.770916	0.676989	0.251756
LNC_010361	XLOC_109935	--	intronic_lncRNA	0.25099	0.435573	0.564739	0.547422	0.487834	0.527537		Novel_003256	XLOC_050105	--	Novel_mRNA	1.10922	1.05254	1.25315	0.460231	0.412954	0.251774
LNC_008245	XLOC_090196	--	intronic_lncRNA	0.556908	0.87597	0.594021	0.832518	0.728795	0.527998		Novel_000069	XLOC_001379	--	Novel_mRNA	0.189993	0.446316	0.321253	0.577229	0.431194	0.251824
LNC_004122	XLOC_045877	--	intronic_lncRNA	0.804111	0.445835	0.27127	0.462913	0.731501	0.528128		Novel_000671	XLOC_013077	--	Novel_mRNA	0.217108	0.283103	0.114431	0.114627	0.238474	0.251973
LNC_006214	XLOC_068387	--	intronic_lncRNA	0.846106	0.114943	2.92866	0.456214	0.410966	0.528731		ENSSSCT00000024820	gene-ENSSSCG00000004538	ENSSSCG00000004538	protein_coding	0.163472	0.425772	0.186029	0.418954	0.583768	0.252013
LNC_007018	XLOC_076295	--	lincRNA	0.558732	0.325423	0.370832	1.3134	0.310122	0.529684		ENSSSCT00000077696	gene-ENSSSCG00000002633	ENSSSCG00000002633	protein_coding	0.1467	0.27209	0.235158	0.133295	0.158951	0.252061
LNC_003708	XLOC_040681	--	intronic_lncRNA	0.479918	0.330142	0.538141	0.37684	0.351997	0.529771		ENSSSCT00000041797	gene-ENSSSCG00000026978	ENSSSCG00000026978	protein_coding	0.943727	0.349177	0.135614	0.948797	0.552633	0.252432
LNC_000017	XLOC_000254	--	antisense_lncRNA	0.670404	0.6323	0.668144	0.61365	0.391109	0.530595		ENSSSCT00000011445	gene-ENSSSCG00000010459	ENSSSCG00000010459	protein_coding	0.357675	0.291063	0.169263	0.288112	0.678909	0.252606
LNC_012310	XLOC_131136	--	intronic_lncRNA	1.48179	0.867942	1.36897	0.879457	0.989709	0.531016		ENSSSCT00000033999	gene-ENSSSCG00000001458	ENSSSCG00000001458	protein_coding	1.45281	0.290016	0.188891	1.82571	0.283052	0.252626
LNC_010953	XLOC_117377	--	intronic_lncRNA	0.48307	0.451176	0.434474	0.432728	0.790687	0.531906		Novel_002694	XLOC_040881	--	Novel_mRNA	0.419536	0.430315	0.709321	0.524699	0.414861	0.252831
LNC_001976	XLOC_023675	--	intronic_lncRNA	0.680917	0.749554	1.76646	0.680425	0.787823	0.532853		Novel_007984	XLOC_115299	--	Novel_mRNA	0.12193	0.101877	0.199765	0.450727	0.208449	0.252912
LNC_003361	XLOC_037639	--	intronic_lncRNA	0.524581	0.29511	0.414102	0.349383	0.158404	0.533023		ENSSSCT00000053758	gene-ENSSSCG00000031121	ENSSSCG00000031121	protein_coding	0.73632	0.608777	0.262671	0.235179	0.105764	0.252999
ENSSSCT00000070177	gene-ENSSSCG00000034990	ENSSSCG00000034990	lncRNA	0.292377	0.45444	0.363632	0.327853	0.657465	0.533304		Novel_002449	XLOC_038065	--	Novel_mRNA	0.116113	0.166766	0.174422	0.199507	0.158061	0.25307
LNC_010161	XLOC_108169	--	intronic_lncRNA	0.347723	0.725596	0.504149	0.43117	0.450774	0.533504		Novel_006561	XLOC_094893	--	Novel_mRNA	0.349707	0.251927	0.288564	0.368885	0.289957	0.253158
LNC_004204	XLOC_047029	--	lincRNA	0.638799	0.845632	0.697361	0.325181	0.321152	0.534615		ENSSSCT00000008891	gene-ENSSSCG00000008115	ENSSSCG00000008115	protein_coding	0.334725	1.25251	0.652252	1.15413	1.19897	0.25335
LNC_001077	XLOC_013398	--	intronic_lncRNA	0.315364	0.344632	0.177812	0.830032	0.761922	0.534672		Novel_002390	XLOC_037585	--	Novel_mRNA	0.161913	0.278722	0.276365	0.292413	0.242517	0.253474
LNC_007065	XLOC_076867	--	intronic_lncRNA	0.556905	0.22253	0.182585	0.423267	0.43256	0.535129		Novel_003911	XLOC_060336	--	Novel_mRNA	0.231062	0.276849	0.223088	0.195001	0.308517	0.253661
LNC_004141	XLOC_046242	--	intronic_lncRNA	0.168204	0.305289	0.127307	0.610394	0.555822	0.535811		Novel_005794	XLOC_083793	--	Novel_mRNA	0.212724	0.232817	0.304657	0.384631	0.155697	0.25373
LNC_002041	XLOC_024177	--	intronic_lncRNA	0.759668	1.12723	0.648596	0.647639	0.640642	0.535904		Novel_002375	XLOC_037455	--	Novel_mRNA	0.243219	0.319168	0.335063	0.269913	0.344463	0.253875
ENSSSCT00000084379	gene-ENSSSCG00000045735	ENSSSCG00000045735	lncRNA	0.942776	9.23715	1.00997	0.497852	6.99695	0.536914		Novel_003153	XLOC_048013	--	Novel_mRNA	0.211118	0.262405	0.480618	0.326618	0.415317	0.254
LNC_005096	XLOC_057690	--	intronic_lncRNA	0.10052	0.255296	0.164237	0.357862	0.258961	0.537155		Novel_008471	XLOC_123962	--	Novel_mRNA	0.274085	0.302453	0.435723	0.289604	0.188677	0.254221
LNC_000104	XLOC_001347	--	intronic_lncRNA	0.331481	0.284903	0.611951	0.549618	0.236801	0.53826		ENSSSCT00000015976	gene-ENSSSCG00000014625	ENSSSCG00000014625	protein_coding	0.163068	0.618301	0.137001	0.562734	0.127812	0.2543
LNC_005929	XLOC_065951	--	intronic_lncRNA	0.449491	0.454922	0.554747	0.381292	0.233334	0.53842		Novel_006516	XLOC_094558	--	Novel_mRNA	0.243362	0.284927	0.17105	0.166144	0.222888	0.254316
LNC_009681	XLOC_103182	--	antisense_lncRNA	0.837929	0.204227	0.697043	1.08266	0.867967	0.53875		ENSSSCT00000072713	gene-ENSSSCG00000014136	ENSSSCG00000014136	protein_coding	0.262058	0.438757	0.386108	0.538525	0.429922	0.254524
LNC_010556	XLOC_111974	--	antisense_lncRNA	0.365356	0.177969	0.236491	0.487446	0.937988	0.539224		Novel_008367	XLOC_122296	--	Novel_mRNA	0.185567	0.206292	0.27158	0.272534	0.244564	0.254598
LNC_002214	XLOC_025244	--	intronic_lncRNA	0.276716	0.102311	0.112294	0.436319	0.281025	0.539245		Novel_008356	XLOC_122222	--	Novel_mRNA	0.547767	0.658796	0.344311	0.30746	0.807081	0.254645
LNC_010980	XLOC_117478	--	antisense_lncRNA	0.33527	0.405346	0.276952	0.539128	0.601178	0.54064		Novel_007431	XLOC_106427	--	Novel_mRNA	0.606318	0.151913	0.205505	0.461565	0.466227	0.254649
LNC_006104	XLOC_067560	--	intronic_lncRNA	0.406282	0.437052	0.123849	0.55476	0.490072	0.540784		Novel_006101	XLOC_088311	--	Novel_mRNA	0.497657	0.414171	0.616374	0.274776	0.322084	0.254709
ENSSSCT00000082189	gene-ENSSSCG00000042319	ENSSSCG00000042319	lncRNA	0.784596	1.29834	1.09934	0.633854	0.430299	0.540899		Novel_004987	XLOC_072204	--	Novel_mRNA	0.256214	0.131729	0.360378	0.290774	0.110741	0.254719
ENSSSCT00000088750	gene-ENSSSCG00000047910	ENSSSCG00000047910	lncRNA	0.493391	1.13037	0.861225	0.65155	0.22994	0.540992		Novel_000780	XLOC_014394	--	Novel_mRNA	0.109633	0.286208	0.214158	0.144776	0.179702	0.254732
ENSSSCT00000087712	gene-ENSSSCG00000050067	ENSSSCG00000050067	lncRNA	0.609215	1.0051	0.991617	0.827764	0.814526	0.541786		Novel_002602	XLOC_039876	--	Novel_mRNA	0.145034	0.38637	0.307151	0.137507	0.151966	0.254764
LNC_007440	XLOC_081668	--	antisense_lncRNA	0.805149	0.366651	0.545841	0.530387	0.366734	0.542062		Novel_000404	XLOC_008082	--	Novel_mRNA	0.282625	0.209544	0.330336	0.216396	0.254049	0.254788
LNC_007290	XLOC_079963	--	intronic_lncRNA	0.260189	0.258599	0.428893	0.432953	0.207109	0.542249		ENSSSCT00000087583	gene-ENSSSCG00000024876	ENSSSCG00000024876	protein_coding	0.720698	0.156247	0.931012	0.202214	0.140218	0.254809
LNC_009177	XLOC_098865	--	intronic_lncRNA	0.341799	0.306318	0.57441	0.529951	0.63814	0.542465		ENSSSCT00000078060	gene-ENSSSCG00000050771	ENSSSCG00000050771	protein_coding	0.106553	0.185593	0.193351	0.164919	0.136163	0.254816
LNC_007948	XLOC_086922	--	intronic_lncRNA	0.359767	0.29449	0.405531	0.353276	0.505827	0.542577		ENSSSCT00000000947	gene-ENSSSCG00000000867	ENSSSCG00000000867	protein_coding	0.341395	0.260958	0.324965	0.336596	0.194538	0.254822
LNC_006213	XLOC_068385	--	intronic_lncRNA	0.448461	1.08619	0.747685	0.363992	0.401132	0.543329		Novel_005380	XLOC_076985	--	Novel_mRNA	0.878888	0.544774	0.441394	0.43288	0.31325	0.254974
ENSSSCT00000071796	gene-ENSSSCG00000047115	ENSSSCG00000047115	lncRNA	0.214528	0.198825	0.262848	1.10197	1.06918	0.543672		Novel_008660	XLOC_125363	--	Novel_mRNA	0.923371	0.294258	0.154375	0.300262	0.560254	0.255146
LNC_001248	XLOC_014694	--	antisense_lncRNA	0.107381	0.239688	0.2675	0.414099	0.419473	0.544097		Novel_007946	XLOC_114549	--	Novel_mRNA	0.622692	0.579089	0.270572	0.580898	0.408763	0.255349
LNC_009235	XLOC_099288	--	intronic_lncRNA	0.794724	0.7398	0.786819	1.00493	0.501736	0.544355		ENSSSCT00000053085	gene-ENSSSCG00000034087	ENSSSCG00000034087	protein_coding	0.377356	0.279179	0.181928	0.192536	0.28922	0.255357
LNC_010509	XLOC_111506	--	intronic_lncRNA	0.618073	1.62658	1.00913	0.324198	0.111278	0.544575		ENSSSCT00000080951	gene-ENSSSCG00000042004	ENSSSCG00000042004	protein_coding	5.18054	4.66199	4.72732	1.18211	2.37211	0.255361
LNC_002225	XLOC_025358	--	intronic_lncRNA	0.606923	0.507548	0.56	0.473594	0.374902	0.544624		ENSSSCT00000027002	gene-ENSSSCG00000030325	ENSSSCG00000030325	protein_coding	0.910384	0.828919	0.294685	0.595214	0.651056	0.255365
LNC_012218	XLOC_129776	--	intronic_lncRNA	0.292465	0.393124	0.395214	0.349045	0.426972	0.545104		Novel_000347	XLOC_006683	--	Novel_mRNA	0.127209	0.237998	0.352315	0.418647	0.192246	0.255385
LNC_012384	XLOC_132216	--	intronic_lncRNA	0.282407	0.451892	0.347067	0.486122	0.551497	0.545104		ENSSSCT00000047428	gene-ENSSSCG00000008943	ENSSSCG00000008943	protein_coding	0.894993	0.644277	0.875598	2.01967	0.881877	0.25549
LNC_011394	XLOC_122542	--	intronic_lncRNA	0.493789	0.490382	0.414459	0.23113	0.307689	0.5459		ENSSSCT00000051165	gene-ENSSSCG00000029545	ENSSSCG00000029545	protein_coding	0.335131	0.582379	0.242686	0.410316	0.20946	0.25559
LNC_000408	XLOC_004889	--	intronic_lncRNA	0.311487	0.72436	0.928753	0.456929	0.509204	0.545981		Novel_003196	XLOC_048708	--	Novel_mRNA	0.203449	0.175263	0.142439	0.324429	0.201579	0.255681
LNC_004905	XLOC_056071	--	intronic_lncRNA	0.169534	0.176938	0.350063	0.493277	0.20557	0.546092		ENSSSCT00000014984	gene-ENSSSCG00000041142	ENSSSCG00000041142	protein_coding	0.317395	0.125042	0.173041	0.434585	0.108703	0.255897
LNC_006973	XLOC_075851	--	intronic_lncRNA	0.410503	0.233112	0.390243	0.495659	0.509079	0.546099		ENSSSCT00000087139	gene-ENSSSCG00000002333	ENSSSCG00000002333	protein_coding	0.722679	0.485024	0.260434	0.368461	0.426931	0.255924
ENSSSCT00000078076	gene-ENSSSCG00000041050	ENSSSCG00000041050	lncRNA	0.608567	0.566354	0.797907	0.323237	0.980142	0.547109		Novel_003627	XLOC_057168	--	Novel_mRNA	0.814857	0.829568	0.316091	0.249534	0.335963	0.256074
ENSSSCT00000069461	gene-ENSSSCG00000041050	ENSSSCG00000041050	lncRNA	0.978596	0.558613	0.946316	0.390906	4.44345	0.547308		Novel_009014	XLOC_126813	--	Novel_mRNA	0.201157	0.231558	0.241324	0.215908	0.197493	0.256087
LNC_007764	XLOC_085155	--	intronic_lncRNA	0.846373	0.319854	0.614441	0.846528	0.707996	0.549082		Novel_003880	XLOC_060084	--	Novel_mRNA	0.13334	0.260187	0.232415	0.353018	0.214254	0.256181
LNC_002094	XLOC_024493	--	intronic_lncRNA	1.62371	1.08595	1.33087	0.282323	0.304376	0.549473		Novel_008880	XLOC_126317	--	Novel_mRNA	1.52147	1.52099	0.714002	0.324904	1.54358	0.256302
LNC_007903	XLOC_086563	--	intronic_lncRNA	0.994162	0.58198	0.739374	0.529128	1.25083	0.55145		ENSSSCT00000043671	gene-ENSSSCG00000031193	ENSSSCG00000031193	protein_coding	0.391823	0.244865	0.411244	0.590773	0.226988	0.256325
ENSSSCT00000076781	gene-ENSSSCG00000046360	ENSSSCG00000046360	lncRNA	0.336755	0.135481	0.203484	0.715982	0.280503	0.552209		ENSSSCT00000076823	gene-ENSSSCG00000044227	ENSSSCG00000044227	protein_coding	1.21942	1.74928	0.798676	0.417742	0.753665	0.256561
LNC_010141	XLOC_108004	--	antisense_lncRNA	0.820887	0.649227	0.717127	1.03619	0.78583	0.552572		ENSSSCT00000068053	gene-ENSSSCG00000006386	ENSSSCG00000006386	protein_coding	0.334264	0.120789	0.24454	0.171682	0.242937	0.256611
LNC_003006	XLOC_034054	--	intronic_lncRNA	0.487216	0.966578	1.17395	0.72315	0.605211	0.552979		Novel_003772	XLOC_058902	--	Novel_mRNA	0.533811	0.513965	0.279131	0.694249	0.359763	0.25666
LNC_003444	XLOC_038342	--	intronic_lncRNA	0.543775	0.656139	0.644848	0.296975	0.37831	0.553252		Novel_000576	XLOC_011358	--	Novel_mRNA	0.131988	0.216426	0.293226	0.264585	0.25052	0.25671
LNC_011131	XLOC_119125	--	intronic_lncRNA	0.829891	0.510902	0.396459	0.250578	0.485869	0.554144		Novel_006265	XLOC_090365	--	Novel_mRNA	0.336193	0.236082	0.370854	0.282903	0.314509	0.256768
LNC_007372	XLOC_081063	--	intronic_lncRNA	0.698107	0.363687	1.0855	0.668533	0.646816	0.555072		Novel_000144	XLOC_002886	--	Novel_mRNA	0.192659	0.219569	0.315625	0.226751	0.320367	0.256782
LNC_002977	XLOC_033374	--	intronic_lncRNA	0.608413	0.509864	0.479423	0.618212	0.471501	0.555257		ENSSSCT00000017599	gene-ENSSSCG00000016164	ENSSSCG00000016164	protein_coding	1.86713	2.72928	1.77239	0.487815	2.83083	0.256791
ENSSSCT00000089273	gene-ENSSSCG00000049811	ENSSSCG00000049811	lncRNA	0.342458	0.390939	0.514464	0.351143	0.398903	0.555697		ENSSSCT00000078426	gene-ENSSSCG00000005648	ENSSSCG00000005648	protein_coding	0.320386	0.427498	0.172126	0.699638	0.167837	0.256796
LNC_003218	XLOC_036373	--	intronic_lncRNA	0.453417	0.389426	0.906754	0.42006	0.748367	0.556467		Novel_002852	XLOC_043185	--	Novel_mRNA	0.280665	0.290111	0.349994	0.387063	0.217003	0.256933
ENSSSCT00000066444	gene-ENSSSCG00000041490	ENSSSCG00000041490	lncRNA	1.20016	0.721627	0.730048	1.22666	0.510542	0.556797		Novel_002536	XLOC_039142	--	Novel_mRNA	0.206038	0.274379	0.409009	0.403807	0.289789	0.256939
LNC_008089	XLOC_088681	--	intronic_lncRNA	0.654703	0.436378	0.7809	0.787979	0.405148	0.557429		Novel_002683	XLOC_040739	--	Novel_mRNA	0.334969	0.174583	0.370546	0.167838	0.243697	0.257025
LNC_004174	XLOC_046719	--	intronic_lncRNA	0.60593	0.445555	0.872773	0.813042	0.535232	0.557902		ENSSSCT00000088337	gene-ENSSSCG00000006845	ENSSSCG00000006845	protein_coding	0.346623	5.51217	0.442594	0.758311	0.242609	0.257039
LNC_010951	XLOC_117376	--	intronic_lncRNA	0.385672	0.357623	0.413206	0.621668	0.323446	0.558101		Novel_004078	XLOC_061744	--	Novel_mRNA	0.185684	0.236938	0.225335	0.197204	0.164009	0.257248
LNC_003467	XLOC_038462	--	intronic_lncRNA	0.595176	0.176227	1.70764	0.601498	0.849495	0.558305		ENSSSCT00000056409	gene-ENSSSCG00000014275	ENSSSCG00000014275	protein_coding	0.180633	0.127211	0.299107	0.193383	0.176674	0.25736
LNC_008198	XLOC_089905	--	lincRNA	0.694378	0.7268	0.892421	0.513064	0.164694	0.558328		Novel_004640	XLOC_067945	--	Novel_mRNA	0.279787	0.429677	0.580152	0.356198	0.191768	0.257807
LNC_008284	XLOC_090450	--	intronic_lncRNA	0.613584	0.153166	0.638023	0.436747	0.593251	0.558674		ENSSSCT00000068235	gene-ENSSSCG00000010743	ENSSSCG00000010743	protein_coding	0.514971	0.474128	0.439779	0.31281	0.353421	0.258018
LNC_008853	XLOC_095815	--	lincRNA	0.434016	0.803563	1.01162	0.640958	0.317857	0.559178		ENSSSCT00000061621	gene-ENSSSCG00000015944	ENSSSCG00000015944	protein_coding	0.2031	0.178362	0.257279	0.249583	0.269304	0.258041
LNC_006476	XLOC_071508	--	intronic_lncRNA	0.429888	0.412016	0.864701	0.428607	0.371439	0.560657		Novel_004947	XLOC_071951	--	Novel_mRNA	0.43253	0.160793	0.648272	0.175095	0.273046	0.258049
ENSSSCT00000075880	gene-ENSSSCG00000046151	ENSSSCG00000046151	lncRNA	0.692916	0.633768	0.746918	0.741524	0.804235	0.563045		Novel_001481	XLOC_024177	--	Novel_mRNA	0.255528	0.591458	0.1865	0.345221	0.404001	0.258119
LNC_006554	XLOC_072089	--	intronic_lncRNA	0.740894	0.302985	0.635669	0.120401	0.225711	0.563635		Novel_002682	XLOC_040715	--	Novel_mRNA	0.894035	1.11323	0.664126	0.349315	0.473114	0.25814
LNC_002555	XLOC_028054	--	intronic_lncRNA	0.294399	0.264158	0.5742	0.576913	0.286331	0.564954		Novel_002263	XLOC_035289	--	Novel_mRNA	0.178482	0.260195	0.278415	0.249289	0.143019	0.258282
LNC_006400	XLOC_070851	--	intronic_lncRNA	0.183424	0.599636	0.424492	0.655917	0.354642	0.564969		ENSSSCT00000043722	gene-ENSSSCG00000015045	ENSSSCG00000015045	protein_coding	0.954129	1.09825	0.882118	0.305092	1.18322	0.258365
LNC_010187	XLOC_108271	--	intronic_lncRNA	0.713657	0.674621	0.76533	0.754399	0.570586	0.566649		Novel_005581	XLOC_081179	--	Novel_mRNA	0.166898	0.212274	0.218336	0.33461	0.234007	0.258391
LNC_001775	XLOC_022197	--	intronic_lncRNA	0.362975	0.348475	0.836102	0.205126	0.168038	0.567572		ENSSSCT00000037686	gene-ENSSSCG00000031144	ENSSSCG00000031144	protein_coding	0.228391	0.124023	0.18851	0.317552	0.172539	0.258434
LNC_002806	XLOC_031638	--	intronic_lncRNA	0.761639	0.650207	0.739431	0.655994	0.648475	0.570109		Novel_009097	XLOC_127174	--	Novel_mRNA	0.351566	0.176598	0.273956	0.358353	0.488244	0.258455
LNC_001096	XLOC_013447	--	intronic_lncRNA	0.214638	0.256396	0.206095	0.200157	0.160702	0.571849		Novel_009257	XLOC_127684	--	Novel_mRNA	0.136726	0.46439	0.431976	0.327117	0.13765	0.258662
LNC_001566	XLOC_019031	--	antisense_lncRNA	0.384294	0.338611	0.544728	0.291002	0.24806	0.572609		Novel_002255	XLOC_035191	--	Novel_mRNA	0.161064	0.12454	0.108904	0.407218	0.24144	0.258721
ENSSSCT00000087938	gene-ENSSSCG00000046168	ENSSSCG00000046168	lncRNA	0.441978	0.538671	0.575059	0.760133	0.421994	0.573581		ENSSSCT00000062177	gene-ENSSSCG00000037835	ENSSSCG00000037835	protein_coding	2.55296	1.55973	1.04713	0.959794	0.558241	0.258786
ENSSSCT00000072626	gene-ENSSSCG00000048886	ENSSSCG00000048886	lncRNA	0.675029	0.355531	0.70164	0.552726	0.295789	0.574269		Novel_009304	XLOC_127763	--	Novel_mRNA	0.31196	0.160711	0.367192	0.169759	0.14244	0.258836
LNC_004232	XLOC_047363	--	intronic_lncRNA	0.283379	0.310646	0.435105	0.463059	0.277375	0.575665		ENSSSCT00000039931	gene-ENSSSCG00000013427	ENSSSCG00000013427	protein_coding	0.878977	0.925734	0.449714	1.17919	0.340605	0.258879
LNC_006925	XLOC_075469	--	intronic_lncRNA	0.677894	0.618067	0.623192	0.494272	0.614911	0.576147		Novel_008321	XLOC_121354	--	Novel_mRNA	0.332785	0.25942	0.40587	0.47022	0.131128	0.259024
LNC_008763	XLOC_095055	--	intronic_lncRNA	0.498556	0.213033	0.32442	0.386646	0.282077	0.576525		ENSSSCT00000077538	gene-ENSSSCG00000011364	ENSSSCG00000011364	protein_coding	0.291192	0.353839	0.339448	0.245943	0.105103	0.259091
LNC_004778	XLOC_054887	--	intronic_lncRNA	0.780068	1.17534	1.75756	0.637964	0.788974	0.57694		ENSSSCT00000023627	gene-ENSSSCG00000028052	ENSSSCG00000028052	protein_coding	0.518963	0.377345	0.216521	0.117724	0.280501	0.259105
ENSSSCT00000075195	gene-ENSSSCG00000043013	ENSSSCG00000043013	lncRNA	0.587333	0.458615	0.681106	0.93365	0.477405	0.577876		Novel_003981	XLOC_061278	--	Novel_mRNA	0.513491	0.574516	0.515604	0.244318	0.397348	0.259316
LNC_000206	XLOC_002650	--	lincRNA	0.320858	1.32719	0.902648	1.09617	0.463447	0.577891		Novel_004726	XLOC_068526	--	Novel_mRNA	0.455852	0.476558	0.428592	0.4623	0.380067	0.259476
LNC_003638	XLOC_040249	--	intronic_lncRNA	0.27893	0.257065	0.276221	0.824572	0.293223	0.577913		ENSSSCT00000000767	gene-ENSSSCG00000000705	ENSSSCG00000000705	protein_coding	0.122768	0.202304	0.410119	0.385109	0.131814	0.259497
LNC_005518	XLOC_061684	--	intronic_lncRNA	0.327952	2.12978	0.329004	0.86291	0.610511	0.578077		ENSSSCT00000088684	gene-ENSSSCG00000000720	ENSSSCG00000000720	protein_coding	0.326375	0.262793	0.30954	0.482022	0.23168	0.259539
LNC_003051	XLOC_034707	--	intronic_lncRNA	0.370042	0.433423	0.273536	0.894838	1.04748	0.578545		ENSSSCT00000061198	gene-ENSSSCG00000037512	ENSSSCG00000037512	protein_coding	0.182652	0.224159	0.243098	0.450637	0.180177	0.259552
LNC_002939	XLOC_033066	--	antisense_lncRNA	0.580497	0.646815	0.795805	0.755176	0.422472	0.578867		Novel_006128	XLOC_088564	--	Novel_mRNA	0.220314	0.249002	0.32477	0.292662	0.315836	0.259557
LNC_004068	XLOC_045138	--	lincRNA	0.534346	0.595985	0.864899	0.765864	0.773267	0.578936		ENSSSCT00000081282	gene-ENSSSCG00000026269	ENSSSCG00000026269	protein_coding	0.562645	0.580204	0.760163	0.393332	0.470746	0.259609
LNC_010536	XLOC_111779	--	intronic_lncRNA	0.342077	0.20651	0.650519	0.433068	0.55034	0.579627		ENSSSCT00000066576	gene-ENSSSCG00000032652	ENSSSCG00000032652	protein_coding	0.782234	0.170658	0.118292	0.203802	0.232788	0.259751
LNC_002769	XLOC_031230	--	antisense_lncRNA	0.31647	0.291179	0.311918	0.538404	0.414506	0.579913		Novel_007771	XLOC_111299	--	Novel_mRNA	0.247504	0.157409	0.339967	0.322079	0.193175	0.259839
LNC_004929	XLOC_056259	--	intronic_lncRNA	1.27139	0.852886	0.949144	0.588797	0.730107	0.580321		ENSSSCT00000061063	gene-ENSSSCG00000001723	ENSSSCG00000001723	protein_coding	2.22417	1.76873	0.324247	0.752115	0.295503	0.259875
LNC_008292	XLOC_090485	--	intronic_lncRNA	0.900594	0.642276	0.792518	0.716966	0.702826	0.580823		ENSSSCT00000073921	gene-ENSSSCG00000017127	ENSSSCG00000017127	protein_coding	0.503848	0.238931	0.474805	0.598859	0.45434	0.259894
LNC_002431	XLOC_027156	--	intronic_lncRNA	0.525543	0.353568	0.295838	0.995015	0.838686	0.581093		ENSSSCT00000054654	gene-ENSSSCG00000035798	ENSSSCG00000035798	protein_coding	0.279134	0.271294	0.123301	0.649678	0.240296	0.259914
LNC_001552	XLOC_018947	--	intronic_lncRNA	0.301268	0.64671	1.02435	0.419952	0.45784	0.58129		ENSSSCT00000039604	gene-ENSSSCG00000031905	ENSSSCG00000031905	protein_coding	10.5165	8.09946	2.91514	0.389108	5.38002	0.25994
LNC_003890	XLOC_042738	--	intronic_lncRNA	0.405413	0.233503	0.444126	0.710986	0.402491	0.582468		Novel_002249	XLOC_035090	--	Novel_mRNA	0.351618	0.239762	0.385914	0.354996	0.249373	0.259955
LNC_005936	XLOC_065982	--	intronic_lncRNA	0.188113	0.227411	0.601004	0.885892	0.591067	0.583568		Novel_004610	XLOC_067661	--	Novel_mRNA	0.223273	0.232832	0.472708	0.109998	0.105124	0.259981
LNC_005632	XLOC_062747	--	intronic_lncRNA	0.518476	0.751643	0.961637	0.298322	0.803161	0.583772		Novel_007240	XLOC_102898	--	Novel_mRNA	0.373185	0.439346	0.437803	0.3029	0.40909	0.260062
LNC_002898	XLOC_032426	--	intronic_lncRNA	0.481752	0.333656	0.707825	0.668536	0.275943	0.584268		ENSSSCT00000080954	gene-ENSSSCG00000011884	ENSSSCG00000011884	protein_coding	0.260449	0.252982	0.192616	0.22597	0.295224	0.260208
LNC_001751	XLOC_022034	--	intronic_lncRNA	1.05933	0.734299	0.730869	0.606111	0.911243	0.584914		Novel_002515	XLOC_038773	--	Novel_mRNA	0.272052	0.158655	0.391912	0.386121	0.290219	0.26031
ENSSSCT00000089760	gene-ENSSSCG00000045735	ENSSSCG00000045735	lncRNA	0.545402	0.808293	0.542701	0.633615	0.621652	0.585457		ENSSSCT00000038273	gene-ENSSSCG00000031713	ENSSSCG00000031713	protein_coding	0.504521	0.278969	0.135026	0.532514	0.300418	0.260394
ENSSSCT00000089740	gene-ENSSSCG00000049380	ENSSSCG00000049380	lncRNA	1.04829	1.09641	0.233245	0.88237	0.958781	0.586149		Novel_009228	XLOC_127574	--	Novel_mRNA	0.421551	0.638699	0.613799	3.95537	0.694749	0.260412
LNC_000905	XLOC_011596	--	intronic_lncRNA	0.487819	0.325346	0.646004	0.288482	0.266125	0.588665		ENSSSCT00000040862	gene-ENSSSCG00000023297	ENSSSCG00000023297	protein_coding	2.34196	3.12189	1.6626	2.37986	0.868501	0.260433
LNC_010466	XLOC_111114	--	intronic_lncRNA	0.529563	0.511481	0.45574	0.605688	0.37227	0.589984		Novel_000380	XLOC_007146	--	Novel_mRNA	0.145104	0.274409	0.50749	0.190548	0.417105	0.260445
LNC_005192	XLOC_058536	--	intronic_lncRNA	0.742751	1.20251	2.32433	0.367634	0.384468	0.59119		ENSSSCT00000090610	gene-ENSSSCG00000003339	ENSSSCG00000003339	protein_coding	0.125605	0.349411	0.323535	0.276912	0.215815	0.260596
ENSSSCT00000067688	gene-ENSSSCG00000047747	ENSSSCG00000047747	lncRNA	0.540227	0.294347	0.153527	0.477609	0.588417	0.591445		Novel_003716	XLOC_058331	--	Novel_mRNA	0.347752	0.257346	0.261551	0.374395	0.228985	0.260691
LNC_007341	XLOC_080647	--	lincRNA	0.288593	0.689586	1.32952	0.451567	0.290247	0.59222		ENSSSCT00000048320	gene-ENSSSCG00000026746	ENSSSCG00000026746	protein_coding	0.108864	0.140733	0.195995	0.394919	0.117875	0.260889
LNC_000764	XLOC_010093	--	intronic_lncRNA	0.102898	0.263192	0.347775	0.749495	0.322348	0.593342		Novel_009027	XLOC_126844	--	Novel_mRNA	0.78702	0.15797	0.260494	0.350438	0.413056	0.260934
LNC_003766	XLOC_041172	--	intronic_lncRNA	0.370746	0.240088	0.244413	0.415324	0.287531	0.593726		Novel_006949	XLOC_099405	--	Novel_mRNA	0.166514	0.21671	0.392745	0.252229	0.258372	0.261081
LNC_005281	XLOC_059325	--	antisense_lncRNA	0.647984	0.291181	0.864702	0.356564	0.645154	0.594165		Novel_005173	XLOC_075124	--	Novel_mRNA	0.137128	0.203083	0.275759	0.18009	0.193034	0.261285
LNC_012401	XLOC_132325	--	intronic_lncRNA	0.37466	0.400929	0.506069	0.31949	0.239133	0.594928		ENSSSCT00000044390	gene-ENSSSCG00000033766	ENSSSCG00000033766	protein_coding	0.298091	0.29568	0.211173	0.265311	0.184677	0.26134
LNC_008734	XLOC_094853	--	intronic_lncRNA	0.654021	0.822146	0.498162	0.522372	0.520133	0.595452		ENSSSCT00000081244	gene-ENSSSCG00000008414	ENSSSCG00000008414	protein_coding	0.332185	1.66635	0.458017	0.50609	0.258435	0.261461
LNC_010781	XLOC_114659	--	intronic_lncRNA	0.609331	0.345853	0.582725	0.440307	0.606916	0.59564		Novel_000663	XLOC_012827	--	Novel_mRNA	0.171107	0.22819	0.116295	0.303043	0.20506	0.261661
LNC_000881	XLOC_011297	--	intronic_lncRNA	0.190009	0.158919	0.239775	0.752853	0.181947	0.595641		ENSSSCT00000056549	gene-ENSSSCG00000024419	ENSSSCG00000024419	protein_coding	0.190076	0.193077	0.251307	0.246423	0.167299	0.261714
LNC_010211	XLOC_108572	--	intronic_lncRNA	0.8521	0.829576	0.756818	0.800329	0.652142	0.596219		Novel_002638	XLOC_040114	--	Novel_mRNA	0.197991	0.438668	0.337604	0.359451	0.416072	0.261752
LNC_003785	XLOC_041351	--	intronic_lncRNA	0.116727	0.264129	0.2474	0.211966	0.362259	0.596297		Novel_007621	XLOC_108692	--	Novel_mRNA	0.166789	0.390788	0.477951	0.16009	0.157035	0.261815
LNC_001525	XLOC_018654	--	intronic_lncRNA	0.706933	0.798598	1.06406	0.711984	1.10959	0.596815		ENSSSCT00000051755	gene-ENSSSCG00000039842	ENSSSCG00000039842	protein_coding	0.395787	0.32359	0.190508	0.325194	0.228665	0.261836
LNC_004356	XLOC_048934	--	antisense_lncRNA	0.252298	0.638762	0.394643	1.93255	0.611623	0.596892		Novel_000945	XLOC_017058	--	Novel_mRNA	0.140879	0.255532	0.172709	0.377909	0.228052	0.261838
LNC_008565	XLOC_093704	--	intronic_lncRNA	0.99691	0.734768	0.883964	0.626223	0.686933	0.597424		ENSSSCT00000038969	gene-ENSSSCG00000031771	ENSSSCG00000031771	protein_coding	2.01135	1.18703	1.9133	1.83169	1.96106	0.261859
LNC_010485	XLOC_111305	--	antisense_lncRNA	1.7451	1.16295	0.827698	1.57177	0.745711	0.598335		ENSSSCT00000044364	gene-ENSSSCG00000022804	ENSSSCG00000022804	protein_coding	0.265559	0.59142	0.314019	0.252037	0.214501	0.261865
LNC_007068	XLOC_076880	--	intronic_lncRNA	0.626991	0.525254	0.720439	0.635825	1.0214	0.598461		ENSSSCT00000010168	gene-ENSSSCG00000009283	ENSSSCG00000009283	protein_coding	0.706056	0.41863	0.208624	1.29811	0.524328	0.261896
LNC_000779	XLOC_010188	--	intronic_lncRNA	0.442092	0.606135	0.563789	0.239087	0.4963	0.599018		Novel_009598	XLOC_132825	--	Novel_mRNA	0.277917	0.257762	0.385912	0.338359	0.416345	0.26192
ENSSSCT00000070078	gene-ENSSSCG00000043319	ENSSSCG00000043319	lncRNA	0.712786	1.41972	0.675061	0.80419	0.699126	0.599041		ENSSSCT00000062897	gene-ENSSSCG00000015074	ENSSSCG00000015074	protein_coding	0.526807	0.470711	0.416558	0.849363	0.789086	0.262029
LNC_004054	XLOC_044722	--	intronic_lncRNA	0.412018	0.425897	0.384778	0.505882	0.387962	0.600279		Novel_003753	XLOC_058758	--	Novel_mRNA	0.161203	0.509035	0.472145	0.403036	0.406867	0.262123
LNC_008683	XLOC_094540	--	intronic_lncRNA	0.54752	0.264159	0.658875	0.351768	0.302813	0.600854		ENSSSCT00000027481	gene-ENSSSCG00000029626	ENSSSCG00000029626	protein_coding	0.289839	0.358457	0.773972	0.315714	0.137437	0.262125
LNC_011227	XLOC_120453	--	intronic_lncRNA	0.271467	0.603463	0.306464	0.362865	0.464299	0.600896		Novel_001378	XLOC_023736	--	Novel_mRNA	0.202416	0.602356	0.372365	0.30806	0.196126	0.262196
LNC_008463	XLOC_091912	--	intronic_lncRNA	0.708994	0.597091	0.258763	0.333327	0.58791	0.601138		ENSSSCT00000042241	gene-ENSSSCG00000015249	ENSSSCG00000015249	protein_coding	2.01187	2.46368	0.956391	1.69844	0.385532	0.262664
LNC_008404	XLOC_091559	--	antisense_lncRNA	0.183543	0.19817	0.316128	0.53188	0.275847	0.601236		Novel_007493	XLOC_107036	--	Novel_mRNA	0.55602	0.352194	0.334571	0.593352	0.241338	0.262678
LNC_005187	XLOC_058468	--	intronic_lncRNA	0.225823	0.968842	0.522489	0.371188	0.683673	0.601618		Novel_005438	XLOC_078317	--	Novel_mRNA	0.309804	0.31446	0.290714	0.201186	0.195316	0.262821
LNC_001908	XLOC_023185	--	intronic_lncRNA	0.995665	0.874534	0.819622	0.96567	0.525523	0.602117		ENSSSCT00000018627	gene-ENSSSCG00000017109	ENSSSCG00000017109	protein_coding	0.391628	0.223932	0.210444	0.568196	0.387828	0.262863
LNC_006815	XLOC_074709	--	intronic_lncRNA	0.53037	0.416227	0.129325	0.48044	0.679547	0.603291		Novel_001529	XLOC_024530	--	Novel_mRNA	0.440635	0.128202	0.248784	0.110264	0.272945	0.263032
ENSSSCT00000085781	gene-ENSSSCG00000046599	ENSSSCG00000046599	lncRNA	0.73737	0.437712	0.623939	0.940247	0.38073	0.604039		Novel_009498	XLOC_130506	--	Novel_mRNA	0.50324	0.714389	0.717082	0.713732	0.537137	0.263269
LNC_007756	XLOC_085094	--	intronic_lncRNA	0.627622	0.266458	0.364661	0.314084	0.341726	0.604322		Novel_003228	XLOC_049487	--	Novel_mRNA	0.169488	0.137057	0.260029	0.137976	0.314273	0.263281
ENSSSCT00000088819	gene-ENSSSCG00000050780	ENSSSCG00000050780	lncRNA	0.457069	0.364724	0.289539	0.320799	0.373874	0.605375		Novel_009076	XLOC_127028	--	Novel_mRNA	0.486923	0.380623	0.770395	0.27564	0.264227	0.263613
LNC_012527	XLOC_134092	--	intronic_lncRNA	0.297845	0.48731	0.132074	0.6783	0.343681	0.605394		ENSSSCT00000085452	gene-ENSSSCG00000017133	ENSSSCG00000017133	protein_coding	0.907102	0.968029	0.419834	1.07447	0.583663	0.264125
LNC_007069	XLOC_076880	--	intronic_lncRNA	0.426549	0.592734	0.511393	0.684421	0.32941	0.606461		ENSSSCT00000083705	gene-ENSSSCG00000003811	ENSSSCG00000003811	protein_coding	0.335472	0.594256	0.47843	0.55422	0.426506	0.264346
LNC_001880	XLOC_023022	--	intronic_lncRNA	0.637422	0.327355	0.490995	0.850925	0.683632	0.606938		Novel_009587	XLOC_132490	--	Novel_mRNA	0.38624	0.489767	0.562745	0.551156	0.148536	0.264435
LNC_005653	XLOC_062877	--	intronic_lncRNA	1.25999	1.01918	2.12403	0.474357	1.00075	0.607373		ENSSSCT00000055036	gene-ENSSSCG00000014044	ENSSSCG00000014044	protein_coding	0.240241	0.36937	0.774625	0.307348	0.720996	0.264445
LNC_001486	XLOC_018012	--	intronic_lncRNA	0.793579	0.145448	0.510467	0.545119	0.368821	0.607531		ENSSSCT00000089479	gene-ENSSSCG00000010706	ENSSSCG00000010706	protein_coding	0.142586	0.258003	0.166382	0.345962	0.16795	0.264667
LNC_009375	XLOC_100243	--	intronic_lncRNA	0.969026	0.651842	1.45056	0.525367	0.299644	0.608492		Novel_001081	XLOC_019813	--	Novel_mRNA	0.480133	1.00309	1.43688	0.353156	0.631688	0.264783
ENSSSCT00000080354	gene-ENSSSCG00000044246	ENSSSCG00000044246	lncRNA	0.202906	0.103334	0.261183	0.700545	0.142533	0.608518		Novel_007200	XLOC_101372	--	Novel_mRNA	0.217313	0.202841	0.419519	0.218643	0.249496	0.264868
LNC_010176	XLOC_108226	--	intronic_lncRNA	0.251935	0.613616	0.688737	0.39287	0.806731	0.609716		ENSSSCT00000064943	gene-ENSSSCG00000008066	ENSSSCG00000008066	protein_coding	0.105485	0.109806	0.152538	0.142959	0.179974	0.264928
LNC_002086	XLOC_024472	--	intronic_lncRNA	0.46753	0.529209	0.602106	0.433077	0.405201	0.609852		Novel_009008	XLOC_126769	--	Novel_mRNA	0.56344	0.753818	0.219826	0.525339	0.299011	0.265008
LNC_010261	XLOC_109007	--	lincRNA	0.297825	0.444396	0.293903	0.371482	0.275315	0.610172		Novel_005241	XLOC_075517	--	Novel_mRNA	0.20549	0.219599	0.157975	0.308412	0.255767	0.265072
LNC_005169	XLOC_058370	--	intronic_lncRNA	0.681226	0.275577	0.253401	0.564871	0.516904	0.610244		ENSSSCT00000052906	gene-ENSSSCG00000025041	ENSSSCG00000025041	protein_coding	0.398253	0.515234	0.396386	0.656668	0.541049	0.265233
LNC_011011	XLOC_117677	--	intronic_lncRNA	0.178159	0.206985	0.382609	0.474839	0.28194	0.610684		ENSSSCT00000058853	gene-ENSSSCG00000009489	ENSSSCG00000009489	protein_coding	1.21116	0.713515	0.285963	1.20868	0.607582	0.265254
LNC_007895	XLOC_086504	--	intronic_lncRNA	0.494622	0.762271	0.534406	0.458707	0.465692	0.61087		ENSSSCT00000082441	gene-ENSSSCG00000001905	ENSSSCG00000001905	protein_coding	0.368173	0.378522	0.258271	0.279328	0.45313	0.265276
LNC_010111	XLOC_107784	--	intronic_lncRNA	0.650587	0.416476	0.416586	0.692508	0.542197	0.611567		ENSSSCT00000022782	gene-ENSSSCG00000000612	ENSSSCG00000000612	protein_coding	0.503322	0.281179	2.15337	2.17546	0.340984	0.26539
ENSSSCT00000088344	gene-ENSSSCG00000044326	ENSSSCG00000044326	lncRNA	0.461966	0.493016	0.664053	0.777855	0.135938	0.612835		Novel_004905	XLOC_071470	--	Novel_mRNA	0.217609	0.204879	0.200986	0.197684	0.131058	0.26552
ENSSSCT00000074831	gene-ENSSSCG00000051232	ENSSSCG00000051232	lncRNA	2.41106	1.44441	0.849031	0.841479	0.918772	0.614083		Novel_002934	XLOC_045203	--	Novel_mRNA	0.221143	1.4243	0.346978	0.182926	0.682034	0.265708
LNC_011569	XLOC_124622	--	lincRNA	0.417513	0.472744	0.594903	0.660218	0.191013	0.614638		Novel_006709	XLOC_096124	--	Novel_mRNA	0.552837	0.38839	0.16091	0.38721	0.225155	0.265802
LNC_011537	XLOC_124198	--	intronic_lncRNA	0.152561	0.263245	0.308242	0.364459	0.441565	0.614872		ENSSSCT00000070198	gene-ENSSSCG00000039616	ENSSSCG00000039616	protein_coding	0.407521	0.855676	0.612282	0.491851	0.511554	0.265958
LNC_002506	XLOC_027690	--	lincRNA	0.123201	0.469454	0.424675	0.431741	0.43728	0.616151		Novel_006546	XLOC_094746	--	Novel_mRNA	0.565288	0.483502	0.578107	0.417665	0.503692	0.266139
LNC_000450	XLOC_005373	--	antisense_lncRNA	0.505216	0.361644	0.345562	0.62825	0.22185	0.616557		Novel_002735	XLOC_041188	--	Novel_mRNA	0.1151	0.259807	0.185222	0.4628	0.371798	0.266176
LNC_008405	XLOC_091559	--	antisense_lncRNA	0.407483	0.149097	0.401161	0.532105	0.275849	0.617659		ENSSSCT00000078355	gene-ENSSSCG00000041248	ENSSSCG00000041248	protein_coding	0.217546	0.244685	0.308406	0.290295	0.197022	0.266549
LNC_006016	XLOC_066473	--	intronic_lncRNA	0.392424	0.249131	0.335382	0.551978	0.310493	0.617821		ENSSSCT00000061995	gene-ENSSSCG00000034107	ENSSSCG00000034107	protein_coding	0.218471	0.166996	0.321847	0.313808	0.201289	0.266645
LNC_011982	XLOC_127457	--	lincRNA	0.467018	0.326388	0.73815	0.481208	0.454514	0.617985		ENSSSCT00000017419	gene-ENSSSCG00000015998	ENSSSCG00000015998	protein_coding	0.205367	0.148994	0.162216	0.237458	0.114707	0.266659
ENSSSCT00000075541	gene-ENSSSCG00000048792	ENSSSCG00000048792	lncRNA	0.784324	0.763154	0.753716	0.929891	1.19311	0.618297		ENSSSCT00000086436	gene-ENSSSCG00000003021	ENSSSCG00000003021	protein_coding	0.216115	0.429494	0.274571	1.16642	0.292944	0.266844
LNC_007777	XLOC_085330	--	lincRNA	0.483861	0.580558	0.416899	0.805303	0.451725	0.618345		Novel_006887	XLOC_098551	--	Novel_mRNA	0.282683	0.287088	0.216773	0.172741	0.250217	0.26693
LNC_010110	XLOC_107783	--	intronic_lncRNA	0.535582	0.550062	0.588555	0.647327	0.540126	0.618471		ENSSSCT00000039700	gene-ENSSSCG00000007469	ENSSSCG00000007469	protein_coding	0.165998	0.278309	0.307753	0.292103	6.81138	0.266981
ENSSSCT00000069597	gene-ENSSSCG00000050339	ENSSSCG00000050339	lncRNA	0.102031	0.133893	0.224488	0.383852	0.145686	0.61858		ENSSSCT00000022955	gene-ENSSSCG00000022004	ENSSSCG00000022004	protein_coding	0.388419	0.471225	0.309165	0.593776	0.659808	0.266989
LNC_009623	XLOC_102413	--	intronic_lncRNA	0.296162	0.115559	0.906775	0.210168	0.189225	0.620163		Novel_004315	XLOC_063575	--	Novel_mRNA	0.229896	0.378996	0.450714	0.301818	0.354385	0.267014
ENSSSCT00000085032	gene-ENSSSCG00000051668	ENSSSCG00000051668	lncRNA	0.173943	0.417095	0.69207	0.420852	0.138677	0.620218		Novel_005151	XLOC_074950	--	Novel_mRNA	0.183915	0.165821	0.298282	0.220996	0.224681	0.26703
LNC_000561	XLOC_006693	--	intronic_lncRNA	0.410917	0.411554	0.452981	0.555266	0.66262	0.621294		Novel_002222	XLOC_034761	--	Novel_mRNA	0.711709	0.390837	2.5504	1.41285	0.503268	0.267076
LNC_009482	XLOC_100939	--	antisense_lncRNA	0.410115	0.383683	0.389491	0.580071	0.178645	0.621956		Novel_001828	XLOC_027910	--	Novel_mRNA	0.120717	0.113779	0.240307	0.244731	0.265407	0.267229
LNC_008914	XLOC_096213	--	intronic_lncRNA	0.538037	0.681247	1.19152	0.860339	0.556531	0.622189		ENSSSCT00000057222	gene-ENSSSCG00000030222	ENSSSCG00000030222	protein_coding	0.281469	0.160964	0.158645	0.606009	6.29191	0.267238
LNC_010570	XLOC_112245	--	intronic_lncRNA	0.638346	0.664447	0.752155	0.826483	0.629762	0.622571		Novel_006878	XLOC_098472	--	Novel_mRNA	0.332446	0.478892	0.334848	0.41451	0.254919	0.267537
LNC_000654	XLOC_008433	--	intronic_lncRNA	0.774919	0.652799	0.766777	0.660079	0.189846	0.624086		Novel_007475	XLOC_106801	--	Novel_mRNA	0.169693	0.161302	0.14336	0.406498	0.229271	0.26766
LNC_005038	XLOC_057205	--	intronic_lncRNA	0.713673	0.571528	0.78728	0.361585	0.513853	0.62447		ENSSSCT00000075685	gene-ENSSSCG00000006088	ENSSSCG00000006088	protein_coding	0.112271	0.187809	0.164911	0.369636	0.232657	0.267708
LNC_000921	XLOC_011721	--	lincRNA	0.255544	0.13734	0.156183	0.724941	0.223089	0.625542		Novel_009546	XLOC_132033	--	Novel_mRNA	0.85789	0.346141	0.228553	0.280852	0.358461	0.267771
LNC_006645	XLOC_072661	--	intronic_lncRNA	0.27533	0.263598	0.595703	0.794955	0.501393	0.626554		ENSSSCT00000031851	gene-ENSSSCG00000029154	ENSSSCG00000029154	protein_coding	0.214324	0.391226	0.204701	0.289783	0.238935	0.267789
LNC_008073	XLOC_088521	--	lincRNA	0.661629	0.523688	0.389942	1.0067	0.200118	0.626738		ENSSSCT00000075817	gene-ENSSSCG00000001972	ENSSSCG00000001972	protein_coding	0.181989	0.304802	0.264926	0.397323	0.411835	0.267793
LNC_001452	XLOC_017679	--	intronic_lncRNA	0.513773	0.602055	0.243709	0.509038	0.374923	0.627178		ENSSSCT00000038489	gene-ENSSSCG00000034816	ENSSSCG00000034816	protein_coding	0.28525	0.310227	0.324635	0.17781	0.136758	0.267834
ENSSSCT00000059380	gene-ENSSSCG00000035996	ENSSSCG00000035996	lncRNA	0.366306	0.188431	0.528287	0.640628	0.652763	0.627603		Novel_006872	XLOC_098443	--	Novel_mRNA	0.231022	0.325271	0.169849	0.270375	0.317232	0.267857
LNC_010397	XLOC_110440	--	intronic_lncRNA	0.323292	0.307895	0.514403	0.151186	0.669925	0.627642		Novel_007260	XLOC_103340	--	Novel_mRNA	0.966009	0.893711	0.684393	0.512265	0.411178	0.267964
LNC_010298	XLOC_109336	--	intronic_lncRNA	0.158029	0.514565	0.309112	0.217021	0.672315	0.628096		Novel_000832	XLOC_015445	--	Novel_mRNA	0.379405	0.261486	0.391816	0.375546	0.207161	0.268135
LNC_009948	XLOC_106154	--	intronic_lncRNA	0.562795	0.484397	0.534136	0.992183	0.850856	0.628294		ENSSSCT00000058599	gene-ENSSSCG00000040956	ENSSSCG00000040956	protein_coding	0.447647	0.333007	0.400395	0.537097	0.25944	0.268193
LNC_009594	XLOC_101923	--	intronic_lncRNA	0.785211	0.811424	0.507806	0.723629	0.333728	0.629326		ENSSSCT00000075529	gene-ENSSSCG00000040709	ENSSSCG00000040709	protein_coding	0.387405	0.295496	0.221634	0.236052	0.10414	0.268248
LNC_001490	XLOC_018069	--	intronic_lncRNA	0.272559	0.401614	0.782059	0.238284	0.730272	0.630286		Novel_003048	XLOC_046960	--	Novel_mRNA	2.08946	1.19776	0.783668	0.447795	0.64666	0.268334
LNC_009021	XLOC_097099	--	intronic_lncRNA	0.567871	0.768947	0.56753	0.730574	0.293049	0.631037		Novel_005019	XLOC_072519	--	Novel_mRNA	0.372459	0.23819	0.185009	0.229553	0.285504	0.268337
LNC_001351	XLOC_016551	--	intronic_lncRNA	0.467409	0.201532	0.751778	0.382629	0.561212	0.631236		ENSSSCT00000008956	gene-ENSSSCG00000008179	ENSSSCG00000008179	protein_coding	0.341815	0.439206	0.428713	0.450604	0.399245	0.268423
LNC_000531	XLOC_006518	--	intronic_lncRNA	0.462756	0.450652	0.873442	0.483493	0.336572	0.631851		Novel_008831	XLOC_126057	--	Novel_mRNA	17.1523	24.1008	12.072	0.551066	7.75843	0.268439
LNC_000451	XLOC_005374	--	intronic_lncRNA	0.489241	0.948181	1.40905	0.74801	0.705339	0.631853		ENSSSCT00000042399	gene-ENSSSCG00000000278	ENSSSCG00000000278	protein_coding	0.239202	0.272168	0.192287	0.128407	0.28981	0.268577
LNC_004799	XLOC_055077	--	antisense_lncRNA	0.313448	0.560087	1.35338	0.22006	0.451377	0.6325		ENSSSCT00000017406	gene-ENSSSCG00000015985	ENSSSCG00000015985	protein_coding	0.219292	0.260169	0.625305	0.188174	0.237191	0.268759
ENSSSCT00000088711	gene-ENSSSCG00000043831	ENSSSCG00000043831	lncRNA	0.491159	0.674192	0.666252	0.378387	0.617981	0.632777		ENSSSCT00000003632	gene-ENSSSCG00000003271	ENSSSCG00000003271	protein_coding	0.115024	0.157142	0.302346	0.305602	0.103333	0.268831
LNC_000870	XLOC_011171	--	intronic_lncRNA	0.28829	0.571403	0.517657	0.940633	0.293405	0.632797		Novel_003312	XLOC_050681	--	Novel_mRNA	0.225957	0.271532	0.172821	0.379124	0.153273	0.269011
LNC_000364	XLOC_004396	--	intronic_lncRNA	0.233645	0.46015	0.389989	0.422989	0.409191	0.635869		Novel_000431	XLOC_008523	--	Novel_mRNA	0.266364	0.465929	0.57107	0.231862	0.17832	0.269081
LNC_010693	XLOC_113590	--	intronic_lncRNA	0.797774	0.567165	0.634316	0.894415	0.45011	0.636444		ENSSSCT00000005305	gene-ENSSSCG00000004806	ENSSSCG00000004806	protein_coding	0.404622	0.215787	0.423471	0.408113	0.289303	0.269165
LNC_010891	XLOC_116308	--	antisense_lncRNA	0.750358	0.378724	0.45675	0.614018	0.454125	0.637979		ENSSSCT00000038387	gene-ENSSSCG00000039707	ENSSSCG00000039707	protein_coding	0.165123	0.155957	0.193945	0.398999	1.52659	0.269209
LNC_004456	XLOC_050362	--	antisense_lncRNA	0.637453	0.345375	0.748459	0.280211	0.26001	0.639477		ENSSSCT00000062594	gene-ENSSSCG00000022912	ENSSSCG00000022912	protein_coding	1.20389	4.03865	10.7518	1.38348	2.77429	0.269263
LNC_012226	XLOC_129889	--	intronic_lncRNA	0.630515	0.639976	0.381689	0.578643	0.626373	0.63953		Novel_009115	XLOC_127363	--	Novel_mRNA	0.257109	0.246504	0.163858	0.123683	0.273734	0.269284
ENSSSCT00000068163	gene-ENSSSCG00000045299	ENSSSCG00000045299	lncRNA	6.01724	4.25087	2.70603	0.40425	0.39078	0.639607		Novel_004819	XLOC_070475	--	Novel_mRNA	0.429815	0.312556	0.34946	0.164765	0.153224	0.26941
LNC_009816	XLOC_104890	--	intronic_lncRNA	0.411864	0.651481	0.260816	0.344317	0.44367	0.640073		ENSSSCT00000062686	gene-ENSSSCG00000005373	ENSSSCG00000005373	protein_coding	0.426914	0.217557	0.181687	0.347007	0.219476	0.269466
ENSSSCT00000013696	gene-ENSSSCG00000012527	ENSSSCG00000012527	lncRNA	0.909267	0.480607	0.2562	1.03896	0.639878	0.640427		Novel_000870	XLOC_016053	--	Novel_mRNA	0.528047	0.347068	0.721043	0.464714	0.631462	0.269508
ENSSSCT00000076899	gene-ENSSSCG00000044555	ENSSSCG00000044555	lncRNA	0.319809	0.505913	0.508228	0.931332	0.173704	0.640734		ENSSSCT00000033693	gene-ENSSSCG00000011641	ENSSSCG00000011641	protein_coding	0.494095	0.458433	0.483064	0.739176	0.79585	0.269662
LNC_007786	XLOC_085393	--	intronic_lncRNA	0.408024	0.655028	0.669053	0.41046	1.05118	0.641925		ENSSSCT00000079627	gene-ENSSSCG00000024696	ENSSSCG00000024696	protein_coding	1.80553	2.07228	1.77943	0.783548	0.600864	0.269706
LNC_007799	XLOC_085498	--	intronic_lncRNA	1.37651	1.18492	1.61742	0.966552	1.15352	0.642138		ENSSSCT00000076128	gene-ENSSSCG00000015084	ENSSSCG00000015084	protein_coding	1.86028	1.64167	0.119672	1.82122	1.93697	0.269779
LNC_007865	XLOC_086225	--	intronic_lncRNA	0.170061	0.45043	0.671163	0.355371	0.366911	0.64283		Novel_000290	XLOC_005641	--	Novel_mRNA	0.303579	0.375952	0.462057	0.261774	0.589399	0.269862
LNC_001296	XLOC_015464	--	antisense_lncRNA	0.734291	0.990166	0.684033	1.44509	0.202503	0.643008		ENSSSCT00000069330	gene-ENSSSCG00000023818	ENSSSCG00000023818	protein_coding	0.17477	0.101189	0.136255	0.215547	0.360667	0.269884
LNC_002508	XLOC_027694	--	lincRNA	0.348576	0.52062	0.453808	0.515606	0.521846	0.643615		Novel_008243	XLOC_120050	--	Novel_mRNA	0.12981	0.487956	0.426283	0.44208	0.399099	0.269902
LNC_001297	XLOC_015495	--	intronic_lncRNA	0.384886	0.203349	0.358436	0.438611	0.550308	0.644222		ENSSSCT00000040404	gene-ENSSSCG00000029687	ENSSSCG00000029687	protein_coding	0.421759	0.273794	0.189271	0.709069	0.300412	0.26999
LNC_000695	XLOC_009174	--	intronic_lncRNA	0.7017	0.49143	0.522016	0.537313	0.625226	0.64423		Novel_004686	XLOC_068186	--	Novel_mRNA	0.322462	0.293241	0.633465	0.342247	0.336059	0.270002
LNC_008208	XLOC_089977	--	intronic_lncRNA	0.282687	0.416111	0.634775	0.84777	0.748799	0.644686		ENSSSCT00000079166	gene-ENSSSCG00000029430	ENSSSCG00000029430	protein_coding	0.743134	1.91215	0.416304	0.276864	1.75746	0.270162
LNC_003169	XLOC_035810	--	antisense_lncRNA	0.210416	0.487493	0.261178	1.02239	0.359996	0.647421		Novel_005498	XLOC_078949	--	Novel_mRNA	0.322354	0.204816	0.165732	0.374983	0.112601	0.270316
LNC_005317	XLOC_059717	--	intronic_lncRNA	0.510938	0.200664	0.632926	0.78852	0.547362	0.647593		Novel_005026	XLOC_072594	--	Novel_mRNA	0.757952	0.792895	0.821579	0.851236	0.582261	0.270333
LNC_009765	XLOC_104656	--	antisense_lncRNA	0.196196	1.65858	0.365028	0.399325	2.11837	0.647633		ENSSSCT00000088689	gene-ENSSSCG00000024564	ENSSSCG00000024564	protein_coding	0.160149	6.25781	0.186299	5.33312	3.00983	0.27036
ENSSSCT00000087772	gene-ENSSSCG00000046495	ENSSSCG00000046495	lncRNA	0.37198	0.721535	1.12593	0.790174	0.622691	0.647899		Novel_000283	XLOC_005484	--	Novel_mRNA	0.429456	0.492357	0.455572	0.570852	0.262674	0.270545
LNC_007384	XLOC_081199	--	intronic_lncRNA	0.610439	0.704345	0.582768	1.00535	0.246799	0.649215		Novel_008616	XLOC_125207	--	Novel_mRNA	0.209051	0.281412	0.164353	0.581107	0.285734	0.270565
LNC_012239	XLOC_129948	--	intronic_lncRNA	0.448213	0.589262	0.959823	0.756224	0.529067	0.649395		ENSSSCT00000075945	gene-ENSSSCG00000016020	ENSSSCG00000016020	protein_coding	0.391935	0.390949	0.318263	0.422561	0.344669	0.270598
LNC_008014	XLOC_087825	--	intronic_lncRNA	0.657581	0.220195	1.13602	0.723544	0.58917	0.649964		ENSSSCT00000089590	gene-ENSSSCG00000035842	ENSSSCG00000035842	protein_coding	1.17603	0.450406	1.23728	0.323467	0.302408	0.270641
ENSSSCT00000089312	gene-ENSSSCG00000047048	ENSSSCG00000047048	lncRNA	0.245292	0.659075	0.772199	0.696181	0.125542	0.649979		ENSSSCT00000030848	gene-ENSSSCG00000022312	ENSSSCG00000022312	protein_coding	0.16659	0.110078	0.136595	0.331706	0.322415	0.270673
ENSSSCT00000082508	gene-ENSSSCG00000045831	ENSSSCG00000045831	lncRNA	0.847503	0.472212	0.659841	0.951985	0.778875	0.650738		Novel_003570	XLOC_056263	--	Novel_mRNA	0.291707	0.114607	0.132564	0.346841	0.169017	0.270687
LNC_000671	XLOC_008629	--	intronic_lncRNA	0.683535	0.233771	0.743651	0.424389	1.08889	0.653351		ENSSSCT00000042804	gene-ENSSSCG00000016193	ENSSSCG00000016193	protein_coding	0.365602	0.885832	0.531697	0.103989	0.162841	0.27087
LNC_006483	XLOC_071572	--	intronic_lncRNA	0.624493	0.735321	0.494161	0.225187	0.524117	0.653353		ENSSSCT00000029121	gene-ENSSSCG00000030538	ENSSSCG00000030538	protein_coding	0.401265	0.420881	0.222571	0.475618	0.423865	0.271003
LNC_012421	XLOC_132833	--	intronic_lncRNA	0.524365	0.599569	0.392343	0.34242	0.381934	0.653818		Novel_009460	XLOC_129467	--	Novel_mRNA	0.303425	0.219951	0.378877	0.267453	0.569156	0.271035
LNC_005967	XLOC_066171	--	intronic_lncRNA	0.989783	1.45285	0.819893	1.08177	0.746737	0.654004		Novel_002030	XLOC_032219	--	Novel_mRNA	0.309364	0.153155	0.321723	0.234411	0.183955	0.271037
LNC_000439	XLOC_005213	--	intronic_lncRNA	0.879099	0.657492	1.29609	0.904714	0.738813	0.654018		Novel_008221	XLOC_119830	--	Novel_mRNA	0.787086	0.277201	0.204612	0.11107	0.684537	0.271082
LNC_009932	XLOC_106002	--	intronic_lncRNA	1.43887	0.982154	1.38243	0.429359	0.955508	0.65446		ENSSSCT00000046365	gene-ENSSSCG00000040434	ENSSSCG00000040434	protein_coding	1.55471	1.29814	1.35994	0.701919	1.08333	0.271154
LNC_008230	XLOC_090087	--	lincRNA	0.606466	0.278643	0.978527	0.744433	0.324154	0.656565		ENSSSCT00000056872	gene-ENSSSCG00000037120	ENSSSCG00000037120	protein_coding	1.48637	0.531884	0.191927	1.17706	0.528425	0.271177
LNC_006031	XLOC_067024	--	intronic_lncRNA	0.313899	0.421938	0.928558	0.541739	0.523091	0.65731		Novel_004314	XLOC_063553	--	Novel_mRNA	0.31326	0.192665	0.210203	0.129647	0.17258	0.271233
LNC_006266	XLOC_069128	--	intronic_lncRNA	1.03892	1.50977	1.28513	0.936575	0.89527	0.657958		Novel_002110	XLOC_033113	--	Novel_mRNA	0.238856	0.34533	0.291662	0.102313	0.436825	0.271243
LNC_008214	XLOC_090005	--	intronic_lncRNA	0.865643	0.639675	1.27772	0.638785	0.661375	0.660333		ENSSSCT00000004394	gene-ENSSSCG00000003972	ENSSSCG00000003972	protein_coding	0.252834	0.221001	0.594912	0.126355	0.134062	0.271248
LNC_001004	XLOC_012626	--	intronic_lncRNA	1.24248	1.06734	1.01249	0.703714	0.997542	0.660751		ENSSSCT00000064722	gene-ENSSSCG00000004332	ENSSSCG00000004332	protein_coding	0.429406	0.415563	0.437272	0.631561	0.416867	0.271434
LNC_001352	XLOC_016583	--	intronic_lncRNA	0.68455	0.764631	0.57538	0.292442	0.294989	0.661016		ENSSSCT00000082747	gene-ENSSSCG00000006871	ENSSSCG00000006871	protein_coding	2.80205	2.14271	1.11885	2.60237	0.497619	0.271481
LNC_001702	XLOC_021169	--	intronic_lncRNA	0.403426	0.135431	0.246254	0.497779	0.604839	0.661361		Novel_001801	XLOC_027567	--	Novel_mRNA	0.393265	0.605805	0.771531	0.564576	0.76282	0.271507
LNC_005062	XLOC_057453	--	intronic_lncRNA	0.950925	1.0425	0.725652	1.09054	0.924179	0.661443		Novel_004685	XLOC_068185	--	Novel_mRNA	0.322782	0.425397	0.387515	0.16021	0.409116	0.271564
ENSSSCT00000082106	gene-ENSSSCG00000051512	ENSSSCG00000051512	lncRNA	0.225917	0.269229	0.258578	0.528784	0.413828	0.664154		ENSSSCT00000088052	gene-ENSSSCG00000048230	ENSSSCG00000048230	protein_coding	0.271029	0.304156	0.419764	0.481287	0.214796	0.271643
LNC_008317	XLOC_090635	--	intronic_lncRNA	1.04199	0.24013	0.390812	0.183138	0.223629	0.664733		ENSSSCT00000050181	gene-ENSSSCG00000023333	ENSSSCG00000023333	protein_coding	1.98527	6.51845	1.24548	3.62602	8.3908	0.271676
LNC_002651	XLOC_029698	--	intronic_lncRNA	0.454575	0.33113	0.170058	0.321415	0.18955	0.66552		ENSSSCT00000058104	gene-ENSSSCG00000002315	ENSSSCG00000002315	protein_coding	0.501531	0.119731	0.730595	0.51726	0.604504	0.271705
LNC_011327	XLOC_121814	--	lincRNA	0.523715	0.3039	0.291148	1.18477	1.17299	0.666197		ENSSSCT00000052555	gene-ENSSSCG00000008546	ENSSSCG00000008546	protein_coding	0.222972	0.28209	0.38249	1.84953	1.00384	0.271776
LNC_000786	XLOC_010232	--	antisense_lncRNA	0.375709	0.476571	0.469152	0.575879	0.492675	0.666914		Novel_004716	XLOC_068386	--	Novel_mRNA	0.294181	0.356179	0.431233	0.141061	0.215203	0.271793
LNC_011134	XLOC_119157	--	intronic_lncRNA	0.11573	0.225041	0.624282	1.09692	0.335054	0.667805		ENSSSCT00000043389	gene-ENSSSCG00000037637	ENSSSCG00000037637	protein_coding	1.61166	1.02313	0.522991	0.428929	1.09162	0.271871
LNC_009207	XLOC_099203	--	intronic_lncRNA	0.60771	0.716561	0.773863	0.794764	0.472634	0.668654		Novel_004697	XLOC_068212	--	Novel_mRNA	0.342205	0.159613	0.248671	0.499752	0.14717	0.272022
LNC_009466	XLOC_100813	--	intronic_lncRNA	0.961164	1.0316	1.112	0.574885	0.611058	0.669131		Novel_003006	XLOC_046499	--	Novel_mRNA	0.201263	0.191624	0.351327	0.120367	0.231436	0.272074
LNC_009420	XLOC_100553	--	intronic_lncRNA	0.666577	0.406481	0.740502	0.459901	0.501722	0.669163		Novel_004931	XLOC_071817	--	Novel_mRNA	0.181066	0.30304	0.186087	0.310872	0.132736	0.272148
ENSSSCT00000075274	gene-ENSSSCG00000050213	ENSSSCG00000050213	lncRNA	0.595517	0.495555	0.608174	0.386597	0.537195	0.670209		ENSSSCT00000084161	gene-ENSSSCG00000010742	ENSSSCG00000010742	protein_coding	0.165224	0.444192	0.257391	0.32893	0.141118	0.272159
LNC_008866	XLOC_095917	--	intronic_lncRNA	0.764081	0.324692	0.505276	0.693107	0.486673	0.670519		ENSSSCT00000012769	gene-ENSSSCG00000011664	ENSSSCG00000011664	protein_coding	0.793366	0.639349	0.361495	0.318683	0.273734	0.27224
LNC_002464	XLOC_027401	--	antisense_lncRNA	0.65769	0.473302	0.426281	0.204684	0.492144	0.670895		Novel_003457	XLOC_053705	--	Novel_mRNA	0.193451	0.194959	0.243235	0.297103	0.271196	0.272315
LNC_008595	XLOC_093965	--	intronic_lncRNA	0.958723	0.675174	1.24959	0.782034	0.581483	0.67096		ENSSSCT00000031513	gene-ENSSSCG00000006732	ENSSSCG00000006732	protein_coding	0.268446	0.111553	0.101644	0.418194	1.12888	0.272329
LNC_010185	XLOC_108261	--	antisense_lncRNA	0.596854	0.280184	0.573522	0.431114	0.131456	0.671497		Novel_001731	XLOC_026391	--	Novel_mRNA	0.4915	0.480894	0.674898	0.325768	0.117151	0.272333
ENSSSCT00000074247	gene-ENSSSCG00000045404	ENSSSCG00000045404	lncRNA	0.432923	0.282576	0.801697	0.824185	0.455167	0.672329		ENSSSCT00000086759	gene-ENSSSCG00000020799	ENSSSCG00000020799	protein_coding	0.544013	0.488904	0.443518	0.811088	0.438032	0.272338
LNC_002352	XLOC_026286	--	antisense_lncRNA	0.794491	0.578259	0.81386	0.133773	0.146012	0.67284		Novel_002992	XLOC_045871	--	Novel_mRNA	0.362566	0.284851	0.341527	0.286038	1.60296	0.27242
LNC_005521	XLOC_061685	--	intronic_lncRNA	0.580152	0.252793	0.228992	0.544603	0.227492	0.673743		Novel_000515	XLOC_010502	--	Novel_mRNA	0.20617	0.151787	0.34566	0.281343	0.28083	0.272426
LNC_008643	XLOC_094318	--	intronic_lncRNA	0.27425	0.434886	0.357503	0.18557	0.311018	0.673775		Novel_001785	XLOC_027415	--	Novel_mRNA	0.444461	0.37574	0.64025	0.818065	0.598583	0.272665
LNC_004219	XLOC_047218	--	intronic_lncRNA	0.55287	0.523083	0.798987	0.681609	0.812802	0.67415		ENSSSCT00000083039	gene-ENSSSCG00000004132	ENSSSCG00000004132	protein_coding	0.950275	0.186149	0.204963	0.40457	0.314436	0.272753
LNC_005715	XLOC_063277	--	antisense_lncRNA	0.306359	0.251547	0.220213	0.605019	1.42511	0.674448		Novel_007279	XLOC_103661	--	Novel_mRNA	0.187917	0.243938	0.16088	0.484266	0.250046	0.272846
LNC_002638	XLOC_029452	--	intronic_lncRNA	0.943311	0.701071	0.955801	0.554904	0.350105	0.674566		ENSSSCT00000040714	gene-ENSSSCG00000034173	ENSSSCG00000034173	protein_coding	0.448955	0.316915	0.480765	0.434218	0.422451	0.273018
ENSSSCT00000074057	gene-ENSSSCG00000048558	ENSSSCG00000048558	lncRNA	0.456342	0.720003	0.699938	0.535127	0.985488	0.675454		ENSSSCT00000035768	gene-ENSSSCG00000012110	ENSSSCG00000012110	protein_coding	0.226253	0.20487	0.431012	0.281705	0.224235	0.273082
LNC_005984	XLOC_066264	--	intronic_lncRNA	0.543077	0.417864	0.5542	0.432612	0.365173	0.677129		ENSSSCT00000037900	gene-ENSSSCG00000035901	ENSSSCG00000035901	protein_coding	14.3985	11.2046	12.4571	3.84068	11.2416	0.273097
ENSSSCT00000083724	gene-ENSSSCG00000042638	ENSSSCG00000042638	lncRNA	0.399378	0.662916	0.57152	0.464055	0.745543	0.678002		ENSSSCT00000074923	gene-ENSSSCG00000017707	ENSSSCG00000017707	protein_coding	0.311038	0.319382	0.301347	0.583501	0.209614	0.273276
LNC_008335	XLOC_090847	--	intronic_lncRNA	0.658881	0.672891	0.743304	0.704661	0.475938	0.678074		Novel_002198	XLOC_034581	--	Novel_mRNA	0.173995	0.379929	0.320808	0.233612	0.22362	0.273367
ENSSSCT00000077161	gene-ENSSSCG00000051095	ENSSSCG00000051095	lncRNA	0.480598	0.377332	0.513932	0.202436	0.280791	0.679362		Novel_000837	XLOC_015504	--	Novel_mRNA	0.159437	0.355944	0.221047	0.325406	0.402976	0.27346
LNC_001923	XLOC_023333	--	intronic_lncRNA	0.319098	0.665365	0.400481	0.530439	0.31751	0.681909		Novel_005704	XLOC_082616	--	Novel_mRNA	0.972511	0.314291	0.619499	0.388684	0.817378	0.273603
LNC_003737	XLOC_040919	--	intronic_lncRNA	0.446221	0.287079	0.326023	0.780564	0.518677	0.683659		Novel_002185	XLOC_034190	--	Novel_mRNA	0.178214	0.330445	0.142179	0.394616	0.575127	0.273723
LNC_009728	XLOC_104502	--	antisense_lncRNA	1.59421	0.509008	0.456375	1.15903	0.823393	0.685078		ENSSSCT00000036716	gene-ENSSSCG00000033894	ENSSSCG00000033894	protein_coding	0.276168	0.326835	0.587073	0.274877	0.216047	0.273782
LNC_012504	XLOC_133876	--	intronic_lncRNA	0.559135	0.324104	0.535697	0.134749	0.330603	0.685567		ENSSSCT00000085006	gene-ENSSSCG00000028531	ENSSSCG00000028531	protein_coding	0.138729	0.275557	0.281487	0.194459	0.401121	0.273859
[truncated: 36,579 more rows]

## Sheet: Table S2-3
Table S2-2. Novel lncRNAs identified
[truncated: 12,438 more rows]
