# Supplementary material for: Genome-wide characterization of lncRNAs and mRNAs in muscles with differential intramuscular fat contents
Source: Front Vet Sci. 2022 Aug 8;9:982258. doi: 10.3389/fvets.2022.982258 (PMC9393339; doi:10.3389/fvets.2022.982258)
Supplement: Supplementary Figure S1 — Efficiency of overexpressing or knockdown of CREB1 in preadipocytes. [file Data_Sheet_1.ZIP › Supplementary Materials/Table S3 Analysis of differentially expressed lncRNAs.xlsx]

## Sheet: Table S3-1
Table S3-1 Differentially expressed lncRNAs identified
transcript_id	gene_id	gene_name	feature_id	LT_FPKM	S_FPKM	log2(foldchange)	pvalue	qvalue	LT1	LT2	LT3	S1	S2	S3
LNC_007759	XLOC_085117	.	transcript	55.5547	214.702	1.80821	0.00297085	0.0405302	63.3286	36.8577	66.4779	303.493	54.5269	286.086
LNC_000398	XLOC_004746	.	transcript	3.27107	218.745	5.87329	3.37596e-06	0.000118623	0.258951	9.37033	0.183918	294.848	184.358	177.03
LNC_000886	XLOC_011302	.	transcript	254.873	132.6	-1.05816	1.97411e-13	7.01626e-11	269.1	246.731	248.787	158.462	117.411	121.926
LNC_011839	XLOC_126680	.	transcript	0	46.5111	27.7193	1.29154e-12	3.71494e-10	0	0	0	139.533	0	0
ENSSSCT00000085092	gene-ENSSSCG00000047852	ENSSSCG00000047852	transcript	9.23814	48.9545	2.2348	0.000297392	0.00641035	13.8575	8.3064	5.55055	78.9374	15.4027	52.5234
LNC_001217	XLOC_014485	.	transcript	0	14.8813	25.8249	3.83694e-11	7.36906e-09	0	0	0	44.6439	0	0
LNC_011843	XLOC_126681	.	transcript	86.7974	22.8834	-2.02819	0.00093559	0.0164278	84.6549	34.6843	141.053	40.2491	15.7183	12.6827
ENSSSCT00000079661	gene-ENSSSCG00000041566	ENSSSCG00000041566	transcript	2.38925	20.6943	2.97268	3.76872e-13	1.29481e-10	2.59434	2.6615	1.91192	21.3355	10.6242	30.1232
LNC_000208	XLOC_002651	.	transcript	22.497	8.83983	-1.47795	0.000167945	0.00398696	23.5492	19.7983	24.1436	14.5417	6.23651	5.74131
LNC_003602	XLOC_039881	.	transcript	3.70077	13.2081	1.76427	0.00314139	0.042205	4.02278	3.46528	3.61425	13.1989	21.9009	4.52454
LNC_010604	XLOC_112820	.	transcript	1.31028	10.1719	2.82338	0.000187428	0.00437064	1.04084	0.903833	1.98616	12.8724	1.68366	15.9595
LNC_000209	XLOC_002651	.	transcript	3.28475	12.7046	1.81639	1.34702e-06	4.99117e-05	2.87347	4.43314	2.54765	12.6742	8.89173	16.5478
ENSSSCT00000051883	gene-ENSSSCG00000036428	ENSSSCG00000036428	transcript	24.9091	8.19686	-1.73398	1.76103e-05	0.000542088	34.7499	22.6883	17.2891	11.6259	7.3296	5.63505
LNC_009304	XLOC_099678	.	transcript	19.8475	9.99788	-1.10682	3.34369e-07	1.32978e-05	22.9044	20.3807	16.2574	11.1694	9.49972	9.32453
LNC_006037	XLOC_067089	.	transcript	0	19.0664	12.9344	7.18921e-19	6.44341e-16	0	0	0	10.6601	6.96282	39.5764
ENSSSCT00000066501	gene-ENSSSCG00000044397	ENSSSCG00000044397	transcript	4.28322	15.5474	1.75924	0.000115835	0.00289082	4.58608	2.92263	5.34094	10.3125	10.5604	25.7692
LNC_012058	XLOC_127872	.	transcript	32.7118	4.64988	-2.93132	0.000223489	0.00506449	22.5597	11.6413	63.9344	8.9926	1.28414	3.67291
LNC_012135	XLOC_128557	.	transcript	2.59475	7.5803	1.42998	5.55293e-14	2.15977e-11	2.75847	2.1776	2.84817	8.52427	5.79522	8.42142
LNC_009470	XLOC_100847	.	transcript	0	7.08339	11.5919	7.89104e-22	1.06086e-18	0	0	0	7.31451	5.88014	8.05551
LNC_011854	XLOC_126681	.	transcript	0	2.42904	23.5738	1.60362e-09	1.62576e-07	0	0	0	7.28711	0	0
LNC_001563	XLOC_019028	.	transcript	2.87925	6.26286	1.01714	0.000703491	0.0130333	2.63504	2.04221	3.96049	6.98356	4.47284	7.33217
LNC_010540	XLOC_111812	.	transcript	0.428711	5.088	3.3798	2.89704e-06	0.000102906	0.403022	0.767443	0.115667	6.74913	2.99526	5.51962
ENSSSCT00000086311	gene-ENSSSCG00000042593	ENSSSCG00000042593	transcript	2.24316	5.01559	1.03636	5.12271e-05	0.00140487	2.64988	2.19751	1.88208	5.13324	4.18988	5.72365
ENSSSCT00000085474	gene-ENSSSCG00000044113	ENSSSCG00000044113	transcript	0.33005	4.27476	3.59144	7.93917e-06	0.000262975	0.716963	0.078747	0.194441	4.7078	5.56318	2.55329
ENSSSCT00000072673	gene-ENSSSCG00000041387	ENSSSCG00000041387	transcript	1.01259	7.20612	2.79645	0.000904758	0.0159973	1.44352	0.422008	1.17225	4.0807	15.0161	2.5216
LNC_003539	XLOC_039181	.	transcript	0.813892	2.70625	1.59952	3.62053e-07	1.43434e-05	0.984633	0.86631	0.590734	3.08776	2.19143	2.83955
ENSSSCT00000080518	gene-ENSSSCG00000046193	ENSSSCG00000046193	transcript	0.506439	2.05127	1.8744	0.000751207	0.0137201	0.901587	0.305928	0.311802	2.45282	1.53259	2.1684
ENSSSCT00000087593	gene-ENSSSCG00000049481	ENSSSCG00000049481	transcript	0.919137	2.2754	1.19231	0.000156669	0.00376531	0.987409	0.743148	1.02686	2.22344	1.50935	3.09341
ENSSSCT00000010566	gene-ENSSSCG00000009638	ENSSSCG00000009638	transcript	5.02966	2.63015	-1.02589	0.000428557	0.00867806	5.74628	4.81175	4.53095	2.12652	3.24676	2.51718
LNC_006217	XLOC_068387	.	transcript	9.75617	2.53831	-1.99439	0.00339625	0.0448976	12.1512	7.91998	9.1973	2.03269	4.72033	0.861902
ENSSSCT00000079266	gene-ENSSSCG00000045139	ENSSSCG00000045139	transcript	0.448803	3.12756	2.72998	1.5537e-06	5.72267e-05	0.537062	0.313642	0.495706	2.01806	5.22909	2.13552
LNC_000127	XLOC_001633	.	transcript	4.7351	2.151	-1.23105	0.000597052	0.0113714	4.66568	5.56408	3.97553	1.99103	2.65251	1.80945
LNC_001270	XLOC_015016	.	transcript	4.6657	1.68774	-1.58531	0.000184485	0.00431176	5.51513	5.61215	2.86983	1.88142	1.8459	1.3359
LNC_011359	XLOC_122095	.	transcript	2.44963	1.30273	-1.04772	0.0017567	0.0269707	2.31525	2.72608	2.30756	1.80851	0.905187	1.19451
LNC_009742	XLOC_104581	.	transcript	2.60019	1.31142	-1.10958	0.000298338	0.0064218	2.13304	2.93763	2.7299	1.80798	1.0788	1.04747
LNC_001378	XLOC_016862	.	transcript	3.48756	1.72949	-1.10687	9.63364e-10	1.10327e-07	3.28061	3.35194	3.83014	1.7809	1.80066	1.6069
LNC_006467	XLOC_071465	.	transcript	0.453438	1.28321	1.39193	0.0027965	0.0386287	0.386058	0.275534	0.698721	1.74587	0.819211	1.28456
ENSSSCT00000070241	gene-ENSSSCG00000036570	ENSSSCG00000036570	transcript	5.61042	1.47244	-2.00029	0.000468576	0.00934462	3.61471	2.57122	10.6453	1.73795	1.14488	1.5345
LNC_003519	XLOC_039108	.	transcript	0.324948	1.1655	1.6969	0.00101614	0.0175434	0.307677	0.23622	0.430948	1.66347	0.516045	1.31699
LNC_001464	XLOC_017823	.	transcript	0.229228	0.949416	1.86714	0.000781993	0.0141901	0.291968	0.206111	0.189605	1.5738	0.52021	0.754233
LNC_001223	XLOC_014493	.	transcript	0.644915	1.90568	1.44495	0.00175956	0.0270011	0.695018	0.518799	0.720927	1.51805	1.169	3.03
ENSSSCT00000081651	gene-ENSSSCG00000050163	ENSSSCG00000050163	transcript	0.447968	1.17134	1.26058	3.98732e-05	0.00112698	0.567884	0.363242	0.412777	1.49557	0.945585	1.07288
LNC_006342	XLOC_070168	.	transcript	2.99906	1.56214	-1.03475	0.000426537	0.00865132	2.80321	3.44516	2.7488	1.49123	1.88192	1.31327
LNC_009200	XLOC_099131	.	transcript	3.51097	1.55727	-1.28239	1.49801e-05	0.000468351	3.07185	3.8575	3.60356	1.45032	1.23297	1.98853
LNC_008225	XLOC_090083	.	transcript	0.0641963	0.801331	3.40351	3.49895e-05	0.00100223	0.024824	0.101248	0.066517	1.39909	0.440954	0.563948
LNC_004399	XLOC_049529	.	transcript	0.247837	1.40432	2.4041	0.00135444	0.0219328	0.22629	0.055034	0.462188	1.36124	0.837449	2.01429
LNC_000757	XLOC_010018	.	transcript	2.90502	1.03901	-1.59907	2.48589e-09	2.25084e-07	2.66471	3.14001	2.91034	1.34868	0.900577	0.867788
LNC_009272	XLOC_099490	.	transcript	0.000350333	0.480907	8.44484	0.000961471	0.0168012	0	0	0.001051	1.33122	0	0.1115
LNC_009842	XLOC_105148	.	transcript	0.442518	1.28943	1.40131	0.00144727	0.0231211	0.520492	0.535731	0.271331	1.32288	0.943959	1.60146
ENSSSCT00000091640	gene-ENSSSCG00000046108	ENSSSCG00000046108	transcript	0.0501807	1.66945	4.88219	0.000976279	0.0170023	0	0	0.150542	1.29703	0.870702	2.84062
LNC_007956	XLOC_086962	.	transcript	0	0.425687	21.471	3.93592e-08	1.95186e-06	0	0	0	1.27706	0	0
LNC_000549	XLOC_006653	.	transcript	0.36841	0.95814	1.23355	0.00137503	0.0221964	0.490446	0.327478	0.287307	1.26252	0.664152	0.947748
LNC_001719	XLOC_021543	.	transcript	0.00752933	0.6714	6.3655	0.000135397	0.00330696	0	0.022588	0	1.24017	0.056199	0.717832
ENSSSCT00000078187	gene-ENSSSCG00000050640	ENSSSCG00000050640	transcript	0.501902	1.24071	1.17955	0.000480551	0.00953119	0.534776	0.628246	0.342683	1.20903	1.14736	1.36573
LNC_007242	XLOC_079019	.	transcript	0	0.51309	8.404	0.00257251	0.036206	0	0	0	1.1936	0.34567	0
LNC_012137	XLOC_128559	.	transcript	0	0.58847	7.17623	2.72373e-05	0.000799056	0	0	0	1.17609	0.128411	0.460904
LNC_001056	XLOC_013143	.	transcript	1.85035	0.891815	-1.18537	0.0022754	0.0329776	1.96704	1.65441	1.9296	1.12806	0.489057	1.05833
ENSSSCT00000080343	gene-ENSSSCG00000038394	ENSSSCG00000038394	transcript	0.44167	1.08649	1.18833	9.34198e-07	3.54434e-05	0.409346	0.377151	0.538513	1.10706	0.825742	1.32667
ENSSSCT00000071796	gene-ENSSSCG00000047115	ENSSSCG00000047115	transcript	0.2254	0.904944	1.91228	1.13703e-05	0.000365091	0.214528	0.198825	0.262848	1.10197	1.06918	0.543672
LNC_012138	XLOC_128559	.	transcript	0	0.446272	6.57407	0.000743448	0.0136266	0	0	0	1.07363	0.068766	0.196417
LNC_005005	XLOC_056936	.	transcript	0.183137	0.779796	1.89907	0.000313673	0.0067145	0.249557	0.167122	0.132731	1.06924	0.398532	0.871619
ENSSSCT00000073357	gene-ENSSSCG00000047558	ENSSSCG00000047558	transcript	0.0386123	0.701442	3.99919	8.15938e-17	4.99596e-14	0.054227	0.024938	0.036672	1.03397	0.514001	0.55636
LNC_008005	XLOC_087687	.	transcript	0.155115	0.791506	2.13785	0.000896906	0.015893	0.177348	0.207351	0.080647	0.985474	0.664297	0.724746
LNC_001485	XLOC_018012	.	transcript	0.00455467	0.602131	6.31902	0.000322803	0.00687054	0	0.013664	0	0.967906	0.02143	0.817058
LNC_002607	XLOC_028653	.	transcript	0.003871	0.455668	6.60304	0.000106978	0.00269151	0.011613	0	0	0.961441	0.029517	0.376047
LNC_000383	XLOC_004678	.	transcript	0	0.314559	21.2013	5.81092e-08	2.69385e-06	0	0	0	0.943676	0	0
LNC_002790	XLOC_031407	.	transcript	0.244171	1.15086	2.16863	0.000986643	0.0171551	0.257964	0.236391	0.238159	0.941746	2.03159	0.479246
LNC_002805	XLOC_031637	.	transcript	0.110655	0.843461	2.82226	1.03467e-28	2.36986e-25	0.10505	0.102618	0.124297	0.933522	0.867727	0.729135
LNC_010074	XLOC_107239	.	transcript	0.00553367	0.509469	5.67813	3.49135e-05	0.00100098	0.016601	0	0	0.93311	0.344807	0.25049
LNC_012133	XLOC_128499	.	transcript	1.94061	1.02969	-1.01301	1.6121e-05	0.000500478	1.65698	1.9809	2.18394	0.882164	0.948285	1.25862
LNC_004355	XLOC_048916	.	transcript	0	0.293259	21.1495	6.21224e-08	2.86913e-06	0	0	0	0.879777	0	0
ENSSSCT00000072665	gene-ENSSSCG00000048733	ENSSSCG00000048733	transcript	0.074479	0.701404	3.06587	4.97792e-09	3.8577e-07	0.093467	0.07361	0.05636	0.875732	0.331259	0.897221
LNC_003470	XLOC_038462	.	transcript	0	0.289576	21.0947	6.78599e-08	3.09027e-06	0	0	0	0.868727	0	0
LNC_006312	XLOC_069971	.	transcript	0.338967	0.934177	1.35258	0.00255614	0.0360576	0.352859	0.39086	0.273181	0.856132	1.24585	0.700552
LNC_001205	XLOC_014449	.	transcript	0	0.357417	8.85906	0.00163533	0.0254805	0	0	0	0.84559	0	0.22666
LNC_011837	XLOC_126680	.	transcript	0	0.277448	20.8616	9.47138e-08	4.12195e-06	0	0	0	0.832343	0	0
LNC_011332	XLOC_121884	.	transcript	0	0.459407	6.58803	1.62368e-05	0.000503316	0	0	0	0.819838	0.294004	0.264378
LNC_000195	XLOC_002594	.	transcript	1.80449	0.613686	-1.65893	0.000396307	0.00814326	2.00613	1.96314	1.4442	0.773993	0.747671	0.319395
LNC_012136	XLOC_128559	.	transcript	0	0.296872	6.79437	0.000833701	0.0149399	0	0	0	0.749194	0.025072	0.116349
LNC_011783	XLOC_126299	.	transcript	0.108723	2.66394	4.26443	0.00256799	0.0361698	0.146207	0.155659	0.024304	0.748704	7.02876	0.214367
LNC_010421	XLOC_110605	.	transcript	0.145749	0.57663	1.82971	0.00363613	0.0472747	0.081208	0.264993	0.091047	0.744748	0.509291	0.47585
ENSSSCT00000071529	gene-ENSSSCG00000050859	ENSSSCG00000050859	transcript	0.00602367	0.641816	6.47579	1.53098e-06	5.64574e-05	0.018071	0	0	0.742303	0.441437	0.741709
LNC_001221	XLOC_014488	.	transcript	0.000431333	0.347884	6.99959	0.00326793	0.0434987	0.001294	0	0	0.738482	0	0.305171
LNC_003307	XLOC_037178	.	transcript	0.0621513	0.760578	3.47699	0.000787218	0.0142557	0.015259	0.050483	0.120712	0.721307	0.120859	1.43957
LNC_001491	XLOC_018069	.	transcript	0.060102	0.467355	2.66624	0.00309113	0.0417202	0.056791	0.067044	0.056471	0.719775	0.086056	0.596233
LNC_005675	XLOC_063055	.	transcript	0	0.588247	7.45649	4.63962e-08	2.23113e-06	0	0	0	0.717251	0.67594	0.371549
LNC_006193	XLOC_068262	.	transcript	0	0.234393	21.1426	6.32284e-08	2.91586e-06	0	0	0	0.703178	0	0
LNC_007554	XLOC_082616	.	transcript	0	0.231121	20.801	1.03219e-07	4.44519e-06	0	0	0	0.693363	0	0
LNC_008290	XLOC_090469	.	transcript	1.51443	0.669425	-1.30146	0.00216368	0.0317981	1.1262	1.88326	1.53385	0.691654	0.407738	0.908884
LNC_007361	XLOC_080852	.	transcript	0.169037	0.584282	1.61457	0.000548346	0.0106422	0.233291	0.149715	0.124105	0.677095	0.363737	0.712013
LNC_004499	XLOC_050755	.	transcript	1.92178	0.830515	-1.29059	0.000133074	0.00325924	1.43722	2.13146	2.19666	0.671486	0.961642	0.858418
LNC_010129	XLOC_107942	.	transcript	0.107724	0.463833	1.99775	0.00154359	0.0243382	0.102017	0.049229	0.171927	0.651388	0.300283	0.439827
LNC_007441	XLOC_081668	.	transcript	0	0.231416	8.20359	0.000136096	0.00332141	0	0	0	0.648972	0.022733	0.022544
LNC_002645	XLOC_029482	.	transcript	0.112511	0.562484	2.16125	0.000331731	0.0070353	0.16353	0.049427	0.124575	0.635589	0.321732	0.730132
ENSSSCT00000082189	gene-ENSSSCG00000042319	ENSSSCG00000042319	transcript	1.06076	0.535017	-1.10456	0.000476849	0.009476	0.784596	1.29834	1.09934	0.633854	0.430299	0.540899
LNC_010907	XLOC_116719	.	transcript	0.085627	0.410401	2.06838	0.00312764	0.0420667	0.079228	0.048151	0.129502	0.616008	0.224945	0.390251
ENSSSCT00000090735	gene-ENSSSCG00000045554	ENSSSCG00000045554	transcript	0.0542497	0.442006	2.9035	1.20349e-06	4.49706e-05	0.069919	0.017243	0.075587	0.613538	0.298759	0.413722
LNC_005715	XLOC_063277	.	transcript	0.259373	0.901526	1.69661	0.00276157	0.0382746	0.306359	0.251547	0.220213	0.605019	1.42511	0.674448
ENSSSCT00000086597	gene-ENSSSCG00000048933	ENSSSCG00000048933	transcript	3.38089	0.41033	-3.10725	0.000644831	0.0121098	3.51187	0.39243	6.23836	0.596776	0.383521	0.250692
ENSSSCT00000087746	gene-ENSSSCG00000048676	ENSSSCG00000048676	transcript	0	0.356502	7.29226	1.82553e-05	0.000558883	0	0	0	0.594733	0.057435	0.417337
LNC_000371	XLOC_004599	.	transcript	0.0668883	0.337817	2.13512	0.00329725	0.0438419	0.047352	0.05327	0.100043	0.590937	0.220022	0.202493
LNC_001756	XLOC_022073	.	transcript	2.54651	0.769986	-1.83986	9.10593e-07	3.45902e-05	2.65915	2.81049	2.1699	0.589703	0.612603	1.10765
LNC_002410	XLOC_026928	.	transcript	3.12658	0.350926	-3.29715	0.00282678	0.038947	4.39113	4.66062	0.327988	0.587091	0.417236	0.04845
LNC_007269	XLOC_079372	.	transcript	0.106029	0.392533	1.73864	0.003039	0.0412266	0.118456	0.040009	0.159622	0.561319	0.24206	0.37422
ENSSSCT00000084749	gene-ENSSSCG00000041050	ENSSSCG00000041050	transcript	0	0.757136	9.72141	0.000572221	0.0110076	0	0	0	0.550206	1.7212	0
LNC_003086	XLOC_034982	.	transcript	0.0394953	0.345578	2.92231	1.33149e-05	0.00042162	0.042765	0.039745	0.035976	0.540767	0.183418	0.312549
LNC_000090	XLOC_001101	.	transcript	0	0.466766	8.54606	2.3414e-07	9.45148e-06	0	0	0	0.534274	0.079444	0.786581
LNC_002608	XLOC_028653	.	transcript	0.000256333	0.244955	7.48744	0.000121908	0.00302165	0.000769	0	0	0.531396	0.005656	0.197813
LNC_003620	XLOC_039999	.	transcript	0.102118	0.370045	1.75353	0.00154148	0.0243122	0.124893	0.077541	0.103921	0.526404	0.385985	0.197747
LNC_010448	XLOC_110778	.	transcript	0.0690493	0.590149	2.97081	0.00184813	0.0280747	0.103847	0	0.103301	0.516514	0.71292	0.541013
LNC_002693	XLOC_030080	.	transcript	0.001648	0.51994	7.34309	2.69011e-11	5.3665e-09	0	0.004944	0	0.51133	0.576407	0.472083
LNC_002675	XLOC_029941	.	transcript	0.031197	0.298667	3.13171	5.45658e-05	0.00148589	0.009131	0.043467	0.040993	0.509144	0.207048	0.17981
LNC_008044	XLOC_088160	.	transcript	0.006536	0.454451	5.94755	4.89881e-05	0.00134945	0	0	0.019608	0.50895	0.109769	0.744635
LNC_006295	XLOC_069839	.	transcript	0.0413927	0.318645	2.68735	0.000407264	0.00833422	0.063016	0.036097	0.025065	0.501556	0.337703	0.116676
LNC_009931	XLOC_105998	.	transcript	1.28847	0.62074	-1.12772	0.00193519	0.0291466	1.21166	1.08206	1.57169	0.50055	0.672096	0.689575
LNC_009791	XLOC_104773	.	transcript	0	0.166059	20.7899	1.04862e-07	4.50649e-06	0	0	0	0.498177	0	0
LNC_001547	XLOC_018899	.	transcript	1.33771	0.468316	-1.60911	4.49439e-08	2.17653e-06	1.03344	1.53882	1.44088	0.46895	0.421109	0.51489
LNC_007281	XLOC_079755	.	transcript	0.0518893	0.392444	2.77283	1.33602e-07	5.5977e-06	0.035284	0.063092	0.057292	0.468275	0.218881	0.490176
LNC_003376	XLOC_037726	.	transcript	0.0979327	0.439881	2.04118	9.07685e-06	0.000296216	0.146597	0.056913	0.090288	0.466772	0.467137	0.385735
LNC_010182	XLOC_108233	.	transcript	0.0185123	0.268819	3.40168	0.00130033	0.0212344	0.016189	0.031776	0.007572	0.46326	0.05803	0.285168
LNC_000378	XLOC_004671	.	transcript	0	0.189973	5.8506	0.00323267	0.0432062	0	0	0	0.46216	0.050626	0.057132
LNC_007958	XLOC_086998	.	transcript	0	0.298402	6.83329	2.62012e-06	9.36611e-05	0	0	0	0.457962	0.152169	0.285075
LNC_012352	XLOC_131555	.	transcript	0.0177063	0.314737	3.87458	0.00347193	0.0455906	0.053119	0	0	0.44893	0.20124	0.294042
LNC_006799	XLOC_074636	.	transcript	0.005394	0.231859	4.97455	0.000621578	0.0117588	0	0	0.016182	0.448123	0.142908	0.104547
ENSSSCT00000022745	gene-ENSSSCG00000021146	ENSSSCG00000021146	transcript	0.104532	0.474703	2.11897	1.48705e-05	0.00046563	0.064551	0.107629	0.141416	0.44022	0.622596	0.361293
ENSSSCT00000087573	gene-ENSSSCG00000042815	ENSSSCG00000042815	transcript	1.2736	0.566943	-1.26896	0.00100384	0.0173891	1.5917	0.876132	1.35296	0.439074	0.473629	0.788126
ENSSSCT00000066742	gene-ENSSSCG00000045922	ENSSSCG00000045922	transcript	0.0170133	0.251191	3.71392	0.00224783	0.0326893	0	0.007277	0.043763	0.436382	0.087411	0.229781
LNC_010680	XLOC_113557	.	transcript	1.73882	0.20776	-3.21579	5.3503e-06	0.000181998	0.984166	2.21247	2.01981	0.434092	0.107128	0.08206
LNC_011353	XLOC_122084	.	transcript	0.0257493	0.298329	3.26281	0.000441239	0.00887474	0.050646	0	0.026602	0.425819	0.173582	0.295585
LNC_009184	XLOC_098963	.	transcript	0.0107813	0.246999	3.89507	0.0012786	0.0209516	0.003445	0	0.028899	0.423976	0.095379	0.221642
LNC_004400	XLOC_049534	.	transcript	0.00364233	0.206823	5.30704	0.00110213	0.0187151	0.010927	0	0	0.409288	0.049315	0.161866
ENSSSCT00000068163	gene-ENSSSCG00000045299	ENSSSCG00000045299	transcript	4.32471	0.478212	-3.28724	7.94699e-13	2.45729e-10	6.01724	4.25087	2.70603	0.40425	0.39078	0.639607
LNC_009865	XLOC_105297	.	transcript	0.0647593	0.365786	2.25166	0.00168348	0.0260796	0.07111	0.111914	0.011254	0.399037	0.327067	0.371254
LNC_001592	XLOC_019388	.	transcript	1.19173	0.43204	-1.5607	2.18067e-05	0.000656557	1.33149	1.34715	0.896558	0.398686	0.498454	0.398979
LNC_010040	XLOC_106854	.	transcript	1.16994	0.27745	-2.24433	0.00262538	0.036757	1.96587	1.01036	0.53358	0.391367	0.086679	0.354303
LNC_000691	XLOC_009151	.	transcript	0	0.240769	6.12816	0.000745903	0.0136576	0	0	0	0.391154	0.037009	0.294144
LNC_008287	XLOC_090465	.	transcript	0.0275507	0.246885	2.93847	0.00346231	0.0455082	0	0.035505	0.047147	0.385107	0.157324	0.198224
ENSSSCT00000080684	gene-ENSSSCG00000045171	ENSSSCG00000045171	transcript	0.079713	0.43939	2.36678	2.28213e-06	8.21965e-05	0.076822	0.095076	0.067241	0.38486	0.629459	0.303852
LNC_005906	XLOC_065802	.	transcript	19.6478	0.499513	-5.37939	2.07498e-05	0.000628717	55.1477	2.36729	1.42852	0.382767	0.804216	0.311555
ENSSSCT00000074737	gene-ENSSSCG00000050859	ENSSSCG00000050859	transcript	0.0208337	0.476973	4.26281	2.35751e-07	9.5103e-06	0.033133	0.029368	0	0.379281	0.621343	0.430294
LNC_012512	XLOC_134021	.	transcript	1.05706	0.397267	-1.47751	0.000173395	0.00409748	0.838481	1.12976	1.20293	0.378441	0.496998	0.316362
LNC_006893	XLOC_075301	.	transcript	0	0.247782	6.03883	5.39468e-05	0.00147098	0	0	0	0.377742	0.206998	0.158606
LNC_005908	XLOC_065809	.	transcript	0.719638	0.341898	-1.2	1.83881e-05	0.000562671	0.621654	0.899754	0.637506	0.373127	0.257001	0.395566
LNC_010753	XLOC_114321	.	transcript	0.0478743	0.505924	3.15533	7.33504e-05	0.00193686	0.013813	0.111177	0.018633	0.371688	0.501495	0.64459
LNC_005192	XLOC_058536	.	transcript	1.4232	0.447764	-1.74131	0.000914148	0.0161062	0.742751	1.20251	2.32433	0.367634	0.384468	0.59119
LNC_001705	XLOC_021259	.	transcript	0	0.274292	6.36816	0.000285134	0.00621406	0	0	0	0.36283	0.049454	0.410591
LNC_004368	XLOC_049197	.	transcript	2.53993	0.567849	-2.21783	1.31288e-05	0.000416152	2.70842	2.32358	2.58779	0.36177	0.955123	0.386653
ENSSSCT00000086084	gene-ENSSSCG00000044399	ENSSSCG00000044399	transcript	0.124303	0.609421	2.23739	0.000739956	0.0135828	0.044934	0.146101	0.181874	0.355566	0.828983	0.643714
LNC_001089	XLOC_013427	.	transcript	0	0.26792	5.52686	0.00103898	0.0178129	0	0	0	0.353357	0.097186	0.353217
LNC_006437	XLOC_071087	.	transcript	0.134038	0.301765	1.04295	0.000427001	0.00865791	0.138775	0.109733	0.153606	0.352981	0.236679	0.315635
LNC_003138	XLOC_035288	.	transcript	0.574723	0.275132	-1.17049	0.000180723	0.00423665	0.450911	0.616007	0.657251	0.350259	0.261809	0.213328
ENSSSCT00000089485	gene-ENSSSCG00000041335	ENSSSCG00000041335	transcript	0.011124	0.250824	4.50813	0.000501688	0.00986813	0	0	0.033372	0.349067	0.103987	0.299417
LNC_003623	XLOC_040011	.	transcript	0.0509557	0.349319	2.5531	8.92469e-05	0.00230255	0.045827	0.05201	0.05503	0.345004	0.370658	0.332294
LNC_005813	XLOC_064743	.	transcript	0.546594	0.262519	-1.18356	0.0019053	0.0287595	0.548097	0.436697	0.654989	0.340725	0.169142	0.27769
LNC_008348	XLOC_090939	.	transcript	1.01822	0.353802	-1.60626	8.46249e-05	0.00220075	0.594587	1.16376	1.29631	0.337704	0.344161	0.379542
LNC_009864	XLOC_105296	.	transcript	0.0829673	0.346522	1.9336	1.82691e-09	1.80768e-07	0.093634	0.077302	0.077966	0.333272	0.352642	0.353652
LNC_009686	XLOC_103256	.	transcript	1.31404	0.432955	-1.68785	0.000297139	0.00640713	1.66914	1.28637	0.986613	0.330883	0.579314	0.388669
LNC_008707	XLOC_094695	.	transcript	0.0455317	0.337374	2.75625	6.12496e-09	4.56912e-07	0.021406	0.055391	0.059798	0.320776	0.324165	0.36718
LNC_000086	XLOC_001056	.	transcript	0.00845667	0.200317	3.96403	0.00317575	0.042573	0	0	0.02537	0.316909	0.095927	0.188115
ENSSSCT00000079436	gene-ENSSSCG00000042575	ENSSSCG00000042575	transcript	0.0249413	0.225658	3.00256	6.88445e-07	2.65677e-05	0.025325	0.017783	0.031716	0.312718	0.100456	0.263801
LNC_003311	XLOC_037219	.	transcript	0.107969	0.325801	1.51165	0.00122181	0.0201869	0.066171	0.139185	0.118551	0.31139	0.366711	0.299303
LNC_011817	XLOC_126564	.	transcript	0	0.18031	5.49204	0.00382785	0.0490746	0	0	0	0.310241	0.018724	0.211964
LNC_007034	XLOC_076524	.	transcript	0.509135	0.203735	-1.44992	0.000375083	0.00777343	0.539691	0.494413	0.4933	0.307841	0.172333	0.131031
ENSSSCT00000072909	gene-ENSSSCG00000048033	ENSSSCG00000048033	transcript	0.0446123	0.310874	2.73103	0.000743055	0.0136235	0.008263	0.037168	0.088406	0.307268	0.363286	0.262067
LNC_000598	XLOC_007271	.	transcript	0	0.19953	9.39137	0.000662889	0.0123887	0	0	0	0.301029	0.29756	0
LNC_001684	XLOC_021001	.	transcript	0.007144	0.194047	3.93654	0.00242297	0.0346294	0.00732	0	0.014112	0.297279	0.099602	0.185261
LNC_006330	XLOC_070061	.	transcript	0.660991	0.247534	-1.48263	0.000139506	0.00339392	0.52862	0.750415	0.703939	0.296873	0.240684	0.205046
LNC_004108	XLOC_045765	.	transcript	0.762706	0.358538	-1.1817	0.00351128	0.045976	0.633687	0.805967	0.848464	0.291912	0.273569	0.510132
LNC_009469	XLOC_100814	.	transcript	0.0798513	0.298189	1.81427	4.29762e-07	1.68638e-05	0.071196	0.056054	0.112304	0.290003	0.32938	0.275183
LNC_002094	XLOC_024493	.	transcript	1.34684	0.378724	-1.92978	9.78921e-07	3.70492e-05	1.62371	1.08595	1.33087	0.282323	0.304376	0.549473
LNC_003215	XLOC_036323	.	transcript	0	0.278921	5.97854	4.36982e-05	0.00122224	0	0	0	0.279537	0.3339	0.223326
LNC_003505	XLOC_038962	.	transcript	0.0822437	0.437971	2.38503	0.00252864	0.0357595	0.066595	0.052635	0.127501	0.276166	0.843092	0.194656
ENSSSCT00000075287	gene-ENSSSCG00000046117	ENSSSCG00000046117	transcript	0.457183	0.218554	-1.17424	0.00359464	0.0468591	0.54263	0.37329	0.455629	0.276151	0.230927	0.148585
ENSSSCT00000080103	gene-ENSSSCG00000042377	ENSSSCG00000042377	transcript	0.094154	0.227987	1.13674	0.00380643	0.0488883	0.091403	0.078543	0.112516	0.273992	0.178149	0.231819
LNC_001392	XLOC_017001	.	transcript	0.443909	0.222889	-1.10729	0.0023419	0.0337594	0.510636	0.460655	0.360435	0.273177	0.207126	0.188364
LNC_011407	XLOC_122729	.	transcript	0.00668067	0.230314	4.32927	0.000681162	0.0126739	0.020042	0	0	0.27252	0.238847	0.179574
LNC_003185	XLOC_036073	.	transcript	0	0.179785	8.19682	0.000157491	0.00378088	0	0	0	0.271563	0.267786	5e-06
LNC_003820	XLOC_041788	.	transcript	0	0.214808	7.03446	2.23756e-07	9.05597e-06	0	0	0	0.271285	0.135347	0.237793
ENSSSCT00000069820	gene-ENSSSCG00000041276	ENSSSCG00000041276	transcript	0.023009	0.164151	2.69816	0.0019582	0.0294001	0.044994	0.007838	0.016195	0.26553	0.163104	0.063819
LNC_000669	XLOC_008624	.	transcript	0	0.250942	5.40308	0.000346101	0.00728756	0	0	0	0.26415	0.200475	0.2882
LNC_012168	XLOC_129096	.	transcript	0.602938	0.268006	-1.26929	0.00234748	0.0338083	0.546757	0.781258	0.4808	0.259933	0.224185	0.3199
LNC_002319	XLOC_026069	.	transcript	0.002977	0.157761	5.1298	0.00170141	0.0263113	0.003887	0	0.005044	0.259825	0.213048	0.000411
LNC_004432	XLOC_050043	.	transcript	0	0.158153	5.6724	0.000816972	0.0146784	0	0	0	0.257667	0.15647	0.060322
LNC_007581	XLOC_082791	.	transcript	0	0.131195	5.19608	0.00371508	0.0480142	0	0	0	0.255923	0.064798	0.072863
ENSSSCT00000082437	gene-ENSSSCG00000041187	ENSSSCG00000041187	transcript	1.29785	0.192311	-2.86367	0.000240918	0.00539618	1.55109	1.78904	0.553422	0.249672	0.269278	0.057982
LNC_010346	XLOC_109755	.	transcript	0.0496483	0.388853	2.82918	5.17191e-08	2.44154e-06	0.065563	0.029459	0.053923	0.248283	0.485686	0.43259
ENSSSCT00000080632	gene-ENSSSCG00000043361	ENSSSCG00000043361	transcript	0.005497	1.591	7.81227	1.68439e-06	6.16731e-05	0	0	0.016491	0.247726	0.572785	3.95249
LNC_009449	XLOC_100692	.	transcript	1.33218	0.409686	-1.81281	0.000277688	0.00607672	1.26559	1.47178	1.25916	0.246172	0.277315	0.70557
ENSSSCT00000089262	gene-ENSSSCG00000044335	ENSSSCG00000044335	transcript	0.57057	0.142962	-2.15469	0.00121891	0.0201443	0.415695	0.636378	0.659637	0.241669	0.040708	0.146509
ENSSSCT00000073472	gene-ENSSSCG00000042596	ENSSSCG00000042596	transcript	0.00550967	0.16554	4.48555	0.00159761	0.0249809	0.016529	0	0	0.240975	0.206158	0.049486
LNC_000244	XLOC_003196	.	transcript	0	0.206872	5.45412	0.000460074	0.00920773	0	0	0	0.240506	0.24998	0.13013
LNC_008043	XLOC_088159	.	transcript	0	0.439878	7.10162	9.53958e-06	0.000310172	0	0	0	0.240085	0.216921	0.862628
LNC_000515	XLOC_006402	.	transcript	0.00138	0.149848	5.38793	0.00146528	0.0233546	0.00414	0	0	0.239813	0.016877	0.192854
LNC_011927	XLOC_127203	.	transcript	0.0411957	0.241971	2.43779	0.00090907	0.0160487	0.031236	0.07279	0.019561	0.23757	0.363106	0.125238
LNC_002003	XLOC_023930	.	transcript	0	0.190961	6.30166	4.1732e-05	0.00117309	0	0	0	0.237187	0.079235	0.256461
ENSSSCT00000086080	gene-ENSSSCG00000045280	ENSSSCG00000045280	transcript	0.023906	0.268669	3.23587	0.000348756	0.00732602	0.02564	0.046078	0	0.236169	0.330577	0.23926
LNC_003454	XLOC_038431	.	transcript	1.2345	0.088769	-3.94294	0.00345576	0.0454377	0.6238	1.24965	1.83003	0.231058	0.035249	0
LNC_009179	XLOC_098881	.	transcript	0.00298767	0.169758	5.70601	8.65273e-05	0.00224173	0	0.008963	0	0.227346	0.041748	0.240181
LNC_012079	XLOC_127992	.	transcript	0.045967	0.217156	2.00808	0.00107098	0.0182909	0.060199	0.03554	0.042162	0.226569	0.113173	0.311727
LNC_009692	XLOC_103380	.	transcript	0	0.187162	4.94647	0.00231035	0.0333746	0	0	0	0.225999	0.202024	0.133462
LNC_010662	XLOC_113343	.	transcript	0.0371167	0.194091	2.11735	0.00236344	0.0339748	0.040307	0.040158	0.030885	0.225784	0.073636	0.282853
LNC_004397	XLOC_049529	.	transcript	0.0109383	0.216247	3.87876	0.00259937	0.0364494	0.017164	0	0.015651	0.225429	0.035188	0.388125
LNC_012369	XLOC_131922	.	transcript	0.712371	0.24068	-1.62441	0.00255161	0.0360184	0.515173	0.474151	1.14779	0.224002	0.310537	0.187501
LNC_008259	XLOC_090348	.	transcript	0	0.139941	5.94144	0.000556375	0.0107725	0	0	0	0.22398	0.037916	0.157926
LNC_002802	XLOC_031567	.	transcript	0.0804223	0.22233	1.33138	0.000138499	0.00337474	0.082583	0.090948	0.067736	0.221648	0.204275	0.241068
LNC_005401	XLOC_060925	.	transcript	0.566044	0.142998	-2.12375	0.000193611	0.00449111	0.638009	0.705681	0.354441	0.219516	0.130206	0.079272
LNC_001588	XLOC_019202	.	transcript	0.00421767	0.231893	4.43449	0.00194601	0.0292669	0	0.012653	0	0.218908	0.230888	0.245882
LNC_004582	XLOC_051648	.	transcript	0.662446	0.105271	-2.76459	0.00266448	0.0371788	0.588258	0.339518	1.05956	0.218642	0.080371	0.0168
LNC_001813	XLOC_022609	.	transcript	0.00654633	0.262906	4.70436	1.14856e-06	4.31002e-05	0.014059	0.004073	0.001507	0.215638	0.436475	0.136606
LNC_004823	XLOC_055198	.	transcript	0.715604	0.225102	-1.73691	0.000385365	0.00794921	0.883544	0.65072	0.612547	0.205964	0.294221	0.175121
ENSSSCT00000080719	gene-ENSSSCG00000049098	ENSSSCG00000049098	transcript	0.0805913	0.183366	1.0838	0.00125176	0.0206155	0.060924	0.081186	0.099664	0.205861	0.151123	0.193113
LNC_006911	XLOC_075441	.	transcript	0.709431	0.208436	-1.84178	1.54665e-08	9.6225e-07	0.599346	0.595919	0.933029	0.204481	0.207769	0.213057
LNC_010616	XLOC_112974	.	transcript	0.566699	0.145139	-2.09293	2.71633e-05	0.000797262	0.32069	0.787604	0.591804	0.204396	0.091549	0.139473
LNC_002643	XLOC_029472	.	transcript	0	0.148314	5.11273	0.00229843	0.0332646	0	0	0	0.203423	0.075867	0.165652
LNC_006404	XLOC_070903	.	transcript	0	0.138704	4.9639	0.00250151	0.0354532	0	0	0	0.201465	0.089072	0.125576
LNC_006698	XLOC_073313	.	transcript	0.0427177	0.19985	2.15438	0.00181681	0.0276873	0.029201	0.02946	0.069492	0.199429	0.299127	0.100994
LNC_001561	XLOC_019023	.	transcript	0	0.219817	5.61019	0.000523328	0.0102223	0	0	0	0.19936	0.114238	0.345852
LNC_002314	XLOC_026001	.	transcript	1.15824	0.249752	-2.22538	0.00010578	0.0026668	1.37537	0.637579	1.46178	0.197598	0.340583	0.211074
LNC_010978	XLOC_117466	.	transcript	0.797878	0.170964	-2.30687	0.00153554	0.0242371	0.992575	0.906328	0.494732	0.195966	0.26696	0.049965
ENSSSCT00000079901	gene-ENSSSCG00000047981	ENSSSCG00000047981	transcript	0.365074	0.147229	-1.39442	0.00184554	0.0280491	0.364594	0.350185	0.380444	0.191803	0.157556	0.092328
LNC_001442	XLOC_017506	.	transcript	0	0.255462	6.28415	0.00103142	0.017723	0	0	0	0.189008	0.542089	0.035289
LNC_001933	XLOC_023405	.	transcript	0	0.118094	6.16233	0.00136204	0.0220213	0	0	0	0.183257	0.01045	0.160574
ENSSSCT00000072359	gene-ENSSSCG00000041176	ENSSSCG00000041176	transcript	0.0525703	0.266008	2.23045	1.21268e-05	0.000386571	0.034564	0.059807	0.06334	0.181918	0.226457	0.38965
LNC_007309	XLOC_080148	.	transcript	0.504939	0.221347	-1.24813	0.00311183	0.0419473	0.38319	0.499753	0.631875	0.181354	0.284014	0.198672
ENSSSCT00000082919	gene-ENSSSCG00000050319	ENSSSCG00000050319	transcript	0.024309	0.186333	2.87072	1.79983e-05	0.000552383	0.007238	0.029479	0.03621	0.180442	0.128392	0.250164
LNC_009424	XLOC_100581	.	transcript	0.43262	0.135069	-1.82213	0.00144267	0.0230715	0.417505	0.597441	0.282913	0.179452	0.136502	0.089254
LNC_007487	XLOC_082039	.	transcript	0.315108	0.107161	-1.64031	0.00390634	0.049902	0.25973	0.300371	0.385222	0.177116	0.094903	0.049464
LNC_008053	XLOC_088241	.	transcript	0	0.382204	6.18113	0.000453608	0.00910485	0	0	0	0.175722	0.166032	0.804857
LNC_008486	XLOC_092178	.	transcript	0	0.133946	6.98676	4.0926e-06	0.000142108	0	0	0	0.174634	0.172163	0.055041
ENSSSCT00000086278	gene-ENSSSCG00000050105	ENSSSCG00000050105	transcript	0.43591	0.109453	-2.10618	0.00386667	0.0494788	0.219388	0.296199	0.792144	0.174129	0.040803	0.113426
LNC_007674	XLOC_084366	.	transcript	0.31134	0.117386	-1.52362	0.00385154	0.0493345	0.413037	0.264356	0.256628	0.172569	0.106864	0.072726
LNC_008243	XLOC_090193	.	transcript	1.3157	0.100626	-3.74816	0.00274662	0.0381065	0.348469	1.50047	2.09816	0.171919	0.129959	0
LNC_007019	XLOC_076299	.	transcript	0.0384703	0.244532	2.60739	2.39601e-05	0.000714782	0.023088	0.040881	0.051442	0.168763	0.385851	0.178982
ENSSSCT00000084346	gene-ENSSSCG00000047250	ENSSSCG00000047250	transcript	0.040508	0.114958	1.3864	0.00161058	0.0251456	0.03382	0.037804	0.0499	0.166589	0.069799	0.108486
LNC_002578	XLOC_028329	.	transcript	0	0.0924993	5.24742	0.00318133	0.0426306	0	0	0	0.165801	0.081926	0.029771
LNC_008286	XLOC_090461	.	transcript	0	0.144695	5.80741	0.00248014	0.0352186	0	0	0	0.165759	0.020721	0.247604
LNC_001170	XLOC_014099	.	transcript	0.00352033	0.201959	5.25765	0.000155644	0.00374382	0	0	0.010561	0.164329	0.157576	0.283972
LNC_012070	XLOC_127891	.	transcript	0.579732	0.151864	-2.02722	5.65325e-05	0.0015327	0.489061	0.80893	0.441206	0.163652	0.094093	0.197848
LNC_012084	XLOC_128012	.	transcript	0	0.191701	6.30022	2.51843e-05	0.000746263	0	0	0	0.163563	0.276649	0.134891
ENSSSCT00000078970	gene-ENSSSCG00000045407	ENSSSCG00000045407	transcript	0.446011	0.152324	-1.62544	5.48604e-06	0.000186411	0.41344	0.412612	0.511981	0.163074	0.187502	0.106395
LNC_000103	XLOC_001301	.	transcript	0.0478693	0.320925	2.57733	0.000548439	0.0106422	0.066649	0.032878	0.044081	0.16137	0.32857	0.472836
LNC_010712	XLOC_113616	.	transcript	0	0.12013	5.76367	0.000410571	0.00838802	0	0	0	0.158763	0.045466	0.156162
LNC_007959	XLOC_087002	.	transcript	0.45026	0.153182	-1.68127	0.000152118	0.00366501	0.343019	0.588899	0.418861	0.158581	0.092331	0.208635
LNC_007760	XLOC_085124	.	transcript	0.621965	0.11006	-2.53506	0.00066025	0.0123544	0.854263	0.54334	0.468291	0.156136	0.153059	0.020984
LNC_000974	XLOC_012318	.	transcript	0	0.180171	6.32831	2.5743e-05	0.000759542	0	0	0	0.155232	0.26036	0.124922
LNC_002857	XLOC_032118	.	transcript	0.364908	0.0986233	-1.99071	0.00209022	0.0309168	0.184278	0.430364	0.480083	0.150072	0.041438	0.10436
LNC_009672	XLOC_103096	.	transcript	0.444052	0.099569	-2.29313	1.05151e-05	0.000339677	0.534623	0.444258	0.353275	0.148724	0.048461	0.101522
LNC_007293	XLOC_079986	.	transcript	0.5058	0.181254	-1.51646	0.0020174	0.0300482	0.453773	0.377919	0.685709	0.148524	0.229372	0.165867
LNC_012321	XLOC_131172	.	transcript	0	0.0988663	5.53067	0.00102984	0.0177056	0	0	0	0.142485	0.036091	0.118023
LNC_010122	XLOC_107862	.	transcript	0.00269133	0.232279	5.75592	2.43346e-05	0.000724208	0	0.003866	0.004208	0.14225	0.437903	0.116683
LNC_006252	XLOC_068919	.	transcript	0.00603033	0.276659	5.18121	5.77371e-05	0.00155988	0.010814	0.007277	0	0.141207	0.619641	0.069128
LNC_010209	XLOC_108553	.	transcript	0.478275	0.0514283	-3.08774	0.00315992	0.0424356	0.198994	0.765418	0.470413	0.141142	0.010455	0.002688
LNC_003364	XLOC_037654	.	transcript	0.0196927	0.18715	3.2195	2.19635e-05	0.000660957	0.011724	0.015726	0.031628	0.141106	0.233453	0.186891
ENSSSCT00000084421	gene-ENSSSCG00000045969	ENSSSCG00000045969	transcript	0.0164997	0.1511	2.8843	0.00270312	0.0376162	0.013893	0	0.035606	0.139491	0.088121	0.225689
LNC_007049	XLOC_076585	.	transcript	1.62978	0.178302	-3.20508	0.000952087	0.0166527	1.34266	2.43038	1.1163	0.136583	0.382193	0.016129
LNC_006297	XLOC_069909	.	transcript	0.305803	0.094039	-1.80806	2.39165e-05	0.000713826	0.306085	0.261673	0.349651	0.135484	0.051172	0.095461
LNC_007649	XLOC_083952	.	transcript	0.380806	0.119199	-1.72194	0.000783436	0.0142064	0.248291	0.462533	0.431593	0.130223	0.096625	0.130749
LNC_002122	XLOC_024696	.	transcript	0	0.129028	5.33193	0.00177982	0.027231	0	0	0	0.127528	0.197156	0.0624
LNC_007705	XLOC_084718	.	transcript	0	0.210235	5.45168	0.0028542	0.0392244	0	0	0	0.123697	0.067689	0.439319
ENSSSCT00000067936	gene-ENSSSCG00000047310	ENSSSCG00000047310	transcript	0.510165	0.140136	-1.9065	8.61162e-06	0.000282675	0.540047	0.557489	0.432958	0.115305	0.182072	0.123031
LNC_012499	XLOC_133833	.	transcript	0.509105	0.164237	-1.67367	0.00109714	0.0186605	0.311832	0.518283	0.697201	0.115154	0.203001	0.174557
LNC_012198	XLOC_129589	.	transcript	1.87225	0.391883	-2.29323	0.00141002	0.0226843	1.68919	2.10578	1.82177	0.11438	0.762583	0.298687
ENSSSCT00000072842	gene-ENSSSCG00000051512	ENSSSCG00000051512	transcript	0.022874	0.0854733	1.71533	9.55687e-05	0.00244322	0.025569	0.021745	0.021308	0.109851	0.057125	0.089444
LNC_009259	XLOC_099466	.	transcript	0.017219	0.500021	4.54473	0.000758043	0.0138245	0.04756	0.004097	0	0.109275	0.573005	0.817784
ENSSSCT00000071663	gene-ENSSSCG00000048505	ENSSSCG00000048505	transcript	0.003381	0.112687	4.46044	0.000152131	0.00366501	0	0.010143	0	0.108514	0.085057	0.144489
LNC_008182	XLOC_089808	.	transcript	0.289489	0.0884757	-1.82669	0.000807815	0.014552	0.239754	0.223347	0.405366	0.108511	0.037395	0.119521
LNC_006371	XLOC_070462	.	transcript	0.006741	0.227318	4.98644	0.00298359	0.0406681	0	0.020223	0	0.107809	0.470292	0.103854
ENSSSCT00000068215	gene-ENSSSCG00000041239	ENSSSCG00000041239	transcript	0.618807	0.139057	-2.18307	0.000208633	0.00478216	0.475511	0.435662	0.945248	0.102891	0.089843	0.224437
LNC_010613	XLOC_112968	.	transcript	0	0.271249	7.148	4.82995e-05	0.00133346	0	0	0	0.102298	0.575031	0.136419
LNC_001502	XLOC_018194	.	transcript	0.389021	0.0987367	-2.04282	2.97217e-07	1.1866e-05	0.462929	0.273793	0.43034	0.100258	0.11101	0.084942
ENSSSCT00000086839	gene-ENSSSCG00000046502	ENSSSCG00000046502	transcript	0.00425433	0.112805	3.8926	0.00357404	0.0466495	0.012763	0	0	0.098431	0.052284	0.187699
LNC_000593	XLOC_007255	.	transcript	0	0.38365	7.33278	1.00321e-05	0.000324651	0	0	0	0.098375	0.350643	0.701931
LNC_012045	XLOC_127805	.	transcript	0.00963567	0.244831	4.31345	0.0019943	0.0298046	0	0	0.028907	0.09768	0.344028	0.292785
ENSSSCT00000087425	gene-ENSSSCG00000047365	ENSSSCG00000047365	transcript	0.0224783	0.129375	2.41821	0.000812324	0.0146204	0.010359	0.029576	0.0275	0.097134	0.211315	0.079676
LNC_008470	XLOC_092019	.	transcript	0.0177247	0.634021	5.08251	0.00226848	0.0329159	0.017454	0.03572	0	0.093951	1.73767	0.070439
LNC_010444	XLOC_110770	.	transcript	0	0.373567	7.5485	0.00136495	0.0220568	0	0	0	0.09388	1.02171	0.005107
ENSSSCT00000078994	gene-ENSSSCG00000045840	ENSSSCG00000045840	transcript	0.47135	0.0875787	-2.48909	6.39036e-07	2.46841e-05	0.289686	0.36578	0.758585	0.092708	0.096335	0.073693
ENSSSCT00000072596	gene-ENSSSCG00000048101	ENSSSCG00000048101	transcript	0.23655	0.0948167	-1.41492	0.000582967	0.0111581	0.254996	0.149993	0.304662	0.092652	0.071406	0.120392
ENSSSCT00000077851	gene-ENSSSCG00000047596	ENSSSCG00000047596	transcript	0.217283	0.0726077	-1.68224	0.000883834	0.0157018	0.172456	0.28253	0.196863	0.091969	0.085104	0.04075
LNC_011518	XLOC_123954	.	transcript	0	0.142921	4.94029	0.00319762	0.0428024	0	0	0	0.090929	0.132552	0.205283
LNC_006471	XLOC_071481	.	transcript	0	0.130997	5.22277	0.00329468	0.0438172	0	0	0	0.090232	0.059503	0.243256
LNC_005601	XLOC_062398	.	transcript	0.271609	0.0861787	-1.70642	0.00334201	0.0443227	0.179542	0.347569	0.287717	0.09015	0.123268	0.045118
LNC_010594	XLOC_112642	.	transcript	0.241433	0.0425137	-2.46179	0.00219974	0.032185	0.234441	0.157697	0.33216	0.08827	0.018573	0.020698
LNC_000771	XLOC_010156	.	transcript	0.220947	0.058552	-1.91748	0.000814277	0.014647	0.174545	0.219435	0.268862	0.086298	0.038401	0.050957
LNC_003148	XLOC_035410	.	transcript	0	0.141924	4.93331	0.00311203	0.0419473	0	0	0	0.084844	0.19219	0.148739
LNC_002900	XLOC_032430	.	transcript	0.033019	0.33346	3.06005	0.00222761	0.0324599	0.01885	0.040512	0.039695	0.083092	0.556855	0.360434
LNC_008293	XLOC_090488	.	transcript	0.014616	0.173323	3.05677	0.000157399	0.00378014	0.021756	0.011015	0.011077	0.082891	0.141494	0.295585
LNC_001784	XLOC_022283	.	transcript	0	0.142768	5.44673	0.00105149	0.0179879	0	0	0	0.082842	0.097498	0.247964
LNC_002334	XLOC_026181	.	transcript	0.387908	0.099815	-1.93391	0.000629882	0.011876	0.469043	0.363039	0.331642	0.078065	0.08608	0.1353
LNC_006837	XLOC_074978	.	transcript	0.639678	0.149988	-2.14973	0.000586716	0.0112195	0.496432	0.8829	0.539703	0.077584	0.14278	0.229601
LNC_008118	XLOC_088963	.	transcript	0.004437	0.134857	3.86755	0.000971267	0.0169383	0.007015	4.4e-05	0.006252	0.076119	0.049697	0.278756
LNC_007960	XLOC_087003	.	transcript	0.295869	0.055372	-2.51804	1.71234e-06	6.25484e-05	0.201738	0.343212	0.342657	0.072939	0.029771	0.063406
ENSSSCT00000071338	gene-ENSSSCG00000047947	ENSSSCG00000047947	transcript	0.189692	0.0584143	-1.79011	1.74953e-05	0.000539084	0.243029	0.163657	0.16239	0.068261	0.066601	0.040381
LNC_004688	XLOC_053421	.	transcript	0.461655	0.034207	-3.78032	0.000733243	0.0134916	0.078233	0.445205	0.861527	0.067389	0.029713	0.005519
LNC_002154	XLOC_024947	.	transcript	0.477582	0.0932203	-2.42146	2.47258e-07	9.96799e-06	0.330847	0.605819	0.49608	0.067081	0.122773	0.089807
LNC_008957	XLOC_096419	.	transcript	0.186958	0.054229	-1.8134	0.00370315	0.0479261	0.133834	0.277745	0.149294	0.066961	0.048069	0.047657
LNC_005215	XLOC_058661	.	transcript	0.198847	0.0425483	-2.31469	0.000398234	0.00817564	0.12941	0.147839	0.319291	0.066792	0.028376	0.032477
LNC_010977	XLOC_117466	.	transcript	0.345346	0.0850927	-2.02349	0.00317635	0.042573	0.318454	0.263836	0.453747	0.06445	0.153759	0.037069
LNC_003919	XLOC_042965	.	transcript	0.310067	0.0582927	-2.29386	0.00209214	0.0309304	0.232401	0.186086	0.511714	0.0639	0.056849	0.054129
LNC_003526	XLOC_039118	.	transcript	0	0.10188	6.6125	4.78968e-06	0.000164375	0	0	0	0.062475	0.129178	0.113988
LNC_005791	XLOC_064127	.	transcript	0.25053	0.0663643	-2.02065	0.000132384	0.00324361	0.313899	0.200375	0.237315	0.060462	0.06052	0.078111
LNC_000934	XLOC_011858	.	transcript	0.200099	0.066314	-1.7141	0.00225675	0.0327842	0.216866	0.232109	0.151321	0.057997	0.043649	0.097296
LNC_004682	XLOC_053363	.	transcript	0.232127	0.0441823	-2.48146	9.07971e-05	0.00233378	0.347029	0.189751	0.159602	0.055257	0.037995	0.039295
LNC_003473	XLOC_038589	.	transcript	0	0.187112	5.99491	0.000780651	0.0141741	0	0	0	0.050658	0.193252	0.317425
LNC_008261	XLOC_090351	.	transcript	0.364215	0.0524893	-2.80816	0.00256872	0.0361698	0.090205	0.746302	0.256138	0.050513	0.055564	0.051391
LNC_011315	XLOC_121706	.	transcript	0.256593	0.0575887	-2.20292	0.000356648	0.00745381	0.312979	0.289312	0.167487	0.050079	0.047168	0.075519
LNC_011608	XLOC_124903	.	transcript	0.0185787	0.612454	4.92634	0.000397711	0.00816846	0.019861	0.011431	0.024444	0.04859	1.72772	0.061056
LNC_000621	XLOC_007755	.	transcript	0.00502867	0.157961	4.55432	0.00305778	0.0414146	0.015086	0	0	0.046338	0.185062	0.242484
LNC_001821	XLOC_022637	.	transcript	0.17118	0.0333087	-2.28099	0.000106801	0.00268816	0.147292	0.182615	0.183633	0.045838	0.040665	0.013423
LNC_010377	XLOC_110230	.	transcript	0.357152	0.0515237	-2.80294	4.72645e-05	0.00130869	0.430091	0.417827	0.223538	0.045179	0.081097	0.028295
LNC_002170	XLOC_025004	.	transcript	0	0.163917	6.77243	0.00380915	0.048912	0	0	0	0.04507	0.439509	0.007173
ENSSSCT00000077957	gene-ENSSSCG00000044176	ENSSSCG00000044176	transcript	0.121808	0.0262127	-2.32333	0.000870855	0.0155203	0.069769	0.137778	0.157877	0.04301	0.008464	0.027164
ENSSSCT00000076796	gene-ENSSSCG00000046803	ENSSSCG00000046803	transcript	0.37658	0.067406	-2.55637	1.59488e-05	0.000496378	0.413549	0.304371	0.411819	0.042848	0.035623	0.123747
LNC_005506	XLOC_061630	.	transcript	0.189588	0.038424	-2.38436	0.00187551	0.0283721	0.129122	0.260411	0.179232	0.040884	0.015702	0.058686
LNC_008234	XLOC_090111	.	transcript	0.213103	0.0287603	-2.91335	2.77153e-05	0.000811154	0.153864	0.319769	0.165676	0.038867	0.008435	0.038979
ENSSSCT00000087231	gene-ENSSSCG00000051524	ENSSSCG00000051524	transcript	0.512112	0.0128407	-5.56217	0.00164843	0.0256329	1.01022	0.411388	0.114733	0.038522	0	0
ENSSSCT00000082152	gene-ENSSSCG00000047291	ENSSSCG00000047291	transcript	0.003756	0.165853	5.35153	0.00153182	0.0241936	0.011268	0	0	0.037984	0.406244	0.05333
LNC_006784	XLOC_074066	.	transcript	0.426806	0.0669657	-2.66417	0.00110217	0.0187151	0.273553	0.356322	0.650542	0.036711	0.137964	0.026222
LNC_007594	XLOC_082898	.	transcript	0.010521	1.32469	7.03185	0.000681064	0.0126739	0	0.01021	0.021353	0.036578	3.93016	0.007345
LNC_009793	XLOC_104773	.	transcript	0.40263	0.026846	-4.02165	0.00034159	0.00720976	0.632907	0.270672	0.30431	0.034288	0	0.04625
ENSSSCT00000080449	gene-ENSSSCG00000051736	ENSSSCG00000051736	transcript	0	0.067883	5.32193	0.00212274	0.031323	0	0	0	0.029867	0.068517	0.105265
LNC_006622	XLOC_072457	.	transcript	0	0.086456	6.15268	0.00389477	0.0497954	0	0	0	0.028432	0.006697	0.224239
LNC_008426	XLOC_091630	.	transcript	1.45203	0.0225457	-6.16707	0.00232118	0.0335076	2.31517	2.04092	0	0.028018	0	0.039619
LNC_000163	XLOC_002161	.	transcript	0	0.153859	6.38069	0.00074924	0.0136922	0	0	0	0.025315	0.32266	0.113603
LNC_006249	XLOC_068838	.	transcript	2.6976	0.0145897	-7.03208	0.000619003	0.0117137	0	3.63869	4.45412	0.024875	0.018894	0
ENSSSCT00000088934	gene-ENSSSCG00000041463	ENSSSCG00000041463	transcript	0.110615	0.0212363	-2.18828	0.00155693	0.0244825	0.08057	0.166723	0.084551	0.024159	0.01835	0.0212
LNC_007742	XLOC_085038	.	transcript	0	0.173882	6.88736	0.000513345	0.0100558	0	0	0	0.023128	0.078539	0.41998
LNC_010246	XLOC_108873	.	transcript	0.204794	0.0305307	-2.84527	8.32858e-05	0.00217232	0.339989	0.14603	0.128362	0.021755	0.041202	0.028635
ENSSSCT00000083654	gene-ENSSSCG00000051296	ENSSSCG00000051296	transcript	0	0.0550507	6.56724	9.19781e-05	0.00236315	0	0	0	0.021245	0.0339	0.110007
LNC_005686	XLOC_063125	.	transcript	0.236545	0.0055	-5.32576	0.00196156	0.0294291	0.287067	0.380798	0.041769	0.0165	0	0
LNC_000210	XLOC_002661	.	transcript	0	0.10659	6.26928	0.00235019	0.0338237	0	0	0	0.016031	0.024354	0.279385
LNC_001164	XLOC_013999	.	transcript	0.276045	0.007982	-4.21359	0.000472075	0.00939925	0.483175	0.086149	0.258812	0.012144	0.003066	0.008736
LNC_009960	XLOC_106330	.	transcript	0.238795	0.0193087	-3.42214	6.69517e-05	0.00178395	0.098958	0.378439	0.238988	0.011621	0.019923	0.026382
ENSSSCT00000071341	gene-ENSSSCG00000050834	ENSSSCG00000050834	transcript	0.625371	0.0906297	-2.78715	0.00218136	0.0319819	0.635911	0.664847	0.575354	0.01144	0.19198	0.068469
LNC_000308	XLOC_003763	.	transcript	0.160127	0.0161093	-3.37992	0.000529384	0.010334	0.21088	0.225717	0.043785	0.010941	0.027786	0.009601
LNC_001767	XLOC_022151	.	transcript	0.158106	0.00461633	-5.19206	0.0020821	0.0308115	0.343839	0.12723	0.00325	0.010796	0	0.003053
LNC_006439	XLOC_071087	.	transcript	0.222071	0.0203017	-3.44384	0.00209579	0.0309622	0.177105	0.223918	0.265189	0.009382	0	0.051523
LNC_006380	XLOC_070547	.	transcript	0.229211	0.0448687	-2.40411	0.0013159	0.0214378	0.251568	0.215087	0.220977	0.00825	0.073041	0.053315
LNC_008793	XLOC_095313	.	transcript	0.196159	0.00612767	-4.95514	2.08294e-05	0.000630817	0.367028	0.022675	0.198775	0.00688	0.001801	0.009702
LNC_000837	XLOC_010755	.	transcript	0.673489	0.0219777	-4.98854	1.58699e-06	5.82794e-05	0.312194	1.46522	0.243049	0.005934	0.039172	0.020827
LNC_007158	XLOC_078083	.	transcript	0.101076	0.001945	-5.12906	0.00053767	0.0104693	0.235047	0.05211	0.016072	0.005741	9.4e-05	0
LNC_008794	XLOC_095313	.	transcript	0.105509	0.00381633	-4.36915	1.73617e-06	6.33441e-05	0.14799	0.052408	0.116129	0.005532	0.001711	0.004206
LNC_008340	XLOC_090907	.	transcript	0	0.358954	7.02848	0.00241006	0.0344767	0	0	0	0.005195	0.972124	0.099544
LNC_003459	XLOC_038432	.	transcript	0.183485	0.009707	-4.13705	0.00138588	0.0223657	0.256359	0.240765	0.05333	0.004271	0.02485	0
LNC_011807	XLOC_126428	.	transcript	0.341451	0.00856	-4.83244	2.4525e-05	0.000728471	0.583535	0.284724	0.156094	0.002901	0.022779	0
LNC_000416	XLOC_005059	.	transcript	0.516908	0.00401167	-7.01683	0.000244348	0.00546114	0.001349	1.54483	0.004543	0.001429	0.009877	0.000729
LNC_003053	XLOC_034707	.	transcript	0.525719	0.000327	-9.37922	0.000134076	0.00327859	0.361314	1.21584	0	0.000981	0	0
LNC_003610	XLOC_039959	.	transcript	1.87047	0.000166667	-8.15261	2.7546e-06	9.81845e-05	0.030765	3.01301	2.56765	0.000324	0.000176	0
LNC_011829	XLOC_126680	.	transcript	199.72	0	-30	1.60352e-14	6.65734e-12	476.983	122.176	0	0	0	0
LNC_011845	XLOC_126681	.	transcript	42.8182	0	-29.3493	5.80434e-14	2.24345e-11	128.455	0	0	0	0	0
LNC_002035	XLOC_024074	.	transcript	3.54301	0	-24.9756	1.63197e-10	2.58781e-08	10.629	0	0	0	0	0
LNC_011844	XLOC_126681	.	transcript	4.19937	0	-12.354	0.00156618	0.0245951	9.19102	0	3.4071	0	0	0
LNC_012055	XLOC_127871	.	transcript	23.31	0	-27.902	9.20449e-13	2.7767e-10	7.89197	62.0379	0	0	0	0
LNC_012099	XLOC_128047	.	transcript	2.47344	0	-10.4589	0.000533123	0.0103873	7.18153	0	0.23879	0	0	0
LNC_006669	XLOC_072882	.	transcript	2.35491	0	-9.65853	0.000459295	0.0091981	4.83348	2.23124	0	0	0	0
LNC_010046	XLOC_106912	.	transcript	0.548233	0	-23.4416	1.98437e-09	1.90592e-07	1.6447	0	0	0	0	0
LNC_006709	XLOC_073416	.	transcript	0.543416	0	-22.8554	4.96299e-09	3.85096e-07	1.63025	0	0	0	0	0
LNC_006582	XLOC_072151	.	transcript	0.463854	0	-21.3194	4.97277e-08	2.35922e-06	1.39156	0	0	0	0	0
LNC_002058	XLOC_024270	.	transcript	0.409122	0	-22.0124	1.78938e-08	1.0754e-06	1.22737	0	0	0	0	0
LNC_001602	XLOC_019560	.	transcript	0.386534	0	-22.3742	1.03706e-08	7.0177e-07	1.1596	0	0	0	0	0
LNC_006332	XLOC_070062	.	transcript	0.385645	0	-23.0968	3.41098e-09	2.88962e-07	1.15694	0	0	0	0	0
LNC_007969	XLOC_087071	.	transcript	0.372902	0	-9.00627	0.000173538	0.00409928	1.08584	0.013028	0.019842	0	0	0
LNC_011580	XLOC_124747	.	transcript	0.703131	0	-7.25238	0.000438859	0.00884037	0.975985	0.015318	1.11809	0	0	0
LNC_001746	XLOC_021973	.	transcript	0.322125	0	-22.2843	1.18845e-08	7.85217e-07	0.966376	0	0	0	0	0
LNC_007628	XLOC_083701	.	transcript	0.480153	0.00851733	-5.8128	8.07106e-08	3.58571e-06	0.925083	0.238057	0.277318	0	0.016545	0.009007
ENSSSCT00000073892	gene-ENSSSCG00000047072	ENSSSCG00000047072	transcript	0.574499	0.00182067	-6.95967	1.13945e-06	4.28828e-05	0.890352	0.565651	0.267495	0	0.005462	0
LNC_007627	XLOC_083701	.	transcript	0.342508	0	-6.38443	0.0016164	0.0252237	0.85638	0.090338	0.080805	0	0	0
LNC_001686	XLOC_021022	.	transcript	1.22262	0	-9.09246	2.76139e-09	2.45007e-07	0.850099	0.430665	2.3871	0	0	0
LNC_010296	XLOC_109336	.	transcript	0.265225	0	-21.7302	2.72411e-08	1.48575e-06	0.795675	0	0	0	0	0
LNC_001020	XLOC_012700	.	transcript	0.682165	0	-8.61993	8.6191e-12	2.07402e-09	0.728297	0.542488	0.775709	0	0	0
LNC_011135	XLOC_119157	.	transcript	0.298406	0.00198967	-5.81399	0.00312881	0.0420667	0.723535	0.165403	0.006281	0	0.005969	0
LNC_005322	XLOC_059768	.	transcript	0.236458	0	-22.217	1.31567e-08	8.51494e-07	0.709374	0	0	0	0	0
LNC_010961	XLOC_117411	.	transcript	0.416967	0	-8.2686	0.00230809	0.0333654	0.644704	0.606197	0	0	0	0
LNC_002025	XLOC_024074	.	transcript	9.6294	0	-11.8011	1.71931e-08	1.04521e-06	0.594073	27.2237	1.07042	0	0	0
LNC_003050	XLOC_034707	.	transcript	0.631015	0	-10.6353	0.000114843	0.00287071	0.559733	0	1.33331	0	0	0
LNC_006048	XLOC_067137	.	transcript	0.269332	0	-7.52882	1.23592e-06	4.61543e-05	0.494515	0.162614	0.150867	0	0	0
LNC_008847	XLOC_095779	.	transcript	0.258772	0	-6.60357	4.69977e-05	0.00130333	0.485739	0.157162	0.133416	0	0	0
LNC_012077	XLOC_127935	.	transcript	0.324349	0	-6.70922	1.23597e-05	0.000393184	0.482221	0.127516	0.363309	0	0	0
LNC_002881	XLOC_032379	.	transcript	0.155258	0	-21.7539	2.63009e-08	1.45353e-06	0.465773	0	0	0	0	0
LNC_006919	XLOC_075468	.	transcript	0.872715	0	-10.3356	1.89984e-13	6.8308e-11	0.437493	1.4283	0.752356	0	0	0
LNC_003558	XLOC_039369	.	transcript	0.140428	0	-21.3194	4.97277e-08	2.35922e-06	0.421284	0	0	0	0	0
LNC_007572	XLOC_082719	.	transcript	0.409736	0	-6.5393	5.70932e-06	0.000193572	0.415177	0.531651	0.282381	0	0	0
LNC_008973	XLOC_096568	.	transcript	0.135803	0	-22.3058	1.15039e-08	7.63333e-07	0.407408	0	0	0	0	0
LNC_003630	XLOC_040051	.	transcript	0.260241	0	-5.52974	0.000912418	0.0160871	0.399876	0.247316	0.133531	0	0	0
LNC_004515	XLOC_050911	.	transcript	0.444867	0	-9.31001	0.000737194	0.0135562	0.397052	0.937548	0	0	0	0
LNC_001529	XLOC_018700	.	transcript	0.387439	0.0528187	-2.84373	0.00110881	0.0187958	0.3816	0.348252	0.432465	0	0.082742	0.075714
LNC_004191	XLOC_046920	.	transcript	0.126905	0	-21.7638	2.59179e-08	1.4375e-06	0.380716	0	0	0	0	0
LNC_006036	XLOC_067089	.	transcript	2.85627	0	-10.5079	1.94814e-08	1.14088e-06	0.37314	0.76028	7.43537	0	0	0
LNC_007475	XLOC_081941	.	transcript	0.393902	0.003733	-6.57703	1.31208e-12	3.75657e-10	0.360093	0.427208	0.394405	0	0.011199	0
LNC_010245	XLOC_108868	.	transcript	0.203942	0	-5.16556	0.00374789	0.0483368	0.355832	0.116724	0.139269	0	0	0
LNC_002619	XLOC_028843	.	transcript	0.576025	0.0118893	-5.42584	1.93428e-06	7.01169e-05	0.334801	0.661235	0.732038	0	0.035668	0
LNC_009095	XLOC_097984	.	transcript	0.613663	0.063065	-3.2936	0.00242405	0.0346362	0.329257	0.614519	0.897212	0	0.126622	0.062573
LNC_002831	XLOC_031919	.	transcript	0.214704	0	-6.06175	0.0029494	0.0402912	0.322698	0.311026	0.010388	0	0	0
ENSSSCT00000091580	gene-ENSSSCG00000042776	ENSSSCG00000042776	transcript	0.222692	0.0115553	-4.1678	3.29015e-06	0.000115871	0.30168	0.202326	0.164069	0	0.024442	0.010224
LNC_000836	XLOC_010755	.	transcript	0.208762	0	-7.88992	1.75536e-08	1.05804e-06	0.293831	0.206409	0.126045	0	0	0
LNC_002691	XLOC_030080	.	transcript	1.22287	0	-10.4981	1.02616e-11	2.40379e-09	0.284272	1.30273	2.08161	0	0	0
LNC_010516	XLOC_111557	.	transcript	0.185028	0	-6.11368	0.000104455	0.00264093	0.280903	0.163728	0.110453	0	0	0
ENSSSCT00000049488	gene-ENSSSCG00000033307	ENSSSCG00000033307	transcript	0.166035	0.005332	-4.8269	4.67975e-05	0.00130011	0.280711	0.031651	0.185742	0	0.007435	0.008561
LNC_006840	XLOC_075018	.	transcript	0.181309	0	-6.73572	1.03032e-05	0.000333075	0.266142	0.184898	0.092887	0	0	0
LNC_012146	XLOC_128758	.	transcript	0.291957	0	-7.22793	6.98115e-08	3.16748e-06	0.259066	0.355378	0.261426	0	0	0
LNC_000969	XLOC_012194	.	transcript	0.285209	0.0343323	-3.12361	0.00184298	0.0280172	0.258236	0.312392	0.285	0	0.047445	0.055552
LNC_004967	XLOC_056620	.	transcript	0.253361	0.018274	-3.70863	1.14341e-06	4.29593e-05	0.253624	0.244847	0.261612	0	0.016598	0.038224
LNC_006205	XLOC_068360	.	transcript	0.33279	0.0102533	-4.93988	2.61885e-05	0.00077158	0.253024	0.230788	0.514558	0	0.03076	0
LNC_009096	XLOC_097986	.	transcript	0.186148	0	-8.96956	1.78383e-07	7.34946e-06	0.252838	0.27733	0.028275	0	0	0
LNC_002459	XLOC_027380	.	transcript	0.391793	0.041783	-3.17907	0.00180356	0.0275384	0.247977	0.610005	0.317397	0	0.078154	0.047195
LNC_005334	XLOC_059794	.	transcript	0.224665	0	-6.91793	1.77444e-06	6.46642e-05	0.231621	0.310111	0.132264	0	0	0
LNC_003002	XLOC_033816	.	transcript	0.190824	0	-6.52132	4.8706e-06	0.000166874	0.229989	0.124872	0.21761	0	0	0
LNC_003000	XLOC_033704	.	transcript	0.179763	0	-7.53539	6.64382e-08	3.04346e-06	0.224294	0.203654	0.11134	0	0	0
LNC_002128	XLOC_024715	.	transcript	0.178304	0	-5.37164	0.00069738	0.0129364	0.220623	0.162037	0.152253	0	0	0
ENSSSCT00000078121	gene-ENSSSCG00000042373	ENSSSCG00000042373	transcript	0.197534	0	-6.61613	0.000257218	0.00569118	0.206463	0.344	0.042138	0	0	0
LNC_002493	XLOC_027558	.	transcript	0.157302	0	-5.38484	0.00163398	0.0254709	0.198067	0.207773	0.066065	0	0	0
ENSSSCT00000073586	gene-ENSSSCG00000045936	ENSSSCG00000045936	transcript	0.164744	0.00176767	-5.95331	3.08538e-05	0.000893706	0.193281	0.260663	0.040288	0	0.005303	0
LNC_012357	XLOC_131646	.	transcript	0.115331	0	-5.98458	0.00036135	0.00752556	0.187108	0.112816	0.046069	0	0	0
LNC_003001	XLOC_033705	.	transcript	0.237555	0	-5.3788	0.00371883	0.0480527	0.183404	0.075249	0.454012	0	0	0
LNC_010163	XLOC_108184	.	transcript	0.059387	0	-6.62578	0.00135126	0.021887	0.154599	0.013955	0.009607	0	0	0
LNC_010904	XLOC_116487	.	transcript	0.167764	0	-5.85493	0.000996885	0.0172929	0.151303	0.297537	0.054452	0	0	0
LNC_007992	XLOC_087443	.	transcript	0.127358	0	-5.45498	0.000802032	0.0144731	0.146218	0.156859	0.078998	0	0	0
LNC_006341	XLOC_070158	.	transcript	0.291938	0	-5.72714	0.000709023	0.013124	0.141277	0.487657	0.24688	0	0	0
LNC_002845	XLOC_032076	.	transcript	0.0462413	0	-21.719	2.7696e-08	1.50375e-06	0.138724	0	0	0	0	0
LNC_008319	XLOC_090743	.	transcript	0.148448	0.00216567	-4.92956	0.00130823	0.0213353	0.134713	0.06124	0.249392	0	0.006497	0
LNC_006832	XLOC_074943	.	transcript	0.214254	0	-5.14357	0.00244531	0.0348521	0.131765	0.26871	0.242286	0	0	0
LNC_010538	XLOC_111804	.	transcript	0.162734	0.00194733	-5.97315	1.86903e-06	6.78711e-05	0.127293	0.100233	0.260676	0	0	0.005842
LNC_005146	XLOC_058053	.	transcript	0.168557	0	-5.31516	0.00236711	0.0339881	0.111324	0.290488	0.10386	0	0	0
LNC_010461	XLOC_110897	.	transcript	0.188545	0	-5.74463	0.00379064	0.0487159	0.095557	0.424936	0.045143	0	0	0
LNC_000948	XLOC_012041	.	transcript	0.143756	0.00221733	-5.74496	4.17409e-11	7.94259e-09	0.093656	0.111839	0.225772	0	0.004825	0.001827
LNC_000687	XLOC_009048	.	transcript	0.141746	0	-5.49949	0.000487775	0.0096343	0.091045	0.158349	0.175844	0	0	0
LNC_009195	XLOC_099112	.	transcript	0.252584	0.00122833	-5.67304	0.00309899	0.0418171	0.089316	0.638522	0.029914	0	0.003685	0
LNC_003355	XLOC_037588	.	transcript	0.177434	0.000241333	-6.17131	0.000129283	0.00317899	0.085568	0.061948	0.384786	0	0	0.000724
LNC_004371	XLOC_049199	.	transcript	0.219199	0	-8.27723	0.00365974	0.0474956	0.085466	0.572131	0	0	0	0
LNC_002551	XLOC_027921	.	transcript	0.180168	0	-6.17065	0.000145053	0.00351641	0.07538	0.269418	0.195706	0	0	0
LNC_003040	XLOC_034637	.	transcript	0.152172	0	-6.1532	0.000130911	0.00321262	0.064756	0.170159	0.221602	0	0	0
LNC_002356	XLOC_026304	.	transcript	0.135695	0	-5.60223	0.000986934	0.0171551	0.063808	0.227504	0.115773	0	0	0
LNC_000543	XLOC_006589	.	transcript	0.135423	0	-6.67702	0.000159728	0.00382567	0.047336	0.277594	0.081339	0	0	0
ENSSSCT00000048342	gene-ENSSSCG00000032017	ENSSSCG00000032017	transcript	0.0835407	0	-6.15585	0.00047615	0.00946515	0.030565	0.160782	0.059275	0	0	0
LNC_004375	XLOC_049217	.	transcript	0.189056	0	-6.15828	0.00135521	0.0219394	0.020082	0.254858	0.292228	0	0	0
LNC_011255	XLOC_120985	.	transcript	0.087039	0	-6.23647	0.000604494	0.0114848	0.0171	0.121708	0.122309	0	0	0
LNC_008851	XLOC_095804	.	transcript	0.158083	0	-6.48163	0.00112028	0.0189206	0.011421	0.121185	0.341644	0	0	0
LNC_011848	XLOC_126681	.	transcript	16.8615	0	-29.1965	7.82031e-14	2.91339e-11	0	0.001222	50.5832	0	0	0
LNC_002029	XLOC_024074	.	transcript	5.31754	0	-25.0959	1.33334e-10	2.18139e-08	0	15.9526	0	0	0	0
LNC_012199	XLOC_129589	.	transcript	0.646225	0	-24.8739	1.93483e-10	3.00638e-08	0	1.93868	0	0	0	0
LNC_003667	XLOC_040392	.	transcript	1.64893	0	-24.8318	2.07564e-10	3.15094e-08	0	4.94679	0	0	0	0
LNC_008266	XLOC_090352	.	transcript	0.190394	0	-24.1621	6.251e-10	7.60974e-08	0	0.571183	0	0	0	0
LNC_003672	XLOC_040392	.	transcript	0.860302	0	-24.0803	7.13936e-10	8.5234e-08	0	2.58091	0	0	0	0
LNC_002104	XLOC_024591	.	transcript	0.546453	0	-23.7538	1.2076e-09	1.31776e-07	0	0	1.63936	0	0	0
LNC_003129	XLOC_035211	.	transcript	0.567406	0	-23.6652	1.39134e-09	1.47587e-07	0	0	1.70222	0	0	0
LNC_001833	XLOC_022715	.	transcript	0.299825	0	-23.6097	1.52008e-09	1.57199e-07	0	0	0.899476	0	0	0
LNC_007911	XLOC_086608	.	transcript	0.105667	0	-23.3432	2.31791e-09	2.15231e-07	0	0.317	0	0	0	0
LNC_007682	XLOC_084497	.	transcript	0.659975	0	-22.7399	5.93055e-09	4.44016e-07	0	1.97992	0	0	0	0
LNC_000259	XLOC_003311	.	transcript	0.519764	0	-22.6954	6.35029e-09	4.70317e-07	0	1.55929	0	0	0	0
LNC_007154	XLOC_078016	.	transcript	0.503011	0	-22.459	9.11614e-09	6.36298e-07	0	1.50903	0	0	0	0
LNC_002080	XLOC_024453	.	transcript	0.147749	0	-22.4374	9.42074e-09	6.5022e-07	0	0	0.443248	0	0	0
LNC_004372	XLOC_049199	.	transcript	0.192793	0	-22.3734	1.03832e-08	7.0177e-07	0	0.57838	0	0	0	0
LNC_000770	XLOC_010155	.	transcript	0.116621	0	-22.2203	1.30912e-08	8.51302e-07	0	0.349862	0	0	0	0
ENSSSCT00000049627	gene-ENSSSCG00000007311	ENSSSCG00000007311	transcript	0.0961313	0	-22.198	1.35368e-08	8.71541e-07	0	0.288394	0	0	0	0
LNC_006917	XLOC_075468	.	transcript	0.204474	0	-22.1597	1.43429e-08	9.0651e-07	0	0	0.613422	0	0	0
LNC_007728	XLOC_084939	.	transcript	0.276632	0	-22.1068	1.55312e-08	9.65304e-07	0	0	0.829897	0	0	0
LNC_006075	XLOC_067305	.	transcript	0.0437813	0	-22.0923	1.58282e-08	9.74102e-07	0	0.131344	0	0	0	0
LNC_012240	XLOC_129948	.	transcript	0.265543	0	-22.0628	1.65928e-08	1.01397e-06	0	0	0.796629	0	0	0
LNC_006570	XLOC_072136	.	transcript	0.162227	0	-22.0543	1.68041e-08	1.02384e-06	0	0.486682	0	0	0	0
LNC_000469	XLOC_005834	.	transcript	0.265864	0	-22.0291	1.74508e-08	1.0539e-06	0	0.797591	0	0	0	0
LNC_007702	XLOC_084711	.	transcript	0.0538217	0	-21.9368	2.00348e-08	1.16996e-06	0	0.161465	0	0	0	0
LNC_012242	XLOC_129948	.	transcript	0.203113	0	-21.8058	2.43493e-08	1.36768e-06	0	0.60934	0	0	0	0
LNC_002909	XLOC_032532	.	transcript	0.286875	0	-21.7753	2.54432e-08	1.41443e-06	0	0	0.860626	0	0	0
LNC_004872	XLOC_055891	.	transcript	0.109005	0	-21.6633	3.00753e-08	1.60595e-06	0	0.327015	0	0	0	0
LNC_000319	XLOC_003876	.	transcript	0.198978	0	-21.5536	3.53583e-08	1.79969e-06	0	0	0.596935	0	0	0
LNC_011576	XLOC_124713	.	transcript	0.394637	0	-8.70584	0.00183237	0.0278918	0	0.845732	0.338179	0	0	0
LNC_006185	XLOC_068213	.	transcript	0.224652	0	-8.28832	0.00262095	0.036704	0	0.368897	0.30506	0	0	0
LNC_004169	XLOC_046698	.	transcript	0	0.268276	8.27234	0.00266688	0.037204	0	0	0	0	0.23137	0.573459
LNC_005486	XLOC_061469	.	transcript	0	0.240246	8.52197	0.00181137	0.027618	0	0	0	0	0.386699	0.33404
LNC_007707	XLOC_084751	.	transcript	0	3.71683	9.94244	0.000315757	0.00675101	0	0	0	0	4.33619	6.81429
LNC_007260	XLOC_079280	.	transcript	0	0.0757327	20.369	1.87652e-07	7.69547e-06	0	0	0	0	0.227198	0
LNC_004556	XLOC_051247	.	transcript	0	0.191799	20.6299	1.31498e-07	5.52077e-06	0	0	0	0	0.575396	0
LNC_007385	XLOC_081199	.	transcript	0	0.256325	20.6299	1.31498e-07	5.52077e-06	0	0	0	0	0.768974	0
LNC_006618	XLOC_072457	.	transcript	0	0.0871133	20.6938	1.20152e-07	5.0998e-06	0	0	0	0	0	0.26134
LNC_001899	XLOC_023131	.	transcript	0	0.384918	20.7074	1.17867e-07	5.01661e-06	0	0	0	0	0	1.15475
LNC_012231	XLOC_129918	.	transcript	0	0.0880643	20.7108	1.173e-07	4.99935e-06	0	0	0	0	0.264193	0
LNC_007279	XLOC_079751	.	transcript	0	0.113444	20.9002	8.96353e-08	3.93416e-06	0	0	0	0	0	0.340332
LNC_003184	XLOC_036073	.	transcript	0	0.142355	20.9836	7.9495e-08	3.53933e-06	0	0	0	0	0	0.427065
LNC_007259	XLOC_079279	.	transcript	0	0.129572	21.0711	7.01988e-08	3.17806e-06	0	0	0	0	0.388717	0
LNC_004622	XLOC_052423	.	transcript	0	0.274356	21.1176	6.56607e-08	3.01007e-06	0	0	0	0	0	0.823067
LNC_003132	XLOC_035223	.	transcript	0	0.933292	21.1313	6.4388e-08	2.95831e-06	0	0	0	0	2.79988	0
LNC_010381	XLOC_110239	.	transcript	0	0.133662	21.2356	5.532e-08	2.58782e-06	0	0	0	0	0.400985	0
LNC_007002	XLOC_076108	.	transcript	0	0.171343	21.3306	4.82816e-08	2.30923e-06	0	0	0	0	0.514028	0
LNC_010447	XLOC_110773	.	transcript	0	0.19975	21.3724	4.50837e-08	2.18008e-06	0	0	0	0	0.599249	0
LNC_010082	XLOC_107402	.	transcript	0	0.222106	21.5053	3.7442e-08	1.87337e-06	0	0	0	0	0.666319	0
LNC_007785	XLOC_085393	.	transcript	0	0.0944233	21.5435	3.54107e-08	1.80074e-06	0	0	0	0	0.28327	0
LNC_006436	XLOC_071087	.	transcript	0	0.08783	21.5864	3.32544e-08	1.7195e-06	0	0	0	0	0.26349	0
LNC_007314	XLOC_080253	.	transcript	0	0.19774	21.6248	3.12366e-08	1.64403e-06	0	0	0	0	0	0.59322
LNC_001758	XLOC_022073	.	transcript	0	0.481707	21.7323	2.68345e-08	1.47249e-06	0	0	0	0	0	1.44512
LNC_003609	XLOC_039959	.	transcript	0	0.893357	21.8421	2.28175e-08	1.29576e-06	0	0	0	0	0	2.68007
LNC_007874	XLOC_086318	.	transcript	0	0.459432	22.0496	1.67611e-08	1.02223e-06	0	0	0	0	0	1.3783
LNC_000495	XLOC_006299	.	transcript	0	0.205234	22.1324	5.44297e-11	9.92932e-09	0	0	0	0	0.615183	0.000519
LNC_009998	XLOC_106682	.	transcript	0	0.153225	22.1983	1.34162e-08	8.66056e-07	0	0	0	0	0	0.459676
LNC_012093	XLOC_128047	.	transcript	0	1.98463	23.2052	2.86644e-09	2.52876e-07	0	0	0	0	5.95389	0
LNC_011929	XLOC_127203	.	transcript	0	0.501898	23.429	2.01369e-09	1.9156e-07	0	0	0	0	1.50569	0
LNC_011842	XLOC_126681	.	transcript	0	1.19722	23.6909	1.33111e-09	1.42889e-07	0	0	0	0	3.59167	0
LNC_011852	XLOC_126681	.	transcript	0	1.67442	24.3625	4.49599e-10	5.85349e-08	0	0	0	0	5.02325	0
LNC_011835	XLOC_126680	.	transcript	0	8.34533	26.9986	4.82271e-12	1.21322e-09	0	0	0	0	0	25.036
LNC_011851	XLOC_126681	.	transcript	0	18.3004	28.0837	6.55192e-13	2.08858e-10	0	0	0	0	42.9643	11.937
LNC_011833	XLOC_126680	.	transcript	0	215.201	30	1.6034e-14	6.65734e-12	0	0	0	0	256.664	388.94

## Sheet: Table S3-2
Table S3-2 GO terms enrichment by differentially expressed lncRNAs
GO_class	GO ID	GO_term	Hit_number	Background number	P-Value
Cellular Component	GO:0032982	myosin filament	55	73	1.52431e-39
Cellular Component	GO:0016459	myosin complex	69	153	1.06855e-28
Molecular Function	GO:0003725	double-stranded RNA binding	76	227	1.14172e-21
Molecular Function	GO:0003774	motor activity	82	262	3.85463e-21
Cellular Component	GO:0043292	contractile fiber	134	584	1.17915e-19
Cellular Component	GO:0030016	myofibril	131	567	1.63159e-19
Molecular Function	GO:0003779	actin binding	180	900	4.39847e-19
Cellular Component	GO:0015629	actin cytoskeleton	196	1071	2.23256e-16
Cellular Component	GO:0005861	troponin complex	28	48	3.17629e-16
Biological Process	GO:0042501	serine phosphorylation of STAT protein	23	34	1.30181e-15
Molecular Function	GO:0001069	regulatory region RNA binding	19	24	3.40779e-15
Molecular Function	GO:0000339	RNA cap binding	25	43	1.38142e-14
Biological Process	GO:0014823	response to activity	37	91	2.60188e-14
Molecular Function	GO:0008092	cytoskeletal protein binding	285	1817	4.62558e-14
Cellular Component	GO:0070938	contractile ring	22	35	5.42916e-14
Molecular Function	GO:0030172	troponin C binding	16	19	9.1693e-14
Biological Process	GO:0003009	skeletal muscle contraction	36	93	3.4291e-13
Molecular Function	GO:0031013	troponin I binding	16	20	4.14783e-13
Molecular Function	GO:0016787	hydrolase activity	697	5364	4.29786e-13
Cellular Component	GO:0044424	intracellular part	2753	25195	6.12468e-13
Biological Process	GO:0033619	membrane protein proteolysis	41	119	7.71451e-13
Biological Process	GO:0009199	ribonucleoside triphosphate metabolic process	102	485	9.07539e-13
Biological Process	GO:0038033	positive regulation of endothelial cell chemotaxis by VEGF-activated vascular endothelial growth factor receptor signaling pathway	12	12	1.20899e-12
Biological Process	GO:0014722	regulation of skeletal muscle contraction by calcium ion signaling	13	14	1.55521e-12
Biological Process	GO:1902310	positive regulation of peptidyl-serine dephosphorylation	13	14	1.55521e-12
Biological Process	GO:0006936	muscle contraction	107	524	1.77752e-12
Biological Process	GO:0033139	regulation of peptidyl-serine phosphorylation of STAT protein	19	30	2.39001e-12
Biological Process	GO:0033141	positive regulation of peptidyl-serine phosphorylation of STAT protein	19	30	2.39001e-12
Cellular Component	GO:0005737	cytoplasm	2229	19954	2.90162e-12
Cellular Component	GO:0005622	intracellular	2803	25777	3.4905e-12
Biological Process	GO:0046034	ATP metabolic process	92	429	3.74114e-12
Molecular Function	GO:0004620	phospholipase activity	39	115	4.86705e-12
Molecular Function	GO:0004647	phosphoserine phosphatase activity	13	15	1.05663e-11
Molecular Function	GO:0017111	nucleoside-triphosphatase activity	267	1758	1.10659e-11
Molecular Function	GO:0004465	lipoprotein lipase activity	11	11	1.19159e-11
Molecular Function	GO:0008970	phosphatidylcholine 1-acylhydrolase activity	11	11	1.19159e-11
Molecular Function	GO:0016298	lipase activity	47	161	1.4967e-11
Molecular Function	GO:0005132	type I interferon receptor binding	18	29	1.49908e-11
Biological Process	GO:0050879	multicellular organismal movement	37	109	1.64353e-11
Biological Process	GO:0050881	musculoskeletal movement	37	109	1.64353e-11
Biological Process	GO:0006509	membrane protein ectodomain proteolysis	36	105	2.21088e-11
Molecular Function	GO:0016817	hydrolase activity, acting on acid anhydrides	278	1863	2.83446e-11
Molecular Function	GO:0005516	calmodulin binding	79	360	3.73029e-11
Biological Process	GO:1902165	regulation of intrinsic apoptotic signaling pathway in response to DNA damage by p53 class mediator	15	21	3.76077e-11
Molecular Function	GO:0016818	hydrolase activity, acting on acid anhydrides, in phosphorus-containing anhydrides	275	1853	6.53443e-11
Biological Process	GO:0007599	hemostasis	82	385	7.7673e-11
Biological Process	GO:0038089	positive regulation of cell migration by vascular endothelial growth factor signaling pathway	12	14	9.03852e-11
Biological Process	GO:0003012	muscle system process	124	680	9.48912e-11
Biological Process	GO:0009141	nucleoside triphosphate metabolic process	106	552	1.04291e-10
Biological Process	GO:0044387	negative regulation of protein kinase activity by regulation of protein phosphorylation	15	22	1.06991e-10
Molecular Function	GO:0008441	3'(2'),5'-bisphosphate nucleotidase activity	10	10	1.17416e-10
Molecular Function	GO:0098808	mRNA cap binding	10	10	1.17416e-10
Biological Process	GO:1902229	regulation of intrinsic apoptotic signaling pathway in response to DNA damage	28	72	1.23239e-10
Biological Process	GO:0009205	purine ribonucleoside triphosphate metabolic process	94	470	1.25902e-10
Cellular Component	GO:0031306	intrinsic component of mitochondrial outer membrane	20	40	2.45353e-10
Cellular Component	GO:0031307	integral component of mitochondrial outer membrane	20	40	2.45353e-10
Molecular Function	GO:0016462	pyrophosphatase activity	271	1845	2.63215e-10
Biological Process	GO:0007422	peripheral nervous system development	39	130	3.20642e-10
Cellular Component	GO:1990130	GATOR1 complex	12	15	4.09661e-10
Molecular Function	GO:0004630	phospholipase D activity	12	15	4.09661e-10
Molecular Function	GO:0030228	lipoprotein particle receptor activity	21	45	4.51637e-10
Molecular Function	GO:0003847	1-alkyl-2-acetylglycerophosphocholine esterase activity	11	13	7.64646e-10
Biological Process	GO:0009144	purine nucleoside triphosphate metabolic process	96	500	7.85961e-10
Cellular Component	GO:0005865	striated muscle thin filament	32	97	8.58196e-10
Cellular Component	GO:0036379	myofilament	32	97	8.58196e-10
Biological Process	GO:0000377	RNA splicing, via transesterification reactions with bulged adenosine as nucleophile	121	683	9.95151e-10
Biological Process	GO:0000398	mRNA splicing, via spliceosome	121	683	9.95151e-10
Biological Process	GO:0032484	Ral protein signal transduction	9	9	1.1567e-09
Biological Process	GO:0032485	regulation of Ral protein signal transduction	9	9	1.1567e-09
Biological Process	GO:1903570	regulation of protein kinase D signaling	9	9	1.1567e-09
Biological Process	GO:1903572	positive regulation of protein kinase D signaling	9	9	1.1567e-09
Molecular Function	GO:0004047	aminomethyltransferase activity	9	9	1.1567e-09
Molecular Function	GO:0016443	bidentate ribonuclease III activity	9	9	1.1567e-09
Molecular Function	GO:0061752	telomeric repeat-containing RNA binding	9	9	1.1567e-09
Molecular Function	GO:0070551	endoribonuclease activity, cleaving siRNA-paired mRNA	9	9	1.1567e-09
Molecular Function	GO:0033613	activating transcription factor binding	39	136	1.37621e-09
Biological Process	GO:0099024	plasma membrane invagination	28	79	1.51083e-09
Biological Process	GO:0006942	regulation of striated muscle contraction	40	142	1.51871e-09
Cellular Component	GO:0005685	U1 snRNP	23	56	1.54277e-09
Biological Process	GO:1902074	response to salt	14	22	1.79775e-09
Biological Process	GO:0002455	humoral immune response mediated by circulating immunoglobulin	26	70	1.80629e-09
Biological Process	GO:0022900	electron transport chain	45	172	2.00614e-09
Biological Process	GO:0002323	natural killer cell activation involved in immune response	20	44	2.09407e-09
Biological Process	GO:0006959	humoral immune response	54	227	2.22856e-09
Biological Process	GO:0000375	RNA splicing, via transesterification reactions	121	694	2.6566e-09
Cellular Component	GO:0043226	organelle	2587	23846	2.69626e-09
Cellular Component	GO:0005741	mitochondrial outer membrane	66	307	3.51927e-09
Biological Process	GO:0030168	platelet activation	47	187	3.65587e-09
Molecular Function	GO:0033192	calmodulin-dependent protein phosphatase activity	12	17	4.57889e-09
Biological Process	GO:0006397	mRNA processing	161	1007	4.62683e-09
Biological Process	GO:0060147	regulation of posttranscriptional gene silencing	18	38	5.89309e-09
Biological Process	GO:0060964	regulation of gene silencing by miRNA	18	38	5.89309e-09
Biological Process	GO:0060966	regulation of gene silencing by RNA	18	38	5.89309e-09
Biological Process	GO:2000811	negative regulation of anoikis	18	38	5.89309e-09
Molecular Function	GO:0004046	aminoacylase activity	10	12	6.38601e-09
Molecular Function	GO:0015440	peptide-transporting ATPase activity	10	12	6.38601e-09
Molecular Function	GO:0016418	S-acetyltransferase activity	10	12	6.38601e-09
Molecular Function	GO:0070573	metallodipeptidase activity	10	12	6.38601e-09
Biological Process	GO:0006376	mRNA splice site selection	31	99	6.50333e-09
Biological Process	GO:0002704	negative regulation of leukocyte mediated immunity	27	79	7.32274e-09
Biological Process	GO:0022904	respiratory electron transport chain	42	161	7.47063e-09
Biological Process	GO:0006654	phosphatidic acid biosynthetic process	16	31	8.57428e-09
Biological Process	GO:0032506	cytokinetic process	17	35	9.66415e-09
Biological Process	GO:0019918	peptidyl-arginine methylation, to symmetrical-dimethyl arginine	9	10	1.05103e-08
Molecular Function	GO:0035243	protein-arginine omega-N symmetric methyltransferase activity	9	10	1.05103e-08
Molecular Function	GO:0043183	vascular endothelial growth factor receptor 1 binding	9	10	1.05103e-08
Molecular Function	GO:0042805	actinin binding	21	52	1.13338e-08
Biological Process	GO:0007596	blood coagulation	75	377	1.1356e-08
Biological Process	GO:0014852	regulation of skeletal muscle contraction by neural stimulation via neuromuscular junction	8	8	1.13923e-08
Biological Process	GO:0014853	regulation of excitatory postsynaptic membrane potential involved in skeletal muscle contraction	8	8	1.13923e-08
Biological Process	GO:0044210	'de novo' CTP biosynthetic process	8	8	1.13923e-08
Biological Process	GO:0072369	regulation of lipid transport by positive regulation of transcription from RNA polymerase II promoter	8	8	1.13923e-08
Biological Process	GO:0072752	cellular response to rapamycin	8	8	1.13923e-08
Biological Process	GO:1905616	regulation of miRNA mediated inhibition of translation	8	8	1.13923e-08
Biological Process	GO:1905618	positive regulation of miRNA mediated inhibition of translation	8	8	1.13923e-08
Molecular Function	GO:0003883	CTP synthase activity	8	8	1.13923e-08
Molecular Function	GO:0090624	endoribonuclease activity, cleaving miRNA-paired mRNA	8	8	1.13923e-08
Molecular Function	GO:0031702	type 1 angiotensin receptor binding	12	18	1.24544e-08
Molecular Function	GO:0033592	RNA strand annealing activity	12	18	1.24544e-08
Biological Process	GO:0046473	phosphatidic acid metabolic process	16	32	1.5522e-08
Biological Process	GO:0006937	regulation of muscle contraction	51	221	1.80166e-08
Biological Process	GO:0060148	positive regulation of posttranscriptional gene silencing	14	25	1.86219e-08
Biological Process	GO:2000637	positive regulation of gene silencing by miRNA	14	25	1.86219e-08
Molecular Function	GO:0008138	protein tyrosine/serine/threonine phosphatase activity	32	109	2.14525e-08
Molecular Function	GO:0001102	RNA polymerase II activating transcription factor binding	29	93	2.19477e-08
Molecular Function	GO:0030899	calcium-dependent ATPase activity	13	22	2.50967e-08
Biological Process	GO:0050817	coagulation	75	385	2.85692e-08
Biological Process	GO:0050746	regulation of lipoprotein metabolic process	12	19	3.0651e-08
Biological Process	GO:0002707	negative regulation of lymphocyte mediated immunity	23	64	3.17974e-08
Molecular Function	GO:0030628	pre-mRNA 3'-splice site binding	11	16	3.19702e-08
Biological Process	GO:0009126	purine nucleoside monophosphate metabolic process	96	537	3.28215e-08
Biological Process	GO:0009167	purine ribonucleoside monophosphate metabolic process	96	537	3.28215e-08
Cellular Component	GO:0016460	myosin II complex	13	23	5.23129e-08
Biological Process	GO:0021849	neuroblast division in subventricular zone	9	11	5.25306e-08
Biological Process	GO:0042160	lipoprotein modification	9	11	5.25306e-08
Biological Process	GO:0042161	lipoprotein oxidation	9	11	5.25306e-08
Biological Process	GO:0071362	cellular response to ether	9	11	5.25306e-08
Biological Process	GO:0089700	protein kinase D signaling	9	11	5.25306e-08
Biological Process	GO:0019432	triglyceride biosynthetic process	25	76	6.20341e-08
Biological Process	GO:0010324	membrane invagination	29	97	6.21279e-08
Cellular Component	GO:0005856	cytoskeleton	461	3606	6.68947e-08
Molecular Function	GO:0005041	low-density lipoprotein receptor activity	14	27	6.87671e-08
Cellular Component	GO:0005859	muscle myosin complex	10	14	7.98413e-08
Biological Process	GO:0045472	response to ether	11	17	8.21875e-08
Molecular Function	GO:0017020	myosin phosphatase regulator activity	8	9	9.32774e-08
Biological Process	GO:0008380	RNA splicing	143	910	9.73285e-08
Biological Process	GO:2000209	regulation of anoikis	18	44	9.90698e-08
Biological Process	GO:0014819	regulation of skeletal muscle contraction	13	24	1.03447e-07
Molecular Function	GO:0004525	ribonuclease III activity	13	24	1.03447e-07
Molecular Function	GO:0032296	double-stranded RNA-specific ribonuclease activity	13	24	1.03447e-07
Biological Process	GO:0030451	regulation of complement activation, alternative pathway	7	7	1.12176e-07
Biological Process	GO:0035788	cell migration involved in metanephros development	7	7	1.12176e-07
Biological Process	GO:0035789	metanephric mesenchymal cell migration	7	7	1.12176e-07
Biological Process	GO:0035793	positive regulation of metanephric mesenchymal cell migration by platelet-derived growth factor receptor-beta signaling pathway	7	7	1.12176e-07
Biological Process	GO:0045957	negative regulation of complement activation, alternative pathway	7	7	1.12176e-07
Biological Process	GO:1900238	regulation of metanephric mesenchymal cell migration by platelet-derived growth factor receptor-beta signaling pathway	7	7	1.12176e-07
Biological Process	GO:1900477	negative regulation of G1/S transition of mitotic cell cycle by negative regulation of transcription from RNA polymerase II promoter	7	7	1.12176e-07
Biological Process	GO:2000589	regulation of metanephric mesenchymal cell migration	7	7	1.12176e-07
Biological Process	GO:2000591	positive regulation of metanephric mesenchymal cell migration	7	7	1.12176e-07
Molecular Function	GO:0004139	deoxyribose-phosphate aldolase activity	7	7	1.12176e-07
Molecular Function	GO:0004458	D-lactate dehydrogenase (cytochrome) activity	7	7	1.12176e-07
Molecular Function	GO:0004742	dihydrolipoyllysine-residue acetyltransferase activity	7	7	1.12176e-07
Molecular Function	GO:0010698	acetyltransferase activator activity	7	7	1.12176e-07
Molecular Function	GO:0016898	oxidoreductase activity, acting on the CH-OH group of donors, cytochrome as acceptor	7	7	1.12176e-07
Molecular Function	GO:0050290	sphingomyelin phosphodiesterase D activity	7	7	1.12176e-07
Molecular Function	GO:0051990	(R)-2-hydroxyglutarate dehydrogenase activity	7	7	1.12176e-07
Molecular Function	GO:0070506	high-density lipoprotein particle receptor activity	7	7	1.12176e-07
Biological Process	GO:0006956	complement activation	28	94	1.13612e-07
Biological Process	GO:2000249	regulation of actin cytoskeleton reorganization	22	63	1.13936e-07
Cellular Component	GO:0016281	eukaryotic translation initiation factor 4F complex	14	28	1.246e-07
Biological Process	GO:0009161	ribonucleoside monophosphate metabolic process	96	554	1.50702e-07
Cellular Component	GO:0031968	organelle outer membrane	66	337	1.53016e-07
Cellular Component	GO:0019867	outer membrane	66	338	1.71472e-07
Molecular Function	GO:1904680	peptide transmembrane transporter activity	17	41	1.77344e-07
Biological Process	GO:0043276	anoikis	19	50	1.78026e-07
Biological Process	GO:0006546	glycine catabolic process	9	12	1.90965e-07
Biological Process	GO:2000251	positive regulation of actin cytoskeleton reorganization	16	37	2.02151e-07
Cellular Component	GO:0071004	U2-type prespliceosome	21	60	2.10519e-07
Biological Process	GO:0045714	regulation of low-density lipoprotein particle receptor biosynthetic process	10	15	2.175e-07
Cellular Component	GO:0044455	mitochondrial membrane part	73	391	2.5058e-07
Biological Process	GO:0046460	neutral lipid biosynthetic process	25	81	2.50726e-07
Biological Process	GO:0046463	acylglycerol biosynthetic process	25	81	2.50726e-07
Cellular Component	GO:0043209	myelin sheath	87	493	2.52923e-07
Biological Process	GO:0006958	complement activation, classical pathway	20	56	2.79357e-07
Cellular Component	GO:0071010	prespliceosome	22	66	2.90914e-07
Biological Process	GO:0002924	negative regulation of humoral immune response mediated by circulating immunoglobulin	12	22	2.93334e-07
Biological Process	GO:0007016	cytoskeletal anchoring at plasma membrane	12	22	2.93334e-07
Biological Process	GO:0031272	regulation of pseudopodium assembly	12	22	2.93334e-07
Biological Process	GO:0031274	positive regulation of pseudopodium assembly	12	22	2.93334e-07
Biological Process	GO:0036089	cleavage furrow formation	12	22	2.93334e-07
Biological Process	GO:0008630	intrinsic apoptotic signaling pathway in response to DNA damage	42	182	3.11925e-07
Biological Process	GO:0070831	basement membrane assembly	14	30	3.70776e-07
Biological Process	GO:0001911	negative regulation of leukocyte mediated cytotoxicity	11	19	4.13304e-07
Biological Process	GO:0009123	nucleoside monophosphate metabolic process	96	566	4.13817e-07
Biological Process	GO:0045716	positive regulation of low-density lipoprotein particle receptor biosynthetic process	8	10	4.24346e-07
Cellular Component	GO:0019013	viral nucleocapsid	27	94	4.28725e-07
Biological Process	GO:0019320	hexose catabolic process	18	48	4.71564e-07
Molecular Function	GO:0042169	SH2 domain binding	23	73	4.96378e-07
Cellular Component	GO:0031966	mitochondrial membrane	181	1244	4.97033e-07
Cellular Component	GO:0044444	cytoplasmic part	1625	14598	5.02085e-07
Biological Process	GO:0045807	positive regulation of endocytosis	44	198	5.08981e-07
Biological Process	GO:0032534	regulation of microvillus assembly	10	16	5.26717e-07
Biological Process	GO:0031269	pseudopodium assembly	12	23	5.56266e-07
Molecular Function	GO:0031701	angiotensin receptor binding	12	23	5.56266e-07
Biological Process	GO:0001909	leukocyte mediated cytotoxicity	26	90	6.16209e-07
Biological Process	GO:0006898	receptor-mediated endocytosis	85	489	6.61907e-07
Molecular Function	GO:0008307	structural constituent of muscle	25	85	6.94502e-07
Biological Process	GO:1903055	positive regulation of extracellular matrix organization	16	40	7.32465e-07
Biological Process	GO:0016052	carbohydrate catabolic process	53	261	7.73079e-07
Cellular Component	GO:0044429	mitochondrial part	236	1714	8.04851e-07
Biological Process	GO:0019516	lactate oxidation	7	8	8.17662e-07
Biological Process	GO:0035787	cell migration involved in kidney development	7	8	8.17662e-07
Biological Process	GO:0035865	cellular response to potassium ion	7	8	8.17662e-07
Cellular Component	GO:0002079	inner acrosomal membrane	7	8	8.17662e-07
Biological Process	GO:0002449	lymphocyte mediated immunity	59	303	8.25697e-07
Cellular Component	GO:0043234	protein complex	746	6285	8.85516e-07
Molecular Function	GO:0008134	transcription factor binding	164	1116	9.26025e-07
Molecular Function	GO:0097617	annealing activity	12	24	1.00908e-06
Biological Process	GO:1902308	regulation of peptidyl-serine dephosphorylation	13	28	1.0477e-06
Biological Process	GO:0010387	COP9 signalosome assembly	6	6	1.10429e-06
Biological Process	GO:0032345	negative regulation of aldosterone metabolic process	6	6	1.10429e-06
Biological Process	GO:0032348	negative regulation of aldosterone biosynthetic process	6	6	1.10429e-06
Biological Process	GO:0042628	mating plug formation	6	6	1.10429e-06
Biological Process	GO:0044704	single-organism reproductive behavior	6	6	1.10429e-06
Biological Process	GO:0045297	post-mating behavior	6	6	1.10429e-06
Biological Process	GO:0048203	vesicle targeting, trans-Golgi to endosome	6	6	1.10429e-06
Biological Process	GO:0061108	seminal vesicle epithelium development	6	6	1.10429e-06
Biological Process	GO:0071929	alpha-tubulin acetylation	6	6	1.10429e-06
Biological Process	GO:1903935	response to sodium arsenite	6	6	1.10429e-06
Biological Process	GO:1903936	cellular response to sodium arsenite	6	6	1.10429e-06
Biological Process	GO:1904578	response to thapsigargin	6	6	1.10429e-06
Biological Process	GO:1904579	cellular response to thapsigargin	6	6	1.10429e-06
Cellular Component	GO:0031085	BLOC-3 complex	6	6	1.10429e-06
Cellular Component	GO:1990826	nucleoplasmic periphery of the nuclear pore complex	6	6	1.10429e-06
Molecular Function	GO:0003875	ADP-ribosylarginine hydrolase activity	6	6	1.10429e-06
Molecular Function	GO:0019799	tubulin N-acetyltransferase activity	6	6	1.10429e-06
Molecular Function	GO:0030627	pre-mRNA 5'-splice site binding	6	6	1.10429e-06
Molecular Function	GO:0035438	cyclic-di-GMP binding	6	6	1.10429e-06
Molecular Function	GO:0061507	cyclic-GMP-AMP binding	6	6	1.10429e-06
Biological Process	GO:0033138	positive regulation of peptidyl-serine phosphorylation	39	171	1.10829e-06
Molecular Function	GO:0004656	procollagen-proline 4-dioxygenase activity	10	17	1.16176e-06
Molecular Function	GO:0030551	cyclic nucleotide binding	22	71	1.2005e-06
Biological Process	GO:0048260	positive regulation of receptor-mediated endocytosis	27	99	1.32001e-06
Cellular Component	GO:0019028	viral capsid	27	99	1.32001e-06
Biological Process	GO:0048259	regulation of receptor-mediated endocytosis	38	166	1.37273e-06
Biological Process	GO:0031943	regulation of glucocorticoid metabolic process	8	11	1.41585e-06
Biological Process	GO:1901355	response to rapamycin	8	11	1.41585e-06
Biological Process	GO:2000173	negative regulation of branching morphogenesis of a nerve	8	11	1.41585e-06
Biological Process	GO:0000733	DNA strand renaturation	9	14	1.43578e-06
Biological Process	GO:0051045	negative regulation of membrane protein ectodomain proteolysis	9	14	1.43578e-06
Cellular Component	GO:0097381	photoreceptor disc membrane	9	14	1.43578e-06
Biological Process	GO:0010172	embryonic body morphogenesis	14	33	1.55336e-06
Cellular Component	GO:0005739	mitochondrion	449	3600	1.6409e-06
Biological Process	GO:0010501	RNA secondary structure unwinding	31	124	1.75916e-06
Biological Process	GO:2001028	positive regulation of endothelial cell chemotaxis	12	25	1.76023e-06
Molecular Function	GO:0000166	nucleotide binding	694	5835	1.81578e-06
Biological Process	GO:0030866	cortical actin cytoskeleton organization	18	52	1.84663e-06
Biological Process	GO:1902253	regulation of intrinsic apoptotic signaling pathway by p53 class mediator	15	38	1.98459e-06
Molecular Function	GO:1901265	nucleoside phosphate binding	694	5840	2.04482e-06
Biological Process	GO:0034330	cell junction organization	80	466	2.27824e-06
Biological Process	GO:0019388	galactose catabolic process	10	18	2.37425e-06
Biological Process	GO:0045713	low-density lipoprotein particle receptor biosynthetic process	10	18	2.37425e-06
Biological Process	GO:0035304	regulation of protein dephosphorylation	34	145	2.72727e-06
Biological Process	GO:0034367	macromolecular complex remodeling	13	30	2.75462e-06
Biological Process	GO:0034368	protein-lipid complex remodeling	13	30	2.75462e-06
Biological Process	GO:0034369	plasma lipoprotein particle remodeling	13	30	2.75462e-06
Biological Process	GO:1901203	positive regulation of extracellular matrix assembly	13	30	2.75462e-06
Biological Process	GO:0045662	negative regulation of myoblast differentiation	15	39	2.92161e-06
Biological Process	GO:0042771	intrinsic apoptotic signaling pathway in response to DNA damage by p53 class mediator	23	80	2.94529e-06
Biological Process	GO:0031268	pseudopodium organization	12	26	2.96546e-06
Biological Process	GO:0110011	regulation of basement membrane organization	12	26	2.96546e-06
Biological Process	GO:1904259	regulation of basement membrane assembly involved in embryonic body morphogenesis	12	26	2.96546e-06
Biological Process	GO:1904261	positive regulation of basement membrane assembly involved in embryonic body morphogenesis	12	26	2.96546e-06
Biological Process	GO:2001197	basement membrane assembly involved in embryonic body morphogenesis	12	26	2.96546e-06
Cellular Component	GO:0019012	virion	27	103	3.03345e-06
Cellular Component	GO:0044423	virion part	27	103	3.03345e-06
Cellular Component	GO:0043229	intracellular organelle	2365	21983	3.14843e-06
Cellular Component	GO:0005740	mitochondrial envelope	185	1314	3.18559e-06
Biological Process	GO:0034384	high-density lipoprotein particle clearance	9	15	3.2632e-06
Cellular Component	GO:0000015	phosphopyruvate hydratase complex	9	15	3.2632e-06
Molecular Function	GO:0000340	RNA 7-methylguanosine cap binding	9	15	3.2632e-06
Molecular Function	GO:0004095	carnitine O-palmitoyltransferase activity	9	15	3.2632e-06
Molecular Function	GO:0004634	phosphopyruvate hydratase activity	9	15	3.2632e-06
Molecular Function	GO:0042975	peroxisome proliferator activated receptor binding	9	15	3.2632e-06
Molecular Function	GO:0043184	vascular endothelial growth factor receptor 2 binding	9	15	3.2632e-06
Biological Process	GO:0016071	mRNA metabolic process	202	1458	3.33979e-06
Biological Process	GO:0007023	post-chaperonin tubulin folding pathway	7	9	3.35301e-06
Biological Process	GO:0031339	negative regulation of vesicle fusion	7	9	3.35301e-06
Biological Process	GO:0032344	regulation of aldosterone metabolic process	7	9	3.35301e-06
Biological Process	GO:0035544	negative regulation of SNARE complex assembly	7	9	3.35301e-06
Biological Process	GO:0048936	peripheral nervous system neuron axonogenesis	7	9	3.35301e-06
Molecular Function	GO:0030523	dihydrolipoamide S-acyltransferase activity	7	9	3.35301e-06
Cellular Component	GO:0033178	proton-transporting two-sector ATPase complex, catalytic domain	17	49	3.42873e-06
Molecular Function	GO:0005125	cytokine activity	52	267	3.56105e-06
Biological Process	GO:0097006	regulation of plasma lipoprotein particle levels	26	98	3.60554e-06
Biological Process	GO:0030838	positive regulation of actin filament polymerization	39	179	3.6524e-06
Biological Process	GO:0000380	alternative mRNA splicing, via spliceosome	37	166	3.66184e-06
Biological Process	GO:0072376	protein activation cascade	28	110	3.74477e-06
Biological Process	GO:0042482	positive regulation of odontogenesis	8	12	3.86563e-06
Biological Process	GO:1901860	positive regulation of mitochondrial DNA metabolic process	8	12	3.86563e-06
Molecular Function	GO:0002039	p53 binding	33	141	3.96296e-06
Molecular Function	GO:0001076	transcription factor activity, RNA polymerase II transcription factor binding	59	318	4.13062e-06
Biological Process	GO:0016064	immunoglobulin mediated immune response	35	154	4.17223e-06
Biological Process	GO:0019724	B cell mediated immunity	35	154	4.17223e-06
Biological Process	GO:0070633	transepithelial transport	13	31	4.30161e-06
Biological Process	GO:1901201	regulation of extracellular matrix assembly	13	31	4.30161e-06
Cellular Component	GO:0099512	supramolecular fiber	216	1583	4.39364e-06
Molecular Function	GO:0030554	adenyl nucleotide binding	438	3535	4.40843e-06
Molecular Function	GO:1901363	heterocyclic compound binding	1278	11379	4.53807e-06
Biological Process	GO:0035456	response to interferon-beta	10	19	4.55307e-06
Biological Process	GO:0035458	cellular response to interferon-beta	10	19	4.55307e-06
Molecular Function	GO:0031545	peptidyl-proline 4-dioxygenase activity	10	19	4.55307e-06
Biological Process	GO:0008152	metabolic process	2296	21321	4.8051e-06
Biological Process	GO:0002923	regulation of humoral immune response mediated by circulating immunoglobulin	12	27	4.84253e-06
Biological Process	GO:0010984	regulation of lipoprotein particle clearance	12	27	4.84253e-06
Cellular Component	GO:0005774	vacuolar membrane	102	646	5.15313e-06
Biological Process	GO:0044712	single-organism catabolic process	245	1838	5.69831e-06
Molecular Function	GO:0032559	adenyl ribonucleotide binding	436	3526	5.70086e-06
Biological Process	GO:0035176	social behavior	23	83	5.84708e-06
Biological Process	GO:0051703	intraspecies interaction between organisms	23	83	5.84708e-06
Biological Process	GO:0070527	platelet aggregation	21	72	6.10382e-06
Molecular Function	GO:0003824	catalytic activity	1461	13156	6.25685e-06
Biological Process	GO:0048024	regulation of mRNA splicing, via spliceosome	42	203	6.31513e-06
Molecular Function	GO:0016887	ATPase activity	144	988	6.51495e-06
Cellular Component	GO:0099080	supramolecular complex	216	1593	6.70475e-06
Cellular Component	GO:0099081	supramolecular polymer	216	1593	6.70475e-06
Biological Process	GO:0002032	desensitization of G-protein coupled receptor protein signaling pathway by arrestin	6	7	7.05698e-06
Biological Process	GO:0010286	heat acclimation	6	7	7.05698e-06
Biological Process	GO:0032347	regulation of aldosterone biosynthetic process	6	7	7.05698e-06
Biological Process	GO:0061107	seminal vesicle development	6	7	7.05698e-06
Biological Process	GO:0070370	cellular heat acclimation	6	7	7.05698e-06
Biological Process	GO:1904576	response to tunicamycin	6	7	7.05698e-06
Biological Process	GO:1904577	cellular response to tunicamycin	6	7	7.05698e-06
Molecular Function	GO:0003729	mRNA binding	83	503	7.17807e-06
Biological Process	GO:0035335	peptidyl-tyrosine dephosphorylation	33	145	7.50256e-06
Biological Process	GO:0001541	ovarian follicle development	24	90	7.64795e-06
Biological Process	GO:0030101	natural killer cell activation	24	90	7.64795e-06
Biological Process	GO:0016056	rhodopsin mediated signaling pathway	12	28	7.68866e-06
Molecular Function	GO:0004723	calcium-dependent protein serine/threonine phosphatase activity	12	28	7.68866e-06
Biological Process	GO:0002092	positive regulation of receptor internalization	18	57	8.16033e-06
Biological Process	GO:0002823	negative regulation of adaptive immune response based on somatic recombination of immune receptors built from immunoglobulin superfamily domains	18	57	8.16033e-06
Molecular Function	GO:0016788	hydrolase activity, acting on ester bonds	217	1607	8.40245e-06
Molecular Function	GO:0000146	microfilament motor activity	11	24	8.40984e-06
Cellular Component	GO:0005765	lysosomal membrane	91	567	8.4239e-06
Cellular Component	GO:0098852	lytic vacuole membrane	91	567	8.4239e-06
Cellular Component	GO:0005684	U2-type spliceosomal complex	23	85	9.02732e-06
Biological Process	GO:0072367	regulation of lipid transport by regulation of transcription from RNA polymerase II promoter	8	13	9.14807e-06
Biological Process	GO:0031334	positive regulation of protein complex assembly	67	385	9.17806e-06
Molecular Function	GO:0003730	mRNA 3'-UTR binding	36	166	9.44788e-06
Biological Process	GO:0008212	mineralocorticoid metabolic process	7	10	1.01865e-05
Biological Process	GO:0032341	aldosterone metabolic process	7	10	1.01865e-05
Biological Process	GO:0033600	negative regulation of mammary gland epithelial cell proliferation	7	10	1.01865e-05
Biological Process	GO:0006941	striated muscle contraction	54	291	1.02471e-05
Molecular Function	GO:0097159	organic cyclic compound binding	1285	11494	1.04791e-05
Biological Process	GO:0022612	gland morphogenesis	43	214	1.0665e-05
Biological Process	GO:0009955	adaxial/abaxial pattern specification	5	5	1.08683e-05
Biological Process	GO:0016036	cellular response to phosphate starvation	5	5	1.08683e-05
Biological Process	GO:0016108	tetraterpenoid metabolic process	5	5	1.08683e-05
Biological Process	GO:0016116	carotenoid metabolic process	5	5	1.08683e-05
Biological Process	GO:0016119	carotene metabolic process	5	5	1.08683e-05
Biological Process	GO:0016121	carotene catabolic process	5	5	1.08683e-05
Biological Process	GO:0016122	xanthophyll metabolic process	5	5	1.08683e-05
Biological Process	GO:0032788	saturated monocarboxylic acid metabolic process	5	5	1.08683e-05
Biological Process	GO:0032789	unsaturated monocarboxylic acid metabolic process	5	5	1.08683e-05
Biological Process	GO:0042214	terpene metabolic process	5	5	1.08683e-05
Biological Process	GO:0045643	regulation of eosinophil differentiation	5	5	1.08683e-05
Biological Process	GO:0045645	positive regulation of eosinophil differentiation	5	5	1.08683e-05
Biological Process	GO:0046247	terpene catabolic process	5	5	1.08683e-05
Biological Process	GO:1901340	negative regulation of store-operated calcium channel activity	5	5	1.08683e-05
Biological Process	GO:1903636	regulation of protein import into mitochondrial outer membrane	5	5	1.08683e-05
Biological Process	GO:1903638	positive regulation of protein import into mitochondrial outer membrane	5	5	1.08683e-05
Biological Process	GO:1903644	regulation of chaperone-mediated protein folding	5	5	1.08683e-05
Biological Process	GO:1903645	negative regulation of chaperone-mediated protein folding	5	5	1.08683e-05
Biological Process	GO:2000011	regulation of adaxial/abaxial pattern formation	5	5	1.08683e-05
Cellular Component	GO:0036053	glomerular endothelium fenestra	5	5	1.08683e-05
Molecular Function	GO:0003978	UDP-glucose 4-epimerase activity	5	5	1.08683e-05
Molecular Function	GO:0004778	succinyl-CoA hydrolase activity	5	5	1.08683e-05
Molecular Function	GO:0016206	catechol O-methyltransferase activity	5	5	1.08683e-05
Molecular Function	GO:0031859	platelet activating factor receptor binding	5	5	1.08683e-05
Molecular Function	GO:0046525	xylosylprotein 4-beta-galactosyltransferase activity	5	5	1.08683e-05
Biological Process	GO:0060444	branching involved in mammary gland duct morphogenesis	14	38	1.12206e-05
Biological Process	GO:1901797	negative regulation of signal transduction by p53 class mediator	15	43	1.18679e-05
Biological Process	GO:0051764	actin crosslink formation	12	29	1.19007e-05
Biological Process	GO:2001026	regulation of endothelial cell chemotaxis	12	29	1.19007e-05
Molecular Function	GO:0017166	vinculin binding	12	29	1.19007e-05
Biological Process	GO:0007033	vacuole organization	65	374	1.29139e-05
Biological Process	GO:0007096	regulation of exit from mitosis	9	17	1.31038e-05
Biological Process	GO:0060754	positive regulation of mast cell chemotaxis	9	17	1.31038e-05
Biological Process	GO:1902231	positive regulation of intrinsic apoptotic signaling pathway in response to DNA damage	9	17	1.31038e-05
Molecular Function	GO:0016416	O-palmitoyltransferase activity	9	17	1.31038e-05
Molecular Function	GO:0044020	histone methyltransferase activity (H4-R3 specific)	9	17	1.31038e-05
Molecular Function	GO:0043167	ion binding	1355	12180	1.32639e-05
Biological Process	GO:0050878	regulation of body fluid levels	90	566	1.36015e-05
Biological Process	GO:0048934	peripheral nervous system neuron differentiation	11	25	1.36345e-05
Biological Process	GO:0048935	peripheral nervous system neuron development	11	25	1.36345e-05
Biological Process	GO:0034143	regulation of toll-like receptor 4 signaling pathway	10	21	1.43489e-05
Cellular Component	GO:0005826	actomyosin contractile ring	10	21	1.43489e-05
Biological Process	GO:0051043	regulation of membrane protein ectodomain proteolysis	13	34	1.44339e-05
Biological Process	GO:0038084	vascular endothelial growth factor signaling pathway	17	54	1.51436e-05
Molecular Function	GO:0008081	phosphoric diester hydrolase activity	35	163	1.56401e-05
Biological Process	GO:0044238	primary metabolic process	2060	19061	1.63627e-05
Biological Process	GO:0000245	spliceosomal complex assembly	35	164	1.7959e-05
Biological Process	GO:0034381	plasma lipoprotein particle clearance	18	60	1.80494e-05
Biological Process	GO:0002443	leukocyte mediated immunity	69	408	1.80666e-05
Molecular Function	GO:0042578	phosphoric ester hydrolase activity	123	837	2.04299e-05
Biological Process	GO:0001763	morphogenesis of a branching structure	59	335	2.11488e-05
Biological Process	GO:0002551	mast cell chemotaxis	11	26	2.14585e-05
Biological Process	GO:1900273	positive regulation of long-term synaptic potentiation	11	26	2.14585e-05
Biological Process	GO:0006091	generation of precursor metabolites and energy	99	644	2.14734e-05
Biological Process	GO:0002920	regulation of humoral immune response	18	61	2.31829e-05
Cellular Component	GO:0030137	COPI-coated vesicle	18	61	2.31829e-05
Biological Process	GO:0071704	organic substance metabolic process	2144	19914	2.33388e-05
Biological Process	GO:0016042	lipid catabolic process	77	473	2.43371e-05
Cellular Component	GO:0032991	macromolecular complex	1129	10054	2.51367e-05
Biological Process	GO:0042045	epithelial fluid transport	7	11	2.55353e-05
Biological Process	GO:0046121	deoxyribonucleoside catabolic process	7	11	2.55353e-05
Biological Process	GO:0071494	cellular response to UV-C	7	11	2.55353e-05
Molecular Function	GO:0030346	protein phosphatase 2B binding	7	11	2.55353e-05
Biological Process	GO:0006705	mineralocorticoid biosynthetic process	6	8	2.57749e-05
Biological Process	GO:0031944	negative regulation of glucocorticoid metabolic process	6	8	2.57749e-05
Biological Process	GO:0031947	negative regulation of glucocorticoid biosynthetic process	6	8	2.57749e-05
Biological Process	GO:0032342	aldosterone biosynthetic process	6	8	2.57749e-05
Biological Process	GO:0034374	low-density lipoprotein particle remodeling	6	8	2.57749e-05
Biological Process	GO:0034441	plasma lipoprotein oxidation	6	8	2.57749e-05
Biological Process	GO:1903333	negative regulation of protein folding	6	8	2.57749e-05
Biological Process	GO:2000065	negative regulation of cortisol biosynthetic process	6	8	2.57749e-05
Molecular Function	GO:0030160	GKAP/Homer scaffold activity	6	8	2.57749e-05
Molecular Function	GO:0070290	N-acylphosphatidylethanolamine-specific phospholipase D activity	6	8	2.57749e-05
Biological Process	GO:0009164	nucleoside catabolic process	17	56	2.58139e-05
Biological Process	GO:0002713	negative regulation of B cell mediated immunity	12	31	2.66485e-05
Biological Process	GO:0002890	negative regulation of immunoglobulin mediated immune response	12	31	2.66485e-05
Biological Process	GO:0002921	negative regulation of humoral immune response	12	31	2.66485e-05
Molecular Function	GO:0008195	phosphatidate phosphatase activity	12	31	2.66485e-05
Biological Process	GO:0035556	intracellular signal transduction	565	4763	2.75729e-05
Biological Process	GO:0009201	ribonucleoside triphosphate biosynthetic process	33	154	2.81453e-05
Biological Process	GO:0051893	regulation of focal adhesion assembly	26	109	2.823e-05
Biological Process	GO:0090109	regulation of cell-substrate junction assembly	26	109	2.823e-05
Biological Process	GO:0030049	muscle filament sliding	13	36	2.95682e-05
Biological Process	GO:0033275	actin-myosin filament sliding	13	36	2.95682e-05
Molecular Function	GO:0042887	amide transmembrane transporter activity	18	62	2.95781e-05
Biological Process	GO:0014910	regulation of smooth muscle cell migration	22	85	2.99134e-05
Cellular Component	GO:0044449	contractile fiber part	81	507	3.01014e-05
Biological Process	GO:0045333	cellular respiration	56	317	3.08934e-05
Biological Process	GO:0035272	exocrine system development	27	116	3.18994e-05
Biological Process	GO:0009264	deoxyribonucleotide catabolic process	11	27	3.2882e-05
Biological Process	GO:0007044	cell-substrate junction assembly	38	189	3.31668e-05
Cellular Component	GO:0044437	vacuolar part	105	700	3.46381e-05
Biological Process	GO:0000381	regulation of alternative mRNA splicing, via spliceosome	28	123	3.53676e-05
Biological Process	GO:0046365	monosaccharide catabolic process	18	63	3.74957e-05
Biological Process	GO:0072216	positive regulation of metanephros development	8	15	3.79087e-05
Biological Process	GO:0009071	serine family amino acid catabolic process	10	23	3.843e-05
Biological Process	GO:0032530	regulation of microvillus organization	10	23	3.843e-05
Biological Process	GO:0060753	regulation of mast cell chemotaxis	10	23	3.843e-05
Biological Process	GO:0042157	lipoprotein metabolic process	48	261	3.90004e-05
Cellular Component	GO:0045261	proton-transporting ATP synthase complex, catalytic core F(1)	9	19	4.11856e-05
Cellular Component	GO:0034709	methylosome	13	37	4.13497e-05
Biological Process	GO:0043433	negative regulation of sequence-specific DNA binding transcription factor activity	49	269	4.20591e-05
Biological Process	GO:0090257	regulation of muscle system process	57	328	4.2576e-05
Biological Process	GO:0071398	cellular response to fatty acid	21	81	4.37632e-05
Molecular Function	GO:0005524	ATP binding	420	3457	4.42665e-05
Biological Process	GO:0002250	adaptive immune response	71	435	4.52324e-05
Biological Process	GO:0072089	stem cell proliferation	37	185	4.70127e-05
Biological Process	GO:1901020	negative regulation of calcium ion transmembrane transporter activity	16	53	4.77911e-05
Biological Process	GO:1903170	negative regulation of calcium ion transmembrane transport	16	53	4.77911e-05
Biological Process	GO:0051014	actin filament severing	11	28	4.91836e-05
Biological Process	GO:0044743	protein transmembrane import into intracellular organelle	24	100	5.07315e-05
Biological Process	GO:0002712	regulation of B cell mediated immunity	20	76	5.24014e-05
Biological Process	GO:0002889	regulation of immunoglobulin mediated immune response	20	76	5.24014e-05
Biological Process	GO:0014812	muscle cell migration	26	113	5.45734e-05
Biological Process	GO:0007172	signal complex assembly	7	12	5.58728e-05
Biological Process	GO:0031536	positive regulation of exit from mitosis	7	12	5.58728e-05
Biological Process	GO:0032510	endosome to lysosome transport via multivesicular body sorting pathway	7	12	5.58728e-05
Biological Process	GO:0042695	thelarche	7	12	5.58728e-05
Biological Process	GO:0060744	mammary gland branching involved in thelarche	7	12	5.58728e-05
Biological Process	GO:0060762	regulation of branching involved in mammary gland duct morphogenesis	7	12	5.58728e-05
Biological Process	GO:0014809	regulation of skeletal muscle contraction by regulation of release of sequestered calcium ion	5	6	5.96885e-05
Biological Process	GO:0019336	phenol-containing compound catabolic process	5	6	5.96885e-05
Biological Process	GO:0019614	catechol-containing compound catabolic process	5	6	5.96885e-05
Biological Process	GO:0033499	galactose catabolic process via UDP-galactose	5	6	5.96885e-05
Biological Process	GO:0035759	mesangial cell-matrix adhesion	5	6	5.96885e-05
Biological Process	GO:0042420	dopamine catabolic process	5	6	5.96885e-05
Biological Process	GO:0042424	catecholamine catabolic process	5	6	5.96885e-05
Biological Process	GO:1902525	regulation of protein monoubiquitination	5	6	5.96885e-05
Biological Process	GO:1903371	regulation of endoplasmic reticulum tubular network organization	5	6	5.96885e-05
Biological Process	GO:1903373	positive regulation of endoplasmic reticulum tubular network organization	5	6	5.96885e-05
Cellular Component	GO:0043527	tRNA methyltransferase complex	5	6	5.96885e-05
Molecular Function	GO:0004034	aldose 1-epimerase activity	5	6	5.96885e-05
Molecular Function	GO:0005094	Rho GDP-dissociation inhibitor activity	5	6	5.96885e-05
Molecular Function	GO:0031691	alpha-1A adrenergic receptor binding	5	6	5.96885e-05
Molecular Function	GO:0031762	follicle-stimulating hormone receptor binding	5	6	5.96885e-05
Biological Process	GO:0006957	complement activation, alternative pathway	10	24	5.98729e-05
Biological Process	GO:0120032	regulation of plasma membrane bounded cell projection assembly	46	251	6.08977e-05
Biological Process	GO:0007157	heterophilic cell-cell adhesion via plasma membrane cell adhesion molecules	19	71	6.23637e-05
Biological Process	GO:0060443	mammary gland morphogenesis	21	83	6.44954e-05
Biological Process	GO:0051147	regulation of muscle cell differentiation	59	348	6.51621e-05
Biological Process	GO:0050806	positive regulation of synaptic transmission	36	181	6.65782e-05
Biological Process	GO:0060491	regulation of cell projection assembly	46	252	6.72534e-05
Biological Process	GO:0045651	positive regulation of macrophage differentiation	9	20	6.81145e-05
Cellular Component	GO:0000938	GARP complex	9	20	6.81145e-05
Cellular Component	GO:0034361	very-low-density lipoprotein particle	9	20	6.81145e-05
Cellular Component	GO:0034385	triglyceride-rich plasma lipoprotein particle	9	20	6.81145e-05
Molecular Function	GO:0004749	ribose phosphate diphosphokinase activity	9	20	6.81145e-05
Molecular Function	GO:0005161	platelet-derived growth factor receptor binding	8	16	6.90359e-05
Biological Process	GO:0061061	muscle structure development	158	1154	6.94676e-05
Biological Process	GO:0001915	negative regulation of T cell mediated cytotoxicity	6	9	7.06188e-05
Biological Process	GO:0031946	regulation of glucocorticoid biosynthetic process	6	9	7.06188e-05
Biological Process	GO:0034651	cortisol biosynthetic process	6	9	7.06188e-05
Biological Process	GO:1903332	regulation of protein folding	6	9	7.06188e-05
Biological Process	GO:2000064	regulation of cortisol biosynthetic process	6	9	7.06188e-05
Cellular Component	GO:0005952	cAMP-dependent protein kinase complex	6	9	7.06188e-05
Cellular Component	GO:0031232	extrinsic component of external side of plasma membrane	6	9	7.06188e-05
Molecular Function	GO:0047499	calcium-independent phospholipase A2 activity	6	9	7.06188e-05
Biological Process	GO:0030865	cortical cytoskeleton organization	18	66	7.36704e-05
Molecular Function	GO:0001104	RNA polymerase II transcription cofactor activity	39	203	7.52162e-05
Cellular Component	GO:0033268	node of Ranvier	12	34	7.74214e-05
Molecular Function	GO:0008093	cytoskeletal adaptor activity	13	39	7.75912e-05
Molecular Function	GO:0004725	protein tyrosine phosphatase activity	43	232	7.94972e-05
Cellular Component	GO:0070469	respiratory chain	33	162	8.09337e-05
Biological Process	GO:0032273	positive regulation of protein polymerization	39	204	8.3989e-05
Biological Process	GO:1903311	regulation of mRNA metabolic process	60	359	8.60101e-05
Molecular Function	GO:0001085	RNA polymerase II transcription factor binding	47	262	8.74781e-05
Biological Process	GO:1901888	regulation of cell junction assembly	32	156	8.96095e-05
Cellular Component	GO:0042101	T cell receptor complex	10	25	9.06986e-05
Molecular Function	GO:0019798	procollagen-proline dioxygenase activity	10	25	9.06986e-05
Biological Process	GO:0060968	regulation of gene silencing	18	67	9.12299e-05
Biological Process	GO:0045216	cell-cell junction organization	66	406	9.25989e-05
Cellular Component	GO:0008180	COP9 signalosome	20	79	9.45416e-05
Biological Process	GO:0008585	female gonad development	30	143	9.5626e-05
Biological Process	GO:0006911	phagocytosis, engulfment	16	56	9.97704e-05
Molecular Function	GO:0016820	hydrolase activity, acting on acid anhydrides, catalyzing transmembrane movement of substances	51	293	0.0001
Biological Process	GO:0031342	negative regulation of cell killing	11	30	0.000103213
Biological Process	GO:0071157	negative regulation of cell cycle arrest	11	30	0.000103213
Cellular Component	GO:0031982	vesicle	863	7612	0.000103566
Biological Process	GO:1900271	regulation of long-term synaptic potentiation	13	40	0.000104294
Biological Process	GO:0014839	myoblast migration involved in skeletal muscle regeneration	4	4	0.000106939
Biological Process	GO:0019310	inositol catabolic process	4	4	0.000106939
Biological Process	GO:0034203	glycolipid translocation	4	4	0.000106939
Biological Process	GO:0051835	positive regulation of synapse structural plasticity	4	4	0.000106939
Biological Process	GO:0055005	ventricular cardiac myofibril assembly	4	4	0.000106939
Biological Process	GO:0070889	platelet alpha granule organization	4	4	0.000106939
Biological Process	GO:0071707	immunoglobulin heavy chain V-D-J recombination	4	4	0.000106939
Biological Process	GO:0072356	chromosome passenger complex localization to kinetochore	4	4	0.000106939
Biological Process	GO:1902162	regulation of DNA damage response, signal transduction by p53 class mediator resulting in transcription of p21 class mediator	4	4	0.000106939
Biological Process	GO:1902164	positive regulation of DNA damage response, signal transduction by p53 class mediator resulting in transcription of p21 class mediator	4	4	0.000106939
Biological Process	GO:1903764	regulation of potassium ion export across plasma membrane	4	4	0.000106939
Biological Process	GO:1903765	negative regulation of potassium ion export across plasma membrane	4	4	0.000106939
Biological Process	GO:1903946	negative regulation of ventricular cardiac muscle cell action potential	4	4	0.000106939
Biological Process	GO:1905025	negative regulation of membrane repolarization during ventricular cardiac muscle cell action potential	4	4	0.000106939
Biological Process	GO:1905032	negative regulation of membrane repolarization during cardiac muscle cell action potential	4	4	0.000106939
Cellular Component	GO:0034506	chromosome, centromeric core domain	4	4	0.000106939
Cellular Component	GO:0034515	proteasome storage granule	4	4	0.000106939
Molecular Function	GO:0001850	complement component C3a binding	4	4	0.000106939
Molecular Function	GO:0001851	complement component C3b binding	4	4	0.000106939
Molecular Function	GO:0003863	3-methyl-2-oxobutanoate dehydrogenase (2-methylpropanoyl-transferring) activity	4	4	0.000106939
Molecular Function	GO:0004502	kynurenine 3-monooxygenase activity	4	4	0.000106939
Molecular Function	GO:0008116	prostaglandin-I synthase activity	4	4	0.000106939
Molecular Function	GO:0031071	cysteine desulfurase activity	4	4	0.000106939
Molecular Function	GO:0031531	thyrotropin-releasing hormone receptor binding	4	4	0.000106939
Molecular Function	GO:0050113	inositol oxygenase activity	4	4	0.000106939
Molecular Function	GO:0051021	GDP-dissociation inhibitor binding	4	4	0.000106939
Molecular Function	GO:0051022	Rho GDP-dissociation inhibitor binding	4	4	0.000106939
Biological Process	GO:0007603	phototransduction, visible light	12	35	0.000106949
Biological Process	GO:0034383	low-density lipoprotein particle clearance	12	35	0.000106949
Cellular Component	GO:0035859	Seh1-associated complex	12	35	0.000106949
Molecular Function	GO:0071949	FAD binding	12	35	0.000106949
Biological Process	GO:0071825	protein-lipid complex subunit organization	17	62	0.000107632
Cellular Component	GO:0042627	chylomicron	9	21	0.000108439
Biological Process	GO:0014909	smooth muscle cell migration	22	92	0.000108519
Biological Process	GO:0002428	antigen processing and presentation of peptide antigen via MHC class Ib	7	13	0.000110385
Biological Process	GO:0002477	antigen processing and presentation of exogenous peptide antigen via MHC class Ib	7	13	0.000110385
Biological Process	GO:0002481	antigen processing and presentation of exogenous protein antigen via MHC class Ib, TAP-dependent	7	13	0.000110385
Biological Process	GO:0032226	positive regulation of synaptic transmission, dopaminergic	7	13	0.000110385
Biological Process	GO:0035864	response to potassium ion	7	13	0.000110385
Biological Process	GO:1902166	negative regulation of intrinsic apoptotic signaling pathway in response to DNA damage by p53 class mediator	7	13	0.000110385
Cellular Component	GO:1990111	spermatoproteasome complex	7	13	0.000110385
Molecular Function	GO:0004740	pyruvate dehydrogenase (acetyl-transferring) kinase activity	7	13	0.000110385
Molecular Function	GO:0047391	alkylglycerophosphoethanolamine phosphodiesterase activity	7	13	0.000110385
Biological Process	GO:0006884	cell volume homeostasis	18	68	0.000112373
Biological Process	GO:0007223	Wnt signaling pathway, calcium modulating pathway	19	74	0.000114383
Biological Process	GO:0018401	peptidyl-proline hydroxylation to 4-hydroxy-L-proline	8	17	0.000118753
Biological Process	GO:0045759	negative regulation of action potential	8	17	0.000118753
Biological Process	GO:2000507	positive regulation of energy homeostasis	8	17	0.000118753
Cellular Component	GO:0005955	calcineurin complex	8	17	0.000118753
Cellular Component	GO:0098803	respiratory chain complex	29	138	0.000120084
Biological Process	GO:0085029	extracellular matrix assembly	16	57	0.000125703
Molecular Function	GO:0005523	tropomyosin binding	16	57	0.000125703
Biological Process	GO:0045824	negative regulation of innate immune response	14	46	0.000127183
Biological Process	GO:0010657	muscle cell apoptotic process	22	93	0.00012863
Biological Process	GO:0035306	positive regulation of dephosphorylation	22	93	0.00012863
Biological Process	GO:1902531	regulation of intracellular signal transduction	340	2774	0.000128635
Biological Process	GO:0045445	myoblast differentiation	34	173	0.00013313
Biological Process	GO:0002228	natural killer cell mediated immunity	17	63	0.000133552
Biological Process	GO:0042267	natural killer cell mediated cytotoxicity	17	63	0.000133552
Biological Process	GO:0032799	low-density lipoprotein receptor particle metabolic process	10	26	0.000133974
Biological Process	GO:0048167	regulation of synaptic plasticity	48	274	0.000134194
Biological Process	GO:0030225	macrophage differentiation	13	41	0.000138569
Molecular Function	GO:0042288	MHC class I protein binding	13	41	0.000138569
Biological Process	GO:0035307	positive regulation of protein dephosphorylation	19	75	0.000138718
Molecular Function	GO:0043168	anion binding	707	6162	0.000142039
Biological Process	GO:0022602	ovulation cycle process	27	126	0.000143992
Biological Process	GO:0045947	negative regulation of translational initiation	11	31	0.000145324
Biological Process	GO:0006012	galactose metabolic process	12	36	0.000145639
Biological Process	GO:0044087	regulation of cellular component biogenesis	197	1509	0.000149589
Molecular Function	GO:0046961	proton-transporting ATPase activity, rotational mechanism	16	58	0.000157328
Molecular Function	GO:0042623	ATPase activity, coupled	111	777	0.000158432
Molecular Function	GO:0008603	cAMP-dependent protein kinase regulator activity	6	10	0.000161267
Biological Process	GO:0035303	regulation of dephosphorylation	45	254	0.000163878
Biological Process	GO:0030195	negative regulation of blood coagulation	17	64	0.000164771
Biological Process	GO:1900047	negative regulation of hemostasis	17	64	0.000164771
Molecular Function	GO:0005172	vascular endothelial growth factor receptor binding	9	22	0.000166963
Biological Process	GO:1903391	regulation of adherens junction organization	26	121	0.00018068
Cellular Component	GO:0044309	neuron spine	36	190	0.000185044
Biological Process	GO:0007431	salivary gland development	21	89	0.000188241
Biological Process	GO:0003350	pulmonary myocardium development	5	7	0.000191267
Biological Process	GO:0050747	positive regulation of lipoprotein metabolic process	5	7	0.000191267
Biological Process	GO:0070634	transepithelial ammonium transport	5	7	0.000191267
Biological Process	GO:1903059	regulation of protein lipidation	5	7	0.000191267
Biological Process	GO:1903061	positive regulation of protein lipidation	5	7	0.000191267
Cellular Component	GO:0042825	TAP complex	5	7	0.000191267
Cellular Component	GO:0043293	apoptosome	5	7	0.000191267
Molecular Function	GO:0031692	alpha-1B adrenergic receptor binding	5	7	0.000191267
Biological Process	GO:0048002	antigen processing and presentation of peptide antigen	43	241	0.000192402
Biological Process	GO:0010870	positive regulation of receptor biosynthetic process	8	18	0.000194689
Biological Process	GO:0014889	muscle atrophy	8	18	0.000194689
Biological Process	GO:0090625	mRNA cleavage involved in gene silencing by siRNA	8	18	0.000194689
Biological Process	GO:2001171	positive regulation of ATP biosynthetic process	8	18	0.000194689
Cellular Component	GO:0045275	respiratory chain complex III	8	18	0.000194689
Cellular Component	GO:0070652	HAUS complex	8	18	0.000194689
Molecular Function	GO:1990715	mRNA CDS binding	8	18	0.000194689
Molecular Function	GO:0016854	racemase and epimerase activity	12	37	0.000195698
Molecular Function	GO:0052689	carboxylic ester hydrolase activity	45	256	0.000196852
Molecular Function	GO:0003723	RNA binding	305	2475	0.000198901
Cellular Component	GO:0046930	pore complex	11	32	0.000201176
Molecular Function	GO:0004806	triglyceride lipase activity	11	32	0.000201176
Biological Process	GO:0006983	ER overload response	7	14	0.000201339
Biological Process	GO:0015671	oxygen transport	7	14	0.000201339
Biological Process	GO:0045760	positive regulation of action potential	7	14	0.000201339
Biological Process	GO:0060707	trophoblast giant cell differentiation	7	14	0.000201339
Cellular Component	GO:0000243	commitment complex	7	14	0.000201339
Cellular Component	GO:0031931	TORC1 complex	7	14	0.000201339
Molecular Function	GO:0005344	oxygen transporter activity	7	14	0.000201339
Molecular Function	GO:0008426	protein kinase C inhibitor activity	7	14	0.000201339
Molecular Function	GO:0008432	JUN kinase binding	7	14	0.000201339
Molecular Function	GO:0036002	pre-mRNA binding	19	77	0.000201368
Molecular Function	GO:0001078	transcriptional repressor activity, RNA polymerase II core promoter proximal region sequence-specific binding	41	227	0.000204578
Biological Process	GO:0007266	Rho protein signal transduction	48	279	0.000208438
Biological Process	GO:0015980	energy derivation by oxidation of organic compounds	76	497	0.000214788
Biological Process	GO:0001906	cell killing	27	129	0.00021675
Biological Process	GO:0042692	muscle cell differentiation	110	775	0.000217155
Biological Process	GO:0050684	regulation of mRNA processing	49	287	0.000217338
Biological Process	GO:0033135	regulation of peptidyl-serine phosphorylation	42	235	0.000218381
Biological Process	GO:0006730	one-carbon metabolic process	21	90	0.000222261
Biological Process	GO:0070262	peptidyl-serine dephosphorylation	13	43	0.000236879
Biological Process	GO:0044724	single-organism carbohydrate catabolic process	42	236	0.000239932
Biological Process	GO:0030183	B cell differentiation	38	207	0.000244224
Molecular Function	GO:0036094	small molecule binding	735	6455	0.000245002
Biological Process	GO:0015988	energy coupled proton transmembrane transport, against electrochemical gradient	22	97	0.000245986
Biological Process	GO:0015991	ATP hydrolysis coupled proton transport	22	97	0.000245986
Biological Process	GO:0099131	ATP hydrolysis coupled ion transmembrane transport	22	97	0.000245986
Biological Process	GO:0099132	ATP hydrolysis coupled cation transmembrane transport	22	97	0.000245986
Biological Process	GO:0002820	negative regulation of adaptive immune response	18	72	0.000246103
Biological Process	GO:1901863	positive regulation of muscle tissue development	27	130	0.000247404
Biological Process	GO:0006446	regulation of translational initiation	37	200	0.00024965
Biological Process	GO:0061138	morphogenesis of a branching epithelium	51	304	0.00025381
Biological Process	GO:0050804	modulation of synaptic transmission	73	476	0.000258793
Biological Process	GO:0006544	glycine metabolic process	12	38	0.000259706
Biological Process	GO:1901564	organonitrogen compound metabolic process	1376	12579	0.000264007
Biological Process	GO:0045639	positive regulation of myeloid cell differentiation	31	158	0.00026478
Cellular Component	GO:1990904	ribonucleoprotein complex	252	2011	0.000265224
Biological Process	GO:0032507	maintenance of protein location in cell	23	104	0.000266818
Biological Process	GO:0003230	cardiac atrium development	14	49	0.000267188
Biological Process	GO:0042100	B cell proliferation	26	124	0.000272592
Biological Process	GO:0003171	atrioventricular valve development	10	28	0.000273581
Biological Process	GO:0009992	cellular water homeostasis	10	28	0.000273581
Biological Process	GO:0046885	regulation of hormone biosynthetic process	10	28	0.000273581
Molecular Function	GO:0031543	peptidyl-proline dioxygenase activity	10	28	0.000273581
Biological Process	GO:0097531	mast cell migration	11	33	0.000274169
Molecular Function	GO:0004791	thioredoxin-disulfide reductase activity	11	33	0.000274169
Biological Process	GO:0007435	salivary gland morphogenesis	20	85	0.000275696
Biological Process	GO:0001952	regulation of cell-matrix adhesion	35	187	0.000287419
Biological Process	GO:0046545	development of primary female sexual characteristics	30	152	0.000296304
Biological Process	GO:0016575	histone deacetylation	31	159	0.000297323
Biological Process	GO:1901658	glycosyl compound catabolic process	17	67	0.000299636
Biological Process	GO:0019693	ribose phosphate metabolic process	127	925	0.00030439
Biological Process	GO:0010566	regulation of ketone biosynthetic process	8	19	0.000306328
Biological Process	GO:0035087	siRNA loading onto RISC involved in RNA interference	8	19	0.000306328
Cellular Component	GO:0001739	sex chromatin	8	19	0.000306328
Cellular Component	GO:0030127	COPII vesicle coat	8	19	0.000306328
Biological Process	GO:0030100	regulation of endocytosis	66	423	0.000306422
Biological Process	GO:0007320	insemination	6	11	0.000324145
Biological Process	GO:0034650	cortisol metabolic process	6	11	0.000324145
Biological Process	GO:0051964	negative regulation of synapse assembly	6	11	0.000324145
Biological Process	GO:0055118	negative regulation of cardiac muscle contraction	6	11	0.000324145
Biological Process	GO:1902075	cellular response to salt	6	11	0.000324145
Biological Process	GO:1905809	negative regulation of synapse organization	6	11	0.000324145
Molecular Function	GO:0004468	lysine N-acetyltransferase activity, acting on acetyl phosphate as donor	6	11	0.000324145
Molecular Function	GO:0005315	inorganic phosphate transmembrane transporter activity	6	11	0.000324145
Molecular Function	GO:0031490	chromatin DNA binding	33	174	0.000328814
Cellular Component	GO:0005665	DNA-directed RNA polymerase II, core complex	12	39	0.000340645
Biological Process	GO:0044237	cellular metabolic process	2052	19199	0.000344088
Biological Process	GO:0009120	deoxyribonucleoside metabolic process	7	15	0.00034434
Biological Process	GO:0035791	platelet-derived growth factor receptor-beta signaling pathway	7	15	0.00034434
Biological Process	GO:0097411	hypoxia-inducible factor-1alpha signaling pathway	7	15	0.00034434
Molecular Function	GO:0005049	nuclear export signal receptor activity	7	15	0.00034434
Cellular Component	GO:0098800	inner mitochondrial membrane protein complex	42	240	0.000346517
Biological Process	GO:0048010	vascular endothelial growth factor receptor signaling pathway	26	126	0.000354829
Biological Process	GO:0090662	ATP hydrolysis coupled transmembrane transport	23	106	0.000357347
Biological Process	GO:0001501	skeletal system development	106	752	0.000360223
Molecular Function	GO:0016790	thiolester hydrolase activity	17	68	0.000362057
Biological Process	GO:0021873	forebrain neuroblast division	9	24	0.000363423
Biological Process	GO:0008272	sulfate transport	11	34	0.000368266
Biological Process	GO:0010543	regulation of platelet activation	10	29	0.000379694
Biological Process	GO:0010869	regulation of receptor biosynthetic process	10	29	0.000379694
Molecular Function	GO:0016805	dipeptidase activity	10	29	0.000379694
Biological Process	GO:0021846	cell proliferation in forebrain	13	45	0.000389471
Biological Process	GO:0032350	regulation of hormone metabolic process	13	45	0.000389471
Molecular Function	GO:0003743	translation initiation factor activity	38	212	0.000398825
Molecular Function	GO:0000287	magnesium ion binding	73	483	0.000399573
Biological Process	GO:0035767	endothelial cell chemotaxis	14	51	0.000420998
Biological Process	GO:0030029	actin filament-based process	173	1329	0.000423041
Biological Process	GO:0002703	regulation of leukocyte mediated immunity	43	250	0.000433583
Biological Process	GO:0009142	nucleoside triphosphate biosynthetic process	35	191	0.00043383
Cellular Component	GO:0016581	NuRD complex	15	57	0.000437341
Cellular Component	GO:0090545	CHD-type complex	15	57	0.000437341
Molecular Function	GO:0042287	MHC protein binding	15	57	0.000437341
Molecular Function	GO:0030331	estrogen receptor binding	16	63	0.000441229
Biological Process	GO:0030449	regulation of complement activation	12	40	0.000441939
Cellular Component	GO:0042612	MHC class I protein complex	12	40	0.000441939
Molecular Function	GO:0051393	alpha-actinin binding	12	40	0.000441939
Biological Process	GO:0060837	blood vessel endothelial cell differentiation	8	20	0.000465138
Biological Process	GO:0071971	extracellular exosome assembly	8	20	0.000465138
Biological Process	GO:2000172	regulation of branching morphogenesis of a nerve	8	20	0.000465138
Biological Process	GO:2001169	regulation of ATP biosynthetic process	8	20	0.000465138
Cellular Component	GO:0070531	BRCA1-A complex	8	20	0.000465138
Biological Process	GO:0003253	cardiac neural crest cell migration involved in outflow tract morphogenesis	5	8	0.000467088
Biological Process	GO:0035993	deltoid tuberosity development	5	8	0.000467088
Biological Process	GO:0061309	cardiac neural crest cell development involved in outflow tract morphogenesis	5	8	0.000467088
Cellular Component	GO:0042105	alpha-beta T cell receptor complex	5	8	0.000467088
Molecular Function	GO:0004735	pyrroline-5-carboxylate reductase activity	5	8	0.000467088
Cellular Component	GO:0097525	spliceosomal snRNP complex	30	156	0.000469598
Biological Process	GO:0006807	nitrogen compound metabolic process	1919	17915	0.00047038
Biological Process	GO:0051897	positive regulation of protein kinase B signaling	23	108	0.000473738
Biological Process	GO:0008406	gonad development	48	289	0.000476525
Biological Process	GO:0045822	negative regulation of heart contraction	11	35	0.000488037
Biological Process	GO:0030326	embryonic limb morphogenesis	40	229	0.000490575
Biological Process	GO:0035113	embryonic appendage morphogenesis	40	229	0.000490575
Biological Process	GO:0010983	positive regulation of high-density lipoprotein particle clearance	4	5	0.000491224
Biological Process	GO:0051140	regulation of NK T cell proliferation	4	5	0.000491224
Biological Process	GO:0051142	positive regulation of NK T cell proliferation	4	5	0.000491224
Biological Process	GO:1903918	regulation of actin filament severing	4	5	0.000491224
Biological Process	GO:1903919	negative regulation of actin filament severing	4	5	0.000491224
Biological Process	GO:1904456	negative regulation of neuronal action potential	4	5	0.000491224
Biological Process	GO:1905024	regulation of membrane repolarization during ventricular cardiac muscle cell action potential	4	5	0.000491224
Biological Process	GO:1905031	regulation of membrane repolarization during cardiac muscle cell action potential	4	5	0.000491224
Cellular Component	GO:0031315	extrinsic component of mitochondrial outer membrane	4	5	0.000491224
Molecular Function	GO:0003998	acylphosphatase activity	4	5	0.000491224
Molecular Function	GO:0008384	IkappaB kinase activity	4	5	0.000491224
Molecular Function	GO:0046920	alpha-(1->3)-fucosyltransferase activity	4	5	0.000491224
Molecular Function	GO:0001191	transcriptional repressor activity, RNA polymerase II transcription factor binding	34	185	0.000491481
Biological Process	GO:0043547	positive regulation of GTPase activity	112	809	0.000492295
Molecular Function	GO:0017049	GTP-Rho binding	13	46	0.000492797
Biological Process	GO:0001954	positive regulation of cell-matrix adhesion	18	76	0.000501428
Molecular Function	GO:0032553	ribonucleotide binding	511	4401	0.000509203
Molecular Function	GO:0042626	ATPase activity, coupled to transmembrane movement of substances	48	290	0.00051565
Biological Process	GO:0008211	glucocorticoid metabolic process	9	25	0.000516831
Biological Process	GO:0045852	pH elevation	9	25	0.000516831
Biological Process	GO:0046386	deoxyribose phosphate catabolic process	9	25	0.000516831
Biological Process	GO:0051454	intracellular pH elevation	9	25	0.000516831
Cellular Component	GO:1990745	EARP complex	9	25	0.000516831
Molecular Function	GO:0017076	purine nucleotide binding	508	4374	0.000517721
Biological Process	GO:0060291	long-term synaptic potentiation	22	102	0.000517902
Biological Process	GO:0038166	angiotensin-activated signaling pathway	10	30	0.000517934
Biological Process	GO:1904385	cellular response to angiotensin	10	30	0.000517934
Biological Process	GO:2001258	negative regulation of cation channel activity	17	70	0.000521204
Biological Process	GO:0060445	branching involved in salivary gland morphogenesis	14	52	0.000522709
Biological Process	GO:0060603	mammary gland duct morphogenesis	14	52	0.000522709
Biological Process	GO:0002090	regulation of receptor internalization	20	89	0.000523641
Biological Process	GO:0002673	regulation of acute inflammatory response	16	64	0.000533381
Biological Process	GO:0043171	peptide catabolic process	16	64	0.000533381
Biological Process	GO:1903053	regulation of extracellular matrix organization	16	64	0.000533381
Cellular Component	GO:0034358	plasma lipoprotein particle	15	58	0.000535019
Cellular Component	GO:1990777	lipoprotein particle	15	58	0.000535019
Biological Process	GO:0071375	cellular response to peptide hormone stimulus	74	496	0.000536147
Molecular Function	GO:0032555	purine ribonucleotide binding	506	4359	0.00055525
Biological Process	GO:0002483	antigen processing and presentation of endogenous peptide antigen	7	16	0.000558465
Biological Process	GO:0006121	mitochondrial electron transport, succinate to ubiquinone	7	16	0.000558465
Biological Process	GO:0019885	antigen processing and presentation of endogenous peptide antigen via MHC class I	7	16	0.000558465
Biological Process	GO:0030450	regulation of complement activation, classical pathway	7	16	0.000558465
Biological Process	GO:0034375	high-density lipoprotein particle remodeling	7	16	0.000558465
Biological Process	GO:0045959	negative regulation of complement activation, classical pathway	7	16	0.000558465
Cellular Component	GO:0005642	annulate lamellae	7	16	0.000558465
Cellular Component	GO:0005749	mitochondrial respiratory chain complex II, succinate dehydrogenase complex (ubiquinone)	7	16	0.000558465
Cellular Component	GO:0005750	mitochondrial respiratory chain complex III	7	16	0.000558465
Cellular Component	GO:0045257	succinate dehydrogenase complex (ubiquinone)	7	16	0.000558465
Cellular Component	GO:0045273	respiratory chain complex II	7	16	0.000558465
Cellular Component	GO:0045281	succinate dehydrogenase complex	7	16	0.000558465
Cellular Component	GO:0045283	fumarate reductase complex	7	16	0.000558465
Molecular Function	GO:0000104	succinate dehydrogenase activity	7	16	0.000558465
Molecular Function	GO:0005047	signal recognition particle binding	7	16	0.000558465
Molecular Function	GO:0015266	protein channel activity	7	16	0.000558465
Biological Process	GO:0060411	cardiac septum morphogenesis	21	96	0.000563529
Biological Process	GO:0048736	appendage development	46	276	0.000570971
Biological Process	GO:0060173	limb development	46	276	0.000570971
Cellular Component	GO:0098798	mitochondrial protein complex	47	284	0.000587375
Biological Process	GO:0042698	ovulation cycle	27	137	0.000592119
Biological Process	GO:0002003	angiotensin maturation	6	12	0.000592418
Biological Process	GO:0002476	antigen processing and presentation of endogenous peptide antigen via MHC class Ib	6	12	0.000592418
Biological Process	GO:0002484	antigen processing and presentation of endogenous peptide antigen via MHC class I via ER pathway	6	12	0.000592418
Biological Process	GO:0002485	antigen processing and presentation of endogenous peptide antigen via MHC class I via ER pathway, TAP-dependent	6	12	0.000592418
Biological Process	GO:0002488	antigen processing and presentation of endogenous peptide antigen via MHC class Ib via ER pathway	6	12	0.000592418
Biological Process	GO:0002489	antigen processing and presentation of endogenous peptide antigen via MHC class Ib via ER pathway, TAP-dependent	6	12	0.000592418
Biological Process	GO:0002591	positive regulation of antigen processing and presentation of peptide antigen via MHC class I	6	12	0.000592418
Biological Process	GO:0006290	pyrimidine dimer repair	6	12	0.000592418
Biological Process	GO:0051725	protein de-ADP-ribosylation	6	12	0.000592418
Biological Process	GO:0071391	cellular response to estrogen stimulus	6	12	0.000592418
Biological Process	GO:2000047	regulation of cell-cell adhesion mediated by cadherin	6	12	0.000592418
Cellular Component	GO:0005833	hemoglobin complex	6	12	0.000592418
Molecular Function	GO:0036310	annealing helicase activity	6	12	0.000592418
Molecular Function	GO:1990825	sequence-specific mRNA binding	6	12	0.000592418
Biological Process	GO:0042446	hormone biosynthetic process	18	77	0.000592972
Cellular Component	GO:0043197	dendritic spine	34	187	0.000600512
Biological Process	GO:1901796	regulation of signal transduction by p53 class mediator	33	180	0.00061618
Cellular Component	GO:0005686	U2 snRNP	13	47	0.000618401
Cellular Component	GO:0005764	lysosome	149	1131	0.000620167
Biological Process	GO:0043666	regulation of phosphoprotein phosphatase activity	17	71	0.000621142
Biological Process	GO:0051148	negative regulation of muscle cell differentiation	23	110	0.00062194
Biological Process	GO:0014068	positive regulation of phosphatidylinositol 3-kinase signaling	24	117	0.000641223
Biological Process	GO:0000060	protein import into nucleus, translocation	21	97	0.00065127
Biological Process	GO:0002028	regulation of sodium ion transport	30	159	0.000652984
Molecular Function	GO:0043028	cysteine-type endopeptidase regulator activity involved in apoptotic process	19	84	0.000655325
Cellular Component	GO:0030529	intracellular ribonucleoprotein complex	248	2007	0.000664075
Cellular Component	GO:0000323	lytic vacuole	149	1133	0.000668324
Cellular Component	GO:0005773	vacuole	171	1325	0.000677615
Biological Process	GO:0002706	regulation of lymphocyte mediated immunity	33	181	0.000681211
Biological Process	GO:0006855	drug transmembrane transport	8	21	0.000684645
Biological Process	GO:0019471	4-hydroxyproline metabolic process	8	21	0.000684645
Biological Process	GO:1901858	regulation of mitochondrial DNA metabolic process	8	21	0.000684645
Molecular Function	GO:0031996	thioesterase binding	8	21	0.000684645
Biological Process	GO:0050690	regulation of defense response to virus by virus	10	31	0.000695367
Biological Process	GO:1990776	response to angiotensin	10	31	0.000695367
Cellular Component	GO:0005687	U4 snRNP	10	31	0.000695367
Molecular Function	GO:0016857	racemase and epimerase activity, acting on carbohydrates and derivatives	10	31	0.000695367
Molecular Function	GO:0050733	RS domain binding	10	31	0.000695367
Molecular Function	GO:0015197	peptide transporter activity	45	271	0.000704524
Biological Process	GO:0045087	innate immune response	142	1074	0.000708862
Biological Process	GO:0010830	regulation of myotube differentiation	23	111	0.000710099
Biological Process	GO:0006122	mitochondrial electron transport, ubiquinol to cytochrome c	9	26	0.00071952
Biological Process	GO:0030150	protein import into mitochondrial matrix	9	26	0.00071952
Biological Process	GO:0045988	negative regulation of striated muscle contraction	9	26	0.00071952
Biological Process	GO:0030220	platelet formation	12	42	0.000721615
Biological Process	GO:2000257	regulation of protein activation cascade	12	42	0.000721615
Cellular Component	GO:0070069	cytochrome complex	12	42	0.000721615
Biological Process	GO:0032091	negative regulation of protein binding	28	146	0.000744265
Biological Process	GO:0002698	negative regulation of immune effector process	33	182	0.000752204
Molecular Function	GO:0001067	regulatory region nucleic acid binding	200	1584	0.00076291
Biological Process	GO:0007517	muscle organ development	90	634	0.000765054
Biological Process	GO:0071827	plasma lipoprotein particle organization	13	48	0.000769949
Biological Process	GO:1901889	negative regulation of cell junction assembly	13	48	0.000769949
Biological Process	GO:1901890	positive regulation of cell junction assembly	13	48	0.000769949
Biological Process	GO:0071711	basement membrane organization	14	54	0.000789627
Biological Process	GO:0051705	multi-organism behavior	23	112	0.000808901
Cellular Component	GO:0031672	A band	18	79	0.000819822
Biological Process	GO:0003283	atrial septum development	11	37	0.000826111
Biological Process	GO:0007638	mechanosensory behavior	11	37	0.000826111
Biological Process	GO:0014902	myotube differentiation	35	198	0.000853705
Biological Process	GO:0035601	protein deacylation	35	198	0.000853705
Biological Process	GO:0009259	ribonucleotide metabolic process	122	907	0.0008638
Biological Process	GO:0006090	pyruvate metabolic process	37	213	0.000865444
Biological Process	GO:0000056	ribosomal small subunit export from nucleus	7	17	0.000866264
Biological Process	GO:0001914	regulation of T cell mediated cytotoxicity	7	17	0.000866264
Biological Process	GO:0002692	negative regulation of cellular extravasation	7	17	0.000866264
Cellular Component	GO:0097433	dense body	7	17	0.000866264
Cellular Component	GO:0030532	small nuclear ribonucleoprotein complex	31	169	0.000876246
Biological Process	GO:0046660	female sex differentiation	30	162	0.000896427
Biological Process	GO:0036344	platelet morphogenesis	12	43	0.000909255
Biological Process	GO:0044089	positive regulation of cellular component biogenesis	108	789	0.000912105
Biological Process	GO:0050777	negative regulation of immune response	33	184	0.000913921
Molecular Function	GO:0036442	hydrogen-exporting ATPase activity	16	67	0.000914751
Biological Process	GO:0031401	positive regulation of protein modification process	221	1777	0.00092047
Biological Process	GO:0002763	positive regulation of myeloid leukocyte differentiation	20	93	0.000945358
Biological Process	GO:0030851	granulocyte differentiation	15	61	0.000946732
Cellular Component	GO:0043034	costamere	13	49	0.000951501
Biological Process	GO:0000289	nuclear-transcribed mRNA poly(A) tail shortening	18	80	0.000958685
Biological Process	GO:0008635	activation of cysteine-type endopeptidase activity involved in apoptotic process by cytochrome c	5	9	0.000962675
Biological Process	GO:0030222	eosinophil differentiation	5	9	0.000962675
Biological Process	GO:0030644	cellular chloride ion homeostasis	5	9	0.000962675
Biological Process	GO:0035509	negative regulation of myosin-light-chain-phosphatase activity	5	9	0.000962675
Biological Process	GO:0042699	follicle-stimulating hormone signaling pathway	5	9	0.000962675
Biological Process	GO:0055064	chloride ion homeostasis	5	9	0.000962675
Biological Process	GO:0070537	histone H2A K63-linked deubiquitination	5	9	0.000962675
Molecular Function	GO:0004419	hydroxymethylglutaryl-CoA lyase activity	5	9	0.000962675
Biological Process	GO:0006470	protein dephosphorylation	76	523	0.000978011
Biological Process	GO:0010988	regulation of low-density lipoprotein particle clearance	8	22	0.000980463
Biological Process	GO:0035247	peptidyl-arginine omega-N-methylation	9	27	0.000982561
Biological Process	GO:0035279	mRNA cleavage involved in gene silencing by miRNA	9	27	0.000982561
Biological Process	GO:0043649	dicarboxylic acid catabolic process	9	27	0.000982561
Biological Process	GO:0098795	mRNA cleavage involved in gene silencing	9	27	0.000982561
Cellular Component	GO:0035068	micro-ribonucleoprotein complex	9	27	0.000982561
Molecular Function	GO:0008469	histone-arginine N-methyltransferase activity	9	27	0.000982561
Molecular Function	GO:0043426	MRF binding	9	27	0.000982561
Biological Process	GO:0006814	sodium ion transport	51	322	0.000986851
Biological Process	GO:0034109	homotypic cell-cell adhesion	21	100	0.000988989
Biological Process	GO:0010544	negative regulation of platelet activation	6	13	0.00100559
Biological Process	GO:0046459	short-chain fatty acid metabolic process	6	13	0.00100559
Biological Process	GO:0090032	negative regulation of steroid hormone biosynthetic process	6	13	0.00100559
Molecular Function	GO:0015288	porin activity	6	13	0.00100559
Biological Process	GO:0098732	macromolecule deacylation	35	200	0.0010259
Biological Process	GO:0000821	regulation of arginine metabolic process	3	3	0.00105199
Biological Process	GO:0000912	assembly of actomyosin apparatus involved in cytokinesis	3	3	0.00105199
Biological Process	GO:0000915	actomyosin contractile ring assembly	3	3	0.00105199
Biological Process	GO:0002399	MHC class II protein complex assembly	3	3	0.00105199
Biological Process	GO:0002503	peptide antigen assembly with MHC class II protein complex	3	3	0.00105199
Biological Process	GO:0003228	atrial cardiac muscle tissue development	3	3	0.00105199
Biological Process	GO:0009182	purine deoxyribonucleoside diphosphate metabolic process	3	3	0.00105199
Biological Process	GO:0019050	suppression by virus of host apoptotic process	3	3	0.00105199
Biological Process	GO:0021644	vagus nerve morphogenesis	3	3	0.00105199
Biological Process	GO:0021763	subthalamic nucleus development	3	3	0.00105199
Biological Process	GO:0030186	melatonin metabolic process	3	3	0.00105199
Biological Process	GO:0030187	melatonin biosynthetic process	3	3	0.00105199
Biological Process	GO:0032203	telomere formation via telomerase	3	3	0.00105199
Biological Process	GO:0033023	mast cell homeostasis	3	3	0.00105199
Biological Process	GO:0033024	mast cell apoptotic process	3	3	0.00105199
Biological Process	GO:0033025	regulation of mast cell apoptotic process	3	3	0.00105199
Biological Process	GO:0033026	negative regulation of mast cell apoptotic process	3	3	0.00105199
Biological Process	GO:0033668	negative regulation by symbiont of host apoptotic process	3	3	0.00105199
Biological Process	GO:0034439	lipoprotein lipid oxidation	3	3	0.00105199
Biological Process	GO:0036500	ATF6-mediated unfolded protein response	3	3	0.00105199
Biological Process	GO:0039526	modulation by virus of host apoptotic process	3	3	0.00105199
Biological Process	GO:0042488	positive regulation of odontogenesis of dentin-containing tooth	3	3	0.00105199
Biological Process	GO:0043309	regulation of eosinophil degranulation	3	3	0.00105199
Biological Process	GO:0043311	positive regulation of eosinophil degranulation	3	3	0.00105199
Biological Process	GO:0044837	actomyosin contractile ring organization	3	3	0.00105199
Biological Process	GO:0046056	dADP metabolic process	3	3	0.00105199
Biological Process	GO:0046066	dGDP metabolic process	3	3	0.00105199
Biological Process	GO:0046900	tetrahydrofolylpolyglutamate metabolic process	3	3	0.00105199
Biological Process	GO:0046967	cytosol to ER transport	3	3	0.00105199
Biological Process	GO:0048298	positive regulation of isotype switching to IgA isotypes	3	3	0.00105199
Biological Process	GO:0051562	negative regulation of mitochondrial calcium ion concentration	3	3	0.00105199
Biological Process	GO:0052041	negative regulation by symbiont of host programmed cell death	3	3	0.00105199
Biological Process	GO:0052490	negative regulation by organism of programmed cell death in other organism involved in symbiotic interaction	3	3	0.00105199
Biological Process	GO:0055009	atrial cardiac muscle tissue morphogenesis	3	3	0.00105199
Biological Process	GO:0060127	prolactin secreting cell differentiation	3	3	0.00105199
Biological Process	GO:0060459	left lung development	3	3	0.00105199
Biological Process	GO:0060460	left lung morphogenesis	3	3	0.00105199
Biological Process	GO:0060577	pulmonary vein morphogenesis	3	3	0.00105199
Biological Process	GO:0060578	superior vena cava morphogenesis	3	3	0.00105199
Biological Process	GO:0060587	regulation of lipoprotein lipid oxidation	3	3	0.00105199
Biological Process	GO:0060588	negative regulation of lipoprotein lipid oxidation	3	3	0.00105199
Biological Process	GO:0060611	mammary gland fat development	3	3	0.00105199
Biological Process	GO:0061302	smooth muscle cell-matrix adhesion	3	3	0.00105199
Biological Process	GO:0070315	G1 to G0 transition involved in cell differentiation	3	3	0.00105199
Biological Process	GO:0070829	heterochromatin maintenance	3	3	0.00105199
Biological Process	GO:0090365	regulation of mRNA modification	3	3	0.00105199
Biological Process	GO:0090367	negative regulation of mRNA modification	3	3	0.00105199
Biological Process	GO:0099640	axo-dendritic protein transport	3	3	0.00105199
Biological Process	GO:0099641	anterograde axonal protein transport	3	3	0.00105199
Biological Process	GO:1902228	positive regulation of macrophage colony-stimulating factor signaling pathway	3	3	0.00105199
Biological Process	GO:1902566	regulation of eosinophil activation	3	3	0.00105199
Biological Process	GO:1902568	positive regulation of eosinophil activation	3	3	0.00105199
Biological Process	GO:1903280	negative regulation of calcium:sodium antiporter activity	3	3	0.00105199
Biological Process	GO:1903422	negative regulation of synaptic vesicle recycling	3	3	0.00105199
Biological Process	GO:1903971	positive regulation of response to macrophage colony-stimulating factor	3	3	0.00105199
Biological Process	GO:1903974	positive regulation of cellular response to macrophage colony-stimulating factor stimulus	3	3	0.00105199
Biological Process	GO:1904050	positive regulation of spontaneous neurotransmitter secretion	3	3	0.00105199
Biological Process	GO:1904141	positive regulation of microglial cell migration	3	3	0.00105199
Biological Process	GO:1904990	regulation of adenylate cyclase-inhibiting dopamine receptor signaling pathway	3	3	0.00105199
Biological Process	GO:1904992	positive regulation of adenylate cyclase-inhibiting dopamine receptor signaling pathway	3	3	0.00105199
Biological Process	GO:1990166	protein localization to site of double-strand break	3	3	0.00105199
Biological Process	GO:2000097	regulation of smooth muscle cell-matrix adhesion	3	3	0.00105199
Biological Process	GO:2000098	negative regulation of smooth muscle cell-matrix adhesion	3	3	0.00105199
Biological Process	GO:2000405	negative regulation of T cell migration	3	3	0.00105199
Biological Process	GO:2000871	negative regulation of progesterone secretion	3	3	0.00105199
Cellular Component	GO:0017101	aminoacyl-tRNA synthetase multienzyme complex	3	3	0.00105199
Cellular Component	GO:0044393	microspike	3	3	0.00105199
Cellular Component	GO:0097149	centralspindlin complex	3	3	0.00105199
Cellular Component	GO:0097512	cardiac myofibril	3	3	0.00105199
Molecular Function	GO:0001010	transcription factor activity, sequence-specific DNA binding transcription factor recruiting	3	3	0.00105199
Molecular Function	GO:0004059	aralkylamine N-acetyltransferase activity	3	3	0.00105199
Molecular Function	GO:0004060	arylamine N-acetyltransferase activity	3	3	0.00105199
Molecular Function	GO:0004098	cerebroside-sulfatase activity	3	3	0.00105199
Molecular Function	GO:0004306	ethanolamine-phosphate cytidylyltransferase activity	3	3	0.00105199
Molecular Function	GO:0004313	[acyl-carrier-protein] S-acetyltransferase activity	3	3	0.00105199
Molecular Function	GO:0004317	3-hydroxypalmitoyl-[acyl-carrier-protein] dehydratase activity	3	3	0.00105199
Molecular Function	GO:0004320	oleoyl-[acyl-carrier-protein] hydrolase activity	3	3	0.00105199
Molecular Function	GO:0004489	methylenetetrahydrofolate reductase (NAD(P)H) activity	3	3	0.00105199
Molecular Function	GO:0004807	triose-phosphate isomerase activity	3	3	0.00105199
Molecular Function	GO:0005026	transforming growth factor beta receptor activity, type II	3	3	0.00105199
Molecular Function	GO:0008035	high-density lipoprotein particle binding	3	3	0.00105199
Molecular Function	GO:0008176	tRNA (guanine-N7-)-methyltransferase activity	3	3	0.00105199
Molecular Function	GO:0016230	sphingomyelin phosphodiesterase activator activity	3	3	0.00105199
Molecular Function	GO:0016295	myristoyl-[acyl-carrier-protein] hydrolase activity	3	3	0.00105199
Molecular Function	GO:0016297	acyl-[acyl-carrier-protein] hydrolase activity	3	3	0.00105199
Molecular Function	GO:0016426	tRNA (adenine) methyltransferase activity	3	3	0.00105199
Molecular Function	GO:0016429	tRNA (adenine-N1-)-methyltransferase activity	3	3	0.00105199
Molecular Function	GO:0016672	oxidoreductase activity, acting on a sulfur group of donors, quinone or similar compound as acceptor	3	3	0.00105199
Molecular Function	GO:0019166	trans-2-enoyl-CoA reductase (NADPH) activity	3	3	0.00105199
Molecular Function	GO:0019171	3-hydroxyacyl-[acyl-carrier-protein] dehydratase activity	3	3	0.00105199
Molecular Function	GO:0019767	IgE receptor activity	3	3	0.00105199
Molecular Function	GO:0023029	MHC class Ib protein binding	3	3	0.00105199
Molecular Function	GO:0030613	oxidoreductase activity, acting on phosphorus or arsenic in donors	3	3	0.00105199
Molecular Function	GO:0030614	oxidoreductase activity, acting on phosphorus or arsenic in donors, disulfide as acceptor	3	3	0.00105199
Molecular Function	GO:0031177	phosphopantetheine binding	3	3	0.00105199
Molecular Function	GO:0034722	gamma-glutamyl-peptidase activity	3	3	0.00105199
Molecular Function	GO:0043035	chromatin insulator sequence binding	3	3	0.00105199
Molecular Function	GO:0045174	glutathione dehydrogenase (ascorbate) activity	3	3	0.00105199
Molecular Function	GO:0047290	(alpha-N-acetylneuraminyl-2,3-beta-galactosyl-1,3)-N-acetyl-galactosaminide 6-alpha-sialyltransferase activity	3	3	0.00105199
Molecular Function	GO:0047545	2-hydroxyglutarate dehydrogenase activity	3	3	0.00105199
Molecular Function	GO:0050610	methylarsonate reductase activity	3	3	0.00105199
Cellular Component	GO:0016469	proton-transporting two-sector ATPase complex	24	121	0.00105499
Biological Process	GO:0030854	positive regulation of granulocyte differentiation	11	38	0.00105687
Biological Process	GO:0065002	intracellular protein transmembrane transport	25	128	0.00105916
Molecular Function	GO:0003676	nucleic acid binding	739	6583	0.001091
Cellular Component	GO:0044430	cytoskeletal part	318	2660	0.00110045
Molecular Function	GO:0004407	histone deacetylase activity	18	81	0.00111713
Biological Process	GO:0034121	regulation of toll-like receptor signaling pathway	15	62	0.001133
Biological Process	GO:1903523	negative regulation of blood circulation	12	44	0.0011358
Molecular Function	GO:0004004	ATP-dependent RNA helicase activity	28	150	0.00114943
Molecular Function	GO:0016741	transferase activity, transferring one-carbon groups	63	420	0.00115396
Biological Process	GO:0042060	wound healing	91	651	0.00116483
Biological Process	GO:0006754	ATP biosynthetic process	23	115	0.00117993
Biological Process	GO:0002286	T cell activation involved in immune response	24	122	0.0011888
Biological Process	GO:0043254	regulation of protein complex assembly	97	702	0.00119408
Molecular Function	GO:0008237	metallopeptidase activity	61	405	0.00123546
Biological Process	GO:0051926	negative regulation of calcium ion transport	16	69	0.00128086
Biological Process	GO:0070542	response to fatty acid	21	102	0.00128971
Biological Process	GO:0000055	ribosomal large subunit export from nucleus	7	18	0.00129363
Biological Process	GO:0051988	regulation of attachment of spindle microtubules to kinetochore	7	18	0.00129363
Cellular Component	GO:0042622	photoreceptor outer segment membrane	7	18	0.00129363
Cellular Component	GO:0042827	platelet dense granule	7	18	0.00129363
Cellular Component	GO:0030017	sarcomere	70	479	0.00129949
Cellular Component	GO:0005746	mitochondrial respiratory chain	27	144	0.00130089
Biological Process	GO:0051054	positive regulation of DNA metabolic process	53	342	0.0013152
Biological Process	GO:0042773	ATP synthesis coupled electron transport	22	109	0.00131724
Molecular Function	GO:0008168	methyltransferase activity	60	398	0.00131729
Biological Process	GO:0035246	peptidyl-arginine N-methylation	9	28	0.00131839
Biological Process	GO:0035278	miRNA mediated inhibition of translation	9	28	0.00131839
Biological Process	GO:0040033	negative regulation of translation, ncRNA-mediated	9	28	0.00131839
Biological Process	GO:0045649	regulation of macrophage differentiation	9	28	0.00131839
Biological Process	GO:0045974	regulation of translation, ncRNA-mediated	9	28	0.00131839
Biological Process	GO:0071377	cellular response to glucagon stimulus	9	28	0.00131839
Biological Process	GO:2000010	positive regulation of protein localization to cell surface	9	28	0.00131839
Molecular Function	GO:0016273	arginine N-methyltransferase activity	9	28	0.00131839
Molecular Function	GO:0016274	protein-arginine N-methyltransferase activity	9	28	0.00131839
Biological Process	GO:0048732	gland development	96	696	0.00133367
Biological Process	GO:0051894	positive regulation of focal adhesion assembly	11	39	0.00133824
Molecular Function	GO:0016646	oxidoreductase activity, acting on the CH-NH group of donors, NAD or NADP as acceptor	11	39	0.00133824
Biological Process	GO:0000045	autophagosome assembly	35	203	0.00134109
Biological Process	GO:1905037	autophagosome organization	35	203	0.00134109
Cellular Component	GO:0005681	spliceosomal complex	66	447	0.00134888
Biological Process	GO:0043420	anthranilate metabolic process	4	6	0.00135429
Biological Process	GO:0060126	somatotropin secreting cell differentiation	4	6	0.00135429
Biological Process	GO:0097168	mesenchymal stem cell proliferation	4	6	0.00135429
Biological Process	GO:1902302	regulation of potassium ion export	4	6	0.00135429
Biological Process	GO:1902303	negative regulation of potassium ion export	4	6	0.00135429
Biological Process	GO:1902460	regulation of mesenchymal stem cell proliferation	4	6	0.00135429
Biological Process	GO:1902462	positive regulation of mesenchymal stem cell proliferation	4	6	0.00135429
Biological Process	GO:2000049	positive regulation of cell-cell adhesion mediated by cadherin	4	6	0.00135429
Biological Process	GO:2000467	positive regulation of glycogen (starch) synthase activity	4	6	0.00135429
Cellular Component	GO:1990023	mitotic spindle midzone	4	6	0.00135429
Molecular Function	GO:2001069	glycogen binding	4	6	0.00135429
Biological Process	GO:0045137	development of primary sexual characteristics	48	303	0.00135629
Molecular Function	GO:0015399	primary active transmembrane transporter activity	48	303	0.00135629
Molecular Function	GO:0015405	P-P-bond-hydrolysis-driven transmembrane transporter activity	48	303	0.00135629
Biological Process	GO:0007265	Ras protein signal transduction	85	604	0.00135928
Biological Process	GO:0006007	glucose catabolic process	8	23	0.00137026
Biological Process	GO:0006629	lipid metabolic process	271	2242	0.00137826
Molecular Function	GO:0080025	phosphatidylinositol-3,5-bisphosphate binding	14	57	0.00139964
Biological Process	GO:0050819	negative regulation of coagulation	17	76	0.00140355
Molecular Function	GO:0016417	S-acyltransferase activity	17	76	0.00140355
Biological Process	GO:0010458	exit from mitosis	12	45	0.00140719
Cellular Component	GO:0009925	basal plasma membrane	12	45	0.00140719
Biological Process	GO:0034453	microtubule anchoring	13	51	0.00142292
Biological Process	GO:0002526	acute inflammatory response	27	145	0.00144637
Biological Process	GO:1901653	cellular response to peptide	74	514	0.00145618
Biological Process	GO:0034329	cell junction assembly	55	360	0.00150349
Molecular Function	GO:0046982	protein heterodimerization activity	115	861	0.00152241
Biological Process	GO:0044282	small molecule catabolic process	89	640	0.00152921
Biological Process	GO:0006241	CTP biosynthetic process	10	34	0.00154768
Biological Process	GO:0009209	pyrimidine ribonucleoside triphosphate biosynthetic process	10	34	0.00154768
Biological Process	GO:0034497	protein localization to pre-autophagosomal structure	10	34	0.00154768
Biological Process	GO:0046036	CTP metabolic process	10	34	0.00154768
Biological Process	GO:0050930	induction of positive chemotaxis	10	34	0.00154768
Molecular Function	GO:0008186	RNA-dependent ATPase activity	28	153	0.00156762
Biological Process	GO:0002684	positive regulation of immune system process	169	1333	0.00157956
Biological Process	GO:0014037	Schwann cell differentiation	15	64	0.00159892
Biological Process	GO:0031581	hemidesmosome assembly	6	14	0.00160878
Cellular Component	GO:0097165	nuclear stress granule	6	14	0.00160878
Cellular Component	GO:0097452	GAIT complex	6	14	0.00160878
Biological Process	GO:0050793	regulation of developmental process	451	3904	0.00162283
Cellular Component	GO:0042611	MHC protein complex	17	77	0.00163321
Biological Process	GO:0035357	peroxisome proliferator activated receptor signaling pathway	11	40	0.00167822
Cellular Component	GO:0001917	photoreceptor inner segment	11	40	0.00167822
Biological Process	GO:0035107	appendage morphogenesis	40	244	0.00171672
Biological Process	GO:0035108	limb morphogenesis	40	244	0.00171672
Cellular Component	GO:1903561	extracellular vesicle	613	5423	0.00172294
Molecular Function	GO:0043027	cysteine-type endopeptidase inhibitor activity involved in apoptotic process	13	52	0.00172299
Molecular Function	GO:0003724	RNA helicase activity	28	154	0.00173347
Molecular Function	GO:0016406	carnitine O-acyltransferase activity	9	29	0.00174081
Biological Process	GO:0002716	negative regulation of natural killer cell mediated immunity	5	10	0.00176408
Biological Process	GO:0008300	isoprenoid catabolic process	5	10	0.00176408
Biological Process	GO:0045953	negative regulation of natural killer cell mediated cytotoxicity	5	10	0.00176408
Biological Process	GO:0046951	ketone body biosynthetic process	5	10	0.00176408
Biological Process	GO:0061072	iris morphogenesis	5	10	0.00176408
Biological Process	GO:0070673	response to interleukin-18	5	10	0.00176408
Biological Process	GO:0071351	cellular response to interleukin-18	5	10	0.00176408
Biological Process	GO:0097051	establishment of protein localization to endoplasmic reticulum membrane	5	10	0.00176408
Cellular Component	GO:0042824	MHC class I peptide loading complex	5	10	0.00176408
Molecular Function	GO:0031826	type 2A serotonin receptor binding	5	10	0.00176408
Molecular Function	GO:1990446	U1 snRNP binding	5	10	0.00176408
Biological Process	GO:0034332	adherens junction organization	38	229	0.00176491
Cellular Component	GO:0016324	apical plasma membrane	71	493	0.00177496
Cellular Component	GO:0098805	whole membrane	295	2471	0.00178453
Cellular Component	GO:0043230	extracellular organelle	613	5428	0.00186763
Biological Process	GO:0022400	regulation of rhodopsin mediated signaling pathway	7	19	0.00186955
Molecular Function	GO:0001161	intronic transcription regulatory region sequence-specific DNA binding	7	19	0.00186955
Molecular Function	GO:0016832	aldehyde-lyase activity	7	19	0.00186955
Molecular Function	GO:0005545	1-phosphatidylinositol binding	8	24	0.00187368
Molecular Function	GO:1990829	C-rich single-stranded DNA binding	8	24	0.00187368
Biological Process	GO:0007040	lysosome organization	23	119	0.00189549
Biological Process	GO:0080171	lytic vacuole organization	23	119	0.00189549
Biological Process	GO:0006641	triglyceride metabolic process	28	155	0.00191418
Molecular Function	GO:0097367	carbohydrate derivative binding	568	5007	0.00193163
Biological Process	GO:0046031	ADP metabolic process	27	148	0.00196998
Biological Process	GO:0060292	long term synaptic depression	10	35	0.00197154
Cellular Component	GO:0005845	mRNA cap binding complex	10	35	0.00197154
Cellular Component	GO:0034518	RNA cap binding complex	10	35	0.00197154
Biological Process	GO:0030010	establishment of cell polarity	34	200	0.00198263
Biological Process	GO:0030048	actin filament-based movement	32	185	0.00198875
Biological Process	GO:0019538	protein metabolic process	1165	10700	0.00205472
Cellular Component	GO:0043227	membrane-bounded organelle	2334	22138	0.00206006
Biological Process	GO:0009069	serine family amino acid metabolic process	19	92	0.00206239
Biological Process	GO:1903393	positive regulation of adherens junction organization	11	41	0.0020855
Biological Process	GO:2000785	regulation of autophagosome assembly	20	99	0.00210723
Molecular Function	GO:0097110	scaffold protein binding	21	106	0.00213026
Cellular Component	GO:0098796	membrane protein complex	183	1467	0.00213384
Biological Process	GO:0002495	antigen processing and presentation of peptide antigen via MHC class II	22	113	0.00213466
Biological Process	GO:0019637	organophosphate metabolic process	233	1916	0.00216006
Biological Process	GO:0002460	adaptive immune response based on somatic recombination of immune receptors built from immunoglobulin superfamily domains	48	310	0.00218739
Biological Process	GO:0042993	positive regulation of transcription factor import into nucleus	15	66	0.00221504
Molecular Function	GO:0050660	flavin adenine dinucleotide binding	38	232	0.00223466
Cellular Component	GO:0070578	RISC-loading complex	9	30	0.0022649
Molecular Function	GO:0008191	metalloendopeptidase inhibitor activity	9	30	0.0022649
Molecular Function	GO:0035197	siRNA binding	9	30	0.0022649
Molecular Function	GO:0033558	protein deacetylase activity	18	86	0.00228435
Biological Process	GO:0048513	animal organ development	594	5262	0.00229455
Biological Process	GO:0043112	receptor metabolic process	51	335	0.00234371
Molecular Function	GO:0015036	disulfide oxidoreductase activity	19	93	0.00234919
Biological Process	GO:0098815	modulation of excitatory postsynaptic potential	14	60	0.00236048
Molecular Function	GO:0016891	endoribonuclease activity, producing 5'-phosphomonoesters	14	60	0.00236048
Biological Process	GO:0051896	regulation of protein kinase B signaling	35	210	0.00242131
Biological Process	GO:0002002	regulation of angiotensin levels in blood	6	15	0.00245173
Biological Process	GO:0002585	positive regulation of antigen processing and presentation of peptide antigen	6	15	0.00245173
Biological Process	GO:0019510	S-adenosylhomocysteine catabolic process	6	15	0.00245173
Biological Process	GO:0044331	cell-cell adhesion mediated by cadherin	6	15	0.00245173
Biological Process	GO:0060177	regulation of angiotensin metabolic process	6	15	0.00245173
Cellular Component	GO:0019907	cyclin-dependent protein kinase activating kinase holoenzyme complex	6	15	0.00245173
Cellular Component	GO:0030056	hemidesmosome	6	15	0.00245173
Molecular Function	GO:0004013	adenosylhomocysteinase activity	6	15	0.00245173
Molecular Function	GO:0016802	trialkylsulfonium hydrolase activity	6	15	0.00245173
Biological Process	GO:0001934	positive regulation of protein phosphorylation	163	1294	0.00245645
Biological Process	GO:0031054	pre-miRNA processing	10	36	0.00248417
Biological Process	GO:0032800	receptor biosynthetic process	10	36	0.00248417
Biological Process	GO:0048662	negative regulation of smooth muscle cell proliferation	10	36	0.00248417
Biological Process	GO:1904321	response to forskolin	8	25	0.0025122
Biological Process	GO:1904322	cellular response to forskolin	8	25	0.0025122
Cellular Component	GO:0005682	U5 snRNP	11	42	0.00256945
Biological Process	GO:0031987	locomotion involved in locomotory behavior	7	20	0.00262578
Biological Process	GO:0045654	positive regulation of megakaryocyte differentiation	7	20	0.00262578
Molecular Function	GO:0044213	intronic transcription regulatory region DNA binding	7	20	0.00262578
Biological Process	GO:0035195	gene silencing by miRNA	23	122	0.00264952
Biological Process	GO:0060688	regulation of morphogenesis of a branching structure	19	94	0.00266874
Biological Process	GO:0006476	protein deacetylation	31	181	0.00270605
Biological Process	GO:0002253	activation of immune response	95	704	0.00273319
Biological Process	GO:0030033	microvillus assembly	14	61	0.0027816
Biological Process	GO:0046425	regulation of JAK-STAT cascade	28	159	0.00280775
Biological Process	GO:1904892	regulation of STAT cascade	28	159	0.00280775
Molecular Function	GO:0017048	Rho GTPase binding	30	174	0.0028302
Biological Process	GO:0010609	mRNA localization resulting in posttranscriptional regulation of gene expression	4	7	0.002905
Biological Process	GO:0034421	post-translational protein acetylation	4	7	0.002905
Biological Process	GO:0043314	negative regulation of neutrophil degranulation	4	7	0.002905
Biological Process	GO:0051970	negative regulation of transmission of nerve impulse	4	7	0.002905
Biological Process	GO:0051987	positive regulation of attachment of spindle microtubules to kinetochore	4	7	0.002905
Biological Process	GO:0060023	soft palate development	4	7	0.002905
Biological Process	GO:0097742	de novo centriole assembly	4	7	0.002905
Biological Process	GO:0098535	de novo centriole assembly involved in multi-ciliated epithelial cell differentiation	4	7	0.002905
Biological Process	GO:1902564	negative regulation of neutrophil activation	4	7	0.002905
Biological Process	GO:0018216	peptidyl-arginine methylation	9	31	0.00290698
Biological Process	GO:0043552	positive regulation of phosphatidylinositol 3-kinase activity	9	31	0.00290698
Biological Process	GO:0046697	decidualization	9	31	0.00290698
Molecular Function	GO:0005521	lamin binding	9	31	0.00290698
Molecular Function	GO:0016778	diphosphotransferase activity	9	31	0.00290698
Biological Process	GO:0045595	regulation of cell differentiation	310	2631	0.00295869
Biological Process	GO:0032740	positive regulation of interleukin-17 production	5	11	0.00296403
Biological Process	GO:0038007	netrin-activated signaling pathway	5	11	0.00296403
Biological Process	GO:0098908	regulation of neuronal action potential	5	11	0.00296403
Molecular Function	GO:0003831	beta-N-acetylglucosaminylglycopeptide beta-1,4-galactosyltransferase activity	5	11	0.00296403
Molecular Function	GO:0008321	Ral guanyl-nucleotide exchange factor activity	5	11	0.00296403
Molecular Function	GO:0008374	O-acyltransferase activity	18	88	0.00297656
Biological Process	GO:0120034	positive regulation of plasma membrane bounded cell projection assembly	22	116	0.00299959
Biological Process	GO:0010470	regulation of gastrulation	15	68	0.00301615
Biological Process	GO:0002224	toll-like receptor signaling pathway	32	190	0.00305964
Cellular Component	GO:0034708	methyltransferase complex	39	244	0.0030726
Biological Process	GO:0043114	regulation of vascular permeability	12	49	0.00307906
Biological Process	GO:0006152	purine nucleoside catabolic process	10	37	0.00309827
Biological Process	GO:0009208	pyrimidine ribonucleoside triphosphate metabolic process	10	37	0.00309827
Biological Process	GO:0046130	purine ribonucleoside catabolic process	10	37	0.00309827
Biological Process	GO:0044710	single-organism metabolic process	886	8056	0.00316063
Cellular Component	GO:0045259	proton-transporting ATP synthase complex	14	62	0.00326244
Biological Process	GO:0035194	posttranscriptional gene silencing by RNA	23	124	0.00328175
Biological Process	GO:0048505	regulation of timing of cell differentiation	8	26	0.00330894
Cellular Component	GO:0033180	proton-transporting V-type ATPase, V1 domain	8	26	0.00330894
Biological Process	GO:0035924	cellular response to vascular endothelial growth factor stimulus	17	82	0.00330972
Biological Process	GO:0098900	regulation of action potential	17	82	0.00330972
Molecular Function	GO:0005488	binding	2543	24260	0.00331545
Biological Process	GO:1902600	hydrogen ion transmembrane transport	30	176	0.00337036
Biological Process	GO:0021762	substantia nigra development	19	96	0.00341756
Biological Process	GO:0045017	glycerolipid biosynthetic process	49	325	0.00342069
Biological Process	GO:0009206	purine ribonucleoside triphosphate biosynthetic process	25	139	0.00343777
Cellular Component	GO:0032994	protein-lipid complex	15	69	0.00349817
Biological Process	GO:0007620	copulation	6	16	0.0035877
Biological Process	GO:0010991	negative regulation of SMAD protein complex assembly	6	16	0.0035877
Biological Process	GO:2001016	positive regulation of skeletal muscle cell differentiation	6	16	0.0035877
Cellular Component	GO:0042571	immunoglobulin complex, circulating	6	16	0.0035877
Biological Process	GO:0002583	regulation of antigen processing and presentation of peptide antigen	7	21	0.00359635
Biological Process	GO:0016441	posttranscriptional gene silencing	23	125	0.00364261
Biological Process	GO:0008089	anterograde axonal transport	16	76	0.00366616
Cellular Component	GO:0090568	nuclear transcriptional repressor complex	16	76	0.00366616
Biological Process	GO:0065009	regulation of molecular function	534	4727	0.00366762
Biological Process	GO:0016246	RNA interference	9	32	0.00368449
Biological Process	GO:0045019	negative regulation of nitric oxide biosynthetic process	9	32	0.00368449
Biological Process	GO:0071243	cellular response to arsenic-containing substance	9	32	0.00368449
Biological Process	GO:0090151	establishment of protein localization to mitochondrial membrane	9	32	0.00368449
Biological Process	GO:0090161	Golgi ribbon formation	9	32	0.00368449
Biological Process	GO:1904406	negative regulation of nitric oxide metabolic process	9	32	0.00368449
Cellular Component	GO:0045120	pronucleus	9	32	0.00368449
Molecular Function	GO:0008271	secondary active sulfate transmembrane transporter activity	9	32	0.00368449
Molecular Function	GO:0015116	sulfate transmembrane transporter activity	9	32	0.00368449
Biological Process	GO:0070252	actin-mediated cell contraction	28	162	0.00369138
Biological Process	GO:0071326	cellular response to monosaccharide stimulus	28	162	0.00369138
Biological Process	GO:0071331	cellular response to hexose stimulus	28	162	0.00369138
Biological Process	GO:0071333	cellular response to glucose stimulus	28	162	0.00369138
Biological Process	GO:0006796	phosphate-containing compound metabolic process	660	5918	0.00377321
Biological Process	GO:0009117	nucleotide metabolic process	148	1175	0.00377633
Biological Process	GO:0071806	protein transmembrane transport	25	140	0.00378928
Biological Process	GO:0006753	nucleoside phosphate metabolic process	150	1193	0.00380893
Biological Process	GO:0032943	mononuclear cell proliferation	51	343	0.00381931
Biological Process	GO:0034142	toll-like receptor 4 signaling pathway	10	38	0.00382734
Molecular Function	GO:0043539	protein serine/threonine kinase activator activity	10	38	0.00382734
Molecular Function	GO:0005048	signal sequence binding	19	97	0.00385293
Biological Process	GO:0002074	extraocular skeletal muscle development	3	4	0.00388712
Biological Process	GO:0015920	lipopolysaccharide transport	3	4	0.00388712
Biological Process	GO:0021539	subthalamus development	3	4	0.00388712
Biological Process	GO:0021564	vagus nerve development	3	4	0.00388712
Biological Process	GO:0032627	interleukin-23 production	3	4	0.00388712
Biological Process	GO:0032667	regulation of interleukin-23 production	3	4	0.00388712
Biological Process	GO:0032796	uropod organization	3	4	0.00388712
Biological Process	GO:0035981	tongue muscle cell differentiation	3	4	0.00388712
Biological Process	GO:0038145	macrophage colony-stimulating factor signaling pathway	3	4	0.00388712
Biological Process	GO:0044531	modulation of programmed cell death in other organism	3	4	0.00388712
Biological Process	GO:0044532	modulation of apoptotic process in other organism	3	4	0.00388712
Biological Process	GO:0052040	modulation by symbiont of host programmed cell death	3	4	0.00388712
Biological Process	GO:0052150	modulation by symbiont of host apoptotic process	3	4	0.00388712
Biological Process	GO:0052248	modulation of programmed cell death in other organism involved in symbiotic interaction	3	4	0.00388712
Biological Process	GO:0052433	modulation by organism of apoptotic process in other organism involved in symbiotic interaction	3	4	0.00388712
Biological Process	GO:0060154	cellular process regulating host cell cycle in response to virus	3	4	0.00388712
Biological Process	GO:0090403	oxidative stress-induced premature senescence	3	4	0.00388712
Biological Process	GO:1902226	regulation of macrophage colony-stimulating factor signaling pathway	3	4	0.00388712
Biological Process	GO:1902809	regulation of skeletal muscle fiber differentiation	3	4	0.00388712
Biological Process	GO:1902811	positive regulation of skeletal muscle fiber differentiation	3	4	0.00388712
Biological Process	GO:1903969	regulation of response to macrophage colony-stimulating factor	3	4	0.00388712
Biological Process	GO:1903972	regulation of cellular response to macrophage colony-stimulating factor stimulus	3	4	0.00388712
Biological Process	GO:1905383	protein localization to presynapse	3	4	0.00388712
Biological Process	GO:2000870	regulation of progesterone secretion	3	4	0.00388712
Biological Process	GO:2001035	regulation of tongue muscle cell differentiation	3	4	0.00388712
Biological Process	GO:2001037	positive regulation of tongue muscle cell differentiation	3	4	0.00388712
Cellular Component	GO:0031515	tRNA (m1A) methyltransferase complex	3	4	0.00388712
Cellular Component	GO:0032997	Fc receptor complex	3	4	0.00388712
Cellular Component	GO:0032998	Fc-epsilon receptor I complex	3	4	0.00388712
Cellular Component	GO:0042721	mitochondrial inner membrane protein insertion complex	3	4	0.00388712
Molecular Function	GO:0004505	phenylalanine 4-monooxygenase activity	3	4	0.00388712
Molecular Function	GO:0005412	glucose:sodium symporter activity	3	4	0.00388712
Molecular Function	GO:0044736	acid-sensing ion channel activity	3	4	0.00388712
Molecular Function	GO:0046977	TAP binding	3	4	0.00388712
Molecular Function	GO:0046979	TAP2 binding	3	4	0.00388712
Biological Process	GO:0006897	endocytosis	142	1123	0.00390732
Molecular Function	GO:0004721	phosphoprotein phosphatase activity	59	409	0.0039361
Cellular Component	GO:0016234	inclusion body	23	126	0.00403611
Biological Process	GO:2000648	positive regulation of stem cell proliferation	13	57	0.00410918
Molecular Function	GO:0003887	DNA-directed DNA polymerase activity	13	57	0.00410918
Biological Process	GO:0002252	immune effector process	140	1107	0.00412051
Biological Process	GO:0030193	regulation of blood coagulation	22	119	0.00414165
Biological Process	GO:1900046	regulation of hemostasis	22	119	0.00414165
Molecular Function	GO:0017016	Ras GTPase binding	78	569	0.00414282
Cellular Component	GO:0070062	extracellular exosome	604	5395	0.00416589
Biological Process	GO:0010562	positive regulation of phosphorus metabolic process	193	1581	0.00422102
Biological Process	GO:0045937	positive regulation of phosphate metabolic process	193	1581	0.00422102
Biological Process	GO:0042044	fluid transport	8	27	0.00428847
Biological Process	GO:0003281	ventricular septum development	20	105	0.00429574
Biological Process	GO:0070373	negative regulation of ERK1 and ERK2 cascade	20	105	0.00429574
Biological Process	GO:0009584	detection of visible light	12	51	0.00437802
Biological Process	GO:0006757	ATP generation from ADP	23	127	0.0044645
Biological Process	GO:0009150	purine ribonucleotide metabolic process	114	881	0.00447332
Molecular Function	GO:0016791	phosphatase activity	88	656	0.00447491
Biological Process	GO:0006793	phosphorus metabolic process	672	6044	0.00449319
Molecular Function	GO:0035639	purine ribonucleoside triphosphate binding	485	4280	0.00453135
Molecular Function	GO:0016668	oxidoreductase activity, acting on a sulfur group of donors, NAD(P) as acceptor	11	45	0.00458508
Biological Process	GO:0016485	protein processing	55	379	0.00461386
Biological Process	GO:0021670	lateral ventricle development	9	33	0.00461588
Molecular Function	GO:0043492	ATPase activity, coupled to movement of substances	49	330	0.00462319
Biological Process	GO:0006621	protein retention in ER lumen	5	12	0.00465804
Biological Process	GO:0010807	regulation of synaptic vesicle priming	5	12	0.00465804
Biological Process	GO:0034392	negative regulation of smooth muscle cell apoptotic process	5	12	0.00465804
Biological Process	GO:0035973	aggrephagy	5	12	0.00465804
Biological Process	GO:0046836	glycolipid transport	5	12	0.00465804
Biological Process	GO:0055129	L-proline biosynthetic process	5	12	0.00465804
Cellular Component	GO:0071204	histone pre-mRNA 3'end processing complex	5	12	0.00465804
Biological Process	GO:0032846	positive regulation of homeostatic process	47	314	0.00468149
Biological Process	GO:0051532	regulation of NFAT protein import into nucleus	10	39	0.00468565
Biological Process	GO:0071480	cellular response to gamma radiation	10	39	0.00468565
Biological Process	GO:1903580	positive regulation of ATP metabolic process	10	39	0.00468565
Biological Process	GO:0043434	response to peptide hormone	80	589	0.00473092
Biological Process	GO:1900024	regulation of substrate adhesion-dependent cell spreading	16	78	0.00479441
Molecular Function	GO:0044769	ATPase activity, coupled to transmembrane movement of ions, rotational mechanism	16	78	0.00479441
Biological Process	GO:0055081	anion homeostasis	13	58	0.00481247
Biological Process	GO:0001778	plasma membrane repair	7	22	0.0048171
Biological Process	GO:0006700	C21-steroid hormone biosynthetic process	7	22	0.0048171
Biological Process	GO:0007512	adult heart development	7	22	0.0048171
Biological Process	GO:0015669	gas transport	7	22	0.0048171
Biological Process	GO:0046543	development of secondary female sexual characteristics	7	22	0.0048171
Biological Process	GO:0051984	positive regulation of chromosome segregation	7	22	0.0048171
Cellular Component	GO:0019908	nuclear cyclin-dependent protein kinase holoenzyme complex	7	22	0.0048171
Biological Process	GO:0007405	neuroblast proliferation	19	99	0.00486192
Biological Process	GO:2000573	positive regulation of DNA biosynthetic process	23	128	0.00493007
Biological Process	GO:2001242	regulation of intrinsic apoptotic signaling pathway	47	315	0.00497199
Biological Process	GO:0030036	actin cytoskeleton organization	149	1193	0.0049869
Cellular Component	GO:0044422	organelle part	1579	14796	0.00506495
Biological Process	GO:0002579	positive regulation of antigen processing and presentation	6	17	0.00507211
Biological Process	GO:0002589	regulation of antigen processing and presentation of peptide antigen via MHC class I	6	17	0.00507211
Biological Process	GO:0006704	glucocorticoid biosynthetic process	6	17	0.00507211
Biological Process	GO:0019087	transformation of host cell by virus	6	17	0.00507211
Biological Process	GO:0032351	negative regulation of hormone metabolic process	6	17	0.00507211
Biological Process	GO:0032353	negative regulation of hormone biosynthetic process	6	17	0.00507211
Biological Process	GO:0090030	regulation of steroid hormone biosynthetic process	6	17	0.00507211
Cellular Component	GO:0031588	nucleotide-activated protein kinase complex	6	17	0.00507211
Molecular Function	GO:0046975	histone methyltransferase activity (H3-K36 specific)	6	17	0.00507211
Molecular Function	GO:0047617	acyl-CoA hydrolase activity	6	17	0.00507211
Biological Process	GO:0042558	pteridine-containing compound metabolic process	14	65	0.00512569
Biological Process	GO:0048536	spleen development	12	52	0.00517453
Biological Process	GO:0060537	muscle tissue development	92	694	0.00517683
Molecular Function	GO:0001190	transcriptional activator activity, RNA polymerase II transcription factor binding	21	114	0.00523027
Molecular Function	GO:0098811	transcriptional repressor activity, RNA polymerase II activating transcription factor binding	21	114	0.00523027
Biological Process	GO:0046578	regulation of Ras protein signal transduction	53	365	0.00527466
Biological Process	GO:0030833	regulation of actin filament polymerization	46	308	0.00531144
Cellular Component	GO:0044446	intracellular organelle part	1542	14440	0.00532363
Biological Process	GO:0010332	response to gamma radiation	15	72	0.00533467
Biological Process	GO:0010982	regulation of high-density lipoprotein particle clearance	4	8	0.00534291
Biological Process	GO:0018282	metal incorporation into metallo-sulfur cluster	4	8	0.00534291
Biological Process	GO:0018283	iron incorporation into metallo-sulfur cluster	4	8	0.00534291
Biological Process	GO:0019805	quinolinate biosynthetic process	4	8	0.00534291
Biological Process	GO:0036363	transforming growth factor beta activation	4	8	0.00534291
Biological Process	GO:0046601	positive regulation of centriole replication	4	8	0.00534291
Biological Process	GO:0046874	quinolinate metabolic process	4	8	0.00534291
Biological Process	GO:0051133	regulation of NK T cell activation	4	8	0.00534291
Biological Process	GO:0051135	positive regulation of NK T cell activation	4	8	0.00534291
Biological Process	GO:0060313	negative regulation of blood vessel remodeling	4	8	0.00534291
Biological Process	GO:0098915	membrane repolarization during ventricular cardiac muscle cell action potential	4	8	0.00534291
Biological Process	GO:1901387	positive regulation of voltage-gated calcium channel activity	4	8	0.00534291
Biological Process	GO:1903251	multi-ciliated epithelial cell differentiation	4	8	0.00534291
Biological Process	GO:1903347	negative regulation of bicellular tight junction assembly	4	8	0.00534291
Biological Process	GO:2000465	regulation of glycogen (starch) synthase activity	4	8	0.00534291
Cellular Component	GO:0005658	alpha DNA polymerase:primase complex	4	8	0.00534291
Molecular Function	GO:0004945	angiotensin type II receptor activity	4	8	0.00534291
Biological Process	GO:0043170	macromolecule metabolic process	1764	16610	0.00536115
Biological Process	GO:0006349	regulation of gene expression by genetic imprinting	8	28	0.0054765
Biological Process	GO:0015893	drug transport	8	28	0.0054765
Biological Process	GO:0032225	regulation of synaptic transmission, dopaminergic	8	28	0.0054765
Molecular Function	GO:0022804	active transmembrane transporter activity	94	713	0.00553778
Biological Process	GO:0050764	regulation of phagocytosis	22	122	0.00562471
Biological Process	GO:0044092	negative regulation of molecular function	218	1819	0.00567
Biological Process	GO:0009148	pyrimidine nucleoside triphosphate biosynthetic process	10	40	0.00568813
Biological Process	GO:0016486	peptide hormone processing	10	40	0.00568813
Biological Process	GO:0018195	peptidyl-arginine modification	10	40	0.00568813
Biological Process	GO:0043153	entrainment of circadian clock by photoperiod	10	40	0.00568813
Biological Process	GO:0002474	antigen processing and presentation of peptide antigen via MHC class I	24	137	0.00574937
Molecular Function	GO:0038024	cargo receptor activity	24	137	0.00574937
Biological Process	GO:0019048	modulation by virus of host morphology or physiology	14	66	0.00590932
Molecular Function	GO:0051020	GTPase binding	88	663	0.00593611
Biological Process	GO:0070661	leukocyte proliferation	51	351	0.00603211
Biological Process	GO:0019886	antigen processing and presentation of exogenous peptide antigen via MHC class II	19	101	0.00607868
Molecular Function	GO:0008137	NADH dehydrogenase (ubiquinone) activity	12	53	0.00608216
Molecular Function	GO:0050136	NADH dehydrogenase (quinone) activity	12	53	0.00608216
Biological Process	GO:0051495	positive regulation of cytoskeleton organization	49	335	0.00616975
Cellular Component	GO:0016592	mediator complex	16	80	0.00619042
Cellular Component	GO:1904115	axon cytoplasm	16	80	0.00619042
Biological Process	GO:0010171	body morphogenesis	22	123	0.00620701
Biological Process	GO:0010225	response to UV-C	7	23	0.00632509
Biological Process	GO:0060056	mammary gland involution	7	23	0.00632509
Biological Process	GO:0007010	cytoskeleton organization	262	2226	0.00633881
Biological Process	GO:0071322	cellular response to carbohydrate stimulus	29	176	0.00634154
Biological Process	GO:0007030	Golgi organization	34	215	0.00639532
Biological Process	GO:0032212	positive regulation of telomere maintenance via telomerase	13	60	0.00650775
Biological Process	GO:1902230	negative regulation of intrinsic apoptotic signaling pathway in response to DNA damage	11	47	0.00651257
Biological Process	GO:0051651	maintenance of location in cell	23	131	0.00657433
Molecular Function	GO:0008308	voltage-gated anion channel activity	10	41	0.00685027
Biological Process	GO:0007264	small GTPase mediated signal transduction	136	1088	0.00685541
Biological Process	GO:0014912	negative regulation of smooth muscle cell migration	8	29	0.00689962
Biological Process	GO:0035280	miRNA loading onto RISC involved in gene silencing by miRNA	8	29	0.00689962
Biological Process	GO:0045725	positive regulation of glycogen biosynthetic process	8	29	0.00689962
Biological Process	GO:1903861	positive regulation of dendrite extension	8	29	0.00689962
Cellular Component	GO:0031597	cytosolic proteasome complex	8	29	0.00689962
Biological Process	GO:0034141	positive regulation of toll-like receptor 3 signaling pathway	5	13	0.00694082
Biological Process	GO:0036005	response to macrophage colony-stimulating factor	5	13	0.00694082
Biological Process	GO:0036006	cellular response to macrophage colony-stimulating factor stimulus	5	13	0.00694082
Biological Process	GO:0048311	mitochondrion distribution	5	13	0.00694082
Biological Process	GO:1900041	negative regulation of interleukin-2 secretion	5	13	0.00694082
Cellular Component	GO:0002177	manchette	5	13	0.00694082
Cellular Component	GO:0070552	BRISC complex	5	13	0.00694082
Molecular Function	GO:0046923	ER retention sequence binding	5	13	0.00694082
Biological Process	GO:0006735	NADH regeneration	6	18	0.00696135
Biological Process	GO:0010452	histone H3-K36 methylation	6	18	0.00696135
Biological Process	GO:0010990	regulation of SMAD protein complex assembly	6	18	0.00696135
Biological Process	GO:0032660	regulation of interleukin-17 production	6	18	0.00696135
Biological Process	GO:0061620	glycolytic process through glucose-6-phosphate	6	18	0.00696135
Biological Process	GO:0061621	canonical glycolysis	6	18	0.00696135
Biological Process	GO:0061718	glucose catabolic process to pyruvate	6	18	0.00696135
Molecular Function	GO:0004111	creatine kinase activity	6	18	0.00696135
Biological Process	GO:0043087	regulation of GTPase activity	119	938	0.00697533
Biological Process	GO:0036294	cellular response to decreased oxygen levels	39	256	0.00698404
Biological Process	GO:0006165	nucleoside diphosphate phosphorylation	27	162	0.0070664
Biological Process	GO:0006760	folic acid-containing compound metabolic process	12	54	0.00711119
Biological Process	GO:0010955	negative regulation of protein processing	12	54	0.00711119
Biological Process	GO:1903318	negative regulation of protein maturation	12	54	0.00711119
Biological Process	GO:1903727	positive regulation of phospholipid metabolic process	12	54	0.00711119
Cellular Component	GO:0005753	mitochondrial proton-transporting ATP synthase complex	12	54	0.00711119
Cellular Component	GO:0035267	NuA4 histone acetyltransferase complex	12	54	0.00711119
Cellular Component	GO:0043189	H4/H2A histone acetyltransferase complex	12	54	0.00711119
Cellular Component	GO:0005844	polysome	25	147	0.00719274
Biological Process	GO:0000387	spliceosomal snRNP assembly	19	103	0.00753315
Biological Process	GO:0043484	regulation of RNA splicing	45	306	0.00762363
Biological Process	GO:0050931	pigment cell differentiation	17	89	0.00783305
Biological Process	GO:0009145	purine nucleoside triphosphate biosynthetic process	25	148	0.00783895
Cellular Component	GO:0001750	photoreceptor outer segment	15	75	0.00788152
Biological Process	GO:0006396	RNA processing	216	1815	0.0079065
Molecular Function	GO:0042826	histone deacetylase binding	37	242	0.007957
Biological Process	GO:0010629	negative regulation of gene expression	344	2996	0.00800511
Biological Process	GO:0002478	antigen processing and presentation of exogenous peptide antigen	29	179	0.00801854
Biological Process	GO:0006639	acylglycerol metabolic process	29	179	0.00801854
Biological Process	GO:0019883	antigen processing and presentation of endogenous antigen	7	24	0.00815802
Biological Process	GO:0034122	negative regulation of toll-like receptor signaling pathway	7	24	0.00815802
Biological Process	GO:0034390	smooth muscle cell apoptotic process	7	24	0.00815802
Biological Process	GO:0034391	regulation of smooth muscle cell apoptotic process	7	24	0.00815802
Biological Process	GO:0035646	endosome to melanosome transport	7	24	0.00815802
Biological Process	GO:0043476	pigment accumulation	7	24	0.00815802
Biological Process	GO:0043482	cellular pigment accumulation	7	24	0.00815802
Biological Process	GO:0043485	endosome to pigment granule transport	7	24	0.00815802
Biological Process	GO:0045916	negative regulation of complement activation	7	24	0.00815802
Biological Process	GO:0048757	pigment granule maturation	7	24	0.00815802
Biological Process	GO:0072488	ammonium transmembrane transport	7	24	0.00815802
Biological Process	GO:1902254	negative regulation of intrinsic apoptotic signaling pathway by p53 class mediator	7	24	0.00815802
Biological Process	GO:2000258	negative regulation of protein activation cascade	7	24	0.00815802
Biological Process	GO:0050926	regulation of positive chemotaxis	10	42	0.00818803
Biological Process	GO:0050927	positive regulation of positive chemotaxis	10	42	0.00818803
Biological Process	GO:1900117	regulation of execution phase of apoptosis	10	42	0.00818803
Biological Process	GO:0046486	glycerolipid metabolic process	81	611	0.0082532
Biological Process	GO:0006096	glycolytic process	22	126	0.00825752
Biological Process	GO:0001910	regulation of leukocyte mediated cytotoxicity	12	55	0.00827222
Biological Process	GO:0014044	Schwann cell development	12	55	0.00827222
Biological Process	GO:1901861	regulation of muscle tissue development	38	251	0.00847227
Biological Process	GO:0071456	cellular response to hypoxia	37	243	0.00848922
Biological Process	GO:0010921	regulation of phosphatase activity	28	172	0.0084978
Molecular Function	GO:0046332	SMAD binding	28	172	0.0084978
Biological Process	GO:0002021	response to dietary excess	9	36	0.00852943
Biological Process	GO:0018126	protein hydroxylation	9	36	0.00852943
Biological Process	GO:0019511	peptidyl-proline hydroxylation	8	30	0.00858497
Cellular Component	GO:0008540	proteasome regulatory particle, base subcomplex	8	30	0.00858497
Molecular Function	GO:0022884	macromolecule transmembrane transporter activity	8	30	0.00858497
Molecular Function	GO:0070577	lysine-acetylated histone binding	8	30	0.00858497
Molecular Function	GO:0140033	acetylation-dependent protein binding	8	30	0.00858497
Cellular Component	GO:0032153	cell division site	21	119	0.0086061
Cellular Component	GO:0032155	cell division site part	21	119	0.0086061
Biological Process	GO:0051604	protein maturation	60	433	0.00865575
Biological Process	GO:0072091	regulation of stem cell proliferation	17	90	0.0087641
Biological Process	GO:2001020	regulation of response to DNA damage stimulus	42	284	0.00880074
Biological Process	GO:0000820	regulation of glutamine family amino acid metabolic process	4	9	0.0088471
Biological Process	GO:0002524	hypersensitivity	4	9	0.0088471
Biological Process	GO:0002864	regulation of acute inflammatory response to antigenic stimulus	4	9	0.0088471
Biological Process	GO:0002866	positive regulation of acute inflammatory response to antigenic stimulus	4	9	0.0088471
Biological Process	GO:0002883	regulation of hypersensitivity	4	9	0.0088471
Biological Process	GO:0002885	positive regulation of hypersensitivity	4	9	0.0088471
Biological Process	GO:0009826	unidimensional cell growth	4	9	0.0088471
Biological Process	GO:0032819	positive regulation of natural killer cell proliferation	4	9	0.0088471
Biological Process	GO:0033152	immunoglobulin V(D)J recombination	4	9	0.0088471
Biological Process	GO:0034354	'de novo' NAD biosynthetic process from tryptophan	4	9	0.0088471
Biological Process	GO:0035655	interleukin-18-mediated signaling pathway	4	9	0.0088471
Biological Process	GO:0044571	[2Fe-2S] cluster assembly	4	9	0.0088471
Biological Process	GO:0050847	progesterone receptor signaling pathway	4	9	0.0088471
Cellular Component	GO:0005862	muscle thin filament tropomyosin	4	9	0.0088471
Cellular Component	GO:0098536	deuterosome	4	9	0.0088471
Molecular Function	GO:0001595	angiotensin receptor activity	4	9	0.0088471
Molecular Function	GO:0003951	NAD+ kinase activity	4	9	0.0088471
Molecular Function	GO:0033149	FFAT motif binding	4	9	0.0088471
Biological Process	GO:0070613	regulation of protein processing	20	112	0.00894202
Biological Process	GO:0001678	cellular glucose homeostasis	32	204	0.00895712
Biological Process	GO:0000022	mitotic spindle elongation	3	5	0.00898097
Biological Process	GO:0001810	regulation of type I hypersensitivity	3	5	0.00898097
Biological Process	GO:0001812	positive regulation of type I hypersensitivity	3	5	0.00898097
Biological Process	GO:0009258	10-formyltetrahydrofolate catabolic process	3	5	0.00898097
Biological Process	GO:0009397	folic acid-containing compound catabolic process	3	5	0.00898097
Biological Process	GO:0016068	type I hypersensitivity	3	5	0.00898097
Biological Process	GO:0016561	protein import into peroxisome matrix, translocation	3	5	0.00898097
Biological Process	GO:0021773	striatal medium spiny neuron differentiation	3	5	0.00898097
Biological Process	GO:0033227	dsRNA transport	3	5	0.00898097
Biological Process	GO:0034442	regulation of lipoprotein oxidation	3	5	0.00898097
Biological Process	GO:0034443	negative regulation of lipoprotein oxidation	3	5	0.00898097
Biological Process	GO:0042560	pteridine-containing compound catabolic process	3	5	0.00898097
Biological Process	GO:0048845	venous blood vessel morphogenesis	3	5	0.00898097
Biological Process	GO:0050748	negative regulation of lipoprotein metabolic process	3	5	0.00898097
Biological Process	GO:0051256	mitotic spindle midzone assembly	3	5	0.00898097
Biological Process	GO:0051572	negative regulation of histone H3-K4 methylation	3	5	0.00898097
Biological Process	GO:0061031	endodermal digestive tract morphogenesis	3	5	0.00898097
Biological Process	GO:0071442	positive regulation of histone H3-K14 acetylation	3	5	0.00898097
Biological Process	GO:0097252	oligodendrocyte apoptotic process	3	5	0.00898097
Biological Process	GO:1900756	protein processing in phagocytic vesicle	3	5	0.00898097
Biological Process	GO:1903279	regulation of calcium:sodium antiporter activity	3	5	0.00898097
Biological Process	GO:1903921	regulation of protein processing in phagocytic vesicle	3	5	0.00898097
Biological Process	GO:1903923	positive regulation of protein processing in phagocytic vesicle	3	5	0.00898097
Biological Process	GO:1903977	positive regulation of glial cell migration	3	5	0.00898097
Cellular Component	GO:0035189	Rb-E2F complex	3	5	0.00898097
Cellular Component	GO:0070877	microprocessor complex	3	5	0.00898097
Cellular Component	GO:1903095	ribonuclease III complex	3	5	0.00898097
Molecular Function	GO:0015038	glutathione disulfide oxidoreductase activity	3	5	0.00898097
Molecular Function	GO:0016155	formyltetrahydrofolate dehydrogenase activity	3	5	0.00898097
Molecular Function	GO:0030943	mitochondrion targeting sequence binding	3	5	0.00898097
Molecular Function	GO:0031735	CCR10 chemokine receptor binding	3	5	0.00898097
Molecular Function	GO:0034186	apolipoprotein A-I binding	3	5	0.00898097
Biological Process	GO:0030852	regulation of granulocyte differentiation	11	49	0.00902248
Biological Process	GO:0009749	response to glucose	38	252	0.00902277
Molecular Function	GO:0005096	GTPase activator activity	70	519	0.00911137
Biological Process	GO:0071229	cellular response to acid chemical	44	301	0.00914554
Biological Process	GO:0043534	blood vessel endothelial cell migration	19	105	0.00925721
Biological Process	GO:0000395	mRNA 5'-splice site recognition	6	19	0.00931141
Biological Process	GO:0000459	exonucleolytic trimming involved in rRNA processing	6	19	0.00931141
Biological Process	GO:0000467	exonucleolytic trimming to generate mature 3'-end of 5.8S rRNA from tricistronic rRNA transcript (SSU-rRNA, 5.8S rRNA, LSU-rRNA)	6	19	0.00931141
Biological Process	GO:0071459	protein localization to chromosome, centromeric region	6	19	0.00931141
Cellular Component	GO:0034362	low-density lipoprotein particle	6	19	0.00931141
Molecular Function	GO:0003997	acyl-CoA oxidase activity	6	19	0.00931141
Molecular Function	GO:0016742	hydroxymethyl-, formyl- and related transferase activity	6	19	0.00931141
Biological Process	GO:0010951	negative regulation of endopeptidase activity	47	326	0.00931586
Biological Process	GO:0009135	purine nucleoside diphosphate metabolic process	29	181	0.0093277
Biological Process	GO:0009179	purine ribonucleoside diphosphate metabolic process	29	181	0.0093277
Molecular Function	GO:0043021	ribonucleoprotein complex binding	41	277	0.00941406
Biological Process	GO:0072332	intrinsic apoptotic signaling pathway by p53 class mediator	23	135	0.00944226
Biological Process	GO:0044088	regulation of vacuole organization	21	120	0.00945699
Molecular Function	GO:0030145	manganese ion binding	21	120	0.00945699
Biological Process	GO:0007602	phototransduction	12	56	0.00957614
Biological Process	GO:0034198	cellular response to amino acid starvation	12	56	0.00957614
Biological Process	GO:0097734	extracellular exosome biogenesis	12	56	0.00957614
Biological Process	GO:1902175	regulation of oxidative stress-induced intrinsic apoptotic signaling pathway	12	56	0.00957614
Cellular Component	GO:1902555	endoribonuclease complex	12	56	0.00957614
Cellular Component	GO:1905348	endonuclease complex	12	56	0.00957614
Biological Process	GO:0009746	response to hexose	38	253	0.00960259
Biological Process	GO:0031532	actin cytoskeleton reorganization	32	205	0.00960513
Biological Process	GO:0055086	nucleobase-containing small molecule metabolic process	159	1306	0.0096321
Biological Process	GO:0033762	response to glucagon	10	43	0.00971769
Molecular Function	GO:0008252	nucleotidase activity	10	43	0.00971769
Biological Process	GO:0003279	cardiac septum development	27	166	0.0097326
Biological Process	GO:0071482	cellular response to light stimulus	27	166	0.0097326
Biological Process	GO:0032271	regulation of protein polymerization	51	360	0.00973667
Molecular Function	GO:0005085	guanyl-nucleotide exchange factor activity	65	478	0.00977597
Biological Process	GO:0030321	transepithelial chloride transport	5	14	0.00990307
Molecular Function	GO:0002151	G-quadruplex RNA binding	5	14	0.00990307
Molecular Function	GO:0005522	profilin binding	5	14	0.00990307
Biological Process	GO:0008277	regulation of G-protein coupled receptor protein signaling pathway	28	174	0.00990556
Molecular Function	GO:0016811	hydrolase activity, acting on carbon-nitrogen (but not peptide) bonds, in linear amides	28	174	0.00990556
Biological Process	GO:0042990	regulation of transcription factor import into nucleus	25	151	0.0100683
Biological Process	GO:0042327	positive regulation of phosphorylation	167	1380	0.0100891
Biological Process	GO:0042775	mitochondrial ATP synthesis coupled electron transport	19	106	0.0102308
Biological Process	GO:0006972	hyperosmotic response	9	37	0.0102752
Biological Process	GO:0035774	positive regulation of insulin secretion involved in cellular response to glucose stimulus	9	37	0.0102752
Molecular Function	GO:0015301	anion:anion antiporter activity	9	37	0.0102752
Biological Process	GO:0007045	cell-substrate adherens junction assembly	26	159	0.0103117
Biological Process	GO:0048041	focal adhesion assembly	26	159	0.0103117
Biological Process	GO:0002191	cap-dependent translational initiation	2	2	0.0103461
Biological Process	GO:0002644	negative regulation of tolerance induction	2	2	0.0103461
Biological Process	GO:0006127	glycerophosphate shuttle	2	2	0.0103461
Biological Process	GO:0006668	sphinganine-1-phosphate metabolic process	2	2	0.0103461
Biological Process	GO:0007072	positive regulation of transcription involved in exit from mitosis	2	2	0.0103461
Biological Process	GO:0009184	purine deoxyribonucleoside diphosphate catabolic process	2	2	0.0103461
Biological Process	GO:0009192	deoxyribonucleoside diphosphate catabolic process	2	2	0.0103461
Biological Process	GO:0010266	response to vitamin B1	2	2	0.0103461
Biological Process	GO:0014028	notochord formation	2	2	0.0103461
Biological Process	GO:0021503	neural fold bending	2	2	0.0103461
Biological Process	GO:0021528	commissural neuron differentiation in spinal cord	2	2	0.0103461
Biological Process	GO:0032603	fractalkine production	2	2	0.0103461
Biological Process	GO:0032644	regulation of fractalkine production	2	2	0.0103461
Biological Process	GO:0032707	negative regulation of interleukin-23 production	2	2	0.0103461
Biological Process	GO:0032724	positive regulation of fractalkine production	2	2	0.0103461
Biological Process	GO:0032877	positive regulation of DNA endoreduplication	2	2	0.0103461
Biological Process	GO:0033301	cell cycle comprising mitosis without cytokinesis	2	2	0.0103461
Biological Process	GO:0034164	negative regulation of toll-like receptor 9 signaling pathway	2	2	0.0103461
Biological Process	GO:0035038	female pronucleus assembly	2	2	0.0103461
Biological Process	GO:0035931	mineralocorticoid secretion	2	2	0.0103461
Biological Process	GO:0035932	aldosterone secretion	2	2	0.0103461
Biological Process	GO:0040030	regulation of molecular function, epigenetic	2	2	0.0103461
Biological Process	GO:0043041	amino acid activation for nonribosomal peptide biosynthetic process	2	2	0.0103461
Biological Process	GO:0044795	trans-Golgi network to recycling endosome transport	2	2	0.0103461
Biological Process	GO:0045795	positive regulation of cell volume	2	2	0.0103461
Biological Process	GO:0046057	dADP catabolic process	2	2	0.0103461
Biological Process	GO:0046067	dGDP catabolic process	2	2	0.0103461
Biological Process	GO:0046176	aldonic acid catabolic process	2	2	0.0103461
Biological Process	GO:0046177	D-gluconate catabolic process	2	2	0.0103461
Biological Process	GO:0046712	GDP catabolic process	2	2	0.0103461
Biological Process	GO:0050751	fractalkine biosynthetic process	2	2	0.0103461
Biological Process	GO:0050752	regulation of fractalkine biosynthetic process	2	2	0.0103461
Biological Process	GO:0050754	positive regulation of fractalkine biosynthetic process	2	2	0.0103461
Biological Process	GO:0050756	fractalkine metabolic process	2	2	0.0103461
Biological Process	GO:0060596	mammary placode formation	2	2	0.0103461
Biological Process	GO:0060764	cell-cell signaling involved in mammary gland development	2	2	0.0103461
Biological Process	GO:0061090	positive regulation of sequestering of zinc ion	2	2	0.0103461
Biological Process	GO:0071301	cellular response to vitamin B1	2	2	0.0103461
Biological Process	GO:0072750	cellular response to leptomycin B	2	2	0.0103461
Biological Process	GO:1900035	negative regulation of cellular response to heat	2	2	0.0103461
Biological Process	GO:1900480	regulation of diacylglycerol biosynthetic process	2	2	0.0103461
Biological Process	GO:1900482	positive regulation of diacylglycerol biosynthetic process	2	2	0.0103461
Biological Process	GO:1901207	regulation of heart looping	2	2	0.0103461
Biological Process	GO:1901208	negative regulation of heart looping	2	2	0.0103461
Biological Process	GO:1901344	response to leptomycin B	2	2	0.0103461
Biological Process	GO:1901350	cell-cell signaling involved in cell-cell junction organization	2	2	0.0103461
Biological Process	GO:1902499	positive regulation of protein autoubiquitination	2	2	0.0103461
Biological Process	GO:1904404	response to formaldehyde	2	2	0.0103461
Biological Process	GO:1904717	regulation of AMPA glutamate receptor clustering	2	2	0.0103461
Biological Process	GO:1905301	regulation of macropinocytosis	2	2	0.0103461
Biological Process	GO:1905302	negative regulation of macropinocytosis	2	2	0.0103461
Biological Process	GO:1905371	ceramide phosphoethanolamine metabolic process	2	2	0.0103461
Biological Process	GO:1905373	ceramide phosphoethanolamine biosynthetic process	2	2	0.0103461
Biological Process	GO:1990785	response to water-immersion restraint stress	2	2	0.0103461
Biological Process	GO:2000844	negative regulation of testosterone secretion	2	2	0.0103461
Biological Process	GO:2000855	regulation of mineralocorticoid secretion	2	2	0.0103461
Biological Process	GO:2000857	positive regulation of mineralocorticoid secretion	2	2	0.0103461
Biological Process	GO:2000858	regulation of aldosterone secretion	2	2	0.0103461
Biological Process	GO:2000860	positive regulation of aldosterone secretion	2	2	0.0103461
Cellular Component	GO:0005731	nucleolus organizer region	2	2	0.0103461
Cellular Component	GO:0030874	nucleolar chromatin	2	2	0.0103461
Cellular Component	GO:0033181	plasma membrane proton-transporting V-type ATPase complex	2	2	0.0103461
Cellular Component	GO:0097196	Shu complex	2	2	0.0103461
Cellular Component	GO:0099617	matrix side of mitochondrial inner membrane	2	2	0.0103461
Molecular Function	GO:0003881	CDP-diacylglycerol-inositol 3-phosphatidyltransferase activity	2	2	0.0103461
Molecular Function	GO:0004044	amidophosphoribosyltransferase activity	2	2	0.0103461
Molecular Function	GO:0004105	choline-phosphate cytidylyltransferase activity	2	2	0.0103461
Molecular Function	GO:0004751	ribose-5-phosphate isomerase activity	2	2	0.0103461
Molecular Function	GO:0004900	erythropoietin receptor activity	2	2	0.0103461
Molecular Function	GO:0005252	open rectifier potassium channel activity	2	2	0.0103461
Molecular Function	GO:0008254	3'-nucleotidase activity	2	2	0.0103461
Molecular Function	GO:0008387	steroid 7-alpha-hydroxylase activity	2	2	0.0103461
Molecular Function	GO:0008434	calcitriol receptor activity	2	2	0.0103461
Molecular Function	GO:0016519	gastric inhibitory peptide receptor activity	2	2	0.0103461
Molecular Function	GO:0017174	glycine N-methyltransferase activity	2	2	0.0103461
Molecular Function	GO:0019966	interleukin-1 binding	2	2	0.0103461
Molecular Function	GO:0032440	2-alkenal reductase [NAD(P)] activity	2	2	0.0103461
Molecular Function	GO:0033823	procollagen glucosyltransferase activity	2	2	0.0103461
Molecular Function	GO:0036185	13-lipoxin reductase activity	2	2	0.0103461
Molecular Function	GO:0038186	lithocholic acid receptor activity	2	2	0.0103461
Molecular Function	GO:0044715	8-oxo-dGDP phosphatase activity	2	2	0.0103461
Molecular Function	GO:0044716	8-oxo-GDP phosphatase activity	2	2	0.0103461
Molecular Function	GO:0044717	8-hydroxy-dADP phosphatase activity	2	2	0.0103461
Molecular Function	GO:0045127	N-acetylglucosamine kinase activity	2	2	0.0103461
Molecular Function	GO:0046316	gluconokinase activity	2	2	0.0103461
Molecular Function	GO:0047933	glucose-1,6-bisphosphate synthase activity	2	2	0.0103461
Molecular Function	GO:0051722	protein C-terminal methylesterase activity	2	2	0.0103461
Molecular Function	GO:0051723	protein methylesterase activity	2	2	0.0103461
Molecular Function	GO:0052739	phosphatidylserine 1-acylhydrolase activity	2	2	0.0103461
Molecular Function	GO:0052740	1-acyl-2-lysophosphatidylserine acylhydrolase activity	2	2	0.0103461
Molecular Function	GO:0052856	NADHX epimerase activity	2	2	0.0103461
Molecular Function	GO:0052857	NADPHX epimerase activity	2	2	0.0103461
Molecular Function	GO:0071207	histone pre-mRNA stem-loop binding	2	2	0.0103461
Molecular Function	GO:0097257	leukotriene B4 12-hydroxy dehydrogenase activity	2	2	0.0103461
Molecular Function	GO:0097372	NAD-dependent histone deacetylase activity (H3-K18 specific)	2	2	0.0103461
Molecular Function	GO:1901707	leptomycin B binding	2	2	0.0103461
Molecular Function	GO:1902098	calcitriol binding	2	2	0.0103461
Molecular Function	GO:1902121	lithocholic acid binding	2	2	0.0103461
Molecular Function	GO:1902271	D3 vitamins binding	2	2	0.0103461
Molecular Function	GO:1904928	coreceptor activity involved in canonical Wnt signaling pathway	2	2	0.0103461
Biological Process	GO:0002283	neutrophil activation involved in immune response	7	25	0.0103536
Biological Process	GO:0002691	regulation of cellular extravasation	7	25	0.0103536
Biological Process	GO:0030002	cellular anion homeostasis	7	25	0.0103536
Biological Process	GO:0030320	cellular monovalent inorganic anion homeostasis	7	25	0.0103536
Molecular Function	GO:0052629	phosphatidylinositol-3,5-bisphosphate 3-phosphatase activity	7	25	0.0103536
Molecular Function	GO:0001227	transcriptional repressor activity, RNA polymerase II transcription regulatory region sequence-specific binding	47	328	0.0103744
Biological Process	GO:0042113	B cell activation	50	353	0.0104221
Biological Process	GO:0033599	regulation of mammary gland epithelial cell proliferation	8	31	0.0105599
Biological Process	GO:0040034	regulation of development, heterochronic	8	31	0.0105599
Biological Process	GO:0048755	branching morphogenesis of a nerve	8	31	0.0105599
Biological Process	GO:0070922	small RNA loading onto RISC	8	31	0.0105599
Cellular Component	GO:0005743	mitochondrial inner membrane	114	907	0.0106243
Biological Process	GO:0006638	neutral lipid metabolic process	29	183	0.010807
Biological Process	GO:0009185	ribonucleoside diphosphate metabolic process	29	183	0.010807
Biological Process	GO:0016311	dephosphorylation	106	837	0.0108845
Biological Process	GO:0061045	negative regulation of wound healing	17	92	0.0108907
Biological Process	GO:0010717	regulation of epithelial to mesenchymal transition	25	152	0.0109165
Biological Process	GO:0008360	regulation of cell shape	47	329	0.01094
Biological Process	GO:0003203	endocardial cushion morphogenesis	12	57	0.011034
Cellular Component	GO:0002080	acrosomal membrane	12	57	0.011034
Molecular Function	GO:0003954	NADH dehydrogenase activity	12	57	0.011034
Molecular Function	GO:0016701	oxidoreductase activity, acting on single donors with incorporation of molecular oxygen	12	57	0.011034
Biological Process	GO:0002685	regulation of leukocyte migration	34	223	0.0110346
Cellular Component	GO:0045177	apical part of cell	77	584	0.0110958
Biological Process	GO:0001836	release of cytochrome c from mitochondria	19	107	0.0112844
Biological Process	GO:0048017	inositol lipid-mediated signaling	48	338	0.0113452
Molecular Function	GO:0000989	transcription factor activity, transcription factor binding	129	1043	0.0114491
Biological Process	GO:0009220	pyrimidine ribonucleotide biosynthetic process	10	44	0.0114558
Biological Process	GO:0046132	pyrimidine ribonucleoside biosynthetic process	10	44	0.0114558
Molecular Function	GO:0030552	cAMP binding	10	44	0.0114558
Biological Process	GO:0034284	response to monosaccharide	38	256	0.0115295
Molecular Function	GO:0098772	molecular function regulator	290	2515	0.0116621
Biological Process	GO:0048857	neural nucleus development	22	130	0.0118143
Molecular Function	GO:0042054	histone methyltransferase activity	22	130	0.0118143
Molecular Function	GO:0030374	ligand-dependent nuclear receptor transcription coactivator activity	20	115	0.0118964
Cellular Component	GO:0031012	extracellular matrix	121	973	0.0119249
Cellular Component	GO:0019814	immunoglobulin complex	6	20	0.0121767
Molecular Function	GO:0098505	G-rich strand telomeric DNA binding	6	20	0.0121767
Biological Process	GO:0070296	sarcoplasmic reticulum calcium ion transport	11	51	0.01222
Biological Process	GO:0010766	negative regulation of sodium ion transport	9	38	0.0122762
Biological Process	GO:1903427	negative regulation of reactive oxygen species biosynthetic process	9	38	0.0122762
Molecular Function	GO:0003756	protein disulfide isomerase activity	9	38	0.0122762
Molecular Function	GO:0005212	structural constituent of eye lens	9	38	0.0122762
Molecular Function	GO:0016864	intramolecular oxidoreductase activity, transposing S-S bonds	9	38	0.0122762
Cellular Component	GO:0030659	cytoplasmic vesicle membrane	99	779	0.012302
Biological Process	GO:0007519	skeletal muscle tissue development	46	323	0.0123477
Biological Process	GO:0072521	purine-containing compound metabolic process	125	1010	0.0123923
Cellular Component	GO:1990204	oxidoreductase complex	35	233	0.0124947
Biological Process	GO:0046651	lymphocyte proliferation	48	340	0.0125725
Molecular Function	GO:0031267	small GTPase binding	78	596	0.0126153
Biological Process	GO:0007628	adult walking behavior	12	58	0.012657
Biological Process	GO:0090659	walking behavior	12	58	0.012657
Biological Process	GO:0048025	negative regulation of mRNA splicing, via spliceosome	15	79	0.0126861
Biological Process	GO:0070875	positive regulation of glycogen metabolic process	8	32	0.0128517
Biological Process	GO:1903859	regulation of dendrite extension	8	32	0.0128517
Molecular Function	GO:0030159	receptor signaling complex scaffold activity	8	32	0.0128517
Biological Process	GO:0045136	development of secondary sexual characteristics	7	26	0.012949
Molecular Function	GO:0004457	lactate dehydrogenase activity	7	26	0.012949
Biological Process	GO:0009611	response to wounding	98	772	0.0130619
Cellular Component	GO:0071013	catalytic step 2 spliceosome	37	250	0.0131003
Biological Process	GO:0002822	regulation of adaptive immune response based on somatic recombination of immune receptors built from immunoglobulin superfamily domains	28	178	0.0132919
Biological Process	GO:0002686	negative regulation of leukocyte migration	10	45	0.0134188
Biological Process	GO:0036230	granulocyte activation	10	45	0.0134188
Biological Process	GO:0042454	ribonucleoside catabolic process	10	45	0.0134188
Biological Process	GO:0001866	NK T cell proliferation	4	10	0.0135691
Biological Process	GO:0032725	positive regulation of granulocyte macrophage colony-stimulating factor production	4	10	0.0135691
Biological Process	GO:0032817	regulation of natural killer cell proliferation	4	10	0.0135691
Biological Process	GO:0033277	abortive mitotic cell cycle	4	10	0.0135691
Biological Process	GO:0045917	positive regulation of complement activation	4	10	0.0135691
Biological Process	GO:0046886	positive regulation of hormone biosynthetic process	4	10	0.0135691
Biological Process	GO:2000259	positive regulation of protein activation cascade	4	10	0.0135691
Cellular Component	GO:0005742	mitochondrial outer membrane translocase complex	4	10	0.0135691
Molecular Function	GO:0005499	vitamin D binding	4	10	0.0135691
Biological Process	GO:0006561	proline biosynthetic process	5	15	0.0136287
Biological Process	GO:0032515	negative regulation of phosphoprotein phosphatase activity	5	15	0.0136287
Biological Process	GO:0035437	maintenance of protein localization in endoplasmic reticulum	5	15	0.0136287
Cellular Component	GO:0071541	eukaryotic translation initiation factor 3 complex, eIF3m	5	15	0.0136287
Molecular Function	GO:0005436	sodium:phosphate symporter activity	5	15	0.0136287
Molecular Function	GO:0008440	inositol-1,4,5-trisphosphate 3-kinase activity	5	15	0.0136287
Molecular Function	GO:0016833	oxo-acid-lyase activity	5	15	0.0136287
Biological Process	GO:0097194	execution phase of apoptosis	19	109	0.0136498
Biological Process	GO:0006163	purine nucleotide metabolic process	116	933	0.0136542
Molecular Function	GO:0004866	endopeptidase inhibitor activity	45	317	0.0139339
Biological Process	GO:0050818	regulation of coagulation	22	132	0.0140036
Biological Process	GO:0008064	regulation of actin polymerization or depolymerization	50	359	0.0140631
Biological Process	GO:0009303	rRNA transcription	11	52	0.0141102
Biological Process	GO:0032651	regulation of interleukin-1 beta production	11	52	0.0141102
Biological Process	GO:1903317	regulation of protein maturation	20	117	0.014264
Biological Process	GO:0009127	purine nucleoside monophosphate biosynthetic process	29	187	0.0143381
Biological Process	GO:0009168	purine ribonucleoside monophosphate biosynthetic process	29	187	0.0143381
Biological Process	GO:0007062	sister chromatid cohesion	23	140	0.0143698
Biological Process	GO:0061351	neural precursor cell proliferation	31	203	0.014374
Cellular Component	GO:0001772	immunological synapse	14	73	0.014435
Biological Process	GO:0010800	positive regulation of peptidyl-threonine phosphorylation	9	39	0.0145534
Biological Process	GO:0045745	positive regulation of G-protein coupled receptor protein signaling pathway	9	39	0.0145534
Biological Process	GO:0051156	glucose 6-phosphate metabolic process	9	39	0.0145534
Molecular Function	GO:0004623	phospholipase A2 activity	9	39	0.0145534
Molecular Function	GO:0055106	ubiquitin-protein transferase regulator activity	9	39	0.0145534
Molecular Function	GO:0070064	proline-rich region binding	9	39	0.0145534
Biological Process	GO:0006119	oxidative phosphorylation	24	148	0.0146678
Biological Process	GO:0000226	microtubule cytoskeleton organization	104	829	0.0148225
Cellular Component	GO:0005615	extracellular space	733	6719	0.0149179
Biological Process	GO:0044255	cellular lipid metabolic process	202	1716	0.0150993
Biological Process	GO:1903169	regulation of calcium ion transmembrane transport	31	204	0.0153446
Biological Process	GO:0035023	regulation of Rho protein signal transduction	29	188	0.015352
Biological Process	GO:0061458	reproductive system development	83	645	0.0153807
Biological Process	GO:0001775	cell activation	152	1261	0.0153978
Biological Process	GO:0051336	regulation of hydrolase activity	232	1993	0.0154348
Biological Process	GO:0014850	response to muscle activity	8	33	0.0154872
Biological Process	GO:0060211	regulation of nuclear-transcribed mRNA poly(A) tail shortening	8	33	0.0154872
Biological Process	GO:0060213	positive regulation of nuclear-transcribed mRNA poly(A) tail shortening	8	33	0.0154872
Molecular Function	GO:0008233	peptidase activity	161	1343	0.0155417
Molecular Function	GO:0000988	transcription factor activity, protein binding	129	1054	0.0155994
Biological Process	GO:0001991	regulation of systemic arterial blood pressure by circulatory renin-angiotensin	6	21	0.0156088
Biological Process	GO:0035999	tetrahydrofolate interconversion	6	21	0.0156088
Biological Process	GO:0051531	NFAT protein import into nucleus	10	46	0.0156233
Cellular Component	GO:0030126	COPI vesicle coat	10	46	0.0156233
Cellular Component	GO:0005759	mitochondrial matrix	83	646	0.0159321
Biological Process	GO:0046184	aldehyde biosynthetic process	7	27	0.0159802
Biological Process	GO:0090083	regulation of inclusion body assembly	7	27	0.0159802
Biological Process	GO:1900119	positive regulation of execution phase of apoptosis	7	27	0.0159802
Molecular Function	GO:0003873	6-phosphofructo-2-kinase activity	7	27	0.0159802
Molecular Function	GO:0008320	protein transmembrane transporter activity	7	27	0.0159802
Molecular Function	GO:0106018	phosphatidylinositol-3,5-bisphosphate phosphatase activity	7	27	0.0159802
Biological Process	GO:2001022	positive regulation of response to DNA damage stimulus	21	126	0.0160869
Biological Process	GO:0050909	sensory perception of taste	14	74	0.0161832
Biological Process	GO:0034260	negative regulation of GTPase activity	11	53	0.0162128
Biological Process	GO:0071826	ribonucleoprotein complex subunit organization	74	568	0.0162669
Biological Process	GO:0038094	Fc-gamma receptor signaling pathway	17	96	0.016355
Biological Process	GO:0045766	positive regulation of angiogenesis	19	111	0.0163893
Biological Process	GO:0050731	positive regulation of peptidyl-tyrosine phosphorylation	28	181	0.0163982
Biological Process	GO:0014015	positive regulation of gliogenesis	13	67	0.0164099
Biological Process	GO:0050766	positive regulation of phagocytosis	13	67	0.0164099
Cellular Component	GO:0035097	histone methyltransferase complex	30	197	0.0164107
Molecular Function	GO:0008135	translation factor activity, RNA binding	47	337	0.016446
Biological Process	GO:0050790	regulation of catalytic activity	417	3724	0.0164923
Biological Process	GO:0032270	positive regulation of cellular protein metabolic process	276	2404	0.0165191
Biological Process	GO:0001794	type IIa hypersensitivity	3	6	0.0166076
Biological Process	GO:0001796	regulation of type IIa hypersensitivity	3	6	0.0166076
Biological Process	GO:0001798	positive regulation of type IIa hypersensitivity	3	6	0.0166076
Biological Process	GO:0001957	intramembranous ossification	3	6	0.0166076
Biological Process	GO:0002396	MHC protein complex assembly	3	6	0.0166076
Biological Process	GO:0002445	type II hypersensitivity	3	6	0.0166076
Biological Process	GO:0002501	peptide antigen assembly with MHC protein complex	3	6	0.0166076
Biological Process	GO:0002892	regulation of type II hypersensitivity	3	6	0.0166076
Biological Process	GO:0002894	positive regulation of type II hypersensitivity	3	6	0.0166076
Biological Process	GO:0006424	glutamyl-tRNA aminoacylation	3	6	0.0166076
Biological Process	GO:0006433	prolyl-tRNA aminoacylation	3	6	0.0166076
Biological Process	GO:0006436	tryptophanyl-tRNA aminoacylation	3	6	0.0166076
Biological Process	GO:0007195	adenylate cyclase-inhibiting dopamine receptor signaling pathway	3	6	0.0166076
Biological Process	GO:0010968	regulation of microtubule nucleation	3	6	0.0166076
Biological Process	GO:0021855	hypothalamus cell migration	3	6	0.0166076
Biological Process	GO:0031038	myosin II filament organization	3	6	0.0166076
Biological Process	GO:0034755	iron ion transmembrane transport	3	6	0.0166076
Biological Process	GO:0036072	direct ossification	3	6	0.0166076
Biological Process	GO:0043519	regulation of myosin II filament organization	3	6	0.0166076
Biological Process	GO:0045039	protein import into mitochondrial inner membrane	3	6	0.0166076
Biological Process	GO:0045842	positive regulation of mitotic metaphase/anaphase transition	3	6	0.0166076
Biological Process	GO:0046898	response to cycloheximide	3	6	0.0166076
Biological Process	GO:0060558	regulation of calcidiol 1-monooxygenase activity	3	6	0.0166076
Biological Process	GO:0098528	skeletal muscle fiber differentiation	3	6	0.0166076
Biological Process	GO:1901970	positive regulation of mitotic sister chromatid separation	3	6	0.0166076
Biological Process	GO:1902101	positive regulation of metaphase/anaphase transition of cell cycle	3	6	0.0166076
Biological Process	GO:1904048	regulation of spontaneous neurotransmitter secretion	3	6	0.0166076
Biological Process	GO:1905820	positive regulation of chromosome separation	3	6	0.0166076
Biological Process	GO:2000288	positive regulation of myoblast proliferation	3	6	0.0166076
Biological Process	GO:2000969	positive regulation of AMPA receptor activity	3	6	0.0166076
Cellular Component	GO:0005588	collagen type V trimer	3	6	0.0166076
Cellular Component	GO:0097427	microtubule bundle	3	6	0.0166076
Cellular Component	GO:0097513	myosin II filament	3	6	0.0166076
Cellular Component	GO:1990682	CSF1-CSF1R complex	3	6	0.0166076
Molecular Function	GO:0001729	ceramide kinase activity	3	6	0.0166076
Molecular Function	GO:0004372	glycine hydroxymethyltransferase activity	3	6	0.0166076
Molecular Function	GO:0004704	NF-kappaB-inducing kinase activity	3	6	0.0166076
Molecular Function	GO:0004818	glutamate-tRNA ligase activity	3	6	0.0166076
Molecular Function	GO:0004827	proline-tRNA ligase activity	3	6	0.0166076
Molecular Function	GO:0004830	tryptophan-tRNA ligase activity	3	6	0.0166076
Molecular Function	GO:0005157	macrophage colony-stimulating factor receptor binding	3	6	0.0166076
Molecular Function	GO:0016714	oxidoreductase activity, acting on paired donors, with incorporation or reduction of molecular oxygen, reduced pteridine as one donor, and incorporation of one atom of oxygen	3	6	0.0166076
Molecular Function	GO:0047025	3-oxoacyl-[acyl-carrier-protein] reductase (NADH) activity	3	6	0.0166076
Biological Process	GO:0000288	nuclear-transcribed mRNA catabolic process, deadenylation-dependent decay	23	142	0.016837
Molecular Function	GO:0016409	palmitoyltransferase activity	16	89	0.0170025
Biological Process	GO:0030007	cellular potassium ion homeostasis	9	40	0.0171272
Biological Process	GO:0036445	neuronal stem cell division	9	40	0.0171272
Biological Process	GO:0042219	cellular modified amino acid catabolic process	9	40	0.0171272
Biological Process	GO:0051895	negative regulation of focal adhesion assembly	9	40	0.0171272
Biological Process	GO:0055057	neuroblast division	9	40	0.0171272
Biological Process	GO:0060396	growth hormone receptor signaling pathway	9	40	0.0171272
Biological Process	GO:0071378	cellular response to growth hormone stimulus	9	40	0.0171272
Cellular Component	GO:0016442	RISC complex	9	40	0.0171272
Cellular Component	GO:0031332	RNAi effector complex	9	40	0.0171272
Molecular Function	GO:0016860	intramolecular oxidoreductase activity	18	104	0.0172024
Biological Process	GO:0003018	vascular process in circulatory system	28	182	0.0175533
Biological Process	GO:0046939	nucleotide phosphorylation	28	182	0.0175533
Biological Process	GO:0009218	pyrimidine ribonucleotide metabolic process	10	47	0.0180857
Biological Process	GO:0009648	photoperiodism	10	47	0.0180857
Cellular Component	GO:0031091	platelet alpha granule	10	47	0.0180857
Biological Process	GO:0032528	microvillus organization	14	75	0.0180884
Biological Process	GO:0006104	succinyl-CoA metabolic process	5	16	0.0181928
Biological Process	GO:0034139	regulation of toll-like receptor 3 signaling pathway	5	16	0.0181928
Biological Process	GO:0060973	cell migration involved in heart development	5	16	0.0181928
Molecular Function	GO:0004366	glycerol-3-phosphate O-acyltransferase activity	5	16	0.0181928
Molecular Function	GO:0070990	snRNP binding	5	16	0.0181928
Molecular Function	GO:0070011	peptidase activity, acting on L-amino acid peptides	153	1277	0.0182735
Biological Process	GO:0043154	negative regulation of cysteine-type endopeptidase activity involved in apoptotic process	24	151	0.0184261
Biological Process	GO:0042149	cellular response to glucose starvation	13	68	0.0184536
Biological Process	GO:0043300	regulation of leukocyte degranulation	13	68	0.0184536
Biological Process	GO:0045932	negative regulation of muscle contraction	13	68	0.0184536
Biological Process	GO:1904358	positive regulation of telomere maintenance via telomere lengthening	13	68	0.0184536
Biological Process	GO:0008207	C21-steroid hormone metabolic process	8	34	0.0184924
Biological Process	GO:0097484	dendrite extension	8	34	0.0184924
Cellular Component	GO:0016235	aggresome	11	54	0.0185411
Biological Process	GO:0045840	positive regulation of mitotic nuclear division	12	61	0.0186297
Biological Process	GO:0051489	regulation of filopodium assembly	12	61	0.0186297
Biological Process	GO:0050921	positive regulation of chemotaxis	29	191	0.0187413
Biological Process	GO:1901992	positive regulation of mitotic cell cycle phase transition	18	105	0.0188462
Biological Process	GO:0031327	negative regulation of cellular biosynthetic process	301	2646	0.0193751
Biological Process	GO:0002577	regulation of antigen processing and presentation	7	28	0.0194815
Biological Process	GO:0006817	phosphate ion transport	7	28	0.0194815
Biological Process	GO:0015949	nucleobase-containing small molecule interconversion	7	28	0.0194815
Biological Process	GO:0046439	L-cysteine metabolic process	7	28	0.0194815
Biological Process	GO:0071425	hematopoietic stem cell proliferation	7	28	0.0194815
Biological Process	GO:0010466	negative regulation of peptidase activity	48	349	0.0195201
Biological Process	GO:0019882	antigen processing and presentation	52	383	0.0195599
Molecular Function	GO:0030234	enzyme regulator activity	219	1885	0.0195894
Biological Process	GO:0002675	positive regulation of acute inflammatory response	4	11	0.0196292
Biological Process	GO:0010986	positive regulation of lipoprotein particle clearance	4	11	0.0196292
Biological Process	GO:0031293	membrane protein intracellular domain proteolysis	4	11	0.0196292
Biological Process	GO:0033184	positive regulation of histone ubiquitination	4	11	0.0196292
Biological Process	GO:0043313	regulation of neutrophil degranulation	4	11	0.0196292
Biological Process	GO:0044828	negative regulation by host of viral genome replication	4	11	0.0196292
Biological Process	GO:0071435	potassium ion export	4	11	0.0196292
Biological Process	GO:0097623	potassium ion export across plasma membrane	4	11	0.0196292
Biological Process	GO:0098668	potassium ion export from cell	4	11	0.0196292
Biological Process	GO:1902563	regulation of neutrophil activation	4	11	0.0196292
Cellular Component	GO:0036501	UFD1-NPL4 complex	4	11	0.0196292
Molecular Function	GO:0017110	nucleoside-diphosphatase activity	4	11	0.0196292
Biological Process	GO:0008298	intracellular mRNA localization	6	22	0.0196557
Biological Process	GO:0035025	positive regulation of Rho protein signal transduction	6	22	0.0196557
Biological Process	GO:0043117	positive regulation of vascular permeability	6	22	0.0196557
Molecular Function	GO:0016289	CoA hydrolase activity	6	22	0.0196557
Biological Process	GO:2000113	negative regulation of cellular macromolecule biosynthetic process	280	2451	0.019658
Biological Process	GO:0042118	endothelial cell activation	9	41	0.0200175
Biological Process	GO:0046653	tetrahydrofolate metabolic process	9	41	0.0200175
Biological Process	GO:0016054	organic acid catabolic process	63	478	0.0200302
Biological Process	GO:0046395	carboxylic acid catabolic process	63	478	0.0200302
Biological Process	GO:0050871	positive regulation of B cell activation	20	121	0.0201024
Cellular Component	GO:0032592	integral component of mitochondrial membrane	20	121	0.0201024
Biological Process	GO:0070972	protein localization to endoplasmic reticulum	35	241	0.0201197
Biological Process	GO:0019722	calcium-mediated signaling	33	225	0.0206074
Biological Process	GO:1901989	positive regulation of cell cycle phase transition	18	106	0.0206084
Biological Process	GO:1901616	organic hydroxy compound catabolic process	13	69	0.0206832
Molecular Function	GO:0008201	heparin binding	40	283	0.020744
Biological Process	GO:0002053	positive regulation of mesenchymal cell proliferation	10	48	0.0208219
Biological Process	GO:1901019	regulation of calcium ion transmembrane transporter activity	22	137	0.0208945
Molecular Function	GO:0035035	histone acetyltransferase binding	12	62	0.0210259
Biological Process	GO:1902808	positive regulation of cell cycle G1/S phase transition	11	55	0.0211084
Biological Process	GO:0071453	cellular response to oxygen levels	39	275	0.0211113
Molecular Function	GO:0030414	peptidase inhibitor activity	46	334	0.0213627
Biological Process	GO:0070372	regulation of ERK1 and ERK2 cascade	48	351	0.0214216
Biological Process	GO:0001570	vasculogenesis	25	161	0.0214305
Cellular Component	GO:0030120	vesicle coat	25	161	0.0214305
Biological Process	GO:0034622	cellular macromolecular complex assembly	210	1807	0.021668
Biological Process	GO:0014706	striated muscle tissue development	84	664	0.0217905
Biological Process	GO:0060326	cell chemotaxis	53	394	0.0217946
Biological Process	GO:0032413	negative regulation of ion transmembrane transporter activity	20	122	0.0218161
Biological Process	GO:0042445	hormone metabolic process	33	226	0.0218457
Biological Process	GO:0032461	positive regulation of protein oligomerization	8	35	0.0218921
Biological Process	GO:0042481	regulation of odontogenesis	8	35	0.0218921
Biological Process	GO:0070584	mitochondrion morphogenesis	8	35	0.0218921
Biological Process	GO:0072215	regulation of metanephros development	8	35	0.0218921
Molecular Function	GO:0008190	eukaryotic initiation factor 4E binding	8	35	0.0218921
Biological Process	GO:0030832	regulation of actin filament length	50	369	0.0224014
Biological Process	GO:0002504	antigen processing and presentation of peptide or polysaccharide antigen via MHC class II	23	146	0.0227628
Cellular Component	GO:0005788	endoplasmic reticulum lumen	23	146	0.0227628
Biological Process	GO:0048608	reproductive structure development	81	639	0.0228859
Biological Process	GO:1901652	response to peptide	81	639	0.0228859
Biological Process	GO:2000117	negative regulation of cysteine-type endopeptidase activity	24	154	0.0229012
Cellular Component	GO:0044464	cell part	2985	28870	0.0230461
Biological Process	GO:1903312	negative regulation of mRNA metabolic process	19	115	0.0231374
Molecular Function	GO:0004175	endopeptidase activity	101	817	0.0231395
Biological Process	GO:0051094	positive regulation of developmental process	228	1977	0.0232073
Biological Process	GO:0043954	cellular component maintenance	9	42	0.0232438
Biological Process	GO:0090218	positive regulation of lipid kinase activity	9	42	0.0232438
Molecular Function	GO:0046933	proton-transporting ATP synthase activity, rotational mechanism	9	42	0.0232438
Biological Process	GO:1902533	positive regulation of intracellular signal transduction	158	1333	0.023385
Biological Process	GO:0000054	ribosomal subunit export from nucleus	7	29	0.0234848
Biological Process	GO:0032509	endosome transport via multivesicular body sorting pathway	7	29	0.0234848
Biological Process	GO:0033750	ribosome localization	7	29	0.0234848
Biological Process	GO:0033753	establishment of ribosome localization	7	29	0.0234848
Biological Process	GO:0060749	mammary gland alveolus development	7	29	0.0234848
Biological Process	GO:0061377	mammary gland lobule development	7	29	0.0234848
Molecular Function	GO:0031625	ubiquitin protein ligase binding	86	684	0.0234889
Biological Process	GO:0033993	response to lipid	148	1242	0.0234982
Cellular Component	GO:0000803	sex chromosome	12	63	0.023643
Biological Process	GO:0015825	L-serine transport	5	17	0.0236598
Biological Process	GO:0031645	negative regulation of neurological system process	5	17	0.0236598
Biological Process	GO:0032329	serine transport	5	17	0.0236598
Biological Process	GO:0043691	reverse cholesterol transport	5	17	0.0236598
Biological Process	GO:0045794	negative regulation of cell volume	5	17	0.0236598
Biological Process	GO:0050961	detection of temperature stimulus involved in sensory perception	5	17	0.0236598
Biological Process	GO:0050965	detection of temperature stimulus involved in sensory perception of pain	5	17	0.0236598
Biological Process	GO:0060841	venous blood vessel development	5	17	0.0236598
Biological Process	GO:1903071	positive regulation of ER-associated ubiquitin-dependent protein catabolic process	5	17	0.0236598
Molecular Function	GO:0015194	L-serine transmembrane transporter activity	5	17	0.0236598
Molecular Function	GO:0022889	serine transmembrane transporter activity	5	17	0.0236598
Molecular Function	GO:0035256	G-protein coupled glutamate receptor binding	5	17	0.0236598
Molecular Function	GO:1905361	L-serine transporter activity	5	17	0.0236598
Biological Process	GO:0032970	regulation of actin filament-based process	82	649	0.0237899
Biological Process	GO:0006366	transcription from RNA polymerase II promoter	411	3693	0.0238218
Biological Process	GO:0009147	pyrimidine nucleoside triphosphate metabolic process	10	49	0.0238474
Biological Process	GO:0009649	entrainment of circadian clock	10	49	0.0238474
Biological Process	GO:0046134	pyrimidine nucleoside biosynthetic process	10	49	0.0238474
Cellular Component	GO:0035098	ESC/E(Z) complex	11	56	0.0239273
Biological Process	GO:0036293	response to decreased oxygen levels	56	422	0.0239453
Biological Process	GO:0044242	cellular lipid catabolic process	45	328	0.0239888
[truncated: 403 more rows]

## Sheet: Table S3-3
Table S3-3 KEGG pathways enriched by differentially expressed lncRNAs
Pathway Hierarchy1	Pathway Hierarchy2	KEGG Pathway	Pathway ID	Gene Number	Background number	P-Value
Cellular Processes	Cellular community - eukaryotes	Tight junction	ko04530	143	690	5.1083e-16
Environmental Information Processing	Signal transduction	VEGF signaling pathway	ko04370	55	224	9.65004e-10
Environmental Information Processing	Signal transduction	cGMP - PKG signaling pathway	ko04022	109	614	1.76218e-08
Organismal Systems	Endocrine system	Glucagon signaling pathway	ko04922	81	425	5.41759e-08
Metabolism	Lipid metabolism	Glycerophospholipid metabolism	ko00564	67	336	1.30447e-07
Metabolism	Energy metabolism	Oxidative phosphorylation	ko00190	62	324	1.61224e-06
Organismal Systems	Sensory system	Phototransduction - fly	ko04745	33	137	3.14249e-06
Organismal Systems	Endocrine system	Insulin signaling pathway	ko04910	91	550	5.45219e-06
Metabolism	Lipid metabolism	Ether lipid metabolism	ko00565	30	124	7.85391e-06
Organismal Systems	Nervous system	Long-term potentiation	ko04720	54	287	1.20834e-05
Organismal Systems	Immune system	Cytosolic DNA-sensing pathway	ko04623	31	134	1.47179e-05
Metabolism	Metabolism of cofactors and vitamins	One carbon pool by folate	ko00670	18	61	3.04212e-05
Organismal Systems	Digestive system	Mineral absorption	ko04978	32	146	3.42714e-05
Metabolism	Metabolism of other amino acids	Phosphonate and phosphinate metabolism	ko00440	9	20	7.98498e-05
Organismal Systems	Endocrine system	Renin secretion	ko04924	47	259	0.000106459
Environmental Information Processing	Signal transduction	MAPK signaling pathway	ko04010	136	964	0.000139341
Genetic Information Processing	Translation	RNA transport	ko03013	86	565	0.000200449
Organismal Systems	Digestive system	Salivary secretion	ko04970	48	275	0.000235403
Environmental Information Processing	Signal transduction	mTOR signaling pathway	ko04150	81	533	0.000316575
Metabolism	Lipid metabolism	Glycerolipid metabolism	ko00561	41	229	0.000376485
Organismal Systems	Immune system	Natural killer cell mediated cytotoxicity	ko04650	63	408	0.000912934
Organismal Systems	Sensory system	Phototransduction	ko04744	14	54	0.000963514
Cellular Processes	Cellular community - eukaryotes	Adherens junction	ko04520	59	380	0.00113616
Metabolism	Lipid metabolism	Sphingolipid metabolism	ko00600	27	140	0.0011336
Organismal Systems	Nervous system	Glutamatergic synapse	ko04724	61	395	0.00108501
Organismal Systems	Endocrine system	GnRH signaling pathway	ko04912	55	356	0.00182488
Organismal Systems	Circulatory system	Cardiac muscle contraction	ko04260	41	251	0.00235676
Metabolism	Energy metabolism	Sulfur metabolism	ko00920	11	41	0.00244869
Metabolism	Metabolism of terpenoids and polyketides	Geraniol degradation	ko00281	6	16	0.00397153
Environmental Information Processing	Signaling molecules and interaction	Cytokine-cytokine receptor interaction	ko04060	80	581	0.00553992
Environmental Information Processing	Signal transduction	AMPK signaling pathway	ko04152	70	499	0.00586973
Genetic Information Processing	Transcription	Spliceosome	ko03040	64	449	0.00573693
Metabolism	Overview	Biosynthesis of amino acids	ko01230	41	270	0.00854298
Environmental Information Processing	Signal transduction	Notch signaling pathway	ko04330	30	185	0.00921354
Environmental Information Processing	Signal transduction	Calcium signaling pathway	ko04020	88	670	0.0127822
Environmental Information Processing	Signal transduction	MAPK signaling pathway - plant	ko04016	10	44	0.013093
Environmental Information Processing	Signal transduction	Ras signaling pathway	ko04014	101	782	0.0127835
Metabolism	Biosynthesis of other secondary metabolites	Betalain biosynthesis	ko00965	5	15	0.0147963
Metabolism	Overview	Carbon metabolism	ko01200	57	417	0.0192555
Organismal Systems	Immune system	Leukocyte transendothelial migration	ko04670	60	447	0.0234057
Organismal Systems	Endocrine system	PPAR signaling pathway	ko03320	43	305	0.0240042
Environmental Information Processing	Signal transduction	PI3K-Akt signaling pathway	ko04151	139	1147	0.0299641
Environmental Information Processing	Signal transduction	Apelin signaling pathway	ko04371	63	482	0.0335334
Environmental Information Processing	Signal transduction	MAPK signaling pathway - fly	ko04013	45	329	0.033792
Cellular Processes	Cell growth and death	Oocyte meiosis	ko04114	59	451	0.0379706
Metabolism	Glycan biosynthesis and metabolism	Glycosphingolipid biosynthesis - ganglio series	ko00604	9	46	0.0444588
Organismal Systems	Immune system	B cell receptor signaling pathway	ko04662	42	311	0.0464688
Environmental Information Processing	Signal transduction	MAPK signaling pathway - yeast	ko04011	23	154	0.0475489
Organismal Systems	Nervous system	Dopaminergic synapse	ko04728	62	484	0.0487054
Genetic Information Processing	Folding, sorting and degradation	Proteasome	ko03050	20	131	0.0507766
Metabolism	Lipid metabolism	Biosynthesis of unsaturated fatty acids	ko01040	14	84	0.050222
Environmental Information Processing	Membrane transport	Bacterial secretion system	ko03070	2	4	0.0560286
Genetic Information Processing	Folding, sorting and degradation	Protein export	ko03060	12	70	0.055584
Metabolism	Biosynthesis of other secondary metabolites	Neomycin, kanamycin and gentamicin biosynthesis	ko00524	5	21	0.0595493
Metabolism	Amino acid metabolism	Phenylalanine, tyrosine and tryptophan biosynthesis	ko00400	4	15	0.0622316
Cellular Processes	Transport and catabolism	Autophagy - other eukaryotes	ko04136	21	143	0.0651643
Metabolism	Carbohydrate metabolism	Galactose metabolism	ko00052	15	95	0.0651221
Organismal Systems	Digestive system	Bile secretion	ko04976	38	288	0.0735472
Organismal Systems	Endocrine system	Oxytocin signaling pathway	ko04921	74	603	0.0734337
Metabolism	Carbohydrate metabolism	Glycolysis / Gluconeogenesis	ko00010	31	229	0.0755582
Cellular Processes	Transport and catabolism	Lysosome	ko04142	50	394	0.0793841
Metabolism	Lipid metabolism	alpha-Linolenic acid metabolism	ko00592	10	59	0.0809968
Organismal Systems	Digestive system	Gastric acid secretion	ko04971	38	291	0.0827774
Metabolism	Metabolism of cofactors and vitamins	Folate biosynthesis	ko00790	9	52	0.0853703
Organismal Systems	Digestive system	Pancreatic secretion	ko04972	41	318	0.086169
Environmental Information Processing	Signal transduction	Phosphatidylinositol signaling system	ko04070	49	389	0.0898555
Environmental Information Processing	Membrane transport	ABC transporters	ko02010	26	191	0.0919445
Metabolism	Lipid metabolism	Synthesis and degradation of ketone bodies	ko00072	8	46	0.0990505
Metabolism	Metabolism of cofactors and vitamins	Nicotinate and nicotinamide metabolism	ko00760	18	126	0.10137
Organismal Systems	Immune system	NOD-like receptor signaling pathway	ko04621	55	446	0.101942
Cellular Processes	Cell motility	Regulation of actin cytoskeleton	ko04810	96	817	0.108675
Metabolism	Glycan biosynthesis and metabolism	Other glycan degradation	ko00511	9	55	0.112177
Organismal Systems	Excretory system	Collecting duct acid secretion	ko04966	11	71	0.114592
Metabolism	Carbohydrate metabolism	Citrate cycle (TCA cycle)	ko00020	18	129	0.119548
Metabolism	Lipid metabolism	Steroid hormone biosynthesis	ko00140	22	163	0.12114
Organismal Systems	Environmental adaptation	Plant-pathogen interaction	ko04626	8	48	0.119658
Metabolism	Metabolism of cofactors and vitamins	Thiamine metabolism	ko00730	8	49	0.130749
Organismal Systems	Endocrine system	Aldosterone synthesis and secretion	ko04925	37	298	0.144551
Metabolism	Glycan biosynthesis and metabolism	Glycosaminoglycan biosynthesis - heparan sulfate / heparin	ko00534	8	51	0.154435
Metabolism	Metabolism of cofactors and vitamins	Biotin metabolism	ko00780	2	7	0.159158
Organismal Systems	Immune system	Intestinal immune network for IgA production	ko04672	24	187	0.162139
Organismal Systems	Circulatory system	Vascular smooth muscle contraction	ko04270	55	464	0.165367
Genetic Information Processing	Replication and repair	Fanconi anemia pathway	ko03460	19	145	0.171876
Metabolism	Overview	2-Oxocarboxylic acid metabolism	ko01210	11	78	0.182604
Cellular Processes	Cellular community - eukaryotes	Gap junction	ko04540	39	324	0.184987
Metabolism	Carbohydrate metabolism	Pentose phosphate pathway	ko00030	13	96	0.193981
Metabolism	Glycan biosynthesis and metabolism	Glycosaminoglycan biosynthesis - chondroitin sulfate / dermatan sulfate	ko00532	7	46	0.195808
Metabolism	Energy metabolism	Methane metabolism	ko00680	12	88	0.199388
Metabolism	Carbohydrate metabolism	Butanoate metabolism	ko00650	13	98	0.214596
Metabolism	Amino acid metabolism	Arginine biosynthesis	ko00220	11	82	0.228285
Metabolism	Carbohydrate metabolism	Glyoxylate and dicarboxylate metabolism	ko00630	14	108	0.228464
Genetic Information Processing	Translation	Ribosome biogenesis in eukaryotes	ko03008	28	234	0.240238
Cellular Processes	Cell growth and death	Apoptosis	ko04210	56	492	0.251241
Environmental Information Processing	Signal transduction	Phospholipase D signaling pathway	ko04072	65	577	0.259502
Metabolism	Overview	Fatty acid metabolism	ko01212	24	201	0.264136
Genetic Information Processing	Folding, sorting and degradation	Protein processing in endoplasmic reticulum	ko04141	71	637	0.279071
Metabolism	Lipid metabolism	Primary bile acid biosynthesis	ko00120	7	52	0.292346
Genetic Information Processing	Transcription	RNA polymerase	ko03020	9	70	0.300272
Metabolism	Biosynthesis of other secondary metabolites	Streptomycin biosynthesis	ko00521	5	36	0.316706
Metabolism	Carbohydrate metabolism	Fructose and mannose metabolism	ko00051	15	125	0.316005
Cellular Processes	Cell growth and death	Ferroptosis	ko04216	21	181	0.328207
Cellular Processes	Transport and catabolism	Phagosome	ko04145	63	575	0.3433
Genetic Information Processing	Folding, sorting and degradation	Sulfur relay system	ko04122	4	28	0.330311
Metabolism	Lipid metabolism	Arachidonic acid metabolism	ko00590	24	210	0.340297
Metabolism	Metabolism of other amino acids	Selenocompound metabolism	ko00450	10	82	0.34462
Organismal Systems	Immune system	RIG-I-like receptor signaling pathway	ko04622	24	210	0.340297
Organismal Systems	Nervous system	Neurotrophin signaling pathway	ko04722	54	489	0.335155
Organismal Systems	Immune system	Complement and coagulation cascades	ko04610	28	248	0.347886
Organismal Systems	Digestive system	Vitamin digestion and absorption	ko04977	7	56	0.36167
Metabolism	Nucleotide metabolism	Pyrimidine metabolism	ko00240	31	280	0.379653
Organismal Systems	Immune system	Hematopoietic cell lineage	ko04640	35	318	0.382838
Organismal Systems	Immune system	T cell receptor signaling pathway	ko04660	44	403	0.384314
Organismal Systems	Nervous system	Serotonergic synapse	ko04726	37	337	0.384142
Metabolism	Glycan biosynthesis and metabolism	Mucin type O-glycan biosynthesis	ko00512	10	86	0.40212
Metabolism	Amino acid metabolism	Glycine, serine and threonine metabolism	ko00260	16	143	0.414654
Metabolism	Lipid metabolism	Fatty acid elongation	ko00062	10	87	0.416581
Metabolism	Metabolism of other amino acids	Taurine and hypotaurine metabolism	ko00430	5	41	0.423543
Organismal Systems	Nervous system	Retrograde endocannabinoid signaling	ko04723	46	431	0.443559
Environmental Information Processing	Signal transduction	Rap1 signaling pathway	ko04015	84	795	0.448022
Organismal Systems	Digestive system	Carbohydrate digestion and absorption	ko04973	18	167	0.469745
Cellular Processes	Cell growth and death	Apoptosis - fly	ko04214	14	232	0.992593
Cellular Processes	Cell growth and death	Apoptosis - multiple species	ko04215	11	118	0.690929
Cellular Processes	Cell growth and death	Cell cycle	ko04110	34	420	0.951772
Cellular Processes	Cell growth and death	Cell cycle - yeast	ko04111	18	256	0.97416
Cellular Processes	Cell growth and death	Meiosis - yeast	ko04113	12	198	0.987814
Cellular Processes	Cell growth and death	Necroptosis	ko04217	31	468	0.998216
Cellular Processes	Cell growth and death	p53 signaling pathway	ko04115	24	236	0.573702
Cellular Processes	Cellular community - eukaryotes	Focal adhesion	ko04510	82	834	0.715996
Cellular Processes	Cellular community - eukaryotes	Signaling pathways regulating pluripotency of stem cells	ko04550	13	404	1
Cellular Processes	Cellular community - prokaryotes	Quorum sensing	ko02024	2	44	0.950989
Cellular Processes	Transport and catabolism	Autophagy - animal	ko04140	50	544	0.837776
Cellular Processes	Transport and catabolism	Autophagy - yeast	ko04138	31	305	0.576994
Cellular Processes	Transport and catabolism	Endocytosis	ko04144	104	1084	0.817944
Cellular Processes	Transport and catabolism	Mitophagy - animal	ko04137	14	249	0.997228
Cellular Processes	Transport and catabolism	Mitophagy - yeast	ko04139	3	110	0.999459
Cellular Processes	Transport and catabolism	Peroxisome	ko04146	26	341	0.965744
Environmental Information Processing	Signaling molecules and interaction	Cell adhesion molecules (CAMs)	ko04514	34	521	0.999195
Environmental Information Processing	Signaling molecules and interaction	ECM-receptor interaction	ko04512	33	329	0.60917
Environmental Information Processing	Signaling molecules and interaction	Neuroactive ligand-receptor interaction	ko04080	38	624	0.999944
Environmental Information Processing	Signal transduction	cAMP signaling pathway	ko04024	72	761	0.814716
Environmental Information Processing	Signal transduction	ErbB signaling pathway	ko04012	36	376	0.720577
Environmental Information Processing	Signal transduction	FoxO signaling pathway	ko04068	44	488	0.857962
Environmental Information Processing	Signal transduction	Hedgehog signaling pathway - fly	ko04341	6	101	0.957669
Environmental Information Processing	Signal transduction	Hedgehog signaling pathway	ko04340	9	151	0.97938
Environmental Information Processing	Signal transduction	HIF-1 signaling pathway	ko04066	31	418	0.984562
Environmental Information Processing	Signal transduction	Hippo signaling pathway -fly	ko04391	29	274	0.484745
Environmental Information Processing	Signal transduction	Hippo signaling pathway	ko04390	36	523	0.997831
Environmental Information Processing	Signal transduction	Hippo signaling pathway - multiple species	ko04392	2	108	0.999903
Environmental Information Processing	Signal transduction	Jak-STAT signaling pathway	ko04630	44	457	0.723685
Environmental Information Processing	Signal transduction	NF-kappa B signaling pathway	ko04064	22	302	0.973668
Environmental Information Processing	Signal transduction	Sphingolipid signaling pathway	ko04071	38	425	0.855507
Environmental Information Processing	Signal transduction	TGF-beta signaling pathway	ko04350	25	257	0.664296
Environmental Information Processing	Signal transduction	TNF signaling pathway	ko04668	20	368	0.999752
Environmental Information Processing	Signal transduction	Two-component system	ko02020	2	59	0.987851
Environmental Information Processing	Signal transduction	Wnt signaling pathway	ko04310	40	485	0.951492
Genetic Information Processing	Folding, sorting and degradation	RNA degradation	ko03018	25	267	0.736033
Genetic Information Processing	Folding, sorting and degradation	SNARE interactions in vesicular transport	ko04130	6	117	0.985684
Genetic Information Processing	Folding, sorting and degradation	Ubiquitin mediated proteolysis	ko04120	37	612	0.999945
Genetic Information Processing	Replication and repair	Base excision repair	ko03410	9	110	0.817945
Genetic Information Processing	Replication and repair	DNA replication	ko03030	7	107	0.936347
Genetic Information Processing	Replication and repair	Homologous recombination	ko03440	12	121	0.610147
Genetic Information Processing	Replication and repair	Mismatch repair	ko03430	3	76	0.988451
Genetic Information Processing	Replication and repair	Non-homologous end-joining	ko03450	1	52	0.996661
Genetic Information Processing	Replication and repair	Nucleotide excision repair	ko03420	5	155	0.999782
Genetic Information Processing	Transcription	Basal transcription factors	ko03022	14	147	0.67283
Genetic Information Processing	Translation	Aminoacyl-tRNA biosynthesis	ko00970	9	174	0.995201
Genetic Information Processing	Translation	mRNA surveillance pathway	ko03015	11	297	0.999995
Genetic Information Processing	Translation	Ribosome	ko03010	44	448	0.674033
Metabolism	Amino acid metabolism	Alanine, aspartate and glutamate metabolism	ko00250	3	117	0.999719
Metabolism	Amino acid metabolism	Arginine and proline metabolism	ko00330	16	169	0.688203
Metabolism	Amino acid metabolism	Cysteine and methionine metabolism	ko00270	13	173	0.918928
Metabolism	Amino acid metabolism	Lysine degradation	ko00310	15	248	0.993879
Metabolism	Amino acid metabolism	Phenylalanine metabolism	ko00360	4	75	0.95921
Metabolism	Amino acid metabolism	Tryptophan metabolism	ko00380	7	169	0.999099
Metabolism	Amino acid metabolism	Tyrosine metabolism	ko00350	6	124	0.991316
Metabolism	Amino acid metabolism	Valine, leucine and isoleucine degradation	ko00280	16	250	0.989289
Metabolism	Biosynthesis of other secondary metabolites	Isoquinoline alkaloid biosynthesis	ko00950	1	44	0.991968
Metabolism	Biosynthesis of other secondary metabolites	Tropane, piperidine and pyridine alkaloid biosynthesis	ko00960	1	19	0.875384
Metabolism	Carbohydrate metabolism	Amino sugar and nucleotide sugar metabolism	ko00520	17	159	0.486542
Metabolism	Carbohydrate metabolism	Ascorbate and aldarate metabolism	ko00053	4	67	0.927078
Metabolism	Carbohydrate metabolism	Inositol phosphate metabolism	ko00562	29	275	0.492976
Metabolism	Carbohydrate metabolism	Pentose and glucuronate interconversions	ko00040	2	71	0.996167
Metabolism	Carbohydrate metabolism	Propanoate metabolism	ko00640	9	143	0.966936
Metabolism	Carbohydrate metabolism	Pyruvate metabolism	ko00620	15	162	0.717342
Metabolism	Carbohydrate metabolism	Starch and sucrose metabolism	ko00500	10	128	0.866541
Metabolism	Energy metabolism	Carbon fixation in photosynthetic organisms	ko00710	8	79	0.583666
Metabolism	Energy metabolism	Carbon fixation pathways in prokaryotes	ko00720	3	48	0.887456
Metabolism	Energy metabolism	Nitrogen metabolism	ko00910	6	54	0.494596
Metabolism	Glycan biosynthesis and metabolism	Glycosaminoglycan degradation	ko00531	3	61	0.959338
Metabolism	Glycan biosynthesis and metabolism	Glycosphingolipid biosynthesis - globo and isoglobo series	ko00603	3	46	0.869413
Metabolism	Glycan biosynthesis and metabolism	Glycosylphosphatidylinositol(GPI)-anchor biosynthesis	ko00563	4	86	0.982403
Metabolism	Glycan biosynthesis and metabolism	Mannose type O-glycan biosyntheis	ko00515	4	46	0.716886
Metabolism	Glycan biosynthesis and metabolism	N-Glycan biosynthesis	ko00510	8	157	0.993983
Metabolism	Glycan biosynthesis and metabolism	Other types of O-glycan biosynthesis	ko00514	4	74	0.956071
Metabolism	Glycan biosynthesis and metabolism	Various types of N-glycan biosynthesis	ko00513	10	146	0.945072
Metabolism	Lipid metabolism	Fatty acid biosynthesis	ko00061	6	58	0.566611
Metabolism	Lipid metabolism	Fatty acid degradation	ko00071	16	188	0.831617
Metabolism	Lipid metabolism	Linoleic acid metabolism	ko00591	9	84	0.512132
Metabolism	Metabolism of cofactors and vitamins	Lipoic acid metabolism	ko00785	1	10	0.665772
Metabolism	Metabolism of cofactors and vitamins	Pantothenate and CoA biosynthesis	ko00770	4	68	0.932077
Metabolism	Metabolism of cofactors and vitamins	Porphyrin and chlorophyll metabolism	ko00860	3	115	0.99966
Metabolism	Metabolism of cofactors and vitamins	Retinol metabolism	ko00830	7	185	0.99974
Metabolism	Metabolism of other amino acids	beta-Alanine metabolism	ko00410	4	123	0.99919
Metabolism	Metabolism of other amino acids	Cyanoamino acid metabolism	ko00460	3	26	0.515455
Metabolism	Metabolism of other amino acids	Glutathione metabolism	ko00480	6	147	0.998462
Metabolism	Metabolism of terpenoids and polyketides	Terpenoid backbone biosynthesis	ko00900	3	67	0.9752
Metabolism	Nucleotide metabolism	Purine metabolism	ko00230	43	556	0.986199
Metabolism	Xenobiotics biodegradation and metabolism	Aminobenzoate degradation	ko00627	4	39	0.58704
Metabolism	Xenobiotics biodegradation and metabolism	Drug metabolism - cytochrome P450	ko00982	7	151	0.996563
Metabolism	Xenobiotics biodegradation and metabolism	Metabolism of xenobiotics by cytochrome P450	ko00980	8	144	0.98578
Organismal Systems	Aging	Longevity regulating pathway - mammal	ko04211	25	338	0.975394
Organismal Systems	Aging	Longevity regulating pathway - multiple species	ko04213	16	233	0.97485
Organismal Systems	Aging	Longevity regulating pathway - worm	ko04212	3	268	1
Organismal Systems	Circulatory system	Adrenergic signaling in cardiomyocytes	ko04261	56	562	0.647622
Organismal Systems	Development	Axon guidance	ko04360	52	703	0.997386
Organismal Systems	Development	Dorso-ventral axis formation	ko04320	6	119	0.987572
Organismal Systems	Development	Osteoclast differentiation	ko04380	42	458	0.823245
Organismal Systems	Digestive system	Fat digestion and absorption	ko04975	9	113	0.841164
Organismal Systems	Digestive system	Protein digestion and absorption	ko04974	33	325	0.580094
Organismal Systems	Endocrine system	Adipocytokine signaling pathway	ko04920	27	299	0.804226
Organismal Systems	Endocrine system	Estrogen signaling pathway	ko04915	30	375	0.949794
Organismal Systems	Endocrine system	Insulin secretion	ko04911	24	299	0.928487
Organismal Systems	Endocrine system	Melanogenesis	ko04916	13	322	0.999992
Organismal Systems	Endocrine system	Ovarian Steroidogenesis	ko04913	17	160	0.497329
Organismal Systems	Endocrine system	Progesterone-mediated oocyte maturation	ko04914	17	359	0.999966
Organismal Systems	Endocrine system	Prolactin signaling pathway	ko04917	6	279	1
Organismal Systems	Endocrine system	Regulation of lipolysis in adipocyte	ko04923	5	193	0.999992
Organismal Systems	Endocrine system	Renin-angiotensin system	ko04614	6	80	0.849753
Organismal Systems	Endocrine system	Thyroid hormone signaling pathway	ko04919	43	472	0.837714
Organismal Systems	Endocrine system	Thyroid hormone synthesis	ko04918	19	237	0.90761
Organismal Systems	Environmental adaptation	Circadian entrainment	ko04713	35	335	0.509994
Organismal Systems	Environmental adaptation	Circadian rhythm	ko04710	12	133	0.737054
Organismal Systems	Excretory system	Aldosterone-regulated sodium reabsorption	ko04960	8	159	0.994749
Organismal Systems	Excretory system	Endocrine and other factor-regulated calcium reabsorption	ko04961	13	188	0.960141
Organismal Systems	Excretory system	Proximal tubule bicarbonate reclamation	ko04964	7	97	0.887694
Organismal Systems	Excretory system	Vasopressin-regulated water reabsorption	ko04962	9	157	0.98571
Organismal Systems	Immune system	Antigen processing and presentation	ko04612	24	261	0.763742
Organismal Systems	Immune system	Chemokine signaling pathway	ko04062	58	591	0.694605
Organismal Systems	Immune system	Fc epsilon RI signaling pathway	ko04664	23	266	0.849244
Organismal Systems	Immune system	Fc gamma R-mediated phagocytosis	ko04666	29	370	0.959451
Organismal Systems	Immune system	IL-17 signaling pathway	ko04657	10	239	0.999865
Organismal Systems	Immune system	Platelet activation	ko04611	39	460	0.925685
Organismal Systems	Immune system	Th17 cell differentiation	ko04659	40	415	0.713601
Organismal Systems	Immune system	Th1 and Th2 cell differentiation	ko04658	28	351	0.946162
Organismal Systems	Immune system	Toll and Imd signaling pathway	ko04624	11	196	0.993571
Organismal Systems	Immune system	Toll-like receptor signaling pathway	ko04620	20	347	0.999162
Organismal Systems	Nervous system	Cholinergic synapse	ko04725	31	386	0.949833
Organismal Systems	Nervous system	GABAergic synapse	ko04727	15	262	0.997239
Organismal Systems	Nervous system	Long-term depression	ko04730	21	222	0.705613
Organismal Systems	Nervous system	Synaptic vesicle cycle	ko04721	21	209	0.596012
Organismal Systems	Sensory system	Inflammatory mediator regulation of TRP channels	ko04750	31	399	0.96827
Organismal Systems	Sensory system	Olfactory transduction	ko04740	32	938	1
Organismal Systems	Sensory system	Taste transduction	ko04742	5	144	0.999448

## Sheet: Table S3-4
Table S3-4 Target genes of differentially expressed lncRNAs
FD-genes From GeneCard	target genes of DELs	FD-target genes of DELs
PPARG	ENSSSCG00000004233	ENSSSCG00000004234	FABP7
CFH	ENSSSCG00000004234	ENSSSCG00000035038	CGNL1
LMNA	ENSSSCG00000004236	ENSSSCG00000010036	SLC5A1
APOE	ENSSSCG00000035038	ENSSSCG00000034863	PARD6A
FN1	ENSSSCG00000004600	ENSSSCG00000022722	CARMIL2
LPL	ENSSSCG00000010034	ENSSSCG00000024253	CTCF
APOA1	ENSSSCG00000010035	ENSSSCG00000029590	ACD
FAT1	ENSSSCG00000010036	ENSSSCG00000002776	ATP6V0D1
INS	ENSSSCG00000042192	ENSSSCG00000002775	AGRP
APOB	ENSSSCG00000034863	ENSSSCG00000005110	SYNE2
TTR	ENSSSCG00000022722	ENSSSCG00000040638	DIO2
FTO	ENSSSCG00000002774	ENSSSCG00000011896	ADPRH
CFHR5	ENSSSCG00000024253	ENSSSCG00000011899	CD80
LIPE	ENSSSCG00000028661	ENSSSCG00000011916	ATP6V1A
ANKH	ENSSSCG00000021711	ENSSSCG00000011918	USF3
APP	ENSSSCG00000029590	ENSSSCG00000011917	NAA50
LEP	ENSSSCG00000002776	ENSSSCG00000032315	XRCC2
ADIPOQ	ENSSSCG00000002775	ENSSSCG00000015963	OLA1
MFGE8	ENSSSCG00000028886	ENSSSCG00000010301	PPP3CB
OTULIN	ENSSSCG00000014578	ENSSSCG00000013618	EPOR
FAT2	ENSSSCG00000014579	ENSSSCG00000038604	DOCK6
ENPP1	ENSSSCG00000041719	ENSSSCG00000013627	PRKCSH
FAT4	ENSSSCG00000001800	ENSSSCG00000013615	ECSIT
PNLIP	ENSSSCG00000030131	ENSSSCG00000016928	RAB3D
ALB	ENSSSCG00000001801	ENSSSCG00000036965	ANGPTL8
CAV1	ENSSSCG00000038630	ENSSSCG00000030693	TSPAN16
TNFRSF11B	ENSSSCG00000001804	ENSSSCG00000038132	IRF2BP2
TGFBI	ENSSSCG00000005110	ENSSSCG00000004408	SMPD2
IL6	ENSSSCG00000028558	ENSSSCG00000004414	CD164
FITM2	ENSSSCG00000008176	ENSSSCG00000004411	ZBTB24
FITM1	ENSSSCG00000008175	ENSSSCG00000028771	MEF2A
TP53	ENSSSCG00000040638	ENSSSCG00000028355	ACTG1
CD36	ENSSSCG00000002410	ENSSSCG00000029616	FAAP100
FBN1	ENSSSCG00000011895	ENSSSCG00000033082	HGS
CIDEC	ENSSSCG00000011896	ENSSSCG00000026155	FSCN2
LCAT	ENSSSCG00000011893	ENSSSCG00000034716	CCDC137
UCP1	ENSSSCG00000011899	ENSSSCG00000031531	TSPAN10
FAT3	ENSSSCG00000011894	ENSSSCG00000005437	KLF4
APOA2	ENSSSCG00000011892	ENSSSCG00000010831	DUSP10
PSEN1	ENSSSCG00000024429	ENSSSCG00000006385	NCSTN
GNAS	ENSSSCG00000011916	ENSSSCG00000006390	CASQ1
ABCA1	ENSSSCG00000011918	ENSSSCG00000032164	PEA15
LDLR	ENSSSCG00000011917	ENSSSCG00000006386	COPA
MTTP	ENSSSCG00000011915	ENSSSCG00000038500	TRIB1
PNPLA2	ENSSSCG00000016426	ENSSSCG00000017260	WIPI1
LIPC	ENSSSCG00000040865	ENSSSCG00000017258	FAM20A
GHRL	ENSSSCG00000032315	ENSSSCG00000017261	ARSG
FGF23	ENSSSCG00000015963	ENSSSCG00000017259	PRKAR1A
IGF1	ENSSSCG00000015962	ENSSSCG00000031432	KDELR2
B2M	ENSSSCG00000010301	ENSSSCG00000035090	RAC1
TGFB1	ENSSSCG00000010302	ENSSSCG00000039719	ZDHHC4
TJP2	ENSSSCG00000010299	ENSSSCG00000026386	SLC30A2
UCP3	ENSSSCG00000010300	ENSSSCG00000027684	TRIM63
TNF	ENSSSCG00000010298	ENSSSCG00000026526	CATSPER4
POMC	ENSSSCG00000013617	ENSSSCG00000004687	B2M
CRP	ENSSSCG00000013618	ENSSSCG00000004681	TRIM69
GSN	ENSSSCG00000013616	ENSSSCG00000004684	SPG11
ADRB2	ENSSSCG00000038604	ENSSSCG00000007763	BCKDK
PRNP	ENSSSCG00000037146	ENSSSCG00000032369	HSD3B7
ADRB3	ENSSSCG00000013627	ENSSSCG00000007765	PRSS53
LIPA	ENSSSCG00000013625	ENSSSCG00000007768	STX4
MC4R	ENSSSCG00000043957	ENSSSCG00000007767	ZNF668
APOA5	ENSSSCG00000013620	ENSSSCG00000026817	ZNF646
CCND1	ENSSSCG00000013615	ENSSSCG00000021238	STX1B
BSCL2	ENSSSCG00000013622	ENSSSCG00000038600	PRSS8
KRAS	ENSSSCG00000045953	ENSSSCG00000007782	SETD1A
LMNB2	ENSSSCG00000016928	ENSSSCG00000007774	CTF1
ABCB11	ENSSSCG00000036965	ENSSSCG00000031247	KAT8
ABCA4	ENSSSCG00000030693	ENSSSCG00000009233	GPAT3
SCAPER	ENSSSCG00000038132	ENSSSCG00000038042	MRPS18C
ZMPSTE24	ENSSSCG00000004412	ENSSSCG00000009234	ABRAXAS1
CST3	ENSSSCG00000004408	ENSSSCG00000023031	TNNT2
CFHR1	ENSSSCG00000004413	ENSSSCG00000024061	TNNI1
PPARA	ENSSSCG00000004414	ENSSSCG00000010915	NAV1
KL	ENSSSCG00000004411	ENSSSCG00000030694	PKP1
AKT1	ENSSSCG00000004410	ENSSSCG00000000281	HOXC12
PSEN2	ENSSSCG00000004415	ENSSSCG00000037637	GGH
C3	ENSSSCG00000033739	ENSSSCG00000006298	XCL1
AGPAT2	ENSSSCG00000004814	ENSSSCG00000037755	NSMCE2
PSMB8	ENSSSCG00000028771	ENSSSCG00000005084	PPM1A
HFE	ENSSSCG00000028355	ENSSSCG00000034569	OBSCN
PRPH2	ENSSSCG00000024235	ENSSSCG00000022942	PHF6
APOC3	ENSSSCG00000029616	ENSSSCG00000028331	IL1R2
HSD3B7	ENSSSCG00000033082	ENSSSCG00000008164	MAP4K4
BAAT	ENSSSCG00000026155	ENSSSCG00000011720	MBNL1
SERPINE1	ENSSSCG00000045526	ENSSSCG00000009077	PLK4
CAVIN1	ENSSSCG00000034716	ENSSSCG00000037284	CCDC85C
ESR1	ENSSSCG00000033788	ENSSSCG00000002509	CCNK
FGA	ENSSSCG00000031531	ENSSSCG00000017311	MAPT
PPARGC1A	ENSSSCG00000005437	ENSSSCG00000017310	KANSL1
CPT2	ENSSSCG00000043094	ENSSSCG00000035212	KLF6
SAR1B	ENSSSCG00000010831	ENSSSCG00000030045	PRMT5
FTH1	ENSSSCG00000006385	ENSSSCG00000002039	MMP14
CCL2	ENSSSCG00000006388	ENSSSCG00000034465	LRP10
LEPQTL1	ENSSSCG00000006390	ENSSSCG00000002041	SLC7A7
APOA1-AS	ENSSSCG00000023091	ENSSSCG00000002042	OXA1L
GALNT3	ENSSSCG00000006391	ENSSSCG00000012147	S100G
BRCA2	ENSSSCG00000032164	ENSSSCG00000012148	SYAP1
IMPG2	ENSSSCG00000006384	ENSSSCG00000023174	USP53
TREM2	ENSSSCG00000006386	ENSSSCG00000009631	PEBP4
RETN	ENSSSCG00000038569	ENSSSCG00000021479	RGS9BP
LEPR	ENSSSCG00000040281	ENSSSCG00000021386	PTGR1
PPT1	ENSSSCG00000034821	ENSSSCG00000036236	ELOVL6
INSR	ENSSSCG00000012510	ENSSSCG00000007968	RHBDF1
CYP4V2	ENSSSCG00000012508	ENSSSCG00000007962	SNRNP25
PCSK9	ENSSSCG00000038500	ENSSSCG00000007979	LUC7L
AKR1D1	ENSSSCG00000000599	ENSSSCG00000007981	NPRL3
PMM2	ENSSSCG00000000600	ENSSSCG00000007980	FAM234A
PIK3R1	ENSSSCG00000021410	ENSSSCG00000007975	HBZ
CETP	ENSSSCG00000017260	ENSSSCG00000007977	HBM
LYZ	ENSSSCG00000017258	ENSSSCG00000005291	TLE1
POLR3A	ENSSSCG00000017261	ENSSSCG00000015979	HOXD13
AGRP	ENSSSCG00000017259	ENSSSCG00000022222	MTX2
USP9X	ENSSSCG00000036192	ENSSSCG00000006482	MEF2D
CFHR2	ENSSSCG00000031432	ENSSSCG00000035121	RHBG
CFTR	ENSSSCG00000035090	ENSSSCG00000006480	NAXE
G6PC1	ENSSSCG00000037070	ENSSSCG00000004218	RSPO3
ABCB4	ENSSSCG00000037890	ENSSSCG00000045632	CENPW
IL1B	ENSSSCG00000039719	ENSSSCG00000018007	MYH3
PSMB4	ENSSSCG00000027288	ENSSSCG00000027629	CDIPT
LRP1	ENSSSCG00000045776	ENSSSCG00000040888	KCTD13
NR1H4	ENSSSCG00000038619	ENSSSCG00000029509	KIF22
MAPT	ENSSSCG00000030660	ENSSSCG00000007799	MYLPF
MMP1	ENSSSCG00000031074	ENSSSCG00000027946	MVP
SLC2A1	ENSSSCG00000041671	ENSSSCG00000014356	DNAJC18
PTEN	ENSSSCG00000028387	ENSSSCG00000026606	PAIP2
ATP8B1	ENSSSCG00000026386	ENSSSCG00000029239	MZB1
PORCN	ENSSSCG00000027684	ENSSSCG00000028879	PLOD3
DGKE	ENSSSCG00000026526	ENSSSCG00000025698	SERPINE1
FOS	ENSSSCG00000029558	ENSSSCG00000007678	COL26A1
CELA2A	ENSSSCG00000004687	ENSSSCG00000021145	AP1S1
FGFR3	ENSSSCG00000004681	ENSSSCG00000038938	FIS1
RBP4	ENSSSCG00000004684	ENSSSCG00000039053	VGF
C1QTNF5	ENSSSCG00000004680	ENSSSCG00000003350	MIB2
SPP1	ENSSSCG00000007763	ENSSSCG00000021890	GNB1
APOA4	ENSSSCG00000032369	ENSSSCG00000003353	SLC35E2B
CFI	ENSSSCG00000007765	ENSSSCG00000038967	NADK
IL31RA	ENSSSCG00000007768	ENSSSCG00000003351	MMP23B
SIRT1	ENSSSCG00000007767	ENSSSCG00000012050	RCAN1
CCK	ENSSSCG00000026817	ENSSSCG00000004647	DTWD1
IAPP	ENSSSCG00000021238	ENSSSCG00000021688	ZDHHC13
BGLAP	ENSSSCG00000028186	ENSSSCG00000013354	CSRP3
NR0B2	ENSSSCG00000038600	ENSSSCG00000009405	SUCLA2
NPC1	ENSSSCG00000007782	ENSSSCG00000009399	CYSLTR2
BEST1	ENSSSCG00000007773	ENSSSCG00000009401	RB1
RPE65	ENSSSCG00000007774	ENSSSCG00000014437	PPARGC1B
SREBF1	ENSSSCG00000007776	ENSSSCG00000014436	ARHGEF37
CYP27A1	ENSSSCG00000031247	ENSSSCG00000027859	HDAC7
APOC2	ENSSSCG00000007770	ENSSSCG00000020864	VDR
PLIN1	ENSSSCG00000035364	ENSSSCG00000033142	ENDOU
OSMR	ENSSSCG00000009233	ENSSSCG00000023526	RAPGEF3
MIR106B	ENSSSCG00000038042	ENSSSCG00000036775	SLC48A1
CASR	ENSSSCG00000009236	ENSSSCG00000001068	CAP2
MPO	ENSSSCG00000009234	ENSSSCG00000024484	DEGS1
TBL1XR1	ENSSSCG00000021624	ENSSSCG00000027053	PACSIN1
POLD1	ENSSSCG00000023031	ENSSSCG00000001527	ILRUN
GPNMB	ENSSSCG00000020976	ENSSSCG00000036573	SPDEF
COL1A1	ENSSSCG00000024061	ENSSSCG00000001531	SNRPC
CPT1A	ENSSSCG00000010915	ENSSSCG00000001532	UHRF1BP1
GLA	ENSSSCG00000030694	ENSSSCG00000000110	PLA2G6
PNPLA3	ENSSSCG00000030585	ENSSSCG00000000116	POLR2F
SLC25A24	ENSSSCG00000000279	ENSSSCG00000039315	SOX10
BBIP1	ENSSSCG00000000281	ENSSSCG00000000118	MICALL1
NLRP3	ENSSSCG00000038644	ENSSSCG00000000114	PICK1
TLR4	ENSSSCG00000034474	ENSSSCG00000000111	BAIAP2L2
DCDC2	ENSSSCG00000028104	ENSSSCG00000006016	EIF3H
MMP2	ENSSSCG00000038993	ENSSSCG00000010253	HK1
USH2A	ENSSSCG00000022728	ENSSSCG00000015039	BCO2
SNCA	ENSSSCG00000040798	ENSSSCG00000015037	IL18
GBA	ENSSSCG00000034894	ENSSSCG00000015040	PTS
MIR34A	ENSSSCG00000033144	ENSSSCG00000015030	DLAT
MEFV	ENSSSCG00000037637	ENSSSCG00000036724	CRYAB
PRMT7	ENSSSCG00000008124	ENSSSCG00000015027	C11orf1
MMP9	ENSSSCG00000008123	ENSSSCG00000015035	C11orf52
IL10	ENSSSCG00000037962	ENSSSCG00000021871	FDXACB1
PIK3CA	ENSSSCG00000046215	ENSSSCG00000039469	DNAL1
ACE	ENSSSCG00000006298	ENSSSCG00000007992	PIGQ
SCD	ENSSSCG00000037755	ENSSSCG00000008008	STUB1
SLC2A4	ENSSSCG00000012120	ENSSSCG00000007993	CAPN15
DGAT1	ENSSSCG00000005084	ENSSSCG00000007991	WDR90
MIR181A2	ENSSSCG00000005085	ENSSSCG00000012411	PHKA1
LOXL1	ENSSSCG00000034569	ENSSSCG00000033815	SST
UCP2	ENSSSCG00000046223	ENSSSCG00000011810	BCL6
ERCC4	ENSSSCG00000048088	ENSSSCG00000011809	RTP2
GCG	ENSSSCG00000022942	ENSSSCG00000009758	DHX37
MIR15A	ENSSSCG00000031011	ENSSSCG00000029226	UBC
ATM	ENSSSCG00000028331	ENSSSCG00000009759	SCARB1
GHR	ENSSSCG00000008164	ENSSSCG00000032831	BRI3BP
MSTN	ENSSSCG00000005471	ENSSSCG00000029569	PROP1
CXCL8	ENSSSCG00000026194	ENSSSCG00000010151	LYST
AKT2	ENSSSCG00000005469	ENSSSCG00000033692	B3GALNT2
VEGFA	ENSSSCG00000011720	ENSSSCG00000004509	LIPG
MIR21	ENSSSCG00000009075	ENSSSCG00000004508	DYM
AMACR	ENSSSCG00000009077	ENSSSCG00000016894	ARL15
POLG	ENSSSCG00000009079	ENSSSCG00000030535	SNX9
ABCA7	ENSSSCG00000009074	ENSSSCG00000035027	ZDHHC14
MT-ND1	ENSSSCG00000009078	ENSSSCG00000021581	CLCN2
ACADVL	ENSSSCG00000002508	ENSSSCG00000030255	EIF4G1
MIR122	ENSSSCG00000037284	ENSSSCG00000023909	THPO
CFHR3	ENSSSCG00000002509	ENSSSCG00000024437	AP2M1
IGF1R	ENSSSCG00000017311	ENSSSCG00000021319	ALG3
ALPL	ENSSSCG00000017310	ENSSSCG00000028228	XPO1
NOS3	ENSSSCG00000035212	ENSSSCG00000008382	USP34
SHBG	ENSSSCG00000030045	ENSSSCG00000027865	GALC
CPE	ENSSSCG00000002039	ENSSSCG00000034058	ARHGDIA
HADHA	ENSSSCG00000026700	ENSSSCG00000034723	PYCR1
ELN	ENSSSCG00000002040	ENSSSCG00000033689	GPS1
ABCG5	ENSSSCG00000031874	ENSSSCG00000029944	FASN
RHO	ENSSSCG00000034465	ENSSSCG00000036973	RAC3
SDC3	ENSSSCG00000051132	ENSSSCG00000039148	P4HB
PDGFRB	ENSSSCG00000002041	ENSSSCG00000034695	SIRT7
AR	ENSSSCG00000033178	ENSSSCG00000040385	RFNG
GPT	ENSSSCG00000002042	ENSSSCG00000033148	MRPL12
ANTXR2	ENSSSCG00000012155	ENSSSCG00000040352	DUS1L
HMOX1	ENSSSCG00000050671	ENSSSCG00000039013	NOTUM
HLA-DRB1	ENSSSCG00000040713	ENSSSCG00000000486	NUP107
ABCG8	ENSSSCG00000012149	ENSSSCG00000000488	MDM2
SELE	ENSSSCG00000012147	ENSSSCG00000023630	CPM
MIR93	ENSSSCG00000012146	ENSSSCG00000008900	SRP72
MIR143	ENSSSCG00000012148	ENSSSCG00000008901	PAICS
FAS	ENSSSCG00000031773	ENSSSCG00000040631	LPL
ABCC6	ENSSSCG00000009111	ENSSSCG00000028694	ATP6V1B2
CP	ENSSSCG00000032838	ENSSSCG00000009601	SLC18A1
ASAH1	ENSSSCG00000023174	ENSSSCG00000036208	SHMT1
SLC51B	ENSSSCG00000009479	ENSSSCG00000038189	SMCR8
CLN6	ENSSSCG00000009480	ENSSSCG00000018049	SLC5A10
NR3C1	ENSSSCG00000034561	ENSSSCG00000039324	FLII
TLR2	ENSSSCG00000009631	ENSSSCG00000035839	TOP3A
CARTPT	ENSSSCG00000009633	ENSSSCG00000007602	BAIAP2L1
SOD1	ENSSSCG00000002860	ENSSSCG00000007599	LMTK2
CNR1	ENSSSCG00000022521	ENSSSCG00000038487	TMPO
IRS1	ENSSSCG00000002859	ENSSSCG00000000886	SLC25A3
ECM1	ENSSSCG00000002857	ENSSSCG00000000884	APAF1
JAG1	ENSSSCG00000036294	ENSSSCG00000022083	ANKS1B
LPA	ENSSSCG00000021479	ENSSSCG00000022358	RAB28
DES	ENSSSCG00000037744	ENSSSCG00000034181	NKX3-2
ALMS1	ENSSSCG00000046439	ENSSSCG00000034357	DAG1
BRAF	ENSSSCG00000042365	ENSSSCG00000022080	RHOA
CYP24A1	ENSSSCG00000005460	ENSSSCG00000014915	EED
FASN	ENSSSCG00000005463	ENSSSCG00000021210	HIKESHI
DYSF	ENSSSCG00000021386	ENSSSCG00000006812	ALX3
MTOR	ENSSSCG00000012746	ENSSSCG00000037449	CSF1
PANK2	ENSSSCG00000021698	ENSSSCG00000006813	STRIP1
LDLRAP1	ENSSSCG00000022164	ENSSSCG00000009650	DOCK5
IFNG	ENSSSCG00000035037	ENSSSCG00000006703	PRKAB2
ABCC2	ENSSSCG00000022290	ENSSSCG00000006702	FMO5
MC3R	ENSSSCG00000025821	ENSSSCG00000017072	GALNT10
NAMPT	ENSSSCG00000034708	ENSSSCG00000031080	HAND1
BMP2	ENSSSCG00000009132	ENSSSCG00000029837	VWA8
GNA11	ENSSSCG00000036236	ENSSSCG00000005016	L2HGDH
ATP6V1A	ENSSSCG00000007968	ENSSSCG00000005015	SOS2
MERTK	ENSSSCG00000007962	ENSSSCG00000036735	VCPKMT
TTN	ENSSSCG00000007982	ENSSSCG00000029275	PPARGC1A
CYP7B1	ENSSSCG00000007970	ENSSSCG00000040910	APOH
PON1	ENSSSCG00000023204	ENSSSCG00000017268	PRKCA
CRB1	ENSSSCG00000007978	ENSSSCG00000023992	CEP112
ANGPTL3	ENSSSCG00000007979	ENSSSCG00000014349	STING1
SLC2A2	ENSSSCG00000007981	ENSSSCG00000036711	UBE2D2
PDGFB	ENSSSCG00000038979	ENSSSCG00000037898	CXXC5
ATP6V0A2	ENSSSCG00000007983	ENSSSCG00000007542	PRKAR1B
FABP2	ENSSSCG00000038804	ENSSSCG00000007541	PDGFA
ICAM1	ENSSSCG00000036541	ENSSSCG00000007543	DNAAF5
HSD11B1	ENSSSCG00000007980	ENSSSCG00000009298	CDK8
ATP6V1E1	ENSSSCG00000007973	ENSSSCG00000007987	DECR2
LOC106560211	ENSSSCG00000007975	ENSSSCG00000007984	MRPL28
PYY	ENSSSCG00000007977	ENSSSCG00000007985	PGAP6
MT-ATP6	ENSSSCG00000037497	ENSSSCG00000007986	NME4
ERCC6	ENSSSCG00000033805	ENSSSCG00000032720	SMPX
TIMP3	ENSSSCG00000005291	ENSSSCG00000010132	COMT
MMP14	ENSSSCG00000016796	ENSSSCG00000010131	TXNRD2
SLC6A14	ENSSSCG00000040349	ENSSSCG00000010135	DGCR8
FFAR4	ENSSSCG00000015982	ENSSSCG00000010133	ARVCF
CEL	ENSSSCG00000023146	ENSSSCG00000030732	GP1BB
CTNNB1	ENSSSCG00000015980	ENSSSCG00000037762	TBX1
UBIAD1	ENSSSCG00000015979	ENSSSCG00000004499	ATP5F1A
ADIPOR1	ENSSSCG00000015986	ENSSSCG00000021072	EPG5
SLC40A1	ENSSSCG00000015985	ENSSSCG00000041822	SMARCD2
ADIPOR2	ENSSSCG00000015984	ENSSSCG00000028698	CCDC47
TARDBP	ENSSSCG00000034741	ENSSSCG00000017290	STRADA
PLA2G6	ENSSSCG00000022222	ENSSSCG00000034212	GH1
GAA	ENSSSCG00000015981	ENSSSCG00000038867	PPM1K
ACADM	ENSSSCG00000027480	ENSSSCG00000009215	ABCG2
HAMP	ENSSSCG00000023873	ENSSSCG00000029621	BMPR1B
TCF7L2	ENSSSCG00000006482	ENSSSCG00000009278	FGF9
SQSTM1	ENSSSCG00000035121	ENSSSCG00000014219	CDO1
IGFBP3	ENSSSCG00000006480	ENSSSCG00000033912	ATG12
PRKAR1A	ENSSSCG00000006479	ENSSSCG00000003514	HSPG2
SERPINA3	ENSSSCG00000006475	ENSSSCG00000003520	CDC42
ROM1	ENSSSCG00000006481	ENSSSCG00000029815	SRGAP1
SLC20A2	ENSSSCG00000004218	ENSSSCG00000027573	RPL29
SCARB1	ENSSSCG00000042355	ENSSSCG00000030229	ABHD14A
FNDC5	ENSSSCG00000045632	ENSSSCG00000023177	RRP9
APC	ENSSSCG00000029441	ENSSSCG00000038873	SLMAP
LIG4	ENSSSCG00000018007	ENSSSCG00000016232	MRPL44
SMARCA4	ENSSSCG00000018005	ENSSSCG00000008703	ADRA2C
TSC1	ENSSSCG00000024416	ENSSSCG00000009964	CRYBB1
CYP7A1	ENSSSCG00000036224	ENSSSCG00000001723	PLA2G7
ABHD5	ENSSSCG00000047330	ENSSSCG00000001720	SLC25A27
SLC10A1	ENSSSCG00000008207	ENSSSCG00000035357	BCL2L1
FABP4	ENSSSCG00000040379	ENSSSCG00000007235	TPX2
CNGB1	ENSSSCG00000035256	ENSSSCG00000037016	ID1
CD79A	ENSSSCG00000027454	ENSSSCG00000038384	COX4I2
SAA1	ENSSSCG00000040342	ENSSSCG00000010105	SMPD4
GH1	ENSSSCG00000029186	ENSSSCG00000010107	MED15
XDH	ENSSSCG00000027629	ENSSSCG00000000856	PAH
SMPD1	ENSSSCG00000040888	ENSSSCG00000010429	PRKG1
NTS	ENSSSCG00000007791	ENSSSCG00000010428	DKK1
IMPDH1	ENSSSCG00000029509	ENSSSCG00000020758	NQO2
TREX1	ENSSSCG00000025321	ENSSSCG00000001010	WRNIP1
SPINK1	ENSSSCG00000029752	ENSSSCG00000008560	DPYSL5
VCAM1	ENSSSCG00000034445	ENSSSCG00000038543	CENPA
HNF1A	ENSSSCG00000007798	ENSSSCG00000008563	KCNK3
PROM1	ENSSSCG00000007799	ENSSSCG00000024260	RPL11
ERCC2	ENSSSCG00000027970	ENSSSCG00000026025	HMGCL
WRN	ENSSSCG00000027946	ENSSSCG00000027827	GALE
IL18	ENSSSCG00000014348	ENSSSCG00000039514	ID3
CDH23	ENSSSCG00000014343	ENSSSCG00000025440	ELOA
CLU	ENSSSCG00000014347	ENSSSCG00000000216	ASIC1
TCF4	ENSSSCG00000014356	ENSSSCG00000000217	RACGAP1
VDR	ENSSSCG00000026423	ENSSSCG00000024932	CERS5
METRNL	ENSSSCG00000026606	ENSSSCG00000000212	AQP6
SAMD9	ENSSSCG00000029239	ENSSSCG00000032269	LIMA1
HNRNPUL2-BSCL2	ENSSSCG00000014351	ENSSSCG00000000214	GPD1
MIR19A	ENSSSCG00000028879	ENSSSCG00000000215	SMARCD1
USP8	ENSSSCG00000038901	ENSSSCG00000015273	ATP2B4
MTX2	ENSSSCG00000046214	ENSSSCG00000033768	LAX1
PTH	ENSSSCG00000025698	ENSSSCG00000037319	PDCD1
AGXT	ENSSSCG00000033982	ENSSSCG00000034101	D2HGDH
C4A	ENSSSCG00000007678	ENSSSCG00000000997	PPP1R3G
COL1A2	ENSSSCG00000021145	ENSSSCG00000016550	KLF14
WNT2B	ENSSSCG00000038938	ENSSSCG00000011692	ZIC1
MT-TL1	ENSSSCG00000039053	ENSSSCG00000008697	HTT
RPGR	ENSSSCG00000030709	ENSSSCG00000040111	MSANTD1
MEN1	ENSSSCG00000003350	ENSSSCG00000008698	RGS12
GGT1	ENSSSCG00000021890	ENSSSCG00000002474	PPP4R4
AIP	ENSSSCG00000028530	ENSSSCG00000002467	ASB2
C10orf90	ENSSSCG00000003353	ENSSSCG00000010912	KIF14
STAT3	ENSSSCG00000003352	ENSSSCG00000010494	SORBS1
FUS	ENSSSCG00000038967	ENSSSCG00000026106	TXNDC15
TNC	ENSSSCG00000003351	ENSSSCG00000014304	SEC24A
MMP3	ENSSSCG00000012050	ENSSSCG00000014818	STARD10
NRAS	ENSSSCG00000012049	ENSSSCG00000014819	ATG16L2
CTSD	ENSSSCG00000012047	ENSSSCG00000014820	FCHSD2
PRKACA	ENSSSCG00000041315	ENSSSCG00000014817	ARAP1
HTRA1	ENSSSCG00000044244	ENSSSCG00000029388	PDE2A
MME	ENSSSCG00000004648	ENSSSCG00000037341	RNF220
NPY	ENSSSCG00000004651	ENSSSCG00000024191	KLF17
SLC25A20	ENSSSCG00000004647	ENSSSCG00000016131	ADAM23
IFT140	ENSSSCG00000021688	ENSSSCG00000021359	CDC42EP3
MIR25	ENSSSCG00000013352	ENSSSCG00000008486	GALM
PTGS2	ENSSSCG00000013354	ENSSSCG00000009788	DENR
SLC34A2	ENSSSCG00000032047	ENSSSCG00000008624	LPIN1
TF	ENSSSCG00000027551	ENSSSCG00000025483	GREB1
IGF2	ENSSSCG00000009405	ENSSSCG00000016035	COL5A2
PRDM16	ENSSSCG00000035098	ENSSSCG00000016036	WDR75
HJV	ENSSSCG00000009399	ENSSSCG00000004807	SCG5
SOD2	ENSSSCG00000009400	ENSSSCG00000040186	C12orf57
MFN2	ENSSSCG00000009401	ENSSSCG00000000685	TPI1
FGF21	ENSSSCG00000014437	ENSSSCG00000000684	USP5
DGAT2	ENSSSCG00000014436	ENSSSCG00000000679	LRRC23
HADHB	ENSSSCG00000021166	ENSSSCG00000025537	PTPN6
NR2E3	ENSSSCG00000027859	ENSSSCG00000028373	ENO2
USP9Y	ENSSSCG00000020864	ENSSSCG00000025460	SPSB2
MIR32	ENSSSCG00000033142	ENSSSCG00000024655	PHB2
SPRY2	ENSSSCG00000023526	ENSSSCG00000027205	LPCAT3
PRSS1	ENSSSCG00000036775	ENSSSCG00000026812	EMG1
ANGPTL4	ENSSSCG00000001068	ENSSSCG00000025117	ATN1
VWF	ENSSSCG00000038455	ENSSSCG00000006093	NDUFAF6
MIR29A	ENSSSCG00000021586	ENSSSCG00000016893	NDUFS4
AP1S2	ENSSSCG00000029715	ENSSSCG00000016892	FST
IGHG1	ENSSSCG00000026705	ENSSSCG00000031337	SNX18
KRT5	ENSSSCG00000025290	ENSSSCG00000012163	RPS6KA3
LOC106627981	ENSSSCG00000025686	ENSSSCG00000029296	FOXC2
MOGAT2	ENSSSCG00000024484	ENSSSCG00000000482	IL22
NAA10	ENSSSCG00000027053	ENSSSCG00000032963	IFNG
ITGA4	ENSSSCG00000001527	ENSSSCG00000039976	IL26
GCK	ENSSSCG00000036573	ENSSSCG00000024024	CX3CR1
BBS2	ENSSSCG00000001531	ENSSSCG00000031503	PRRX1
IRS2	ENSSSCG00000001532	ENSSSCG00000006280	GORAB
NUDC	ENSSSCG00000000110	ENSSSCG00000038810	ADAT3
MIR10B	ENSSSCG00000000116	ENSSSCG00000013440	ATP8B3
BDNF	ENSSSCG00000039315	ENSSSCG00000040624	REXO1
MIR146A	ENSSSCG00000000118	ENSSSCG00000013446	SCAMP4
ACADS	ENSSSCG00000000114	ENSSSCG00000024672	KLF16
CD68	ENSSSCG00000000117	ENSSSCG00000013442	ABHD17A
SLC22A5	ENSSSCG00000000111	ENSSSCG00000013445	CSNK1G2
TULP1	ENSSSCG00000000113	ENSSSCG00000005953	KCNQ3
LTF	ENSSSCG00000006016	ENSSSCG00000007465	B4GALT5
MIR155	ENSSSCG00000036152	ENSSSCG00000007463	PTGIS
HMGCR	ENSSSCG00000040498	ENSSSCG00000016775	ZNF777
ADCY3	ENSSSCG00000010253	ENSSSCG00000016773	ZNF282
XPR1	ENSSSCG00000010254	ENSSSCG00000031870	ZNF783
HNRNPA1	ENSSSCG00000037246	ENSSSCG00000013400	MICAL2
RPL36A-HNRNPH2	ENSSSCG00000011245	ENSSSCG00000013401	DKK3
TOP3A	ENSSSCG00000011243	ENSSSCG00000025478	MIB1
DDIT3	ENSSSCG00000011241	ENSSSCG00000003700	ESCO1
KCNJ11	ENSSSCG00000022445	ENSSSCG00000010586	SUFU
HNF4A	ENSSSCG00000015039	ENSSSCG00000010580	NFKB2
GBE1	ENSSSCG00000015037	ENSSSCG00000015386	FAM126A
LBR	ENSSSCG00000015040	ENSSSCG00000015384	TOMM7
PKHD1	ENSSSCG00000032149	ENSSSCG00000016323	COPS8
EFEMP1	ENSSSCG00000015023	ENSSSCG00000011946	ALCAM
SST	ENSSSCG00000015030	ENSSSCG00000038367	FBXO46
PTF1A	ENSSSCG00000036724	ENSSSCG00000038739	MYPOP
GLDC	ENSSSCG00000015027	ENSSSCG00000038229	EML2
PPARD	ENSSSCG00000015036	ENSSSCG00000033500	SNRPD2
ERCC8	ENSSSCG00000015035	ENSSSCG00000021053	GIPR
NOS2	ENSSSCG00000049415	ENSSSCG00000032819	QPCTL
PLAT	ENSSSCG00000021871	ENSSSCG00000003093	SYMPK
PDE6G	ENSSSCG00000002349	ENSSSCG00000003092	FOXA3
LOC113939944	ENSSSCG00000002348	ENSSSCG00000003091	IRF2BP1
SCARB2	ENSSSCG00000002344	ENSSSCG00000010821	EPRS1
RNASEH2C	ENSSSCG00000021676	ENSSSCG00000010823	IARS2
IRF4	ENSSSCG00000039469	ENSSSCG00000010824	RAB3GAP2
FTL	ENSSSCG00000037013	ENSSSCG00000017340	DCAKD
ERBB2	ENSSSCG00000007998	ENSSSCG00000017330	MAP3K14
CREB1	ENSSSCG00000007995	ENSSSCG00000017325	PLEKHM1
BBS10	ENSSSCG00000007992	ENSSSCG00000006556	TPM3
MAPK14	ENSSSCG00000035854	ENSSSCG00000006553	UBAP2L
PLTP	ENSSSCG00000032501	ENSSSCG00000006552	HAX1
SCT	ENSSSCG00000032188	ENSSSCG00000006550	ATP8B2
BMP6	ENSSSCG00000008007	ENSSSCG00000006551	AQP10
ERCC3	ENSSSCG00000007988	ENSSSCG00000023409	TIA1
GRN	ENSSSCG00000008006	ENSSSCG00000037264	RAB31
ACACA	ENSSSCG00000008008	ENSSSCG00000038465	VAPA
MIR6886	ENSSSCG00000007989	ENSSSCG00000005617	STXBP1
DDHD2	ENSSSCG00000007993	ENSSSCG00000032481	DPM2
SORL1	ENSSSCG00000033792	ENSSSCG00000005615	PTRH1
ACTC1	ENSSSCG00000007991	ENSSSCG00000005626	FPGS
GATA3	ENSSSCG00000012411	ENSSSCG00000005619	TOR2A
BBS4	ENSSSCG00000021200	ENSSSCG00000005618	CFAP157
CD55	ENSSSCG00000050916	ENSSSCG00000005628	ST6GALNAC4
POLA1	ENSSSCG00000042988	ENSSSCG00000005629	PIP5KL1
SOX9	ENSSSCG00000040223	ENSSSCG00000005625	ENG
AHR	ENSSSCG00000033815	ENSSSCG00000005627	AK1
IL1RN	ENSSSCG00000011810	ENSSSCG00000005621	CDK9
RBM28	ENSSSCG00000011809	ENSSSCG00000022760	HNRNPK
TGFB3	ENSSSCG00000009758	ENSSSCG00000021571	KIF27
MMP12	ENSSSCG00000029226	ENSSSCG00000039950	RMI1
MYOT	ENSSSCG00000009759	ENSSSCG00000035937	DPT
MIR17	ENSSSCG00000009755	ENSSSCG00000006309	CD247
PLG	ENSSSCG00000032831	ENSSSCG00000036503	RAB6B
LEMD2	ENSSSCG00000014028	ENSSSCG00000011641	SLCO2A1
PRPF31	ENSSSCG00000027351	ENSSSCG00000012822	MPP1
ZNF513	ENSSSCG00000029380	ENSSSCG00000012818	F8
DSP	ENSSSCG00000034785	ENSSSCG00000011226	TGFBR2
ADAR	ENSSSCG00000029569	ENSSSCG00000038607	GADL1
PDE6A	ENSSSCG00000028295	ENSSSCG00000015639	AVPR1B
CYP27B1	ENSSSCG00000051188	ENSSSCG00000001934	SEC23A
CHCHD10	ENSSSCG00000044183	ENSSSCG00000000104	DDX17
ARSA	ENSSSCG00000014029	ENSSSCG00000000106	KCNJ4
SAMHD1	ENSSSCG00000042384	ENSSSCG00000014252	PRRC1
ITGB1	ENSSSCG00000034844	ENSSSCG00000028180	DUSP28
CYP19A1	ENSSSCG00000010151	ENSSSCG00000040095	GPR35
MLXIPL	ENSSSCG00000033692	ENSSSCG00000016364	GPC1
COG2	ENSSSCG00000048439	ENSSSCG00000037779	CAPN10
BANF1	ENSSSCG00000030497	ENSSSCG00000016401	KIF1A
MIR140	ENSSSCG00000004509	ENSSSCG00000004018	AFDN
ATP7B	ENSSSCG00000004508	ENSSSCG00000007031	POLB
BBS1	ENSSSCG00000035007	ENSSSCG00000007027	SLC20A2
ZEB1	ENSSSCG00000005225	ENSSSCG00000007030	IKBKB
APOC1	ENSSSCG00000039823	ENSSSCG00000007026	VDAC3
RNASEH2B	ENSSSCG00000016894	ENSSSCG00000036391	SSC4D
ALOX5	ENSSSCG00000036059	ENSSSCG00000032250	SRRM3
AGL	ENSSSCG00000030535	ENSSSCG00000025486	MDH2
CLN3	ENSSSCG00000048243	ENSSSCG00000039962	HSPB1
PRCD	ENSSSCG00000035027	ENSSSCG00000007691	ZP3
IDH3B	ENSSSCG00000046387	ENSSSCG00000007797	ITGAL
TTC8	ENSSSCG00000021581	ENSSSCG00000007788	PHKG2
FSCN2	ENSSSCG00000025270	ENSSSCG00000025794	FBRS
SELP	ENSSSCG00000030255	ENSSSCG00000037875	ZNF688
CDC73	ENSSSCG00000023909	ENSSSCG00000033496	ZNF689
MIR107	ENSSSCG00000026185	ENSSSCG00000032024	URB1
CDKN1A	ENSSSCG00000022507	ENSSSCG00000039271	ST8SIA2
AOC3	ENSSSCG00000024437	ENSSSCG00000005355	EXOSC3
PRSS2	ENSSSCG00000045512	ENSSSCG00000011214	NGLY1
CLPS	ENSSSCG00000021319	ENSSSCG00000036569	PTP4A3
MIR125A	ENSSSCG00000028372	ENSSSCG00000013377	USH1C
SIRT2	ENSSSCG00000028856	ENSSSCG00000013378	ABCC8
AGER	ENSSSCG00000028228	ENSSSCG00000014255	SLC12A2
NAFLD1	ENSSSCG00000008382	ENSSSCG00000005935	AGO2
PKD1	ENSSSCG00000000141	ENSSSCG00000005934	TRAPPC9
GUCY2D	ENSSSCG00000000145	ENSSSCG00000011147	AKR1C2
GFAP	ENSSSCG00000000144	ENSSSCG00000023105	NET1
ETFB	ENSSSCG00000000142	ENSSSCG00000030626	ALDH1L1
COL4A3	ENSSSCG00000033551	ENSSSCG00000036742	KLF15
CEP290	ENSSSCG00000004071	ENSSSCG00000001826	CFAP100
FLNC	ENSSSCG00000049158	ENSSSCG00000021285	RNF216
IL1R1	ENSSSCG00000004081	ENSSSCG00000038526	FBXL18
PNLIPRP2	ENSSSCG00000031744	ENSSSCG00000007586	FSCN1
DMD	ENSSSCG00000004082	ENSSSCG00000007585	ACTB
PDK4	ENSSSCG00000027865	ENSSSCG00000037663	PKNOX1
IL1A	ENSSSCG00000034058	ENSSSCG00000023078	WDR4
COL4A5	ENSSSCG00000049515	ENSSSCG00000031487	LSP1
ETFDH	ENSSSCG00000040503	ENSSSCG00000033260	TNNI2
FGFR1	ENSSSCG00000034723	ENSSSCG00000012181	PDK3
SLC25A13	ENSSSCG00000040727	ENSSSCG00000028604	PRCD
ABCC9	ENSSSCG00000039650	ENSSSCG00000017178	SPHK1
CEBPA	ENSSSCG00000033689	ENSSSCG00000029901	UBE2O
IGKC	ENSSSCG00000029944	ENSSSCG00000023362	RHBDF2
SPARC	ENSSSCG00000035837	ENSSSCG00000032711	DMAC2
CNGA1	ENSSSCG00000036973	ENSSSCG00000030049	HNRNPUL1
IL4	ENSSSCG00000031851	ENSSSCG00000003013	B9D2
TYROBP	ENSSSCG00000039148	ENSSSCG00000003016	CCDC97
F2	ENSSSCG00000034695	ENSSSCG00000038806	AXL
SLC11A2	ENSSSCG00000032655	ENSSSCG00000003017	TGFB1
CERKL	ENSSSCG00000040385	ENSSSCG00000004854	TJP1
XYLT1	ENSSSCG00000033148	ENSSSCG00000013594	FBN3
PCSK1	ENSSSCG00000035728	ENSSSCG00000013591	TIMM44
TFR2	ENSSSCG00000039873	ENSSSCG00000013588	MAP2K7
MIR27A	ENSSSCG00000040352	ENSSSCG00000013592	ELAVL1
COL4A1	ENSSSCG00000039013	ENSSSCG00000014156	ARRDC3
DOCK6	ENSSSCG00000029553	ENSSSCG00000038727	GDNF
H6PD	ENSSSCG00000035253	ENSSSCG00000000456	SLC16A7
COL4A4	ENSSSCG00000032974	ENSSSCG00000011755	NCEH1
BRCA1	ENSSSCG00000000486	ENSSSCG00000035746	ECT2
CEBPB	ENSSSCG00000000488	ENSSSCG00000020906	GHSR
NPPB	ENSSSCG00000023630	ENSSSCG00000011750	PLD1
SRP54	ENSSSCG00000000487	ENSSSCG00000004293	SNX14
TGFBR2	ENSSSCG00000035404	ENSSSCG00000017909	CHRNE
CSN1S1	ENSSSCG00000000958	ENSSSCG00000017908	GP1BA
SAG	ENSSSCG00000008902	ENSSSCG00000017907	PFN1
ACP5	ENSSSCG00000043888	ENSSSCG00000017904	ENO3
C19orf12	ENSSSCG00000008903	ENSSSCG00000017912	PLD2
EGF	ENSSSCG00000027403	ENSSSCG00000017918	ARRB2
MT-TE	ENSSSCG00000008900	ENSSSCG00000031112	TM4SF5
IFIH1	ENSSSCG00000008901	ENSSSCG00000033760	LTBP4
SBDS	ENSSSCG00000018065	ENSSSCG00000037494	SPTBN4
LIPF	ENSSSCG00000018075	ENSSSCG00000031946	GPC5
FH	ENSSSCG00000018081	ENSSSCG00000005607	RALGPS1
TRMT10A	ENSSSCG00000018069	ENSSSCG00000005608	ANGPTL2
LOX	ENSSSCG00000018094	ENSSSCG00000007878	PARN
MIR126	ENSSSCG00000018080	ENSSSCG00000037254	RNPC3
DNAJC21	ENSSSCG00000018092	ENSSSCG00000031639	ZCCHC17
FADS1	ENSSSCG00000018091	ENSSSCG00000003596	SNRNP40
CTRC	ENSSSCG00000018084	ENSSSCG00000036883	FABP3
MT-ND2	ENSSSCG00000018087	ENSSSCG00000009565	GAS6
MKS1	ENSSSCG00000018086	ENSSSCG00000009562	GRK1
VCP	ENSSSCG00000018078	ENSSSCG00000009560	TFDP1
PTPN1	ENSSSCG00000018082	ENSSSCG00000012996	CDC42EP2
CCN2	ENSSSCG00000040631	ENSSSCG00000012992	FRMD8
PRPF3	ENSSSCG00000028694	ENSSSCG00000012995	DPF2
AHSG	ENSSSCG00000009601	ENSSSCG00000012994	TIGD3
EYS	ENSSSCG00000036208	ENSSSCG00000012993	SLC25A45
CSF1	ENSSSCG00000037151	ENSSSCG00000012985	LTBP3
CFAP418	ENSSSCG00000038189	ENSSSCG00000001376	DHX16
ATP7A	ENSSSCG00000018049	ENSSSCG00000001379	TUBB
RPGRIP1	ENSSSCG00000018047	ENSSSCG00000001347	PPP1R10
PLIN2	ENSSSCG00000040457	ENSSSCG00000024604	ATAT1
ISCU	ENSSSCG00000018050	ENSSSCG00000001362	MDC1
H2AC18	ENSSSCG00000039324	ENSSSCG00000023639	NRM
EFEMP2	ENSSSCG00000041010	ENSSSCG00000022725	FLOT1
CRX	ENSSSCG00000035839	ENSSSCG00000027607	IER3
SLC51A	ENSSSCG00000041900	ENSSSCG00000014035	B4GALT7
RLBP1	ENSSSCG00000038489	ENSSSCG00000032642	DDX41
RBCK1	ENSSSCG00000007602	ENSSSCG00000037535	SLC34A1
PRL	ENSSSCG00000007599	ENSSSCG00000040706	DBN1
VIPAS39	ENSSSCG00000037605	ENSSSCG00000031274	F12
HLA-DQB1	ENSSSCG00000007601	ENSSSCG00000014036	TMED9
EP300	ENSSSCG00000008678	ENSSSCG00000005009	KLHDC2
MTHFR	ENSSSCG00000032633	ENSSSCG00000005012	ARF6
TIMP1	ENSSSCG00000037170	ENSSSCG00000005000	FANCM
SOCS3	ENSSSCG00000009322	ENSSSCG00000027765	TOGARAM1
IGFBP1	ENSSSCG00000025996	ENSSSCG00000026317	SLC10A2
ITLN1	ENSSSCG00000038487	ENSSSCG00000004510	ACAA2
ABCA3	ENSSSCG00000038772	ENSSSCG00000011769	FXR1
RET	ENSSSCG00000000886	ENSSSCG00000002829	MMP2
MAPK8	ENSSSCG00000000884	ENSSSCG00000002830	IRX6
TOMM40	ENSSSCG00000022083	ENSSSCG00000002828	LPCAT2
DAXX	ENSSSCG00000022358	ENSSSCG00000022317	SLC38A10
ARSB	ENSSSCG00000008735	ENSSSCG00000017142	BAIAP2
ADAM9	ENSSSCG00000034181	ENSSSCG00000017139	RPTOR
PLA2G2A	ENSSSCG00000022975	ENSSSCG00000017143	CEP131
EFL1	ENSSSCG00000034357	ENSSSCG00000017141	AATK
PLAU	ENSSSCG00000031594	ENSSSCG00000028593	TEPSIN
IFNA1	ENSSSCG00000037459	ENSSSCG00000039183	NDUFAF8
RNASEH2A	ENSSSCG00000011384	ENSSSCG00000017140	CHMP6
ANGPTL8	ENSSSCG00000022080	ENSSSCG00000040183	CDK6
WFS1	ENSSSCG00000014915	ENSSSCG00000013494	MATK
LDB3	ENSSSCG00000014913	ENSSSCG00000029236	ZBTB7A
PPARGC1B	ENSSSCG00000021210	ENSSSCG00000022066	PIAS4
CFB	ENSSSCG00000014917	ENSSSCG00000026754	ATCAY
RP1L1	ENSSSCG00000047860	ENSSSCG00000024242	MRPL54
ALDH18A1	ENSSSCG00000011521	ENSSSCG00000025675	EEF2
NR1H2	ENSSSCG00000008966	ENSSSCG00000009584	SEMA4D
SETX	ENSSSCG00000008965	ENSSSCG00000035249	GADD45G
FGF2	ENSSSCG00000006812	ENSSSCG00000011511	FRMD4B
IFT172	ENSSSCG00000028425	ENSSSCG00000023279	SH3TC2
HIF1A	ENSSSCG00000037449	ENSSSCG00000038397	PTK2
TFRC	ENSSSCG00000006816	ENSSSCG00000016734	CCM2
TM6SF2	ENSSSCG00000006813	ENSSSCG00000031144	RAMP3
CYP2E1	ENSSSCG00000043164	ENSSSCG00000005150	KLHL9
NRL	ENSSSCG00000009650	ENSSSCG00000050619	IFNA1
PRPF4	ENSSSCG00000009473	ENSSSCG00000027157	SLC40A1
GNAI2	ENSSSCG00000006703	ENSSSCG00000032622	SLC39A14
FOXO1	ENSSSCG00000006702	ENSSSCG00000009628	CCAR2
ACTB	ENSSSCG00000006704	ENSSSCG00000009626	SORBS3
ABCC8	ENSSSCG00000006701	ENSSSCG00000009619	SFTPC
PTPN22	ENSSSCG00000017072	ENSSSCG00000009615	NUDT18
LIPG	ENSSSCG00000033176	ENSSSCG00000009616	HR
TGM2	ENSSSCG00000031080	ENSSSCG00000009621	PHYHIP
MRAP	ENSSSCG00000040325	ENSSSCG00000009620	BMP1
RP9	ENSSSCG00000009435	ENSSSCG00000024486	HOOK3
ARL3	ENSSSCG00000029837	ENSSSCG00000009994	MTMR3
LMX1B	ENSSSCG00000034029	ENSSSCG00000028707	NF2
PRPF8	ENSSSCG00000009434	ENSSSCG00000035537	RUNX1
NOD2	ENSSSCG00000009431	ENSSSCG00000007720	GTF2IRD1
ETFA	ENSSSCG00000005016	ENSSSCG00000007721	GTF2I
LRAT	ENSSSCG00000005015	ENSSSCG00000038800	PUF60
C4B	ENSSSCG00000034516	ENSSSCG00000036964	FAM83H
KCNJ13	ENSSSCG00000031354	ENSSSCG00000039094	PLEC
SFTPC	ENSSSCG00000050792	ENSSSCG00000034987	IQANK1
SERPINA1	ENSSSCG00000036735	ENSSSCG00000031459	KMT5B
MMACHC	ENSSSCG00000029275	ENSSSCG00000012885	LRP5
ATP13A2	ENSSSCG00000005582	ENSSSCG00000012884	PPP6R3
SOAT1	ENSSSCG00000020743	ENSSSCG00000022351	GSTO1
MT-CO2	ENSSSCG00000005584	ENSSSCG00000035493	SACS
RDH12	ENSSSCG00000036461	ENSSSCG00000017676	BCAS3
CCL5	ENSSSCG00000040910	ENSSSCG00000022980	TBX4
PRG4	ENSSSCG00000017268	ENSSSCG00000038313	ZNF219
HSPG2	ENSSSCG00000023992	ENSSSCG00000030437	TMEM253
CRYAB	ENSSSCG00000014349	ENSSSCG00000002129	RPGRIP1
TNFRSF11A	ENSSSCG00000036711	ENSSSCG00000030309	NDRG2
LRP5	ENSSSCG00000042105	ENSSSCG00000001499	DST
MYO5B	ENSSSCG00000037898	ENSSSCG00000001473	COL11A2
CCL3	ENSSSCG00000017880	ENSSSCG00000026951	PSMB8
DPP4	ENSSSCG00000017879	ENSSSCG00000001471	BRD2
NOTCH3	ENSSSCG00000041081	ENSSSCG00000001477	RING1
MMP7	ENSSSCG00000017877	ENSSSCG00000001463	PSMB9
F7	ENSSSCG00000007542	ENSSSCG00000025618	TAP1
ARID1B	ENSSSCG00000050310	ENSSSCG00000001475	SLC39A7
MATR3	ENSSSCG00000007541	ENSSSCG00000001474	RXRB
JAK2	ENSSSCG00000007543	ENSSSCG00000040188	TNFSF12
ADAMTS2	ENSSSCG00000023771	ENSSSCG00000017957	EIF4A1
ABL1	ENSSSCG00000024064	ENSSSCG00000036521	TNFSF13
STAT1	ENSSSCG00000009298	ENSSSCG00000017950	TP53
IL6R	ENSSSCG00000008593	ENSSSCG00000017952	SAT2
VPS51	ENSSSCG00000007987	ENSSSCG00000017955	MPDU1
PDE6B	ENSSSCG00000007984	ENSSSCG00000017949	WRAP53
MAPK1	ENSSSCG00000007985	ENSSSCG00000017951	ATP1B2
BAX	ENSSSCG00000007986	ENSSSCG00000017956	CD68
CD40LG	ENSSSCG00000032720	ENSSSCG00000031925	SHANK3
NAFLD2	ENSSSCG00000012165	ENSSSCG00000031660	MAPK8IP2
MUC1	ENSSSCG00000010134	ENSSSCG00000032428	ARSA
PRKCD	ENSSSCG00000010132	ENSSSCG00000022364	CPT1B
ACVRL1	ENSSSCG00000010131	ENSSSCG00000031420	SCO2
SLC17A5	ENSSSCG00000010128	ENSSSCG00000039946	CD34
FCGR2A	ENSSSCG00000010135	ENSSSCG00000006353	NR1I3
TACSTD2	ENSSSCG00000010130	ENSSSCG00000030318	SDHC
SOX18	ENSSSCG00000010133	ENSSSCG00000006354	TOMM40L
LDLR-AS1	ENSSSCG00000030732	ENSSSCG00000006359	ADAMTS4
PEX6	ENSSSCG00000037762	ENSSSCG00000006358	NDUFS2
ELANE	ENSSSCG00000026597	ENSSSCG00000006355	APOA2
ENG	ENSSSCG00000004499	ENSSSCG00000006352	MPZ
GPIHBP1	ENSSSCG00000021072	ENSSSCG00000003486	ARHGEF10L
HTT	ENSSSCG00000004500	ENSSSCG00000024062	ACTL8
RARRES2	ENSSSCG00000004498	ENSSSCG00000012278	CFP
LCN2	ENSSSCG00000041822	ENSSSCG00000012280	UXT
HRAS	ENSSSCG00000017287	ENSSSCG00000012283	ZNF81
YARS2	ENSSSCG00000028698	ENSSSCG00000012277	TIMP1
NFE2L2	ENSSSCG00000017290	ENSSSCG00000012275	ARAF
SNRNP200	ENSSSCG00000034212	ENSSSCG00000026152	PRKD2
SUFU	ENSSSCG00000017285	ENSSSCG00000022280	DACT3
FLAD1	ENSSSCG00000017288	ENSSSCG00000003104	STRN4
SIRT6	ENSSSCG00000017289	ENSSSCG00000022545	CALM3
MYORG	ENSSSCG00000036944	ENSSSCG00000026602	PTGIR
EPHX2	ENSSSCG00000024813	ENSSSCG00000033830	CCDC8
MIR29B1	ENSSSCG00000040509	ENSSSCG00000017167	CYTH1
DHX38	ENSSSCG00000038867	ENSSSCG00000036383	LGALS3BP
PRPF6	ENSSSCG00000009215	ENSSSCG00000038130	CANT1
MT-CYB	ENSSSCG00000029621	ENSSSCG00000035511	C1QTNF1
PKD2	ENSSSCG00000024667	ENSSSCG00000010493	PDLIM1
POMGNT1	ENSSSCG00000026744	ENSSSCG00000003971	SCMH1
SEMA4D	ENSSSCG00000031280	ENSSSCG00000003532	LUZP1
HBB	ENSSSCG00000009278	ENSSSCG00000003531	KDM1A
TFAP2A	ENSSSCG00000014219	ENSSSCG00000033327	PDGFB
LRRK2	ENSSSCG00000037595	ENSSSCG00000016488	SSBP1
RGR	ENSSSCG00000033912	ENSSSCG00000016491	DENND11
MKKS	ENSSSCG00000040538	ENSSSCG00000016492	AGK
STK11	ENSSSCG00000041795	ENSSSCG00000029323	KCNE3
RP2	ENSSSCG00000009383	ENSSSCG00000016157	MYL1
SGCB	ENSSSCG00000003514	ENSSSCG00000016156	ACADL
PTPN11	ENSSSCG00000003520	ENSSSCG00000001646	BICRAL
SLC34A1	ENSSSCG00000030015	ENSSSCG00000001653	PEX6
FAM161A	ENSSSCG00000033553	ENSSSCG00000022901	KLHDC3
GHSR	ENSSSCG00000037400	ENSSSCG00000001654	PPP2R5D
RREB1	ENSSSCG00000029815	ENSSSCG00000001656	RRP36
GAL	ENSSSCG00000000462	ENSSSCG00000001659	KLC4
MT-ND6	ENSSSCG00000027573	ENSSSCG00000033214	GNMT
SMAD3	ENSSSCG00000043327	ENSSSCG00000001650	PTCRA
THBS1	ENSSSCG00000049278	ENSSSCG00000001657	CUL7
CRAT	ENSSSCG00000028446	ENSSSCG00000026472	RPL7L1
IL15	ENSSSCG00000042157	ENSSSCG00000017812	VPS53
SELL	ENSSSCG00000023033	ENSSSCG00000017809	GEMIN4
SMAD4	ENSSSCG00000030229	ENSSSCG00000017792	CORO6
MIR145	ENSSSCG00000023325	ENSSSCG00000017789	ABHD15
PPP1R15B	ENSSSCG00000048899	ENSSSCG00000017790	TAOK1
SRC	ENSSSCG00000011426	ENSSSCG00000009761	NCOR2
ARNTL	ENSSSCG00000023177	ENSSSCG00000035760	RFLNA
PHYH	ENSSSCG00000025367	ENSSSCG00000020678	BANP
MSH6	ENSSSCG00000029447	ENSSSCG00000032996	SLC7A5
ABCG1	ENSSSCG00000029827	ENSSSCG00000011036	STAM
JAM2	ENSSSCG00000023824	ENSSSCG00000038007	HACD1
AGT	ENSSSCG00000011467	ENSSSCG00000007530	PPP1R3D
MVK	ENSSSCG00000038873	ENSSSCG00000017546	ZNF652
BCL2	ENSSSCG00000040847	ENSSSCG00000017548	NGFR
UMOD	ENSSSCG00000016233	ENSSSCG00000017194	CDK3
GYS1	ENSSSCG00000016232	ENSSSCG00000021672	WBP2
KRT8	ENSSSCG00000025174	ENSSSCG00000017198	ACOX1
SH2B1	ENSSSCG00000008703	ENSSSCG00000017195	TRIM65
XYLT2	ENSSSCG00000043809	ENSSSCG00000017200	UNC13D
FABP1	ENSSSCG00000009960	ENSSSCG00000017197	FBF1
ZBTB7B	ENSSSCG00000009963	ENSSSCG00000017196	MRPL38
SLC5A1	ENSSSCG00000009959	ENSSSCG00000017192	EVPL
HK2	ENSSSCG00000050530	ENSSSCG00000010537	GOT1
CALCA	ENSSSCG00000009964	ENSSSCG00000010538	NKX2-3
IL13	ENSSSCG00000009962	ENSSSCG00000014165	TTC37
AKR1C3	ENSSSCG00000001723	ENSSSCG00000014139	ARSK
AZGP1	ENSSSCG00000001724	ENSSSCG00000020915	P4HA2
ARL6	ENSSSCG00000001720	ENSSSCG00000014275	SLC22A4
CASP3	ENSSSCG00000001718	ENSSSCG00000023437	ITPR1
PCARE	ENSSSCG00000021218	ENSSSCG00000036136	BHLHE40
MLH1	ENSSSCG00000032691	ENSSSCG00000036910	UCN2
IL17A	ENSSSCG00000035357	ENSSSCG00000011356	UQCRC1
TWIST2	ENSSSCG00000007231	ENSSSCG00000011363	PRKAR2A
SYP	ENSSSCG00000007235	ENSSSCG00000011360	CELSR3
IDE	ENSSSCG00000007228	ENSSSCG00000001692	MRPS18A
OXT	ENSSSCG00000037016	ENSSSCG00000001695	VEGFA
RBP3	ENSSSCG00000038384	ENSSSCG00000001691	RSPH9
PRKAA2	ENSSSCG00000010105	ENSSSCG00000001683	POLH
ALG8	ENSSSCG00000010107	ENSSSCG00000001689	GTPBP2
KCNJ6	ENSSSCG00000036280	ENSSSCG00000016346	MAD2L1BP
MGLL	ENSSSCG00000010104	ENSSSCG00000027153	WARS2
SPATA7	ENSSSCG00000010108	ENSSSCG00000011831	APOD
AGTR1	ENSSSCG00000010106	ENSSSCG00000031147	ACAP2
CDHR1	ENSSSCG00000010109	ENSSSCG00000024109	BDH1
TNFAIP3	ENSSSCG00000000856	ENSSSCG00000016668	PDE1C
GNB3	ENSSSCG00000010429	ENSSSCG00000004322	ANKRD6
SLC12A3	ENSSSCG00000010428	ENSSSCG00000004317	UBE2J1
TNFRSF1B	ENSSSCG00000038404	ENSSSCG00000004569	LACTB
SLC37A4	ENSSSCG00000020758	ENSSSCG00000032949	APH1B
COMT	ENSSSCG00000031615	ENSSSCG00000026571	RAB8B
BACE1	ENSSSCG00000028777	ENSSSCG00000023158	RPS27L
TMEM18	ENSSSCG00000001011	ENSSSCG00000007309	RBM39
GCKR	ENSSSCG00000001010	ENSSSCG00000047420	CPNE1
HAVCR2	ENSSSCG00000008564	ENSSSCG00000007307	NFS1
ATRIP	ENSSSCG00000008560	ENSSSCG00000007313	CNBD2
CLCN5	ENSSSCG00000008562	ENSSSCG00000006120	OTUD6B
COL5A1	ENSSSCG00000038543	ENSSSCG00000029130	ELANE
SKI	ENSSSCG00000008563	ENSSSCG00000013416	MED16
NOTCH1	ENSSSCG00000023191	ENSSSCG00000037642	ARID3A
RUNX2	ENSSSCG00000024260	ENSSSCG00000013420	KISS1R
NF1	ENSSSCG00000038035	ENSSSCG00000037432	PLPPR3
ATRX	ENSSSCG00000026025	ENSSSCG00000027779	TMEM259
NUP107	ENSSSCG00000027827	ENSSSCG00000013418	CFD
SOST	ENSSSCG00000039514	ENSSSCG00000029635	GRIN3B
ACAD9	ENSSSCG00000025440	ENSSSCG00000013423	WDR18
PRKN	ENSSSCG00000023495	ENSSSCG00000013415	AZU1
FASLG	ENSSSCG00000000216	ENSSSCG00000013417	PRTN3
MET	ENSSSCG00000000217	ENSSSCG00000025667	FBXO2
DCN	ENSSSCG00000024932	ENSSSCG00000003428	MTHFR
CBS	ENSSSCG00000000212	ENSSSCG00000003419	MAD2L2
OPTN	ENSSSCG00000032269	ENSSSCG00000003431	NPPB
MIR222	ENSSSCG00000000214	ENSSSCG00000012532	TCEAL1
MMUT	ENSSSCG00000000215	ENSSSCG00000025128	CPN2
MIR210	ENSSSCG00000015273	ENSSSCG00000006561	SLC39A1
MIR141	ENSSSCG00000033768	ENSSSCG00000006560	CREB3L4
STEAP3	ENSSSCG00000028035	ENSSSCG00000006568	DENND4B
TNFRSF1A	ENSSSCG00000037319	ENSSSCG00000006567	CRTC2
SREBF2	ENSSSCG00000034101	ENSSSCG00000010325	KCNMA1
MIR223	ENSSSCG00000032505	ENSSSCG00000010316	KAT6B
CDH1	ENSSSCG00000037090	ENSSSCG00000010317	DUSP29
JUN	ENSSSCG00000032511
ADA	ENSSSCG00000000998
GPAM	ENSSSCG00000031269
MT-RNR1	ENSSSCG00000000999
CPT1B	ENSSSCG00000000997
KIAA1549	ENSSSCG00000016550
SERPINA12	ENSSSCG00000033613
IL2	ENSSSCG00000007236
HDAC1	ENSSSCG00000047246
H19	ENSSSCG00000007232
GPD1	ENSSSCG00000001807
HP	ENSSSCG00000001806
GSTM1	ENSSSCG00000001805
SFTPB	ENSSSCG00000011693
NR3C2	ENSSSCG00000042542
LPIN1	ENSSSCG00000011692
CLOCK	ENSSSCG00000044934
CXCL10	ENSSSCG00000008697
TSC2	ENSSSCG00000040111
TARS2	ENSSSCG00000008698
ADRB1	ENSSSCG00000035297
TGFBR1	ENSSSCG00000002474
MOGAT3	ENSSSCG00000039415
SLC10A2	ENSSSCG00000002467
CYCS	ENSSSCG00000002470
BBS7	ENSSSCG00000002469
HADH	ENSSSCG00000010912
CDK4	ENSSSCG00000010911
AKR1C2	ENSSSCG00000010494
MIF	ENSSSCG00000026644
PTCH1	ENSSSCG00000028294
RRM2B	ENSSSCG00000026106
GUCA1A	ENSSSCG00000026229
CUBN	ENSSSCG00000034954
KRT18	ENSSSCG00000014304
ICOSLG	ENSSSCG00000038955
GUCA1B	ENSSSCG00000014818
EPO	ENSSSCG00000014819
MALAT1	ENSSSCG00000014820
NCOA3	ENSSSCG00000014817
CHD2	ENSSSCG00000029388
CENPA	ENSSSCG00000036909
ACACB	ENSSSCG00000037341
IKBKG	ENSSSCG00000024191
MIR196A2	ENSSSCG00000034096
CHUK	ENSSSCG00000016131
SLC29A3	ENSSSCG00000035158
AHI1	ENSSSCG00000036691
TNFSF11	ENSSSCG00000034614
CD59	ENSSSCG00000011454
MECP2	ENSSSCG00000049987
MBL2	ENSSSCG00000037176
CCR6	ENSSSCG00000009125
DIO2	ENSSSCG00000021359
PDE3B	ENSSSCG00000008486
CR2	ENSSSCG00000020878
CTLA4	ENSSSCG00000008485
THBD	ENSSSCG00000009787
CKB	ENSSSCG00000009784
RPS27A	ENSSSCG00000009788
MYC	ENSSSCG00000028889
PSAP	ENSSSCG00000009786
SKIV2L	ENSSSCG00000008624
KCNJ8	ENSSSCG00000025483
CREBBP	ENSSSCG00000008625
TGIF1	ENSSSCG00000016035
TRAPPC11	ENSSSCG00000016036
REN	ENSSSCG00000004807
HLA-B	ENSSSCG00000004806
GRHPR	ENSSSCG00000040186
SLC39A14	ENSSSCG00000000685
ITGB2	ENSSSCG00000000684
FURIN	ENSSSCG00000000679
IDH3A	ENSSSCG00000025537
IGFBP2	ENSSSCG00000028373
FGFR2	ENSSSCG00000025460
CFP	ENSSSCG00000024655
CRH	ENSSSCG00000027205
XRCC2	ENSSSCG00000026812
MPLKIP	ENSSSCG00000025117
CTSB	ENSSSCG00000039549
CAPN10	ENSSSCG00000006093
RP1	ENSSSCG00000016893
HGF	ENSSSCG00000016892
MC1R	ENSSSCG00000031337
NDUFS4	ENSSSCG00000012164
CPA1	ENSSSCG00000033979
CASP9	ENSSSCG00000012163
NAGA	ENSSSCG00000012161
CXCR4	ENSSSCG00000032223
VLDLR	ENSSSCG00000022168
KIZ	ENSSSCG00000008796
CAT	ENSSSCG00000050133
GC	ENSSSCG00000024496
VPS33B	ENSSSCG00000029296
DKK1	ENSSSCG00000002660
DDR2	ENSSSCG00000002658
CLRN1	ENSSSCG00000000482
POC1B	ENSSSCG00000032963
C11orf65	ENSSSCG00000039976
GNE	ENSSSCG00000050470
PRKAB1	ENSSSCG00000011263
ACADL	ENSSSCG00000034916
SP1	ENSSSCG00000011261
PRKAA1	ENSSSCG00000024024
GPR35	ENSSSCG00000011264
HLA-DQA1	ENSSSCG00000047183
DRAM2	ENSSSCG00000031503
ABCG2	ENSSSCG00000006280
CASP8	ENSSSCG00000038810
SEMA4A	ENSSSCG00000013440
PTK2	ENSSSCG00000040624
GNAQ	ENSSSCG00000013446
EGFR	ENSSSCG00000013439
PTCH2	ENSSSCG00000025631
CD44	ENSSSCG00000024672
MGP	ENSSSCG00000013442
CHIT1	ENSSSCG00000013445
MCL1	ENSSSCG00000005952
ACIN1	ENSSSCG00000005953
DRD2	ENSSSCG00000034616
HCRT	ENSSSCG00000011888
ACSL1	ENSSSCG00000039426
MSH2	ENSSSCG00000007465
SURF1	ENSSSCG00000007463
CTSC	ENSSSCG00000035460
MIR132	ENSSSCG00000007464
MIR451A	ENSSSCG00000016775
NPC2	ENSSSCG00000016773
CFD	ENSSSCG00000031870
COMP	ENSSSCG00000013400
ATXN2	ENSSSCG00000013401
SERPINA6	ENSSSCG00000031706
CRYAA	ENSSSCG00000003701
DYNC2H1	ENSSSCG00000028010
PDE11A	ENSSSCG00000025478
ALPP	ENSSSCG00000003700
FAM111B	ENSSSCG00000037500
ARL2BP	ENSSSCG00000038504
AGBL5	ENSSSCG00000010586
CCL11	ENSSSCG00000010585
GAST	ENSSSCG00000010584
NPHS2	ENSSSCG00000010581
EMD	ENSSSCG00000010580
HTR2A	ENSSSCG00000010579
TRB	ENSSSCG00000033359
CD4	ENSSSCG00000015383
LTBP2	ENSSSCG00000015386
FLVCR1	ENSSSCG00000015384
PRPH	ENSSSCG00000021093
BBS9	ENSSSCG00000011076
PEX12	ENSSSCG00000016323
BAG3	ENSSSCG00000033287
AKR1C1	ENSSSCG00000026960
SLC7A7	ENSSSCG00000011946
ACOT11	ENSSSCG00000041691
NFKBIA	ENSSSCG00000038367
HGSNAT	ENSSSCG00000038738
CA4	ENSSSCG00000040714
RAF1	ENSSSCG00000038739
LARGE1	ENSSSCG00000038229
S100A9	ENSSSCG00000033500
GHRH	ENSSSCG00000038969
NR1H3	ENSSSCG00000035767
ASIP	ENSSSCG00000021053
OFD1	ENSSSCG00000032819
ANXA5	ENSSSCG00000035791
LMF1	ENSSSCG00000039916
DLK1	ENSSSCG00000003093
MIR221	ENSSSCG00000003092
TTN-AS1	ENSSSCG00000003091
ABCB1	ENSSSCG00000010821
EPCAM	ENSSSCG00000010822
MC2R	ENSSSCG00000010823
CACNA1A	ENSSSCG00000010824
EDN1	ENSSSCG00000017328
PNPLA6	ENSSSCG00000017340
KAT6B	ENSSSCG00000017330
TFEB	ENSSSCG00000017331
MT-ND3	ENSSSCG00000017333
DACT1	ENSSSCG00000017332
OPA1	ENSSSCG00000017325
FAAH	ENSSSCG00000006556
CYGB	ENSSSCG00000006553
IL5	ENSSSCG00000006555
MST1	ENSSSCG00000006554
SPG11	ENSSSCG00000038125
COL6A1	ENSSSCG00000006552
VPS13B	ENSSSCG00000006550
PEX5	ENSSSCG00000006551
KIT	ENSSSCG00000014259
OXA1L	ENSSSCG00000029790
AGRN	ENSSSCG00000024776
MIR342	ENSSSCG00000008332
RPS6KB1	ENSSSCG00000026446
KRT10	ENSSSCG00000023409
MYO7A	ENSSSCG00000037264
RGS9	ENSSSCG00000038465
CS	ENSSSCG00000051135
SERTAD2	ENSSSCG00000005617
UNC5C	ENSSSCG00000005631
MYD88	ENSSSCG00000032481
LTBP4	ENSSSCG00000005615
IL11	ENSSSCG00000005616
GIPR	ENSSSCG00000005626
NCOR2	ENSSSCG00000005619
SOAT2	ENSSSCG00000005618
DPAGT1	ENSSSCG00000005623
GTF2H5	ENSSSCG00000005628
GLP1R	ENSSSCG00000022295
SLC34A3	ENSSSCG00000005629
NTRK2	ENSSSCG00000005625
HSPA9	ENSSSCG00000005620
FADS2	ENSSSCG00000005627
LIF	ENSSSCG00000005621
PRKG1	ENSSSCG00000000588
TOPORS	ENSSSCG00000049512
GSR	ENSSSCG00000037420
ARMC5	ENSSSCG00000001048
ALAS2	ENSSSCG00000023956
IRF5	ENSSSCG00000041448
DCAF17	ENSSSCG00000035132
SMARCAL1	ENSSSCG00000034203
PDK2	ENSSSCG00000022760
COL7A1	ENSSSCG00000021005
FABP12	ENSSSCG00000021571
CDKN2A	ENSSSCG00000039950
CAV3	ENSSSCG00000026087
SLC27A1	ENSSSCG00000049051
BMP7	ENSSSCG00000035937
PRPS1	ENSSSCG00000006308
VTN	ENSSSCG00000006309
MT-ND5	ENSSSCG00000006307
MGAT1	ENSSSCG00000036503
EMC1	ENSSSCG00000011639
CDKN1B	ENSSSCG00000011641
P2RX7	ENSSSCG00000012811
NEB	ENSSSCG00000012813
IBSP	ENSSSCG00000012822
ZNF408	ENSSSCG00000012817
POLR1C	ENSSSCG00000034475
SDC1	ENSSSCG00000012816
BLM	ENSSSCG00000044704
SERPINC1	ENSSSCG00000012818
ALDH2	ENSSSCG00000031635
AURKA	ENSSSCG00000011226
SMARCA2	ENSSSCG00000038607
PRKCQ	ENSSSCG00000015639
HMMR	ENSSSCG00000015638
CASP1	ENSSSCG00000036352
TARS1	ENSSSCG00000001930
ITGAM	ENSSSCG00000001927
TPP1	ENSSSCG00000001928
MIR148A	ENSSSCG00000001926
SIGMAR1	ENSSSCG00000001924
MIR200B	ENSSSCG00000001931
SOCS1	ENSSSCG00000001934
XBP1	ENSSSCG00000001932
BMP4	ENSSSCG00000000104
TGFB2	ENSSSCG00000000105
VCAN	ENSSSCG00000000103
CASC3	ENSSSCG00000035577
KMT2D	ENSSSCG00000000106
CTC1	ENSSSCG00000014252
BTN1A1	ENSSSCG00000028180
RPGRIP1L	ENSSSCG00000040095
ADH5	ENSSSCG00000016364
GPBAR1	ENSSSCG00000037779
GPC6	ENSSSCG00000016365
MSR1	ENSSSCG00000016401
ZAP70	ENSSSCG00000035083
FLT1	ENSSSCG00000051702
ESR2	ENSSSCG00000016367
ABCB7	ENSSSCG00000031962
MT-TF	ENSSSCG00000004018
LPIN2	ENSSSCG00000007031
S100B	ENSSSCG00000007027
FOXA2	ENSSSCG00000007030
ANO10	ENSSSCG00000007026
STING1	ENSSSCG00000007029
SLC4A1	ENSSSCG00000036391
CDKAL1	ENSSSCG00000032250
MEDAG	ENSSSCG00000021837
ARHGEF18	ENSSSCG00000025486
CLCC1	ENSSSCG00000039962
HLA-A	ENSSSCG00000007691
AMTN	ENSSSCG00000037567
CYP1B1	ENSSSCG00000007692
MRE11	ENSSSCG00000015959
PLAC8	ENSSSCG00000015960
CBX5	ENSSSCG00000048840
HSD11B2	ENSSSCG00000035518
SLC30A8	ENSSSCG00000038852
IGFBP5	ENSSSCG00000007797
DHDDS	ENSSSCG00000047341
CD40	ENSSSCG00000007790
AIPL1	ENSSSCG00000007789
ADRA2A	ENSSSCG00000007788
VIM	ENSSSCG00000048870
AQP7	ENSSSCG00000025794
DUSP29	ENSSSCG00000037875
HAND2	ENSSSCG00000023349
IDH2	ENSSSCG00000033496
ITGA5	ENSSSCG00000021598
LOC111674472	ENSSSCG00000012035
LGALS3	ENSSSCG00000040827
SPG7	ENSSSCG00000032024
RASL12	ENSSSCG00000040843
SLC7A14	ENSSSCG00000039271
PC	ENSSSCG00000032877
LRP2	ENSSSCG00000005355
F3	ENSSSCG00000005356
RXRA	ENSSSCG00000005354
GAPDH	ENSSSCG00000032554
CD81	ENSSSCG00000005352
COL6A3	ENSSSCG00000005358
HSP90AA1	ENSSSCG00000000288
COL2A1	ENSSSCG00000000292
MT-ND4	ENSSSCG00000000290
HEXB	ENSSSCG00000000293
LIMS2	ENSSSCG00000039191
CDKN2B	ENSSSCG00000026333
ERBB4	ENSSSCG00000000295
CXCL12	ENSSSCG00000000296
BCHE	ENSSSCG00000000289
LOC111674475	ENSSSCG00000000148
ANXA11	ENSSSCG00000039706
SYK	ENSSSCG00000000152
MAK	ENSSSCG00000004307
DICER1	ENSSSCG00000011214
FOXC2	ENSSSCG00000011215
FLCN	ENSSSCG00000036569
NDUFB11	ENSSSCG00000005928
H2BC1	ENSSSCG00000021284
TUB	ENSSSCG00000013377
PFN1	ENSSSCG00000013378
GPX1	ENSSSCG00000013376
BBS12	ENSSSCG00000014255
LTBP3	ENSSSCG00000005935
SRPRA	ENSSSCG00000005934
P4HB	ENSSSCG00000005933
NPM1	ENSSSCG00000029077
MEG3	ENSSSCG00000011147
GPC1	ENSSSCG00000023105
PDHA1	ENSSSCG00000030626
SRP19	ENSSSCG00000036742
LDHA	ENSSSCG00000001826
MIR127	ENSSSCG00000017271
KLHL7	ENSSSCG00000037202
MT-TK	ENSSSCG00000017272
PARP1	ENSSSCG00000021285
MIR197	ENSSSCG00000038526
TNFSF10	ENSSSCG00000044331
SERPINA7	ENSSSCG00000007586
TFAP2B	ENSSSCG00000007585
GIP	ENSSSCG00000007574
MIR203A	ENSSSCG00000021991
ASF1B	ENSSSCG00000033653
ECHS1	ENSSSCG00000040779
VPS41	ENSSSCG00000037663
HOTAIR	ENSSSCG00000023078
COL3A1	ENSSSCG00000004968
PEX1	ENSSSCG00000004969
EPHX1	ENSSSCG00000004970
RBP1	ENSSSCG00000031903
GSTP1	ENSSSCG00000036244
PTX3	ENSSSCG00000031487
NEK2	ENSSSCG00000038364
MLYCD	ENSSSCG00000023537
NR1I3	ENSSSCG00000033260
TNNI3	ENSSSCG00000039091
ANP32E	ENSSSCG00000012182
PDE8B	ENSSSCG00000012181
CTSK	ENSSSCG00000031322
TEK	ENSSSCG00000031803
SDHA	ENSSSCG00000026996
MYPN	ENSSSCG00000017181
HIRA	ENSSSCG00000017176
CFTR-AS1	ENSSSCG00000028604
LOC113633877	ENSSSCG00000017184
LOC113664106	ENSSSCG00000017177
VAPB	ENSSSCG00000017178
MDM2	ENSSSCG00000029901
GTF2E2	ENSSSCG00000023362
RNF113A	ENSSSCG00000032711
PRKDC	ENSSSCG00000030049
MAN2B1	ENSSSCG00000028794
RBP2	ENSSSCG00000003013
ACAN	ENSSSCG00000003016
FIG4	ENSSSCG00000003015
HMCN1	ENSSSCG00000032803
ANO5	ENSSSCG00000032536
IGFBP4	ENSSSCG00000038806
KITLG	ENSSSCG00000040022
RHOA	ENSSSCG00000003017
APOH	ENSSSCG00000004854
ADAMTSL2	ENSSSCG00000013594
MIR27B	ENSSSCG00000013591
GCGR	ENSSSCG00000013589
PHB1	ENSSSCG00000013588
GAD2	ENSSSCG00000013592
TYR	ENSSSCG00000013593
ARRDC3	ENSSSCG00000040598
MSTO1	ENSSSCG00000036220
AIRE	ENSSSCG00000025139
COL18A1	ENSSSCG00000014156
AGBL1	ENSSSCG00000038727
PSMB9	ENSSSCG00000016846
MIR328	ENSSSCG00000048472
KNG1	ENSSSCG00000010322
NFKB1	ENSSSCG00000034308
SAA4	ENSSSCG00000000456
ACTA1	ENSSSCG00000011755
KIAA0586	ENSSSCG00000035746
HNF1B	ENSSSCG00000020906
MMAB	ENSSSCG00000011750
AFG3L2	ENSSSCG00000040253
GSK3B	ENSSSCG00000004293
XPA	ENSSSCG00000004294
ITPR3	ENSSSCG00000017909
PON2	ENSSSCG00000017908
PPP1R17	ENSSSCG00000017920
FGB	ENSSSCG00000017907
NMNAT1	ENSSSCG00000017904
ATF2	ENSSSCG00000032472
ETS1	ENSSSCG00000017906
CD163	ENSSSCG00000017901
GLRX5	ENSSSCG00000017912
SERPINF1	ENSSSCG00000017902
ITGAL	ENSSSCG00000017921
LECT2	ENSSSCG00000017918
WNT5A	ENSSSCG00000017919
NDUFV1	ENSSSCG00000017917
PTGDS	ENSSSCG00000017915
CSF3	ENSSSCG00000017913
SATB2	ENSSSCG00000017914
NDUFAF8	ENSSSCG00000031112
SFRP2	ENSSSCG00000036915
SLC27A4	ENSSSCG00000023228
LYPLAL1	ENSSSCG00000033760
RPS15	ENSSSCG00000033836
PER2	ENSSSCG00000003000
HDAC4	ENSSSCG00000037494
SLCO1B3	ENSSSCG00000035487
MIR335	ENSSSCG00000031946
MIR200C	ENSSSCG00000005607
MIR99A	ENSSSCG00000005608
HK1	ENSSSCG00000007878
SLC16A1	ENSSSCG00000039171
PEMT	ENSSSCG00000037594
TCF3	ENSSSCG00000004351
PIK3C2A	ENSSSCG00000050732
VCL	ENSSSCG00000004353
SLC2A3	ENSSSCG00000004354
GFPT1	ENSSSCG00000038757
FAM20A	ENSSSCG00000026550
POT1	ENSSSCG00000025783
PCCB	ENSSSCG00000011269
PCCA	ENSSSCG00000050952
CTNNA1	ENSSSCG00000011272
UQCRFS1	ENSSSCG00000011270
PDX1	ENSSSCG00000011271
DNASE1	ENSSSCG00000037254
DVL2	ENSSSCG00000036331
HSPA5	ENSSSCG00000030140
BCL10	ENSSSCG00000028277
TNIP1	ENSSSCG00000031639
MT-CO1	ENSSSCG00000023585
TCIRG1	ENSSSCG00000003596
RAB28	ENSSSCG00000036883
RAD51	ENSSSCG00000003599
EDNRA	ENSSSCG00000009565
MMAA	ENSSSCG00000026536
BMP1	ENSSSCG00000048674
NR1I2	ENSSSCG00000024103
RNASE3	ENSSSCG00000009563
PEX2	ENSSSCG00000009564
PDE3A	ENSSSCG00000009562
RORA	ENSSSCG00000009561
CD34	ENSSSCG00000009560
LRRC56	ENSSSCG00000012997
TWIST1	ENSSSCG00000012999
MOCOS	ENSSSCG00000012996
ADAM17	ENSSSCG00000012992
SLC39A13	ENSSSCG00000012995
MIR483	ENSSSCG00000012994
AKR1B1	ENSSSCG00000012998
AFP	ENSSSCG00000012993
ANG	ENSSSCG00000030977
ERCC1	ENSSSCG00000012984
FGF19	ENSSSCG00000012985
HNRNPU	ENSSSCG00000001376
JAZF1	ENSSSCG00000031492
H2AZ1	ENSSSCG00000001379
PYCR1	ENSSSCG00000001347
ABCC1	ENSSSCG00000024604
DYNC2LI1	ENSSSCG00000001362
MFRP	ENSSSCG00000029425
IDH1	ENSSSCG00000023639
RBM20	ENSSSCG00000022725
PEX3	ENSSSCG00000027607
PDGFRA	ENSSSCG00000025943
TBXT	ENSSSCG00000014035
PHEX	ENSSSCG00000032642
CYP3A4	ENSSSCG00000037535
H3C1	ENSSSCG00000040706
PALB2	ENSSSCG00000031274
CUL4B	ENSSSCG00000035028
SLC27A5	ENSSSCG00000014038
SI	ENSSSCG00000014036
KAT5	ENSSSCG00000014037
GUSB	ENSSSCG00000040698
LAMA3	ENSSSCG00000040507
OSTM1	ENSSSCG00000005009
TRPV1	ENSSSCG00000005012
ACAT1	ENSSSCG00000005000
NBN	ENSSSCG00000004997
CX3CR1	ENSSSCG00000027765
ABCD1	ENSSSCG00000004999
PUS1	ENSSSCG00000021217
WHRN	ENSSSCG00000026317
NSMCE2	ENSSSCG00000032046
BIRC5	ENSSSCG00000009534
FBLN5	ENSSSCG00000048829
REEP6	ENSSSCG00000042169
GTPBP2	ENSSSCG00000007795
LAMC2	ENSSSCG00000004511
USB1	ENSSSCG00000004510
FCGR3B	ENSSSCG00000005191
SYN3	ENSSSCG00000011769
NPPA	ENSSSCG00000011768
NRXN3	ENSSSCG00000011767
SIM1	ENSSSCG00000002829
BARD1	ENSSSCG00000002830
IKBKB	ENSSSCG00000002828
NCAM1	ENSSSCG00000022317
DNM1L	ENSSSCG00000017142
SEC23B	ENSSSCG00000017139
SCN1A	ENSSSCG00000039849
SELENON	ENSSSCG00000017143
CCDC3	ENSSSCG00000017141
TG	ENSSSCG00000028593
PRKCZ	ENSSSCG00000039183
MIR100	ENSSSCG00000017140
NDUFV2	ENSSSCG00000040183
TLCD3B	ENSSSCG00000032170
PLIN3	ENSSSCG00000013494
C1QTNF3	ENSSSCG00000029236
MIR26A1	ENSSSCG00000022066
PTHLH	ENSSSCG00000013495
IGHE	ENSSSCG00000032429
IL6ST	ENSSSCG00000026754
OLR1	ENSSSCG00000024242
NDUFS3	ENSSSCG00000040860
FGF1	ENSSSCG00000025675
HTR1A	ENSSSCG00000050591
ITGB6	ENSSSCG00000009584
H2BC21	ENSSSCG00000035249
MTR	ENSSSCG00000000278
GPC3	ENSSSCG00000028481
MIR20A	ENSSSCG00000033368
CFAP410	ENSSSCG00000034398
LRP8	ENSSSCG00000045339
RPS14	ENSSSCG00000026718
PON3	ENSSSCG00000011511
M6PR	ENSSSCG00000023279
SUCLA2	ENSSSCG00000038397
DSG2	ENSSSCG00000016734
GM2A	ENSSSCG00000016733
THRA	ENSSSCG00000031144
GATAD1	ENSSSCG00000016732
ACSF3	ENSSSCG00000016731
CYP2R1	ENSSSCG00000031149
CCKAR	ENSSSCG00000005152
WNT3A	ENSSSCG00000024140
H4C1	ENSSSCG00000034940
FABP3	ENSSSCG00000044440
PLA2R1	ENSSSCG00000005150
GREM1	ENSSSCG00000051680
AKR1C4	ENSSSCG00000047475
CUL4A	ENSSSCG00000038075
PID1	ENSSSCG00000050619
CARM1	ENSSSCG00000033910
SHH	ENSSSCG00000021504
ASS1	ENSSSCG00000051765
NQO1	ENSSSCG00000004202
EZH2	ENSSSCG00000004203
ACTA2	ENSSSCG00000027157
APOD	ENSSSCG00000011167
PIK3CG	ENSSSCG00000011171
PDP1	ENSSSCG00000031186
KIF11	ENSSSCG00000032622
PPIG	ENSSSCG00000009629
PPP1R3A	ENSSSCG00000009628
HMGA2	ENSSSCG00000009625
F5	ENSSSCG00000009626
PCNA	ENSSSCG00000009627
PEX16	ENSSSCG00000033355
ALS2	ENSSSCG00000009619
MIR33A	ENSSSCG00000009614
TTPA	ENSSSCG00000009615
SAA2	ENSSSCG00000009616
MYH11	ENSSSCG00000030228
HMGB1	ENSSSCG00000009617
IREB2	ENSSSCG00000009621
LGMN	ENSSSCG00000009620
STAT4	ENSSSCG00000009622
LTBP1	ENSSSCG00000023338
NEK1	ENSSSCG00000036001
LTA	ENSSSCG00000024486
MIR200A	ENSSSCG00000026363
IRAK1	ENSSSCG00000039969
MIR22	ENSSSCG00000015523
SLC12A4	ENSSSCG00000043373
LMNB1	ENSSSCG00000015522
GNAT1	ENSSSCG00000025224
KRT1	ENSSSCG00000008410
VMA21	ENSSSCG00000047389
TBC1D4	ENSSSCG00000024550
RAI1	ENSSSCG00000009994
XIAP	ENSSSCG00000025869
DKC1	ENSSSCG00000028707
MIR378A	ENSSSCG00000024279
CIDEA	ENSSSCG00000025186
CYP11A1	ENSSSCG00000035537
YAP1	ENSSSCG00000007720
CCN4	ENSSSCG00000007721
SERPINF2	ENSSSCG00000038800
APLN	ENSSSCG00000036964
PXK	ENSSSCG00000039094
ST3GAL4	ENSSSCG00000038025
BLK	ENSSSCG00000037038
DEPP1	ENSSSCG00000035933
ODC1	ENSSSCG00000034987
RUNX1	ENSSSCG00000039466
FKTN	ENSSSCG00000008316
XRCC3	ENSSSCG00000022708
FST	ENSSSCG00000008318
CTSL	ENSSSCG00000008317
SLCO1B1	ENSSSCG00000031976
COL22A1	ENSSSCG00000008314
RB1CC1	ENSSSCG00000031459
CSF2	ENSSSCG00000012885
CHD1	ENSSSCG00000012884
CSPP1	ENSSSCG00000012886
IGFBP6	ENSSSCG00000010613
TMEM165	ENSSSCG00000010614
AGTR2	ENSSSCG00000030271
SDHC	ENSSSCG00000010609
TIMP2	ENSSSCG00000010610
DNMT3A	ENSSSCG00000022351
EMP1	ENSSSCG00000022989
SYNGAP1	ENSSSCG00000009281
MIR199B	ENSSSCG00000035493
LCT	ENSSSCG00000003512
GDF15	ENSSSCG00000017676
TTC37	ENSSSCG00000022980
NPHP1	ENSSSCG00000027060
TIMP4	ENSSSCG00000032876
TNFSF4	ENSSSCG00000038313
EGR1	ENSSSCG00000030437
DZIP1L	ENSSSCG00000023857
RBFOX1	ENSSSCG00000002129
NECTIN2	ENSSSCG00000038947
CNTF	ENSSSCG00000030309
CCL4	ENSSSCG00000001499
LEPROT	ENSSSCG00000001473
RBM8A	ENSSSCG00000026951
NDUFA13	ENSSSCG00000001471
MIR31	ENSSSCG00000001470
PIGA	ENSSSCG00000001472
HTR2C	ENSSSCG00000001477
CES1	ENSSSCG00000001469
PDGFC	ENSSSCG00000001463
PISD	ENSSSCG00000025618
ATP5F1D	ENSSSCG00000001475
DAG1	ENSSSCG00000001474
BRIP1	ENSSSCG00000025593
SORT1	ENSSSCG00000001476
MCOLN1	ENSSSCG00000040188
RAC1	ENSSSCG00000032469
PTK2B	ENSSSCG00000017957
PMS2	ENSSSCG00000036521
IFT88	ENSSSCG00000017953
HPRT1	ENSSSCG00000017950
QPCTL	ENSSSCG00000017952
NDUFS7	ENSSSCG00000017955
NDUFS2	ENSSSCG00000017949
NEAT1	ENSSSCG00000017948
CD14	ENSSSCG00000017951
HOGA1	ENSSSCG00000017956
MUTYH	ENSSSCG00000045684
LAMA2	ENSSSCG00000031925
PF4	ENSSSCG00000031660
TNNT2	ENSSSCG00000032428
CLCN7	ENSSSCG00000022364
STAT6	ENSSSCG00000031420
CH25H	ENSSSCG00000000967
CMKLR1	ENSSSCG00000000965
PLAAT3	ENSSSCG00000000964
EBP	ENSSSCG00000000963
APBA1	ENSSSCG00000000960
KEAP1	ENSSSCG00000023749
CR1	ENSSSCG00000047075
MIR30A	ENSSSCG00000038506
SLC6A3	ENSSSCG00000039946
NDUFA6	ENSSSCG00000004306
TMEM126B	ENSSSCG00000006353
A2M	ENSSSCG00000006357
MIR199A1	ENSSSCG00000030318
ADAMTSL1	ENSSSCG00000031579
TERT	ENSSSCG00000006354
TRIB2	ENSSSCG00000006359
ENPP2	ENSSSCG00000006358
NID1	ENSSSCG00000006355
HDAC9	ENSSSCG00000006352
KLK3	ENSSSCG00000023957
CCN6	ENSSSCG00000051708
HERC2	ENSSSCG00000003485
RIN2	ENSSSCG00000003486
NOS1	ENSSSCG00000024062
FANCC	ENSSSCG00000003484
MIR205	ENSSSCG00000036237
TMEM43	ENSSSCG00000000364
AMER1	ENSSSCG00000036547
PCK2	ENSSSCG00000000367
SFRP1	ENSSSCG00000000366
MIR204	ENSSSCG00000000359
HSD17B1	ENSSSCG00000000362
ACOX1	ENSSSCG00000000363
FARSB	ENSSSCG00000000365
DLL1	ENSSSCG00000031722
CHEK2	ENSSSCG00000000361
PDCD1	ENSSSCG00000037147
MOGAT1	ENSSSCG00000040235
SPTB	ENSSSCG00000028085
PMS1	ENSSSCG00000037539
MC5R	ENSSSCG00000029624
PLP1	ENSSSCG00000027349
PTGS1	ENSSSCG00000037445
SLC25A4	ENSSSCG00000012278
SLC11A1	ENSSSCG00000012280
MIR146B	ENSSSCG00000012283
TMPRSS15	ENSSSCG00000012277
PKLR	ENSSSCG00000012276
FBXO46	ENSSSCG00000012275
SHC1	ENSSSCG00000004276
LYST	ENSSSCG00000004275
LEMD3	ENSSSCG00000046534
MIR192	ENSSSCG00000016263
TMPRSS6	ENSSSCG00000016266
NPC1L1	ENSSSCG00000026152
TCAP	ENSSSCG00000022280
MIR429	ENSSSCG00000003104
FAM20C	ENSSSCG00000022545
PAPPA	ENSSSCG00000003102
PLK1	ENSSSCG00000026602
SLC30A10	ENSSSCG00000033830
PTPRJ	ENSSSCG00000022068
JUP	ENSSSCG00000036948
KLHL41	ENSSSCG00000017167
WRAP53	ENSSSCG00000036383
PMCH	ENSSSCG00000017164
PAFAH1B1	ENSSSCG00000038130
TP63	ENSSSCG00000017165
SNAI2	ENSSSCG00000035511
XK	ENSSSCG00000035347
INS-IGF2	ENSSSCG00000010493
CAPN3	ENSSSCG00000051054
PECAM1	ENSSSCG00000032846
HELLS	ENSSSCG00000003971
IFNA2	ENSSSCG00000003972
PTPRC	ENSSSCG00000003973
SLC24A1	ENSSSCG00000003529
BCR	ENSSSCG00000003532
SGCD	ENSSSCG00000003530
CD28	ENSSSCG00000003531
CNTNAP2	ENSSSCG00000000091
LPXN	ENSSSCG00000033327
FMOD	ENSSSCG00000028394
CD19	ENSSSCG00000016489
RMND1	ENSSSCG00000016488
IDUA	ENSSSCG00000016491
PLA2G7	ENSSSCG00000016492
SIL1	ENSSSCG00000029612
KIF5A	ENSSSCG00000021525
GFM2	ENSSSCG00000046165
SGK1	ENSSSCG00000014838
NSD1	ENSSSCG00000020856
SCTR	ENSSSCG00000042110
COX15	ENSSSCG00000029323
KRT7	ENSSSCG00000024060
CENPO	ENSSSCG00000014840
HSD3B1	ENSSSCG00000016157
TERC	ENSSSCG00000049734
MIR130A	ENSSSCG00000022830
GPC4	ENSSSCG00000016156
KMT5B	ENSSSCG00000043872
MIR142	ENSSSCG00000001646
MIR96	ENSSSCG00000001653
TOR1A	ENSSSCG00000001655
DST	ENSSSCG00000001658
HOXC9	ENSSSCG00000022901
UBR1	ENSSSCG00000040577
FZD4	ENSSSCG00000001654
ESRRA	ENSSSCG00000001656
ELOVL4	ENSSSCG00000001651
PLIN4	ENSSSCG00000001659
HSPD1	ENSSSCG00000033214
SCD5	ENSSSCG00000001650
TRIM32	ENSSSCG00000001657
TIA1	ENSSSCG00000026472
S100A8	ENSSSCG00000017804
MIR10A	ENSSSCG00000017803
KIAA0319L	ENSSSCG00000017812
ADAM12	ENSSSCG00000017806
BUB1B	ENSSSCG00000028720
CSN3	ENSSSCG00000017809
GJA1	ENSSSCG00000017810
RPA1	ENSSSCG00000017792
CYLD	ENSSSCG00000017787
DOCK7	ENSSSCG00000017789
CYP2B6	ENSSSCG00000017790
H4C5	ENSSSCG00000017793
PHGDH	ENSSSCG00000035275
BLOC1S1	ENSSSCG00000017791
MIR134	ENSSSCG00000017788
MIRLET7E	ENSSSCG00000009761
PSTPIP1	ENSSSCG00000035760
VSX2	ENSSSCG00000002652
MGAM	ENSSSCG00000035629
NEU1	ENSSSCG00000020678
USF1	ENSSSCG00000032996
TBCD	ENSSSCG00000002653
TTC7A	ENSSSCG00000011036
VKORC1	ENSSSCG00000038007
USH1C	ENSSSCG00000007531
PXN	ENSSSCG00000007530
BACE1-AS	ENSSSCG00000007529
PSAT1	ENSSSCG00000017549
GATA2	ENSSSCG00000017546
HBA1	ENSSSCG00000017548
CEP250	ENSSSCG00000017194
MIR103A1	ENSSSCG00000021672
CARS1	ENSSSCG00000017198
BBC3	ENSSSCG00000017191
DSPP	ENSSSCG00000017195
SCN5A	ENSSSCG00000017200
BAP1	ENSSSCG00000017199
SNAI1	ENSSSCG00000017197
TUG1	ENSSSCG00000017196
ARID1A	ENSSSCG00000017192
SLPI	ENSSSCG00000017193
WT1	ENSSSCG00000010536
MYH7	ENSSSCG00000010537
SPTA1	ENSSSCG00000010538
MIR320A	ENSSSCG00000014165
P3H2	ENSSSCG00000026175
ACOX2	ENSSSCG00000014139
HKDC1	ENSSSCG00000014280
COL12A1	ENSSSCG00000020915
MEPE	ENSSSCG00000014274
COL6A2	ENSSSCG00000014275
LGALS1	ENSSSCG00000023437
SRD5A1	ENSSSCG00000036136
SDCCAG8	ENSSSCG00000034482
ATHS	ENSSSCG00000036910
VSTM2A	ENSSSCG00000011353
CYP1A2	ENSSSCG00000011356
MSBP1	ENSSSCG00000011362
TNFRSF10B	ENSSSCG00000011364
ANGPTL6	ENSSSCG00000011361
RBBP4	ENSSSCG00000040922
MBP	ENSSSCG00000011363
HOXC10	ENSSSCG00000011360
TPM2	ENSSSCG00000011355
MKI67	ENSSSCG00000001692
STAT5A	ENSSSCG00000001695
NPHS1	ENSSSCG00000001691
KDM4C	ENSSSCG00000001683
NPY1R	ENSSSCG00000001689
MPZ	ENSSSCG00000016346
ACHE	ENSSSCG00000027153
NPR1	ENSSSCG00000006725
BPTF	ENSSSCG00000008591
TXNRD2	ENSSSCG00000039249
GLE1	ENSSSCG00000011831
CRTC1	ENSSSCG00000033372
HSPB1	ENSSSCG00000031147
CADM2	ENSSSCG00000024109
NHP2	ENSSSCG00000016668
BTN2A2	ENSSSCG00000023445
IL12RB1	ENSSSCG00000043449
MFAP2	ENSSSCG00000026064
IFT43	ENSSSCG00000047223
U2AF1	ENSSSCG00000024249
LZTR1	ENSSSCG00000004322
MIR196A1	ENSSSCG00000004317
EIF4A3	ENSSSCG00000004318
ZNF318	ENSSSCG00000004569
ATG5	ENSSSCG00000032949
TFAM	ENSSSCG00000026571
PTPN3	ENSSSCG00000023158
SDHD	ENSSSCG00000007309
SLC2A9	ENSSSCG00000047420
H2AC20	ENSSSCG00000007307
PLCG1	ENSSSCG00000007314
AP2S1	ENSSSCG00000007308
FBN2	ENSSSCG00000007313
EPHB4	ENSSSCG00000007312
CTBP1	ENSSSCG00000006120
BBS5	ENSSSCG00000039660
KLLN	ENSSSCG00000006121
SDHB	ENSSSCG00000029130
KRT19	ENSSSCG00000013419
DCX	ENSSSCG00000013421
APPL1	ENSSSCG00000013416
SYNE1	ENSSSCG00000037642
IGF2R	ENSSSCG00000013420
CTSS	ENSSSCG00000037432
LRP6	ENSSSCG00000027779
ACP1	ENSSSCG00000013418
VANGL2	ENSSSCG00000029635
HAND2-AS1	ENSSSCG00000013423
COQ4	ENSSSCG00000013415
SGCA	ENSSSCG00000013425
EBF1	ENSSSCG00000013417
SYNE2	ENSSSCG00000003423
EHMT1	ENSSSCG00000003421
SOX2	ENSSSCG00000046656
RASGRP1	ENSSSCG00000025667
PEX7	ENSSSCG00000022401
TMPO	ENSSSCG00000003428
SPHK2	ENSSSCG00000003419
TWNK	ENSSSCG00000003431
EPRS1	ENSSSCG00000003429
SF3B2	ENSSSCG00000012532
KCNK9	ENSSSCG00000039545
RECQL4	ENSSSCG00000012531
PEX19	ENSSSCG00000012534
CDKN2C	ENSSSCG00000046055
WNT10B	ENSSSCG00000012535
SEC24C	ENSSSCG00000025128
PHF5A	ENSSSCG00000026868
HMGCL	ENSSSCG00000006561
KIF3B	ENSSSCG00000006560
CHPT1	ENSSSCG00000006559
CFLAR	ENSSSCG00000006568
PLD3	ENSSSCG00000006562
FBLN2	ENSSSCG00000031838
HAPLN1	ENSSSCG00000006564
UGT1A1	ENSSSCG00000006567
SIRT3	ENSSSCG00000010325
MIR128-1	ENSSSCG00000035105
FCN2	ENSSSCG00000010316
GZMB	ENSSSCG00000010317
CLN5	ENSSSCG00000010320
MB	ENSSSCG00000010319
GPAT3
ZC4H2
CACNA1S
IFNB1
CYP17A1
FLNA
GFER
KMT2C
ACAT2
YWHAG
RELA
MIR16-1
FXN
SETBP1
SMAD2
RARG
H4C2
H4C3
THSD7B
EYA2
CDK1
WDR11
LAMP2
STX1A
DSC2
WLS
ALG11
NCOA1
NBAS
TRMU
HPSE
CLCNKB
TUBB4B
H4C8
RAD51C
CNR2
HAT1
MIR375
SAR1A
H4C6
H4C4
SPX
CCND3
BTNL2
GDF5
AGPAT1
LRP10
ITGA6
IFT52
MIR182
NDUFC2
CYP2D6
WNT10A
RDH5
G6PD
JAG2
GNPTAB
UBQLN4
CEP120
NDUFAF5
MED1
MTSS2
LAMP1
SLC5A2
MIR152
CYP2C9
PDE5A
PIK3R2
GAS5
DAO
ACVR1
RNF34
DNAH10
PEX14
PEX26
JAK1
PAX5
PCBP2
RAD54L
CST6
FUCA1
TLR3
CCND2
MIR455
UBE4A
NGF
VANGL1
CD33
CDK2
SDHAF1
HSD17B4
NDUFS1
IGF2BP2
LAMA4
PDE6C
PEX10
PEX13
SIGLEC5
NT5E
COQ8A
SETDB1
PRLH
NDUFS8
NDUFAF2
FOXRED1
POMGNT2
OPN1LW
OPN1MW
CCR5
MTCH2
SGIP1
PEX11B
GRIA4
C5
EPAS1
TGFBR3
PTN
ADAMTS9
ADH1B
IRX3
KDR
HBEGF
MIAT
ANTXR1
SUCLG1
PLB1
OSM
PROCR
TP73
MAP3K11
GCDH
ADM
CCR2
ITGAX
CHI3L1
SYNPO
SMAD6
BCO2
EIF1AD
TPM3
H4-16
LAMB3
MAOA
LAMC1
PIGY
VPS11
HPGD
MUS81
STS
IL2RA
HSD17B10
SRCAP
TJP1
MIA2
NKAIN2
TGFA
DLL4
FBXW7
DARS2
AGK
ST14
SLC22A8
FOXO3
LAMB1
BCL2L1
DLC1
NOP10
REV3L
NPR3
MIR99B
GRM1
KCNQ1
FGFR4
SNRPN
C1QTNF6
FREM2
HOXC13
IL1RAPL2
COX10
PLCB1
IL7
HSCB
MCHR1
ABCC3
MLN
INPP5K
TSPAN1
FDX1
PPT2
COL4A2
NHLRC1
CDC42EP2
ADRA2B
G6PC3
PML
CCN5
FOXP1
UGCG
PRG2
PRODH
AMH
RB1
PGR
IARS1
LPP
ZDHHC24
MSH3
SLC6A1
TINF2
VPS33A
ANK1
KLF7
ALDH1L1
DBH
ASXL2
SIRT4
ADORA1
ALDH1A1
ADIRF
OXCT1
PPP1R12A
PLEC
FBLN1
CD38
ARL11
BMPR1A
SPRTN
INSIG2
ADAMTS3
PIGT
ARG1
DNMT1
F13A1
CEP19
ZFP36
POMT1
POMT2
FBP1
LPIN3
APBB1
CTNS
AQP1
NDUFAF3
RELN
FHL2
CTSG
TNXB
SLC24A4
RAB11A
WDR19
TBCE
TSKU
ASAH2
MSX2
MIR206
SMARCB1
C1S
RCVRN
PLA2G4A
MT-TS1
LALBA
ITGB3
FGG
UBB
KRT14
FANCM
BIRC3
AVP
[truncated: 7,252 more rows]

## Sheet: Table S3-5
Table S3-5 Differentially expressed lncRNAs involved in fat deposition
LNC_000103
ENSSSCT00000080632
LNC_003376
ENSSSCT00000079901
LNC_000934
LNC_009998
LNC_003132
LNC_003138
LNC_005192
LNC_004108
LNC_003454
LNC_003459
LNC_005675
ENSSSCT00000081651
LNC_000163
LNC_000836
LNC_002094
LNC_000495
LNC_001170
LNC_007728
LNC_007594
LNC_001813
LNC_006840
ENSSSCT00000089485
LNC_000259
LNC_006467
LNC_010662
ENSSSCT00000066501
LNC_008286
LNC_007674
LNC_007705
LNC_007259
ENSSSCT00000086839
LNC_006075
LNC_012499
LNC_006618
LNC_002619
LNC_010594
LNC_010046
LNC_001833
ENSSSCT00000082152
LNC_009931
LNC_012352
LNC_010604
ENSSSCT00000010566
LNC_009200
LNC_001056
LNC_010613
LNC_006582
LNC_000469
LNC_004368
LNC_007742
LNC_000090
LNC_002035
LNC_006917
LNC_006919
LNC_006341
LNC_006436
LNC_008794
LNC_008793
LNC_000308
LNC_002790
LNC_000244
LNC_006037
LNC_006036
LNC_001686
LNC_001684
LNC_006371
LNC_008118
LNC_010082
ENSSSCT00000082437
LNC_009791
LNC_009793
LNC_007911
LNC_008287
ENSSSCT00000078970
LNC_003820
LNC_011359
LNC_011353
LNC_010346
LNC_006570
LNC_012199
LNC_002675
LNC_007960
LNC_003672
LNC_006437
LNC_006205
ENSSSCT00000049488
LNC_000208
ENSSSCT00000084346
LNC_004582
ENSSSCT00000073586
LNC_003050
LNC_003053
LNC_006698
ENSSSCT00000022745
LNC_001758
LNC_001756
LNC_008348
LNC_010516
LNC_003610
LNC_002058
LNC_006404
LNC_000837
LNC_008486
LNC_010421
LNC_002881
LNC_011315
LNC_007475
LNC_003630
LNC_007441
LNC_004622
LNC_001563
LNC_000383
LNC_010444
LNC_002154
LNC_006342
LNC_006380
ENSSSCT00000077957
LNC_007002
LNC_012137
ENSSSCT00000067936
LNC_000195
LNC_002170
LNC_010907
LNC_010904
LNC_001485
LNC_005813
LNC_008851
LNC_007992
LNC_002900
LNC_002909
LNC_004191
ENSSSCT00000083654
ENSSSCT00000089262
LNC_003355
LNC_009842
LNC_004872
ENSSSCT00000086597
LNC_001221
LNC_001223
ENSSSCT00000077851
LNC_003505
LNC_009692
ENSSSCT00000072909
LNC_009470
LNC_008259
LNC_011407
ENSSSCT00000071663
LNC_000209
ENSSSCT00000079661
ENSSSCT00000087425
ENSSSCT00000068163
LNC_003002
LNC_010712
LNC_010381
LNC_001205
LNC_003526
LNC_006330
LNC_010961
LNC_009672
LNC_004432
ENSSSCT00000090735
LNC_007158
LNC_007154
LNC_003311
LNC_006799
LNC_004400
ENSSSCT00000088934
LNC_012198
LNC_008426
LNC_007309
LNC_007958
LNC_004682
LNC_004688
LNC_012135
LNC_012133
ENSSSCT00000072842
LNC_008005
ENSSSCT00000072673
LNC_007361
LNC_006185
LNC_007581
LNC_005146
LNC_005334
LNC_005601
LNC_008973
LNC_003919
ENSSSCT00000080449
LNC_006439
LNC_004499
LNC_002080
LNC_003148
LNC_008707
LNC_001164
ENSSSCT00000076796
LNC_007759
LNC_006669
LNC_008957
LNC_000549
LNC_001392
LNC_007702
LNC_007707
LNC_002578
LNC_012321
LNC_002410
ENSSSCT00000048342
LNC_010246
LNC_008234
ENSSSCT00000071796
LNC_004515
ENSSSCT00000086080
LNC_005005
ENSSSCT00000087573
LNC_006471
LNC_003184
LNC_003185
LNC_009960
LNC_006295
LNC_001020
LNC_008290
LNC_002831
LNC_007242
LNC_010616
LNC_006048
LNC_006622
LNC_006297
ENSSSCT00000080719
LNC_001464
LNC_004371
LNC_004372
ENSSSCT00000080684
LNC_006837
LNC_002029
LNC_003215
LNC_005906
LNC_005908
LNC_012369
LNC_001784
LNC_009272
LNC_000319
LNC_005686
LNC_006252
LNC_007260
LNC_004556
LNC_008319
LNC_002645
LNC_002643
LNC_010040
ENSSSCT00000075287
LNC_002003
LNC_009259
LNC_010377
ENSSSCT00000086311
LNC_001089
ENSSSCT00000051883
LNC_007487
ENSSSCT00000091640
LNC_001746
LNC_003667
LNC_005506
ENSSSCT00000084749
LNC_009742
LNC_006217
LNC_000378
LNC_000371
LNC_001602
LNC_006911
LNC_000210
LNC_003040
LNC_009179
LNC_001767
LNC_011135
LNC_005715
LNC_003602
LNC_003609
LNC_007959
ENSSSCT00000086278
ENSSSCT00000073472
LNC_007572
ENSSSCT00000087593
LNC_000948
LNC_001705
LNC_004399
LNC_004397
LNC_003623
LNC_003620
LNC_004823
LNC_003364
ENSSSCT00000069820
LNC_006893
LNC_007554
LNC_005486
LNC_003558
LNC_001491
LNC_008261
LNC_008266
LNC_012138
LNC_001933
LNC_010296
LNC_010129
LNC_010122
LNC_010447
LNC_002356
LNC_008182
ENSSSCT00000072359
LNC_007385
LNC_009449
LNC_012168
LNC_009304
LNC_001217
LNC_002104
LNC_003519
LNC_009686
LNC_009469
LNC_008225
LNC_000416
LNC_005215
LNC_010978
LNC_004169
LNC_010163
LNC_002319
LNC_002314
LNC_003307
LNC_009096
LNC_009095
LNC_001270
LNC_004967
LNC_001899
LNC_002122
LNC_002128
LNC_003539
LNC_005791
LNC_006312
ENSSSCT00000082189
LNC_002459
ENSSSCT00000091580
LNC_010182
LNC_007785
LNC_006332
LNC_002691
LNC_002693
LNC_005401
LNC_000127
LNC_000757
ENSSSCT00000049627
LNC_012136
LNC_007314
LNC_006193
LNC_009424
LNC_001547
LNC_012242
LNC_012240
LNC_003086
ENSSSCT00000079436
LNC_007760
LNC_003473
LNC_003470

## Sheet: Table S3-6
Table S3-6 Target genes involved in top 20 KEGG pathways
target genes	target genes belong to FD genes
gene-ENSSSCG00000050619	gene-ENSSSCG00000035537	RUNX1
gene-ENSSSCG00000047475	gene-ENSSSCG00000028355	ACTG1
gene-ENSSSCG00000044440	gene-ENSSSCG00000006703	PRKAB2
gene-ENSSSCG00000041010	gene-ENSSSCG00000007585	ACTB
gene-ENSSSCG00000040631	gene-ENSSSCG00000026571	RAB8B
gene-ENSSSCG00000040325	gene-ENSSSCG00000004018	AFDN
gene-ENSSSCG00000039962	gene-ENSSSCG00000013588	MAP2K7
gene-ENSSSCG00000039849	gene-ENSSSCG00000004854	TJP1
gene-ENSSSCG00000039650	gene-ENSSSCG00000003520	CDC42
gene-ENSSSCG00000039466	gene-ENSSSCG00000018007	MYH3
gene-ENSSSCG00000038901	gene-ENSSSCG00000034863	PARD6A
gene-ENSSSCG00000038619	gene-ENSSSCG00000035090	RAC1
gene-ENSSSCG00000038397	gene-ENSSSCG00000003093	SYMPK
gene-ENSSSCG00000038384	gene-ENSSSCG00000028707	NF2
gene-ENSSSCG00000038125	gene-ENSSSCG00000036973	RAC3
gene-ENSSSCG00000038035	gene-ENSSSCG00000032622	SLC39A14
gene-ENSSSCG00000037567	gene-ENSSSCG00000010301	PPP3CB
gene-ENSSSCG00000037459	gene-ENSSSCG00000017178	SPHK1
gene-ENSSSCG00000037202	gene-ENSSSCG00000038397	PTK2
gene-ENSSSCG00000037176	gene-ENSSSCG00000001695	VEGFA
gene-ENSSSCG00000036973	gene-ENSSSCG00000039962	HSPB1
gene-ENSSSCG00000036461	gene-ENSSSCG00000017268	PRKCA
gene-ENSSSCG00000036208	gene-ENSSSCG00000007721	GTF2I
gene-ENSSSCG00000035537	gene-ENSSSCG00000010325	KCNMA1
gene-ENSSSCG00000035249	gene-ENSSSCG00000023437	ITPR1
gene-ENSSSCG00000035090	gene-ENSSSCG00000017951	ATP1B2
gene-ENSSSCG00000035037	gene-ENSSSCG00000029388	PDE2A
gene-ENSSSCG00000034863	gene-ENSSSCG00000028771	MEF2A
gene-ENSSSCG00000034482	gene-ENSSSCG00000006482	MEF2D
gene-ENSSSCG00000034029	gene-ENSSSCG00000022545	CALM3
gene-ENSSSCG00000033551	gene-ENSSSCG00000010429	PRKG1
gene-ENSSSCG00000033368	gene-ENSSSCG00000015273	ATP2B4
gene-ENSSSCG00000033327	gene-ENSSSCG00000007720	GTF2IRD1
gene-ENSSSCG00000032996	gene-ENSSSCG00000008703	ADRA2C
gene-ENSSSCG00000032655	gene-ENSSSCG00000007026	VDAC3
gene-ENSSSCG00000032622	gene-ENSSSCG00000003431	NPPB
gene-ENSSSCG00000032223	gene-ENSSSCG00000006560	CREB3L4
gene-ENSSSCG00000031660	gene-ENSSSCG00000029275	PPARGC1A
gene-ENSSSCG00000031149	gene-ENSSSCG00000022364	CPT1B
gene-ENSSSCG00000030709	gene-ENSSSCG00000006567	CRTC2
gene-ENSSSCG00000030626	gene-ENSSSCG00000012411	PHKA1
gene-ENSSSCG00000030318	gene-ENSSSCG00000007788	PHKG2
gene-ENSSSCG00000030255	gene-ENSSSCG00000000110	PLA2G6
gene-ENSSSCG00000030045	gene-ENSSSCG00000011750	PLD1
gene-ENSSSCG00000029944	gene-ENSSSCG00000008624	LPIN1
gene-ENSSSCG00000029553	gene-ENSSSCG00000009233	GPAT3
gene-ENSSSCG00000029441	gene-ENSSSCG00000017912	PLD2
gene-ENSSSCG00000029388	gene-ENSSSCG00000000214	GPD1
gene-ENSSSCG00000029275	gene-ENSSSCG00000027629	CDIPT
gene-ENSSSCG00000029077	gene-ENSSSCG00000002828	LPCAT2
gene-ENSSSCG00000028777	gene-ENSSSCG00000027205	LPCAT3
gene-ENSSSCG00000028771	gene-ENSSSCG00000004499	ATP5F1A
gene-ENSSSCG00000028707	gene-ENSSSCG00000002776	ATP6V0D1
gene-ENSSSCG00000028694	gene-ENSSSCG00000030318	SDHC
gene-ENSSSCG00000028530	gene-ENSSSCG00000011916	ATP6V1A
gene-ENSSSCG00000028355	gene-ENSSSCG00000011356	UQCRC1
gene-ENSSSCG00000028331	gene-ENSSSCG00000016893	NDUFS4
gene-ENSSSCG00000028228	gene-ENSSSCG00000028694	ATP6V1B2
gene-ENSSSCG00000027629	gene-ENSSSCG00000038384	COX4I2
gene-ENSSSCG00000027288	gene-ENSSSCG00000006358	NDUFS2
gene-ENSSSCG00000027205	gene-ENSSSCG00000005016	L2HGDH
gene-ENSSSCG00000027157	gene-ENSSSCG00000010494	SORBS1
gene-ENSSSCG00000026571	gene-ENSSSCG00000007030	IKBKB
gene-ENSSSCG00000024813	gene-ENSSSCG00000007530	PPP1R3D
gene-ENSSSCG00000024550	gene-ENSSSCG00000012278	CFP
gene-ENSSSCG00000024416	gene-ENSSSCG00000017139	RPTOR
gene-ENSSSCG00000023526	gene-ENSSSCG00000012275	ARAF
gene-ENSSSCG00000023437	gene-ENSSSCG00000007542	PRKAR1B
gene-ENSSSCG00000023191	gene-ENSSSCG00000010253	HK1
gene-ENSSSCG00000022975	gene-ENSSSCG00000017259	PRKAR1A
gene-ENSSSCG00000022725	gene-ENSSSCG00000022725	FLOT1
gene-ENSSSCG00000022545	gene-ENSSSCG00000029944	FASN
gene-ENSSSCG00000022507	gene-ENSSSCG00000005015	SOS2
gene-ENSSSCG00000022364	gene-ENSSSCG00000011363	PRKAR2A
gene-ENSSSCG00000022080	gene-ENSSSCG00000001723	PLA2G7
gene-ENSSSCG00000021991	gene-ENSSSCG00000012163	RPS6KA3
gene-ENSSSCG00000021581	gene-ENSSSCG00000023526	RAPGEF3
gene-ENSSSCG00000021504	gene-ENSSSCG00000050619	IFNA1
gene-ENSSSCG00000021410	gene-ENSSSCG00000015037	IL18
gene-ENSSSCG00000021200	gene-ENSSSCG00000014349	STING1
gene-ENSSSCG00000020864	gene-ENSSSCG00000000116	POLR2F
gene-ENSSSCG00000018094	gene-ENSSSCG00000003428	MTHFR
gene-ENSSSCG00000018092	gene-ENSSSCG00000036208	SHMT1
gene-ENSSSCG00000018091	gene-ENSSSCG00000030626	ALDH1L1
gene-ENSSSCG00000018087	gene-ENSSSCG00000022080	RHOA
gene-ENSSSCG00000018086	gene-ENSSSCG00000012147	S100G
gene-ENSSSCG00000018084	gene-ENSSSCG00000027157	SLC40A1
gene-ENSSSCG00000018082	gene-ENSSSCG00000010036	SLC5A1
gene-ENSSSCG00000018081	gene-ENSSSCG00000021581	CLCN2
gene-ENSSSCG00000018080	gene-ENSSSCG00000020864	VDR
gene-ENSSSCG00000018078	gene-ENSSSCG00000016668	PDE1C
gene-ENSSSCG00000018075	gene-ENSSSCG00000013615	ECSIT
gene-ENSSSCG00000018069	gene-ENSSSCG00000008164	MAP4K4
gene-ENSSSCG00000018065	gene-ENSSSCG00000009278	FGF9
gene-ENSSSCG00000018007	gene-ENSSSCG00000007541	PDGFA
gene-ENSSSCG00000018005	gene-ENSSSCG00000005084	PPM1A
gene-ENSSSCG00000017957	gene-ENSSSCG00000011226	TGFBR2
gene-ENSSSCG00000017953	gene-ENSSSCG00000017950	TP53
gene-ENSSSCG00000017951	gene-ENSSSCG00000017918	ARRB2
gene-ENSSSCG00000017950	gene-ENSSSCG00000017311	MAPT
gene-ENSSSCG00000017918	gene-ENSSSCG00000028331	IL1R2
gene-ENSSSCG00000017912	gene-ENSSSCG00000010580	NFKB2
gene-ENSSSCG00000017809	gene-ENSSSCG00000017790	TAOK1
gene-ENSSSCG00000017790	gene-ENSSSCG00000035249	GADD45G
gene-ENSSSCG00000017330	gene-ENSSSCG00000010831	DUSP10
gene-ENSSSCG00000017311	gene-ENSSSCG00000003017	TGFB1
gene-ENSSSCG00000017290	gene-ENSSSCG00000031660	MAPK8IP2
gene-ENSSSCG00000017271	gene-ENSSSCG00000033327	PDGFB
gene-ENSSSCG00000017268	gene-ENSSSCG00000017330	MAP3K14
gene-ENSSSCG00000017259	gene-ENSSSCG00000030045	PRMT5
gene-ENSSSCG00000017178	gene-ENSSSCG00000000486	NUP107
gene-ENSSSCG00000017139	gene-ENSSSCG00000030255	EIF4G1
gene-ENSSSCG00000016893	gene-ENSSSCG00000017957	EIF4A1
gene-ENSSSCG00000016668	gene-ENSSSCG00000011769	FXR1
gene-ENSSSCG00000016492	gene-ENSSSCG00000006016	EIF3H
gene-ENSSSCG00000016426	gene-ENSSSCG00000028228	XPO1
gene-ENSSSCG00000016266	gene-ENSSSCG00000017809	GEMIN4
gene-ENSSSCG00000015960	gene-ENSSSCG00000014255	SLC12A2
gene-ENSSSCG00000015273	gene-ENSSSCG00000017290	STRADA
gene-ENSSSCG00000015037	gene-ENSSSCG00000032996	SLC7A5
gene-ENSSSCG00000014349	gene-ENSSSCG00000012885	LRP5
gene-ENSSSCG00000014255	gene-ENSSSCG00000007981	NPRL3
gene-ENSSSCG00000013615	gene-ENSSSCG00000040631	LPL
gene-ENSSSCG00000013588	gene-ENSSSCG00000004509	LIPG
gene-ENSSSCG00000012885	gene-ENSSSCG00000016492	AGK
gene-ENSSSCG00000012411
gene-ENSSSCG00000012278
gene-ENSSSCG00000012275
gene-ENSSSCG00000012182
gene-ENSSSCG00000012163
gene-ENSSSCG00000012147
gene-ENSSSCG00000011916
gene-ENSSSCG00000011769
gene-ENSSSCG00000011750
gene-ENSSSCG00000011639
gene-ENSSSCG00000011426
gene-ENSSSCG00000011363
gene-ENSSSCG00000011361
gene-ENSSSCG00000011356
gene-ENSSSCG00000011270
gene-ENSSSCG00000011226
gene-ENSSSCG00000010831
gene-ENSSSCG00000010580
gene-ENSSSCG00000010494
gene-ENSSSCG00000010429
gene-ENSSSCG00000010325
gene-ENSSSCG00000010320
gene-ENSSSCG00000010301
gene-ENSSSCG00000010253
gene-ENSSSCG00000010036
gene-ENSSSCG00000010034
gene-ENSSSCG00000009622
gene-ENSSSCG00000009561
gene-ENSSSCG00000009431
gene-ENSSSCG00000009278
gene-ENSSSCG00000009233
gene-ENSSSCG00000009078
gene-ENSSSCG00000008703
gene-ENSSSCG00000008624
gene-ENSSSCG00000008314
gene-ENSSSCG00000008164
gene-ENSSSCG00000008007
gene-ENSSSCG00000007981
gene-ENSSSCG00000007788
gene-ENSSSCG00000007721
gene-ENSSSCG00000007720
gene-ENSSSCG00000007585
gene-ENSSSCG00000007542
gene-ENSSSCG00000007541
gene-ENSSSCG00000007530
gene-ENSSSCG00000007231
gene-ENSSSCG00000007030
gene-ENSSSCG00000007026
gene-ENSSSCG00000006703
gene-ENSSSCG00000006567
gene-ENSSSCG00000006564
gene-ENSSSCG00000006560
gene-ENSSSCG00000006482
gene-ENSSSCG00000006391
gene-ENSSSCG00000006358
gene-ENSSSCG00000006016
gene-ENSSSCG00000005191
gene-ENSSSCG00000005084
gene-ENSSSCG00000005016
gene-ENSSSCG00000005015
gene-ENSSSCG00000004854
gene-ENSSSCG00000004651
gene-ENSSSCG00000004509
gene-ENSSSCG00000004499
gene-ENSSSCG00000004318
gene-ENSSSCG00000004018
gene-ENSSSCG00000003520
gene-ENSSSCG00000003512
gene-ENSSSCG00000003431
gene-ENSSSCG00000003428
gene-ENSSSCG00000003093
gene-ENSSSCG00000003017
gene-ENSSSCG00000002828
gene-ENSSSCG00000002776
gene-ENSSSCG00000001930
gene-ENSSSCG00000001805
gene-ENSSSCG00000001723
gene-ENSSSCG00000001695
gene-ENSSSCG00000000998
gene-ENSSSCG00000000486
gene-ENSSSCG00000000214
gene-ENSSSCG00000000145
gene-ENSSSCG00000000141
gene-ENSSSCG00000000116
gene-ENSSSCG00000000110
