# Supplementary material for: Genome-wide characterization of lncRNAs and mRNAs in muscles with differential intramuscular fat contents
Source: Front Vet Sci. 2022 Aug 8;9:982258. doi: 10.3389/fvets.2022.982258 (PMC9393339; doi:10.3389/fvets.2022.982258)
Supplement: Supplementary Figure S1 — Efficiency of overexpressing or knockdown of CREB1 in preadipocytes. [file Data_Sheet_1.ZIP › Supplementary Materials/Table S4 Analysis of differentially expressed mRNAs.xlsx]

## Sheet: Table S4-1
Table S4-1 Differentially expressed mRNAs identified
transcript_id	LT1	LT2	LT3	S1	S2	S3	gene_id	gene_name	feature_id	LT_FPKM	S_FPKM	log2(foldchange)	pvalue	qvalue
ENSSSCT00000019670	14267.2	12523.4	18463.2	36845.7	27048.8	37768.2	gene-ENSSSCG00000018075	ENSSSCG00000018075	transcript	15084.6	33887.6	1.062	4.58678e-09	3.63195e-07
ENSSSCT00000047807	3902.92	4956.73	4476.19	85.0713	444.855	34.0658	gene-ENSSSCG00000031903	ENSSSCG00000031903	transcript	4445.28	187.997	-4.58571	6.07183e-07	2.34977e-05
ENSSSCT00000019677	3150.89	2643.67	4176.87	7092.16	6146.44	8509.42	gene-ENSSSCG00000018082	ENSSSCG00000018082	transcript	3323.81	7249.34	1.02631	1.87258e-06	6.79603e-05
ENSSSCT00000012521	2991.45	1867.05	2312.69	14913.7	2461.75	12944.6	gene-ENSSSCG00000011441	ENSSSCG00000011441	transcript	2390.4	10106.7	1.92493	0.00235785	0.0339103
ENSSSCT00000017591	2467.4	1314.85	717.05	247.509	676.116	228.839	gene-ENSSSCG00000016157	ENSSSCG00000016157	transcript	1499.77	384.155	-2.041	0.00325529	0.0434131
ENSSSCT00000046868	2349.16	1709.5	418.239	110.965	10.5396	0.035108	gene-ENSSSCG00000031903	ENSSSCG00000031903	transcript	1492.3	40.5133	-5.41968	0.000944467	0.0165555
ENSSSCT00000071844	1739.36	1064.13	1283.27	11383	1488.92	11411.9	gene-ENSSSCG00000039710	ENSSSCG00000039710	transcript	1362.25	8094.61	2.41318	0.00067309	0.0125528
ENSSSCT00000028465	630.047	645.533	517.998	1571.71	1219.66	1450.72	gene-ENSSSCG00000024313	ENSSSCG00000024313	transcript	597.859	1414.03	1.12123	2.47029e-09	2.23999e-07
ENSSSCT00000058760	608.995	581.949	436.715	4063.29	484.906	5295.81	gene-ENSSSCG00000039710	ENSSSCG00000039710	transcript	542.553	3281.34	2.4313	0.00148805	0.0236626
ENSSSCT00000033830	566.623	454.641	867.941	2785.68	1711.73	2704.58	gene-ENSSSCG00000012699	ENSSSCG00000012699	transcript	629.735	2400.67	1.82645	9.83211e-10	1.12391e-07
ENSSSCT00000048151	516.657	450.024	423.623	217.687	262.733	202.833	gene-ENSSSCG00000039640	ENSSSCG00000039640	transcript	463.435	227.751	-1.12312	2.66615e-06	9.51412e-05
ENSSSCT00000019679	445.961	404.187	591.159	911.758	1193.59	1131.05	gene-ENSSSCG00000018084	ENSSSCG00000018084	transcript	480.436	1078.8	1.08346	3.99838e-06	0.000139071
ENSSSCT00000053336	388.598	310.571	373.52	889.674	655.217	775.954	gene-ENSSSCG00000014324	ENSSSCG00000014324	transcript	357.563	773.615	1.00101	5.04039e-12	1.26198e-09
ENSSSCT00000022802	358.184	325.711	361.263	3.69652	13.3855	5.20962	gene-ENSSSCG00000024260	ENSSSCG00000024260	transcript	348.386	7.43055	-5.59797	5.62754e-24	8.70045e-21
ENSSSCT00000040499	353.221	197.056	379.108	1883.17	374.753	1966.69	gene-ENSSSCG00000006556	ENSSSCG00000006556	transcript	309.795	1408.21	2.04637	0.00101316	0.0175065
ENSSSCT00000004219	352.488	355.224	322.068	47.3952	146.36	64.0406	gene-ENSSSCG00000003812	ENSSSCG00000003812	transcript	343.26	85.932	-2.05816	9.77913e-05	0.00249069
ENSSSCT00000032887	331.91	291.485	464.959	1401.49	843.944	1511.99	gene-ENSSSCG00000012699	ENSSSCG00000012699	transcript	362.785	1252.48	1.67718	1.53112e-09	1.5755e-07
ENSSSCT00000012400	281.223	198.95	292.365	1772.37	464.2	1877.29	gene-ENSSSCG00000011325	ENSSSCG00000011325	transcript	257.513	1371.29	2.27432	1.41426e-05	0.000445772
ENSSSCT00000031940	244.539	422.719	546.409	115.442	208.529	104.254	gene-ENSSSCG00000025768	ENSSSCG00000025768	transcript	404.556	142.742	-1.5645	0.000789081	0.0142769
ENSSSCT00000014141	204.996	103.973	0	0	0	0	gene-ENSSSCG00000038323	ENSSSCG00000038323	transcript	102.989	0	-30	1.60359e-14	6.65734e-12
ENSSSCT00000000407	165.421	76.1968	52.5366	2102.78	45.5649	1599.31	gene-ENSSSCG00000039506	ENSSSCG00000039506	transcript	98.0515	1249.22	3.48208	0.00131713	0.0214522
ENSSSCT00000060944	158.62	93.9913	156.921	1082.78	208.059	1019.42	gene-ENSSSCG00000000866	ENSSSCG00000000866	transcript	136.511	770.086	2.35275	0.000105691	0.00266563
ENSSSCT00000000620	156.571	122.584	139.426	541.653	181.216	734.46	gene-ENSSSCG00000000576	ENSSSCG00000000576	transcript	139.527	485.777	1.66037	0.000791688	0.0143157
ENSSSCT00000007267	148.972	187.494	149.185	49.216	92.2924	49.7946	gene-ENSSSCG00000006631	ENSSSCG00000006631	transcript	161.884	63.7676	-1.42465	0.000218088	0.00496718
ENSSSCT00000000070	145.649	149.636	120.169	309.636	225.633	375.047	gene-ENSSSCG00000000064	ENSSSCG00000000064	transcript	138.485	303.439	1.00671	5.77319e-05	0.00155988
ENSSSCT00000041495	142.47	43.6281	42.0747	334.559	719.125	297.219	gene-ENSSSCG00000031728	ENSSSCG00000031728	transcript	76.0575	450.301	2.48586	0.000255467	0.00566258
ENSSSCT00000044750	141.577	100.052	153.342	909.297	532.063	2364.07	gene-ENSSSCG00000036883	ENSSSCG00000036883	transcript	131.657	1268.48	3.14896	3.11757e-08	1.64362e-06
ENSSSCT00000073295	141.429	123.334	102.163	772.637	337.737	232.778	gene-ENSSSCG00000029441	ENSSSCG00000029441	transcript	122.309	447.717	1.73096	0.000364017	0.00757199
ENSSSCT00000024370	139.87	11.3006	115.44	3.10271	24.1315	7.24962	gene-ENSSSCG00000015790	ENSSSCG00000015790	transcript	88.8703	11.4946	-2.95713	0.00336395	0.0445564
ENSSSCT00000091386	137.325	76.7044	129.429	23.6093	51.196	16.0745	gene-ENSSSCG00000007799	ENSSSCG00000007799	transcript	114.486	30.2932	-1.97103	0.000231874	0.00523533
ENSSSCT00000000945	129.732	136.291	130.831	646.38	391.626	905.337	gene-ENSSSCG00000000866	ENSSSCG00000000866	transcript	132.285	647.781	2.16548	2.93738e-11	5.82222e-09
ENSSSCT00000047118	129.677	126.238	95.6136	52.0639	65.8436	26.9317	gene-ENSSSCG00000006872	ENSSSCG00000006872	transcript	117.176	48.2797	-1.37438	0.00151703	0.0240185
ENSSSCT00000082425	120.641	102.689	67.7993	30.0856	30.5829	30.0703	gene-ENSSSCG00000008981	ENSSSCG00000008981	transcript	97.043	30.2463	-1.79841	1.65835e-09	1.66267e-07
ENSSSCT00000007182	119.795	67.3751	115.871	506.151	112.701	552.818	gene-ENSSSCG00000006556	ENSSSCG00000006556	transcript	101.014	390.557	1.81148	0.00222744	0.0324599
ENSSSCT00000012122	117.894	65.3832	77.3883	287.146	767.419	190.906	gene-ENSSSCG00000011076	ENSSSCG00000011076	transcript	86.8884	415.157	2.20225	0.00046848	0.00934462
ENSSSCT00000061774	116.833	114.817	110.97	50.2253	56.4046	42.8104	gene-ENSSSCG00000038465	ENSSSCG00000038465	transcript	114.206	49.8135	-1.29561	9.37982e-10	1.0802e-07
ENSSSCT00000018078	116.428	87.8346	189.455	484.079	453.613	548.798	gene-ENSSSCG00000016605	ENSSSCG00000016605	transcript	131.239	495.496	1.83103	1.78718e-09	1.7712e-07
ENSSSCT00000046915	113.839	84.6883	98.3652	486.477	115.409	526.2	gene-ENSSSCG00000025353	ENSSSCG00000025353	transcript	98.9644	376.029	1.77868	0.00112149	0.0189288
ENSSSCT00000063205	111.812	0	125.901	0	0	0	gene-ENSSSCG00000010359	ENSSSCG00000010359	transcript	79.2376	0	-30	1.60358e-14	6.65734e-12
ENSSSCT00000064859	105.009	84.8956	106.08	334.272	228.318	356.72	gene-ENSSSCG00000032720	ENSSSCG00000032720	transcript	98.6615	306.437	1.51981	9.25966e-15	4.13449e-12
ENSSSCT00000026662	99.5571	75.2978	62.9308	558.673	120.817	608.38	gene-ENSSSCG00000025353	ENSSSCG00000025353	transcript	79.2619	429.29	2.279	0.000104724	0.00264556
ENSSSCT00000018219	98.2713	76.3107	116.13	50.032	50.4578	30.9508	gene-ENSSSCG00000016737	ENSSSCG00000016737	transcript	96.9041	43.8135	-1.23356	1.79751e-05	0.000552218
ENSSSCT00000028975	97.216	131.223	85.474	7.14853	20.9502	7.53083	gene-ENSSSCG00000030113	ENSSSCG00000030113	transcript	104.638	11.8765	-3.20474	8.6061e-09	6.10342e-07
ENSSSCT00000070472	93.4446	22.4382	54.213	467.867	89.6605	731.515	gene-ENSSSCG00000025353	ENSSSCG00000025353	transcript	56.6986	429.681	2.77833	0.000486987	0.00962181
ENSSSCT00000045248	90.5745	76.6477	50.709	19.9014	40.4996	18.5721	gene-ENSSSCG00000050094	ENSSSCG00000050094	transcript	72.6437	26.3244	-1.54775	0.00116532	0.0194824
ENSSSCT00000002555	90.4302	11.4933	4.03323	4.46875	3.22336	4.99774	gene-ENSSSCG00000002294	ENSSSCG00000002294	transcript	35.3189	4.22995	-3.20679	0.00140585	0.0226348
ENSSSCT00000000877	90.3886	65.7679	134.477	321.707	323.139	344.03	gene-ENSSSCG00000000808	ENSSSCG00000000808	transcript	96.8779	329.625	1.682	2.57091e-09	2.31091e-07
ENSSSCT00000039922	87.3581	79.3037	25.233	7.67134	29.1834	8.79639	gene-ENSSSCG00000015105	ENSSSCG00000015105	transcript	63.9649	15.217	-2.14424	0.00387681	0.0495863
ENSSSCT00000027771	86.5656	89.3558	80.9191	165.693	173.401	222.852	gene-ENSSSCG00000023643	ENSSSCG00000023643	transcript	85.6135	187.315	1.02114	4.84107e-07	1.88765e-05
ENSSSCT00000054103	85.2379	101.568	175.147	459.189	223.241	497.142	gene-ENSSSCG00000010861	ENSSSCG00000010861	transcript	120.651	393.19	1.59366	6.3871e-05	0.00171215
ENSSSCT00000080032	80.1226	97.3485	84.3004	293.003	129.494	233.379	gene-ENSSSCG00000013736	ENSSSCG00000013736	transcript	87.2571	218.625	1.18806	8.48463e-05	0.00220423
ENSSSCT00000058543	78.3671	84.4128	45.7742	38.8156	37.792	35.8312	gene-ENSSSCG00000030668	ENSSSCG00000030668	transcript	69.518	37.4796	-1.01253	0.0016873	0.0261192
ENSSSCT00000019597	76.7978	83.8502	73.948	486.934	174.976	148.685	gene-ENSSSCG00000029441	ENSSSCG00000029441	transcript	78.1987	270.198	1.64379	0.000752653	0.0137384
ENSSSCT00000049938	71.7305	79.8651	96.6667	33.1839	53.7374	40.2004	gene-ENSSSCG00000002467	ENSSSCG00000002467	transcript	82.7541	42.3739	-1.04333	0.000488262	0.00964083
ENSSSCT00000078811	67.8766	78.926	73.1595	33.9708	40.2875	31.7408	gene-ENSSSCG00000013299	ENSSSCG00000013299	transcript	73.3207	35.333	-1.14991	3.40584e-08	1.75082e-06
ENSSSCT00000055649	67.3706	0.336889	49.1024	0.324379	0.233072	0.807926	gene-ENSSSCG00000015073	ENSSSCG00000015073	transcript	38.9366	0.455126	-6.49854	2.94137e-07	1.17507e-05
ENSSSCT00000041659	61.6616	52.2314	64.2001	153.601	110.08	140.68	gene-ENSSSCG00000037821	ENSSSCG00000037821	transcript	59.3644	134.787	1.07057	2.46844e-15	1.25126e-12
ENSSSCT00000011273	60.8717	86.1477	80.7889	15.5581	4.71121	4.42824	gene-ENSSSCG00000010300	ENSSSCG00000010300	transcript	75.9361	8.23252	-3.35246	1.23869e-10	2.03732e-08
ENSSSCT00000032398	57.0131	5.25618	16.0803	3.2851	4.09277	0.485398	gene-ENSSSCG00000009134	ENSSSCG00000009134	transcript	26.1165	2.62109	-3.40164	0.000600577	0.0114288
ENSSSCT00000076800	55.9913	52.1223	61.8943	15.4965	27.3622	13.2328	gene-ENSSSCG00000025087	ENSSSCG00000025087	transcript	56.6693	18.6972	-1.67057	8.19472e-06	0.000270138
ENSSSCT00000012472	53.896	59.8526	42.4948	32.873	15.5014	29.6564	gene-ENSSSCG00000011394	ENSSSCG00000011394	transcript	52.0811	26.0103	-1.14332	0.000434416	0.00876227
ENSSSCT00000040889	53.1407	84.9127	8.49042	6.23066	4.34702	2.68743	gene-ENSSSCG00000016157	ENSSSCG00000016157	transcript	48.8479	4.4217	-3.62262	5.11453e-06	0.000174555
ENSSSCT00000014242	52.4761	54.0725	48.4141	32.9719	26.3362	20.2977	gene-ENSSSCG00000013029	ENSSSCG00000013029	transcript	51.6542	26.5353	-1.07416	3.47359e-06	0.000121824
ENSSSCT00000003443	52.3312	39.3328	74.5351	24.6306	31.8647	28.1252	gene-ENSSSCG00000003104	ENSSSCG00000003104	transcript	55.3997	28.2068	-1.05017	0.000242403	0.00542356
ENSSSCT00000005854	51.0602	114.432	52.6179	322.721	885.956	252.622	gene-ENSSSCG00000005316	ENSSSCG00000005316	transcript	72.7033	487.1	2.67187	5.26586e-05	0.0014403
ENSSSCT00000019675	50.8544	47.1624	86.7337	128.652	124.931	154.592	gene-ENSSSCG00000018080	ENSSSCG00000018080	transcript	61.5835	136.058	1.05574	7.50772e-05	0.00197908
ENSSSCT00000028904	49.7808	208.566	187.129	23.6067	55.5955	15.4831	gene-ENSSSCG00000012411	ENSSSCG00000012411	transcript	148.492	31.5618	-2.28698	0.00172155	0.0265431
ENSSSCT00000035788	49.0865	40.0909	35.4601	197.473	66.2402	171.201	gene-ENSSSCG00000031053	ENSSSCG00000031053	transcript	41.5458	144.971	1.65522	5.61514e-05	0.00152437
ENSSSCT00000084364	48.0466	42.9836	51.1812	141.44	123.703	228.403	gene-ENSSSCG00000025751	ENSSSCG00000025751	transcript	47.4038	164.515	1.68519	9.46764e-10	1.08627e-07
ENSSSCT00000029888	47.175	53.5915	44.551	22.8026	32.4561	17.2825	gene-ENSSSCG00000027778	ENSSSCG00000027778	transcript	48.4392	24.1804	-1.09154	0.0011502	0.0192714
ENSSSCT00000040830	46.7082	17.2793	16.0043	159.578	206.881	57.149	gene-ENSSSCG00000013366	ENSSSCG00000013366	transcript	26.6639	141.203	2.31027	0.000485514	0.00960805
ENSSSCT00000064936	46.4398	26.9392	21.9134	105.532	76.4799	115.624	gene-ENSSSCG00000037016	ENSSSCG00000037016	transcript	31.7641	99.2118	1.51408	3.0159e-05	0.000876453
ENSSSCT00000068109	44.8869	38.7166	46.8276	0.003083	0.001933	0.034199	gene-ENSSSCG00000000444	ENSSSCG00000000444	transcript	43.477	0.0130717	-11.4227	5.80982e-102	1.79646e-97
ENSSSCT00000062292	44.0327	55.5318	52.3273	19.0738	33.6489	19.7631	gene-ENSSSCG00000023110	ENSSSCG00000023110	transcript	50.6306	24.1619	-1.14555	0.000967033	0.0168745
ENSSSCT00000056853	42.814	31.3825	24.6236	102.026	66.2319	107.558	gene-ENSSSCG00000004499	ENSSSCG00000004499	transcript	32.94	91.9385	1.34921	2.60454e-05	0.000768097
ENSSSCT00000019531	42.6684	25.076	48.1627	124.767	104.312	312.651	gene-ENSSSCG00000017947	ENSSSCG00000017947	transcript	38.6357	180.576	2.11928	2.09828e-05	0.000634844
ENSSSCT00000002192	42.1014	41.7874	41.1913	145.276	91.8335	143.399	gene-ENSSSCG00000001959	ENSSSCG00000001959	transcript	41.6934	126.836	1.4821	8.43164e-15	3.83404e-12
ENSSSCT00000061348	41.2361	35.588	56.8321	224.099	102.508	229.443	gene-ENSSSCG00000010144	ENSSSCG00000010144	transcript	44.5521	185.35	1.93743	3.19049e-08	1.67034e-06
ENSSSCT00000061492	41.057	32.7373	44.9486	95.2043	69.1236	123.525	gene-ENSSSCG00000003776	ENSSSCG00000003776	transcript	39.581	95.9509	1.16606	1.34017e-06	4.96874e-05
ENSSSCT00000011527	41.0147	36.4084	28.2235	123.074	112.595	156.25	gene-ENSSSCG00000010537	ENSSSCG00000010537	transcript	35.2155	130.64	1.77232	1.63339e-12	4.59147e-10
ENSSSCT00000042024	40.3288	23.9171	17.5606	10.4427	9.40578	13.1771	gene-ENSSSCG00000004928	ENSSSCG00000004928	transcript	27.2688	11.0085	-1.4325	0.000181433	0.00425167
ENSSSCT00000006283	39.6317	35.5326	32.2608	12.926	24.1068	9.64148	gene-ENSSSCG00000005713	ENSSSCG00000005713	transcript	35.8083	15.5581	-1.27777	0.00342204	0.0451227
ENSSSCT00000025236	39.1563	34.0883	54.0468	147.083	54.9173	149.577	gene-ENSSSCG00000030260	ENSSSCG00000030260	transcript	42.4304	117.193	1.34052	0.00076035	0.0138584
ENSSSCT00000056863	38.4509	39.1665	47.4601	21.6466	18.3275	9.21036	gene-ENSSSCG00000040673	ENSSSCG00000040673	transcript	41.6925	16.3948	-1.44525	4.85165e-05	0.00133885
ENSSSCT00000049143	38.2454	21.6781	34.66	141.305	120.571	86.5254	gene-ENSSSCG00000000866	ENSSSCG00000000866	transcript	31.5279	116.134	1.78196	2.07112e-08	1.19703e-06
ENSSSCT00000007186	37.7771	28.7387	29.7454	16.7565	17.0958	15.6305	gene-ENSSSCG00000006559	ENSSSCG00000006559	transcript	32.0871	16.4943	-1.06466	9.97556e-08	4.31405e-06
ENSSSCT00000059508	37.6653	52.7298	49.6826	106.533	129.679	145.527	gene-ENSSSCG00000006391	ENSSSCG00000006391	transcript	46.6925	127.246	1.34784	7.87759e-08	3.5149e-06
ENSSSCT00000001994	37.2159	54.278	34.4988	16.1929	23.9219	13.6665	gene-ENSSSCG00000001779	ENSSSCG00000001779	transcript	41.9976	17.9271	-1.32326	0.000403605	0.00826756
ENSSSCT00000075431	37.125	8.77168	67.2146	0.011611	0.253033	2.75099	gene-ENSSSCG00000013022	ENSSSCG00000013022	transcript	37.7038	1.00521	-5.30625	0.000129931	0.00319365
ENSSSCT00000029176	36.4263	12.8356	11.5553	3.15713	5.89806	1.61038	gene-ENSSSCG00000027428	ENSSSCG00000027428	transcript	20.2724	3.55519	-2.58935	0.000191987	0.00446014
ENSSSCT00000048789	36.2316	37.1696	10.6681	7.31018	8.07089	3.45911	gene-ENSSSCG00000006328	ENSSSCG00000006328	transcript	28.0231	6.28006	-2.27966	0.000169358	0.00401897
ENSSSCT00000031210	35.9133	32.7009	43.6915	10.7075	23.1708	9.12818	gene-ENSSSCG00000024696	ENSSSCG00000024696	transcript	37.4352	14.3355	-1.44226	0.00150722	0.023906
ENSSSCT00000047799	34.5685	0.004698	0.021334	0.044239	0.002297	0.03016	gene-ENSSSCG00000002029	ENSSSCG00000002029	transcript	11.5315	0.0255653	-8.94567	0.00027117	0.00595304
ENSSSCT00000069724	34.2399	58.466	14.1	209.56	136.953	341.767	gene-ENSSSCG00000015784	ENSSSCG00000015784	transcript	35.602	229.427	2.53134	4.80791e-05	0.00132855
ENSSSCT00000051911	33.4022	23.1535	28.416	12.8903	10.0015	15.8665	gene-ENSSSCG00000032501	ENSSSCG00000032501	transcript	28.3239	12.9195	-1.24645	1.24883e-07	5.28248e-06
ENSSSCT00000004179	33.3834	26.093	40.8311	82.9596	57.6097	107.239	gene-ENSSSCG00000003776	ENSSSCG00000003776	transcript	33.4358	82.6028	1.19601	7.97512e-06	0.000264024
ENSSSCT00000042383	32.6396	30.3349	33.8121	110.956	52.2895	89.1404	gene-ENSSSCG00000004029	ENSSSCG00000004029	transcript	32.2622	84.1285	1.25341	3.56403e-06	0.000124594
ENSSSCT00000037965	32.2674	28.6225	18.0447	13.4958	15.8407	12.4642	gene-ENSSSCG00000031513	ENSSSCG00000031513	transcript	26.3115	13.9336	-1.02701	0.00204613	0.0303736
ENSSSCT00000060973	30.6976	33.3092	44.9913	3.93971	5.65127	2.91384	gene-ENSSSCG00000040349	ENSSSCG00000040349	transcript	36.3327	4.16827	-3.19647	1.70445e-20	1.88226e-17
ENSSSCT00000009990	30.4261	12.9435	38.9397	14.8202	8.00981	8.56003	gene-ENSSSCG00000009123	ENSSSCG00000009123	transcript	27.4364	10.4634	-1.49303	0.000721705	0.0133189
ENSSSCT00000046520	30.2574	34.651	31.6026	12.1876	19.5325	9.17802	gene-ENSSSCG00000036115	ENSSSCG00000036115	transcript	32.1703	13.6327	-1.31923	0.000421987	0.00859286
ENSSSCT00000055213	30.0716	28.2157	15.1561	5.7011	10.998	2.43795	gene-ENSSSCG00000014838	ENSSSCG00000014838	transcript	24.4811	6.379	-2.02107	0.00134475	0.0218029
ENSSSCT00000085586	28.9016	23.4342	60.988	0.806609	3.95371	4.49611	gene-ENSSSCG00000023110	ENSSSCG00000023110	transcript	37.7746	3.08547	-3.65315	1.43982e-07	5.97192e-06
ENSSSCT00000056432	28.5483	8.70727	64.8699	10.9679	8.37442	2.56313	gene-ENSSSCG00000015435	ENSSSCG00000015435	transcript	34.0418	7.3018	-2.28094	0.00324033	0.0432963
ENSSSCT00000059515	28.0821	28.8383	33.9412	7.50638	19.4194	8.17242	gene-ENSSSCG00000039673	ENSSSCG00000039673	transcript	30.2872	11.6994	-1.42797	0.0025573	0.0360576
ENSSSCT00000061951	27.0073	24.861	32.3923	0	0	0.218495	gene-ENSSSCG00000030053	ENSSSCG00000030053	transcript	28.0868	0.0728317	-8.71562	0.000312126	0.00668601
ENSSSCT00000054870	26.8545	19.8231	19.7964	9.55073	12.0763	8.02512	gene-ENSSSCG00000026087	ENSSSCG00000026087	transcript	22.158	9.88406	-1.25911	1.71633e-05	0.000529911
ENSSSCT00000082169	26.8235	22.0588	34.0049	5.96762	4.81355	0.440063	gene-ENSSSCG00000014113	ENSSSCG00000014113	transcript	27.6291	3.74041	-2.97514	0.000233529	0.00526199
ENSSSCT00000049675	26.6483	33.5222	28.0362	10.991	16.4104	10.332	gene-ENSSSCG00000007839	ENSSSCG00000007839	transcript	29.4022	12.5778	-1.3139	2.12393e-05	0.000641063
ENSSSCT00000058619	26.1044	72.5221	15.7171	7.45779	8.78695	6.24111	gene-ENSSSCG00000001930	ENSSSCG00000001930	transcript	38.1145	7.49528	-2.47634	6.55511e-05	0.00175019
ENSSSCT00000056348	25.989	18.5807	74.6999	286.614	121.631	643.982	gene-ENSSSCG00000024061	ENSSSCG00000024061	transcript	39.7565	350.742	3.04912	2.4073e-05	0.000717457
ENSSSCT00000018809	25.7225	5.18497	7.00316	61.5135	49.439	42.6434	gene-ENSSSCG00000017277	ENSSSCG00000017277	transcript	12.6369	51.1986	1.89663	0.00307604	0.0415982
ENSSSCT00000080446	25.6557	21.713	22.8083	5.59519	12.4684	5.56552	gene-ENSSSCG00000006137	ENSSSCG00000006137	transcript	23.3923	7.87638	-1.63716	0.00018376	0.00429806
ENSSSCT00000003977	25.461	23.9456	32.6563	9.97021	18.6289	11.4427	gene-ENSSSCG00000003582	ENSSSCG00000003582	transcript	27.3543	13.3473	-1.10312	0.00157631	0.0247187
ENSSSCT00000027612	25.0133	25.6741	25.1538	12.8828	13.463	13.1189	gene-ENSSSCG00000023158	ENSSSCG00000023158	transcript	25.2804	13.1549	-1.04513	3.66797e-15	1.75841e-12
ENSSSCT00000036364	24.9734	0.040625	0.083332	0.125475	0.051636	0.120348	gene-ENSSSCG00000016692	ENSSSCG00000016692	transcript	8.36578	0.099153	-6.54563	0.00129433	0.0211421
ENSSSCT00000008984	24.1458	47.2083	18.8767	5.93497	15.4825	5.12328	gene-ENSSSCG00000036224	ENSSSCG00000036224	transcript	30.0769	8.84693	-1.84415	0.00362197	0.0471458
ENSSSCT00000037297	23.6329	15.4936	23.7737	10.1227	11.7649	8.9007	gene-ENSSSCG00000035213	ENSSSCG00000035213	transcript	20.9667	10.2628	-1.11783	1.20324e-05	0.000383956
ENSSSCT00000085697	23.3657	33.3751	34.951	90.3038	71.2395	110.622	gene-ENSSSCG00000008569	ENSSSCG00000008569	transcript	30.5639	90.7218	1.45874	8.68863e-10	1.01191e-07
ENSSSCT00000068392	22.9075	42.608	37.0715	71.283	67.1643	199.287	gene-ENSSSCG00000017947	ENSSSCG00000017947	transcript	34.1957	112.578	1.60179	0.00203033	0.0301658
ENSSSCT00000023830	22.5336	21.9303	28.984	98.8521	67.8513	110.183	gene-ENSSSCG00000010144	ENSSSCG00000010144	transcript	24.4826	92.2954	1.80324	4.35e-19	4.07595e-16
ENSSSCT00000009375	22.4716	30.6326	33.9057	81.1484	68.6956	106.528	gene-ENSSSCG00000008569	ENSSSCG00000008569	transcript	29.0033	85.4573	1.45165	1.19273e-09	1.31481e-07
ENSSSCT00000072738	22.045	19.0216	18.4164	6.96107	11.974	7.45436	gene-ENSSSCG00000013435	ENSSSCG00000013435	transcript	19.8277	8.79647	-1.25515	0.000160825	0.003846
ENSSSCT00000053817	21.603	19.5988	30.3858	61.307	51.9885	137.35	gene-ENSSSCG00000004510	ENSSSCG00000004510	transcript	23.8625	83.5484	1.70276	5.03061e-05	0.00138268
ENSSSCT00000085129	21.2304	13.3684	17.2181	143.874	37.4479	111.633	gene-ENSSSCG00000025353	ENSSSCG00000025353	transcript	17.2723	97.6514	2.3524	8.8933e-07	3.38449e-05
ENSSSCT00000086594	20.9186	27.7826	22.1875	12.8762	12.5911	12.1407	gene-ENSSSCG00000004728	ENSSSCG00000004728	transcript	23.6296	12.536	-1.02361	1.71471e-07	7.07885e-06
ENSSSCT00000034535	20.8084	11.6276	9.19113	80.4176	29.4639	126.052	gene-ENSSSCG00000011848	ENSSSCG00000011848	transcript	13.8757	78.6444	2.35218	5.54938e-05	0.00150851
ENSSSCT00000016395	20.3526	0	1.91876	0.018314	0.00114	0.000721	gene-ENSSSCG00000015030	ENSSSCG00000015030	transcript	7.4238	0.006725	-9.84279	9.01235e-05	0.00232129
ENSSSCT00000061147	20.3225	0	0	0	0	0	gene-ENSSSCG00000023245	ENSSSCG00000023245	transcript	6.77416	0	-27.0265	4.58796e-12	1.16964e-09
ENSSSCT00000028105	20.2623	16.5973	15.7788	10.2196	9.37918	8.09782	gene-ENSSSCG00000026064	ENSSSCG00000026064	transcript	17.5461	9.2322	-1.03668	2.60407e-06	9.3195e-05
ENSSSCT00000053545	20.1942	0.009976	0.01074	0.012724	0.009949	0.009275	gene-ENSSSCG00000023666	ENSSSCG00000023666	transcript	6.73829	0.0106493	-8.96652	9.37577e-06	0.000305327
ENSSSCT00000002394	19.6757	10.7158	11.9113	8.2106	5.42319	2.99719	gene-ENSSSCG00000002140	ENSSSCG00000002140	transcript	14.1009	5.54366	-1.4664	0.00110096	0.0187099
ENSSSCT00000079997	18.8788	13.2869	19.5662	7.51561	3.51126	3.13444	gene-ENSSSCG00000007231	ENSSSCG00000007231	transcript	17.244	4.72044	-1.99208	9.73784e-08	4.22602e-06
ENSSSCT00000003588	18.8183	0.430275	20.2503	0.199267	0.827109	0.55876	gene-ENSSSCG00000003229	ENSSSCG00000003229	transcript	13.1663	0.528379	-4.64062	5.61802e-05	0.00152448
ENSSSCT00000043665	18.5581	16.6547	28.1002	9.65174	11.3368	9.17814	gene-ENSSSCG00000039024	ENSSSCG00000039024	transcript	21.1043	10.0556	-1.14939	6.73973e-06	0.000225907
ENSSSCT00000057478	18.5393	3.73429	24.1325	3.17297	5.35049	2.42044	gene-ENSSSCG00000017403	ENSSSCG00000017403	transcript	15.4687	3.64797	-2.12718	0.00186596	0.0282622
ENSSSCT00000009245	18.0161	16.5267	17.2597	40.604	33.0653	38.9998	gene-ENSSSCG00000008443	ENSSSCG00000008443	transcript	17.2675	37.5564	1.00876	2.76061e-27	5.69071e-24
ENSSSCT00000029639	17.7307	13.7822	21.3443	3.18477	7.5926	3.47345	gene-ENSSSCG00000023714	ENSSSCG00000023714	transcript	17.6191	4.75027	-1.94431	2.36496e-05	0.000706881
ENSSSCT00000086305	17.0729	13.1396	26.1064	73.4825	26.0964	62.6394	gene-ENSSSCG00000010861	ENSSSCG00000010861	transcript	18.773	54.0727	1.40554	0.00077116	0.0140183
ENSSSCT00000033171	16.9387	2.14675	7.04616	24.2698	383.641	26.8316	gene-ENSSSCG00000015595	ENSSSCG00000015595	transcript	8.71053	144.914	4.05672	0.000616371	0.0116746
ENSSSCT00000082931	16.4416	18.2307	13.0575	9.58556	9.42493	6.06687	gene-ENSSSCG00000031299	ENSSSCG00000031299	transcript	15.9099	8.35912	-1.03764	0.000783576	0.0142064
ENSSSCT00000002184	16.153	21.9944	27.3719	50.0083	72.5953	39.1153	gene-ENSSSCG00000001952	ENSSSCG00000001952	transcript	21.8398	53.9063	1.22968	0.00058133	0.0111337
ENSSSCT00000005112	15.9923	12.1878	22.0969	3.8886	5.57483	2.33574	gene-ENSSSCG00000004629	ENSSSCG00000004629	transcript	16.759	3.93306	-2.15398	5.70054e-07	2.20747e-05
ENSSSCT00000015621	15.9748	14.4153	18.2751	51.7023	33.0566	47.682	gene-ENSSSCG00000014298	ENSSSCG00000014298	transcript	16.2217	44.147	1.3291	2.69932e-15	1.35717e-12
ENSSSCT00000039736	15.9212	21.8703	21.6614	8.12596	13.5374	6.87071	gene-ENSSSCG00000027551	ENSSSCG00000027551	transcript	19.8176	9.51135	-1.13275	0.00379977	0.0488129
ENSSSCT00000010341	15.7204	11.7237	21.2554	40.9015	26.9267	45.3531	gene-ENSSSCG00000009434	ENSSSCG00000009434	transcript	16.2332	37.7271	1.11129	4.45704e-05	0.00124327
ENSSSCT00000064587	15.656	15.6836	11.965	36.664	21.7192	40.6994	gene-ENSSSCG00000036940	ENSSSCG00000036940	transcript	14.4349	33.0275	1.05991	0.000271008	0.00595159
ENSSSCT00000088849	15.4711	0	14.3318	0	0	0	gene-ENSSSCG00000017101	ENSSSCG00000017101	transcript	9.93431	0	-28.2172	5.0998e-13	1.66869e-10
ENSSSCT00000077027	15.4271	18.3589	12.0503	8.26645	6.89545	6.70329	gene-ENSSSCG00000012784	ENSSSCG00000012784	transcript	15.2787	7.2884	-1.18888	6.90532e-06	0.000231207
ENSSSCT00000059617	15.3636	12.6657	21.3843	6.7827	7.21909	12.2643	gene-ENSSSCG00000004728	ENSSSCG00000004728	transcript	16.4712	8.75536	-1.00477	0.0018584	0.0281891
ENSSSCT00000017472	15.3487	18.1819	10.6436	2.03844	7.35537	1.38156	gene-ENSSSCG00000016047	ENSSSCG00000016047	transcript	14.7248	3.59179	-2.08927	0.00321832	0.0430329
ENSSSCT00000024526	15.0279	18.9175	22.8512	7.65332	10.2361	7.33328	gene-ENSSSCG00000029805	ENSSSCG00000029805	transcript	18.9322	8.40756	-1.25285	3.41631e-06	0.000119904
ENSSSCT00000089184	14.9512	10.4567	10.2576	71.3739	14.8797	72.8885	gene-ENSSSCG00000025353	ENSSSCG00000025353	transcript	11.8885	53.0474	2.00175	0.000467864	0.00934248
ENSSSCT00000052805	14.874	0	1.58888	0.035496	0.069531	0.004561	gene-ENSSSCG00000005955	ENSSSCG00000005955	transcript	5.48762	0.0365293	-7.25499	0.00265587	0.0370922
ENSSSCT00000043355	14.6878	16.0094	21.4115	4.29028	5.05731	4.38887	gene-ENSSSCG00000035417	ENSSSCG00000035417	transcript	17.3696	4.57882	-2.00631	8.60351e-18	6.18673e-15
ENSSSCT00000057026	14.3282	7.08491	14.7865	39.0074	20.7685	46.2405	gene-ENSSSCG00000001804	ENSSSCG00000001804	transcript	12.0665	35.3388	1.43568	0.000258197	0.00570672
ENSSSCT00000047511	13.72	10.145	10.4227	7.87366	4.43469	2.39454	gene-ENSSSCG00000003350	ENSSSCG00000003350	transcript	11.4292	4.90096	-1.34671	0.00280249	0.0386856
ENSSSCT00000033825	13.6163	14.7981	25.7621	2.17205	7.476	1.011	gene-ENSSSCG00000016200	ENSSSCG00000016200	transcript	18.0589	3.55301	-2.36337	0.00180392	0.0275384
ENSSSCT00000051374	13.5866	11.6995	13.7712	22.3069	105.921	53.8883	gene-ENSSSCG00000050998	ENSSSCG00000050998	transcript	13.0191	60.7055	2.17336	0.000272636	0.00598096
ENSSSCT00000066745	13.5844	12.5491	12.6469	3.91152	7.77709	4.35201	gene-ENSSSCG00000042162	ENSSSCG00000042162	transcript	12.9268	5.34688	-1.34804	0.000298579	0.00642475
ENSSSCT00000016180	13.3853	0	21.561	0	0	0	gene-ENSSSCG00000014828	ENSSSCG00000014828	transcript	11.6488	0	-14.0892	0.000310563	0.00665714
ENSSSCT00000039550	13.3091	9.94099	0.066109	0	0	0	gene-ENSSSCG00000030413	ENSSSCG00000030413	transcript	7.77207	0	-13.9878	1.73537e-07	7.15937e-06
ENSSSCT00000025455	13.2672	13.3425	10.443	5.73002	7.46625	4.33486	gene-ENSSSCG00000028513	ENSSSCG00000028513	transcript	12.3509	5.84371	-1.17595	0.000240136	0.00538527
ENSSSCT00000008261	12.8718	20.7782	20.3253	6.67565	7.39813	7.74863	gene-ENSSSCG00000007530	ENSSSCG00000007530	transcript	17.9918	7.27414	-1.40412	3.94325e-08	1.95243e-06
ENSSSCT00000075149	12.8274	42.6591	73.2757	12.9242	5.03073	11.7336	gene-ENSSSCG00000032916	ENSSSCG00000032916	transcript	42.9207	9.89617	-2.22466	0.000472317	0.00940105
ENSSSCT00000012830	12.798	20.4745	24.1676	11.2934	6.15218	11.434	gene-ENSSSCG00000011720	ENSSSCG00000011720	transcript	19.1467	9.62655	-1.1096	0.000781026	0.0141768
ENSSSCT00000001892	12.6168	6.57056	4.82765	27.6572	31.5857	24.0697	gene-ENSSSCG00000001695	ENSSSCG00000001695	transcript	8.005	27.7709	1.68334	0.000113108	0.0028319
ENSSSCT00000073685	12.5883	16.231	16.3435	85.6527	14.4361	148.303	gene-ENSSSCG00000006556	ENSSSCG00000006556	transcript	15.0543	82.7972	2.3119	0.00137032	0.022132
ENSSSCT00000006208	12.5783	8.65463	13.6504	22.0687	17.1133	36.9718	gene-ENSSSCG00000005646	ENSSSCG00000005646	transcript	11.6278	25.3846	1.01767	0.00296291	0.0404481
ENSSSCT00000061608	12.3223	6.96789	11.9028	40.7759	14.3115	24.2841	gene-ENSSSCG00000010594	ENSSSCG00000010594	transcript	10.3977	26.4572	1.21556	0.00292867	0.0400786
ENSSSCT00000031820	12.2175	4.61048	7.96788	80.7592	7.85759	67.5572	gene-ENSSSCG00000026981	ENSSSCG00000026981	transcript	8.2653	52.058	2.49495	0.00126051	0.0207321
ENSSSCT00000052631	12.1649	12.3955	9.83217	26.7032	22.6213	40.708	gene-ENSSSCG00000006771	ENSSSCG00000006771	transcript	11.4642	30.0108	1.26643	9.62366e-06	0.000312577
ENSSSCT00000014129	11.7249	11.0501	12.4983	4.82019	6.23352	2.23027	gene-ENSSSCG00000012926	ENSSSCG00000012926	transcript	11.7578	4.42799	-1.48965	0.000519599	0.0101619
ENSSSCT00000001929	11.6463	11.4564	21.7842	33.0019	26.5071	42.5176	gene-ENSSSCG00000001725	ENSSSCG00000001725	transcript	14.9623	34.0089	1.09099	0.000460014	0.00920773
ENSSSCT00000064557	11.5752	8.41029	9.66978	1.9182	4.7884	2.21172	gene-ENSSSCG00000014818	ENSSSCG00000014818	transcript	9.88508	2.97277	-1.79574	0.000139282	0.0033898
ENSSSCT00000048113	11.4807	8.03463	8.74765	45.5416	19.7206	28.8386	gene-ENSSSCG00000039009	ENSSSCG00000039009	transcript	9.42099	31.367	1.59911	1.14281e-06	4.29593e-05
ENSSSCT00000088904	11.3411	10.9814	10.7519	31.2452	24.6646	15.6283	gene-ENSSSCG00000036855	ENSSSCG00000036855	transcript	11.0248	23.846	1.00246	0.000625031	0.0118169
ENSSSCT00000089942	11.1812	9.83903	11.4206	3.90922	3.81305	3.9916	gene-ENSSSCG00000031572	ENSSSCG00000031572	transcript	10.8136	3.90462	-1.57075	6.19323e-43	3.19168e-39
ENSSSCT00000039887	10.9314	13.9181	13.1935	102.026	72.5809	87.6009	gene-ENSSSCG00000004002	ENSSSCG00000004002	transcript	12.681	87.4025	2.66869	6.53511e-59	6.73574e-55
ENSSSCT00000007008	10.9111	5.82386	6.74594	15.4087	22.2008	17.5975	gene-ENSSSCG00000006395	ENSSSCG00000006395	transcript	7.82695	18.4023	1.1412	0.00124464	0.0205146
ENSSSCT00000045196	10.7518	4.5359	6.3799	2.55125	3.05113	4.22178	gene-ENSSSCG00000039351	ENSSSCG00000039351	transcript	7.22254	3.27472	-1.24368	0.00304324	0.0412539
ENSSSCT00000074965	10.7224	12.8585	18.5474	27.4248	67.3748	38.788	gene-ENSSSCG00000016646	ENSSSCG00000016646	transcript	14.0428	44.5292	1.61073	0.000359435	0.00749565
ENSSSCT00000053504	10.497	10.6491	14.7393	30.5244	16.041	52.8505	gene-ENSSSCG00000034994	ENSSSCG00000034994	transcript	11.9618	33.1386	1.35062	0.0017038	0.026335
ENSSSCT00000037744	10.4137	11.1594	19.4322	183.049	27.8226	265.683	gene-ENSSSCG00000032838	ENSSSCG00000032838	transcript	13.6685	158.852	3.40574	3.58892e-06	0.000125322
ENSSSCT00000056289	10.4064	8.27611	10.1374	6.508	4.71541	3.0396	gene-ENSSSCG00000031802	ENSSSCG00000031802	transcript	9.60663	4.75434	-1.1234	0.000361119	0.00752556
ENSSSCT00000017542	10.3877	13.2045	15.1017	4.3864	8.39669	6.91654	gene-ENSSSCG00000016111	ENSSSCG00000016111	transcript	12.898	6.56654	-1.04898	0.00250975	0.0355411
ENSSSCT00000081024	10.3413	3.03535	3.45948	0	0	0	gene-ENSSSCG00000038323	ENSSSCG00000038323	transcript	5.61205	0	-12.9764	5.4176e-21	6.51483e-18
ENSSSCT00000058748	10.3044	8.42808	11.2983	46.3476	11.5537	27.0381	gene-ENSSSCG00000031356	ENSSSCG00000031356	transcript	10.0103	28.3131	1.356	0.00352613	0.0461606
ENSSSCT00000025250	10.2474	14.0772	15.0453	61.6554	24.8761	80.0186	gene-ENSSSCG00000023498	ENSSSCG00000023498	transcript	13.1233	55.5167	1.94924	5.12849e-06	0.000174934
ENSSSCT00000065122	10.2317	7.70527	10.6834	3.00871	2.90662	1.67928	gene-ENSSSCG00000010289	ENSSSCG00000010289	transcript	9.54013	2.53154	-2.00673	1.09524e-10	1.83556e-08
ENSSSCT00000033486	10.0193	9.25817	8.88472	24.2288	19.8167	21.3215	gene-ENSSSCG00000015955	ENSSSCG00000015955	transcript	9.38738	21.789	1.10086	2.11939e-18	1.77118e-15
ENSSSCT00000035183	9.91353	12.9093	18.8786	4.63264	7.3822	4.36879	gene-ENSSSCG00000031011	ENSSSCG00000031011	transcript	13.9005	5.46121	-1.41289	0.000221237	0.0050282
ENSSSCT00000071413	9.89564	7.2417	13.5924	4.20046	6.45601	4.52592	gene-ENSSSCG00000013875	ENSSSCG00000013875	transcript	10.2432	5.0608	-1.08531	0.00237153	0.0340437
ENSSSCT00000058698	9.78078	8.18843	7.1816	5.13978	4.02569	3.7936	gene-ENSSSCG00000009379	ENSSSCG00000009379	transcript	8.3836	4.31969	-1.07496	1.69881e-06	6.21277e-05
ENSSSCT00000091267	9.72271	9.78528	7.80676	5.60838	4.69745	2.09485	gene-ENSSSCG00000035105	ENSSSCG00000035105	transcript	9.10492	4.13356	-1.25067	0.00350803	0.0459484
ENSSSCT00000066743	9.6959	8.63419	6.04233	4.72304	3.66938	4.83576	gene-ENSSSCG00000004814	ENSSSCG00000004814	transcript	8.12414	4.40939	-1.00775	0.000147502	0.00356756
ENSSSCT00000025489	9.60957	12.1404	9.12083	15.2242	34.9317	49.8375	gene-ENSSSCG00000022099	ENSSSCG00000022099	transcript	10.2903	33.3311	1.5991	0.000930664	0.0163506
ENSSSCT00000038332	9.53546	11.8152	12.6309	64.5547	20.4309	60.7657	gene-ENSSSCG00000023498	ENSSSCG00000023498	transcript	11.3272	48.5838	1.96132	3.94794e-06	0.000137394
ENSSSCT00000048056	9.50867	8.70292	14.0056	2.46258	4.8236	2.90393	gene-ENSSSCG00000034820	ENSSSCG00000034820	transcript	10.7391	3.3967	-1.71923	2.9384e-05	0.000855136
ENSSSCT00000043845	9.39447	6.67722	7.1614	4.08497	4.46059	3.64039	gene-ENSSSCG00000001779	ENSSSCG00000001779	transcript	7.74436	4.06198	-1.03075	2.56421e-05	0.000757287
ENSSSCT00000061595	9.32967	1.83571	0	0	0	0	gene-ENSSSCG00000038404	ENSSSCG00000038404	transcript	3.72179	0	-11.3882	0.0035588	0.0465096
ENSSSCT00000005763	9.29582	6.82634	7.25881	2.66612	5.12657	3.82337	gene-ENSSSCG00000005229	ENSSSCG00000005229	transcript	7.79366	3.87202	-1.08988	0.00255726	0.0360576
ENSSSCT00000064702	9.15261	11.307	4.64314	0.980168	1.87584	2.16701	gene-ENSSSCG00000033987	ENSSSCG00000033987	transcript	8.36759	1.67434	-2.42647	5.4918e-06	0.000186504
ENSSSCT00000024969	9.12742	9.14537	0.026071	0.0142	0.048029	0.011118	gene-ENSSSCG00000027389	ENSSSCG00000027389	transcript	6.09962	0.024449	-7.90476	6.33257e-08	2.91817e-06
ENSSSCT00000028081	9.10728	10.6889	13.5996	3.96193	2.73744	4.36014	gene-ENSSSCG00000028771	ENSSSCG00000028771	transcript	11.1319	3.68651	-1.70416	5.58645e-15	2.61725e-12
ENSSSCT00000071553	9.10211	0.004629	0.008987	0.00854	0.004065	0.054909	gene-ENSSSCG00000003760	ENSSSCG00000003760	transcript	3.03857	0.0225047	-7.08021	0.000642641	0.0120797
ENSSSCT00000053819	9.07659	9.39106	18.9613	21.8993	28.5585	38.987	gene-ENSSSCG00000037355	ENSSSCG00000037355	transcript	12.4763	29.8149	1.18102	0.00201474	0.0300303
ENSSSCT00000049761	9.07227	4.00786	18.1358	37.4918	56.2693	51.7761	gene-ENSSSCG00000010640	ENSSSCG00000010640	transcript	10.4053	48.5124	2.16924	6.76737e-05	0.00180081
ENSSSCT00000081717	9.02254	7.11428	9.37912	2.09115	2.40322	2.40162	gene-ENSSSCG00000003877	ENSSSCG00000003877	transcript	8.50532	2.29866	-1.97918	1.8546e-26	3.47551e-23
ENSSSCT00000052668	9.00268	3.29678	4.10011	2.17943	1.78187	2.11966	gene-ENSSSCG00000001930	ENSSSCG00000001930	transcript	5.46652	2.02699	-1.54847	0.00052307	0.0102204
ENSSSCT00000072176	8.97792	8.1519	0	0	0	0	gene-ENSSSCG00000005507	ENSSSCG00000005507	transcript	5.70994	0	-13.0589	0.000829987	0.014882
ENSSSCT00000057585	8.96408	6.97951	12.3675	44.0265	58.5391	60.9583	gene-ENSSSCG00000016792	ENSSSCG00000016792	transcript	9.43702	54.508	2.45005	1.66407e-18	1.40972e-15
ENSSSCT00000065819	8.91797	0.00154	0.003349	0.001962	0.000403	0.000779	gene-ENSSSCG00000003728	ENSSSCG00000003728	transcript	2.97429	0.001048	-10.6199	3.25835e-05	0.000939407
ENSSSCT00000046334	8.83343	0.833003	3.11819	0	0.069713	0.043974	gene-ENSSSCG00000037053	ENSSSCG00000037053	transcript	4.26154	0.0378957	-6.73569	3.70865e-08	1.86204e-06
ENSSSCT00000080484	8.80323	3.24911	3.80757	26.1668	40.1875	19.3082	gene-ENSSSCG00000016792	ENSSSCG00000016792	transcript	5.28664	28.5542	2.34422	1.09031e-05	0.000351
ENSSSCT00000004829	8.78278	11.6036	0	0	0	0	gene-ENSSSCG00000004368	ENSSSCG00000004368	transcript	6.79545	0	-13.2594	0.000689016	0.012792
ENSSSCT00000039951	8.76396	6.33502	10.064	0.038971	0.005	1.13711	gene-ENSSSCG00000003493	ENSSSCG00000003493	transcript	8.38768	0.393692	-4.52794	0.00113794	0.0190969
ENSSSCT00000023865	8.76388	6.04538	7.07617	16.278	15.2937	16.0177	gene-ENSSSCG00000015200	ENSSSCG00000015200	transcript	7.29514	15.8631	1.01384	1.38126e-07	5.74446e-06
ENSSSCT00000011481	8.72306	7.28923	12.0787	43.2107	18.951	40.9546	gene-ENSSSCG00000010493	ENSSSCG00000010493	transcript	9.36367	34.3721	1.756	2.52194e-07	1.01406e-05
ENSSSCT00000091496	8.6893	8.67237	6.44461	0	0.019743	0.080597	gene-ENSSSCG00000015949	ENSSSCG00000015949	transcript	7.93543	0.0334467	-7.90156	2.28593e-18	1.86008e-15
ENSSSCT00000061169	8.57517	50.6798	0.046744	0.033037	0.026743	0.332113	gene-ENSSSCG00000017818	ENSSSCG00000017818	transcript	19.7672	0.130631	-7.3889	0.000119679	0.00297594
ENSSSCT00000004804	8.49679	7.61865	21.0602	5.06344	4.33753	3.83748	gene-ENSSSCG00000004347	ENSSSCG00000004347	transcript	12.3919	4.41281	-1.56355	0.000191275	0.00444525
ENSSSCT00000056125	8.49154	7.00767	10.1879	4.25083	3.83224	3.31064	gene-ENSSSCG00000028052	ENSSSCG00000028052	transcript	8.56236	3.7979	-1.26886	2.9325e-12	7.95402e-10
ENSSSCT00000050583	8.47264	6.88589	10.2994	5.46708	3.99286	3.77287	gene-ENSSSCG00000034771	ENSSSCG00000034771	transcript	8.55265	4.41094	-1.05911	2.56869e-07	1.03218e-05
ENSSSCT00000087243	8.34122	0	0	0	0	0	gene-ENSSSCG00000040710	ENSSSCG00000040710	transcript	2.78041	0	-23.6779	1.36343e-09	1.45125e-07
ENSSSCT00000057875	8.25149	4.27839	0	0	0	0	gene-ENSSSCG00000002682	ENSSSCG00000002682	transcript	4.17663	0	-13.2824	0.000674365	0.0125728
ENSSSCT00000044047	8.04316	4.86392	0.026011	0.04285	0.079238	0.274516	gene-ENSSSCG00000013017	ENSSSCG00000013017	transcript	4.31103	0.132201	-5.17036	0.000249661	0.00555779
ENSSSCT00000023559	8.0396	6.7499	11.2865	3.41063	4.15156	4.26046	gene-ENSSSCG00000028266	ENSSSCG00000028266	transcript	8.69198	3.94088	-1.22301	2.25371e-06	8.12674e-05
ENSSSCT00000018124	8.00741	11.7608	11.3647	27.4653	76.0633	36.6702	gene-ENSSSCG00000016646	ENSSSCG00000016646	transcript	10.3776	46.733	2.11114	1.53905e-05	0.000479729
ENSSSCT00000063660	8.00272	15.065	13.2661	2.77474	2.65216	1.91444	gene-ENSSSCG00000013784	ENSSSCG00000013784	transcript	12.1113	2.44711	-2.40782	8.68023e-13	2.65744e-10
ENSSSCT00000070640	7.85694	2.82785	0	0	0	0	gene-ENSSSCG00000014559	ENSSSCG00000014559	transcript	3.5616	0	-11.4058	0.00350765	0.0459484
ENSSSCT00000038796	7.78043	8.7987	7.10531	4.80192	4.39923	2.91538	gene-ENSSSCG00000004814	ENSSSCG00000004814	transcript	7.89481	4.03884	-1.07617	0.000203236	0.00468451
ENSSSCT00000055278	7.78039	7.69644	7.89141	36.6106	19.2739	26.4912	gene-ENSSSCG00000015886	ENSSSCG00000015886	transcript	7.78942	27.4586	1.69015	6.2983e-14	2.41925e-11
ENSSSCT00000026071	7.77462	5.32681	5.34208	31.5021	7.12929	58.4672	gene-ENSSSCG00000022295	ENSSSCG00000022295	transcript	6.14784	32.3662	2.24467	0.00110129	0.0187105
ENSSSCT00000049517	7.72503	8.1957	8.31014	1.43239	1.0089	1.30296	gene-ENSSSCG00000034474	ENSSSCG00000034474	transcript	8.07696	1.24808	-2.80657	3.65057e-70	5.64397e-66
ENSSSCT00000044959	7.71442	7.89998	8.81112	31.1436	13.1786	43.5793	gene-ENSSSCG00000039094	ENSSSCG00000039094	transcript	8.14184	29.3005	1.71578	4.74225e-05	0.00131217
ENSSSCT00000061489	7.70716	8.75245	7.18845	15.4934	25.4695	17.6649	gene-ENSSSCG00000015570	ENSSSCG00000015570	transcript	7.88268	19.5426	1.22134	9.47088e-05	0.00242324
ENSSSCT00000049555	7.68906	9.52825	5.85255	2.9192	4.39248	3.45248	gene-ENSSSCG00000017335	ENSSSCG00000017335	transcript	7.68995	3.58806	-1.19882	0.000880612	0.0156581
ENSSSCT00000066546	7.59052	13.6815	10.5981	4.86774	4.89709	3.97446	gene-ENSSSCG00000024881	ENSSSCG00000024881	transcript	10.6234	4.57976	-1.31695	2.64117e-05	0.000777416
ENSSSCT00000008790	7.56688	3.19914	8.59992	26.8594	12.36	26.8299	gene-ENSSSCG00000008021	ENSSSCG00000008021	transcript	6.45531	22.0164	1.6558	0.000253966	0.00563335
ENSSSCT00000088631	7.51184	3.1858	14.6197	41.1087	11.9784	52.8582	gene-ENSSSCG00000036534	ENSSSCG00000036534	transcript	8.43913	35.3151	1.95953	0.00339833	0.0449059
ENSSSCT00000004288	7.50745	10.3297	6.93578	2.84925	3.0754	3.22463	gene-ENSSSCG00000003876	ENSSSCG00000003876	transcript	8.25764	3.04976	-1.54848	4.50082e-09	3.59148e-07
ENSSSCT00000061015	7.466	6.65442	5.91525	0.350299	0.262377	0.24209	gene-ENSSSCG00000038644	ENSSSCG00000038644	transcript	6.67856	0.284922	-4.65562	2.58797e-82	5.33485e-78
ENSSSCT00000085866	7.44269	9.57855	5.88407	16.1251	50.2634	15.9616	gene-ENSSSCG00000038594	ENSSSCG00000038594	transcript	7.63511	27.45	1.78145	0.0027634	0.0382913
ENSSSCT00000012584	7.41889	5.24256	7.27386	17.9738	11.0157	24.9909	gene-ENSSSCG00000011499	ENSSSCG00000011499	transcript	6.6451	17.9935	1.31824	4.34619e-05	0.00121674
ENSSSCT00000078069	7.39149	7.41367	10.4704	4.73096	4.79033	3.52745	gene-ENSSSCG00000009123	ENSSSCG00000009123	transcript	8.4252	4.34958	-1.04276	7.70994e-06	0.00025593
ENSSSCT00000007085	7.16177	6.0487	9.61899	2.54414	3.5667	2.80227	gene-ENSSSCG00000006468	ENSSSCG00000006468	transcript	7.60982	2.97104	-1.43306	2.7694e-07	1.10851e-05
ENSSSCT00000052207	7.14335	5.71779	2.32773	0.394842	1.53125	1.33294	gene-ENSSSCG00000036192	ENSSSCG00000036192	transcript	5.06296	1.08634	-2.309	0.0010189	0.0175636
ENSSSCT00000061280	7.0804	8.47693	0	0	0	0	gene-ENSSSCG00000005628	ENSSSCG00000005628	transcript	5.18578	0	-12.8368	0.00101716	0.0175462
ENSSSCT00000044060	6.98367	6.03218	7.61427	16.3852	15.146	16.1074	gene-ENSSSCG00000000504	ENSSSCG00000000504	transcript	6.87671	15.8796	1.10564	3.61762e-29	9.3217e-26
ENSSSCT00000000696	6.90475	10.9339	10.0487	17.5406	19.7555	26.819	gene-ENSSSCG00000000645	ENSSSCG00000000645	transcript	9.2958	21.3717	1.09816	0.000142962	0.00347525
ENSSSCT00000047748	6.89489	10.5739	17.5497	7.60378	4.63344	3.32272	gene-ENSSSCG00000021005	ENSSSCG00000021005	transcript	11.6728	5.18665	-1.26871	0.00383703	0.0491588
ENSSSCT00000062020	6.85515	6.5085	10.414	20.8598	14.4185	36.7216	gene-ENSSSCG00000022364	ENSSSCG00000022364	transcript	7.92587	24	1.49082	9.76924e-05	0.00248928
ENSSSCT00000036805	6.85029	4.81673	4.25928	15.9747	8.59321	11.5177	gene-ENSSSCG00000033892	ENSSSCG00000033892	transcript	5.30877	12.0286	1.0435	0.0012906	0.0211035
ENSSSCT00000050067	6.8429	7.08023	5.31669	0.345612	0.731393	0.506867	gene-ENSSSCG00000004199	ENSSSCG00000004199	transcript	6.41327	0.527957	-3.68324	1.4415e-20	1.65084e-17
ENSSSCT00000012517	6.84025	7.56131	7.5449	14.3662	18.2124	15.4863	gene-ENSSSCG00000011437	ENSSSCG00000011437	transcript	7.31549	16.0216	1.03737	4.22556e-07	1.66127e-05
ENSSSCT00000018702	6.78137	4.29482	5.95327	12.2113	9.50072	15.9007	gene-ENSSSCG00000017177	ENSSSCG00000017177	transcript	5.67649	12.5376	1.03047	0.000136621	0.00333159
ENSSSCT00000041632	6.76122	4.76879	0.011682	0.013369	0.015392	0.015071	gene-ENSSSCG00000010627	ENSSSCG00000010627	transcript	3.84723	0.0146107	-7.98018	5.4485e-08	2.55649e-06
ENSSSCT00000003772	6.68082	3.66543	10.9435	2.44759	3.42465	3.00676	gene-ENSSSCG00000003400	ENSSSCG00000003400	transcript	7.0966	2.95967	-1.32482	0.00166237	0.0257978
ENSSSCT00000039704	6.66782	5.79275	5.90156	13.2332	11.0702	16.8799	gene-ENSSSCG00000010330	ENSSSCG00000010330	transcript	6.12071	13.7278	1.04911	2.50472e-07	1.00779e-05
ENSSSCT00000012800	6.62908	9.09433	8.44425	0.285537	0	0.04402	gene-ENSSSCG00000011692	ENSSSCG00000011692	transcript	8.05589	0.109852	-6.36875	1.175e-07	5.00442e-06
ENSSSCT00000005176	6.62836	6.76856	4.55967	18.7847	17.1073	9.74646	gene-ENSSSCG00000004687	ENSSSCG00000004687	transcript	5.98553	15.2128	1.23053	0.000885528	0.0157209
ENSSSCT00000018381	6.60598	9.11647	13.3151	33.2482	26.206	42.6819	gene-ENSSSCG00000016877	ENSSSCG00000016877	transcript	9.67919	34.0454	1.71468	2.1842e-08	1.24954e-06
ENSSSCT00000028244	6.58534	5.06619	4.31176	12.8829	11.8095	18.5284	gene-ENSSSCG00000023973	ENSSSCG00000023973	transcript	5.3211	14.4069	1.31796	4.62314e-06	0.000159278
ENSSSCT00000036434	6.54128	4.72312	3.81984	8.50346	10.5489	13.8117	gene-ENSSSCG00000023643	ENSSSCG00000023643	transcript	5.02808	10.9547	1.01298	0.00273024	0.0379254
ENSSSCT00000089462	6.5321	4.94686	11.5462	25.4144	16.6374	54.3061	gene-ENSSSCG00000003851	ENSSSCG00000003851	transcript	7.67506	32.1193	1.96484	0.000119017	0.00296068
ENSSSCT00000030056	6.51264	7.01533	9.18292	25.2568	17.1796	37.0517	gene-ENSSSCG00000027198	ENSSSCG00000027198	transcript	7.57029	26.496	1.69497	3.04986e-08	1.62175e-06
ENSSSCT00000056062	6.4312	4.39889	8.4133	15.2174	9.76835	41.113	gene-ENSSSCG00000007133	ENSSSCG00000007133	transcript	6.41446	22.0329	1.66942	0.00286691	0.0393728
ENSSSCT00000075700	6.41466	7.38547	3.96032	2.64735	2.2634	1.74014	gene-ENSSSCG00000006100	ENSSSCG00000006100	transcript	5.92015	2.21696	-1.54049	1.43671e-05	0.000451928
ENSSSCT00000079967	6.39264	7.77447	5.76974	1.34745	4.06659	1.55441	gene-ENSSSCG00000006816	ENSSSCG00000006816	transcript	6.64562	2.32282	-1.57849	0.0036894	0.0478155
ENSSSCT00000036588	6.35647	4.75873	4.41262	24.2948	7.68694	11.4997	gene-ENSSSCG00000008844	ENSSSCG00000008844	transcript	5.17594	14.4938	1.3349	0.00222837	0.0324633
ENSSSCT00000039513	6.35301	5.94799	5.32869	0.090086	0.596422	1.60381	gene-ENSSSCG00000012743	ENSSSCG00000012743	transcript	5.87656	0.763439	-3.03793	0.000517836	0.010131
ENSSSCT00000023158	6.35194	5.32018	6.35699	3.45022	2.70111	3.15664	gene-ENSSSCG00000021007	ENSSSCG00000021007	transcript	6.0097	3.10265	-1.06468	1.58225e-21	2.0819e-18
ENSSSCT00000003013	6.35185	7.21365	8.76905	3.59148	3.79073	3.54095	gene-ENSSSCG00000002719	ENSSSCG00000002719	transcript	7.44485	3.64105	-1.12075	1.55703e-08	9.66763e-07
ENSSSCT00000000015	6.32295	4.84942	4.06462	3.78534	2.14297	1.73112	gene-ENSSSCG00000000014	ENSSSCG00000000014	transcript	5.079	2.55314	-1.12448	0.00304712	0.0412974
ENSSSCT00000046831	6.28616	9.68412	8.90922	16.291	22.8569	18.3678	gene-ENSSSCG00000029849	ENSSSCG00000029849	transcript	8.29317	19.1719	1.11951	0.000122052	0.0030228
ENSSSCT00000078504	6.22073	1.88378	5.75547	19.7636	26.3123	15.2878	gene-ENSSSCG00000011538	ENSSSCG00000011538	transcript	4.61999	20.4546	2.07569	3.80392e-05	0.00107959
ENSSSCT00000037547	6.20548	2.77052	4.22154	0.474441	1.25305	0.748074	gene-ENSSSCG00000040513	ENSSSCG00000040513	transcript	4.39918	0.825187	-2.47164	6.61378e-06	0.000221926
ENSSSCT00000056357	6.2012	4.26461	4.1217	0	0	0	gene-ENSSSCG00000006156	ENSSSCG00000006156	transcript	4.8625	0	-13.1054	1.25016e-26	2.41601e-23
ENSSSCT00000025528	6.11207	8.62554	10.0313	3.2748	4.40363	2.53189	gene-ENSSSCG00000028277	ENSSSCG00000028277	transcript	8.25631	3.40344	-1.35619	8.96886e-05	0.00231256
ENSSSCT00000050110	6.03287	10.301	6.52037	3.40031	4.34761	3.47285	gene-ENSSSCG00000036030	ENSSSCG00000036030	transcript	7.61809	3.74025	-1.12865	0.00114886	0.0192542
ENSSSCT00000028412	6.03049	5.14111	5.58163	26.316	12.308	35.5891	gene-ENSSSCG00000027325	ENSSSCG00000027325	transcript	5.58441	24.7377	2.01439	1.45019e-07	6.00686e-06
ENSSSCT00000059527	6.02057	0	0	0	0	0	gene-ENSSSCG00000009974	ENSSSCG00000009974	transcript	2.00686	0	-25.1402	1.23735e-10	2.03732e-08
ENSSSCT00000045228	6.01319	0.528703	7.67051	0.050594	0.340849	0.597403	gene-ENSSSCG00000006307	ENSSSCG00000006307	transcript	4.73747	0.329615	-3.88643	0.000252979	0.00561548
ENSSSCT00000016145	5.9901	0	0	0	0	0	gene-ENSSSCG00000014794	ENSSSCG00000014794	transcript	1.9967	0	-26.2823	1.72897e-11	3.68349e-09
ENSSSCT00000075229	5.98862	7.37061	6.19454	2.71595	3.13873	2.34092	gene-ENSSSCG00000038181	ENSSSCG00000038181	transcript	6.51792	2.73187	-1.35384	2.35224e-08	1.33007e-06
ENSSSCT00000091367	5.96631	7.26513	10.4017	23.2966	15.0412	62.5817	gene-ENSSSCG00000005467	ENSSSCG00000005467	transcript	7.87771	33.6398	1.9814	0.00031187	0.00668283
ENSSSCT00000065040	5.94829	2.96516	3.94906	10.6456	9.10572	8.83929	gene-ENSSSCG00000014351	ENSSSCG00000014351	transcript	4.2875	9.53021	1.04206	0.00131497	0.0214297
ENSSSCT00000042623	5.94756	7.05408	6.46215	25.2112	63.8869	16.7909	gene-ENSSSCG00000012050	ENSSSCG00000012050	transcript	6.48793	35.2963	2.38663	2.4991e-05	0.000741245
ENSSSCT00000052201	5.93989	5.8562	5.75376	2.70418	1.31172	1.85877	gene-ENSSSCG00000005582	ENSSSCG00000005582	transcript	5.84995	1.95822	-1.71082	1.16448e-10	1.94108e-08
ENSSSCT00000050333	5.92556	4.99303	0.044432	0.001514	0.030002	0.284815	gene-ENSSSCG00000011942	ENSSSCG00000011942	transcript	3.65434	0.105444	-5.26459	0.00110364	0.018735
ENSSSCT00000002196	5.85136	3.64948	6.85205	20.976	8.08484	25.2968	gene-ENSSSCG00000001963	ENSSSCG00000001963	transcript	5.45096	18.1192	1.60941	0.000309916	0.00665274
ENSSSCT00000028312	5.80635	9.71028	7.68084	0.400851	1.61116	0.143552	gene-ENSSSCG00000002032	ENSSSCG00000002032	transcript	7.73249	0.718522	-3.4569	4.70792e-05	0.00130442
ENSSSCT00000089242	5.77753	5.11773	0.684669	0.786462	0.214883	0.562054	gene-ENSSSCG00000032674	ENSSSCG00000032674	transcript	3.85998	0.521133	-3.06766	0.000334402	0.00707494
ENSSSCT00000046340	5.77189	5.08219	6.20102	2.66326	3.04433	2.90651	gene-ENSSSCG00000036454	ENSSSCG00000036454	transcript	5.68503	2.87137	-1.07869	2.52801e-10	3.71347e-08
ENSSSCT00000044104	5.75896	3.78813	2.43352	12.8801	10.3347	9.06182	gene-ENSSSCG00000038598	ENSSSCG00000038598	transcript	3.99354	10.7589	1.30212	0.00101282	0.0175056
ENSSSCT00000067635	5.74438	1.51307	6.9802	18.2031	20.2529	15.5473	gene-ENSSSCG00000011538	ENSSSCG00000011538	transcript	4.74588	18.0011	1.85322	0.000627811	0.011855
ENSSSCT00000085902	5.66011	5.64707	8.89757	20.2382	17.4181	16.4257	gene-ENSSSCG00000011102	ENSSSCG00000011102	transcript	6.73492	18.0273	1.32689	2.6714e-10	3.87804e-08
ENSSSCT00000018589	5.63578	5.55753	16.8272	2.30368	3.2395	3.96663	gene-ENSSSCG00000017073	ENSSSCG00000017073	transcript	9.34018	3.16994	-1.61658	0.00155559	0.0244787
ENSSSCT00000083773	5.63401	0	0	0	0	0	gene-ENSSSCG00000024162	ENSSSCG00000024162	transcript	1.878	0	-24.723	2.48748e-10	3.68015e-08
ENSSSCT00000070759	5.60634	0.017477	0.003217	0.006535	0.007531	0.011306	gene-ENSSSCG00000008340	ENSSSCG00000008340	transcript	1.87568	0.00845733	-7.61725	4.72754e-05	0.00130869
ENSSSCT00000079739	5.58889	0	0	0	0	0	gene-ENSSSCG00000001409	ENSSSCG00000001409	transcript	1.86296	0	-25.6839	4.89585e-11	9.09217e-09
ENSSSCT00000031403	5.54212	5.67974	0	0	0	0.010881	gene-ENSSSCG00000024655	ENSSSCG00000024655	transcript	3.74062	0.003627	-9.2701	0.000128499	0.00316346
ENSSSCT00000038904	5.50069	4.10062	3.93161	3.10231	1.92871	1.38445	gene-ENSSSCG00000006283	ENSSSCG00000006283	transcript	4.51097	2.13849	-1.20091	0.000949123	0.0166182
ENSSSCT00000086524	5.49054	4.86242	6.60983	13.8382	12.4846	14.7385	gene-ENSSSCG00000033115	ENSSSCG00000033115	transcript	5.65426	13.6871	1.17462	7.92111e-21	9.24259e-18
ENSSSCT00000023127	5.47282	0.387232	5.76807	0.252565	0.270346	0.36919	gene-ENSSSCG00000003760	ENSSSCG00000003760	transcript	3.87604	0.297367	-3.77496	8.50832e-06	0.000279878
ENSSSCT00000064616	5.45641	0.023762	0.784565	0.097366	0.048757	0	gene-ENSSSCG00000001723	ENSSSCG00000001723	transcript	2.08824	0.0487077	-5.55055	0.00160497	0.0250832
ENSSSCT00000018018	5.45427	5.09977	6.55573	15.645	10.293	13.8337	gene-ENSSSCG00000016548	ENSSSCG00000016548	transcript	5.70326	13.2572	1.10377	1.14518e-12	3.34058e-10
ENSSSCT00000078875	5.4305	0	0	0	0	0	gene-ENSSSCG00000015030	ENSSSCG00000015030	transcript	1.81017	0	-25.6268	5.40492e-11	9.89931e-09
ENSSSCT00000070670	5.38047	3.67876	6.43905	0.177866	1.89357	0.502191	gene-ENSSSCG00000003461	ENSSSCG00000003461	transcript	5.1661	0.857875	-2.59704	0.00230896	0.0333701
ENSSSCT00000009143	5.37483	7.62657	11.0981	2.88387	4.00061	3.29653	gene-ENSSSCG00000008349	ENSSSCG00000008349	transcript	8.03316	3.39367	-1.31693	0.000121534	0.0030136
ENSSSCT00000070256	5.34326	2.59618	9.17562	15.0866	41.4244	11.2001	gene-ENSSSCG00000038646	ENSSSCG00000038646	transcript	5.70502	22.5704	1.96312	0.00347085	0.0455906
ENSSSCT00000059712	5.32411	2.09139	2.68572	2.03321	0.778619	0.664294	gene-ENSSSCG00000039271	ENSSSCG00000039271	transcript	3.36708	1.15871	-1.68143	0.00312876	0.0420667
ENSSSCT00000049151	5.29427	0.131976	0.008372	0	0	0	gene-ENSSSCG00000035293	ENSSSCG00000035293	transcript	1.81154	0	-12.2653	0.000117929	0.00293954
ENSSSCT00000087960	5.25774	6.50777	8.07882	3.22697	2.38151	4.35105	gene-ENSSSCG00000032235	ENSSSCG00000032235	transcript	6.61478	3.31984	-1.10252	8.97721e-05	0.0023132
ENSSSCT00000087877	5.24757	0	8.83131	0	0	0	gene-ENSSSCG00000023243	ENSSSCG00000023243	transcript	4.69296	0	-12.5943	0.00126569	0.0208001
ENSSSCT00000047364	5.22506	6.14405	5.43353	13.7913	11.6589	11.106	gene-ENSSSCG00000004349	ENSSSCG00000004349	transcript	5.60088	12.1854	1.00959	3.30817e-10	4.60774e-08
ENSSSCT00000039134	5.22457	7.27636	12.3425	2.46839	0.813912	4.14507	gene-ENSSSCG00000017668	ENSSSCG00000017668	transcript	8.28115	2.47579	-1.86026	0.00244374	0.0348485
ENSSSCT00000041912	5.22279	4.95174	5.07999	1.42364	1.26866	1.80032	gene-ENSSSCG00000024570	ENSSSCG00000024570	transcript	5.08484	1.49754	-1.87455	2.15839e-27	4.60273e-24
ENSSSCT00000080155	5.14431	3.79695	0	0	0	0	gene-ENSSSCG00000001973	ENSSSCG00000001973	transcript	2.98042	0	-11.6269	0.0029207	0.0399783
ENSSSCT00000081430	5.11249	6.76455	4.69924	2.14504	2.09845	1.47877	gene-ENSSSCG00000021038	ENSSSCG00000021038	transcript	5.52543	1.90742	-1.64476	1.2353e-08	8.1011e-07
ENSSSCT00000045000	5.09614	3.62109	6.85906	11.219	9.33712	15.3098	gene-ENSSSCG00000000383	ENSSSCG00000000383	transcript	5.1921	11.9553	1.10519	0.000157957	0.00379061
ENSSSCT00000012062	4.97516	3.84246	4.85053	12.2903	11.5414	13.6002	gene-ENSSSCG00000011020	ENSSSCG00000011020	transcript	4.55605	12.4773	1.34974	1.52607e-20	1.71591e-17
ENSSSCT00000044398	4.94832	1.18164	2.52827	17.2958	3.39699	28.5908	gene-ENSSSCG00000025353	ENSSSCG00000025353	transcript	2.88608	16.4278	2.36119	0.00355009	0.0464154
ENSSSCT00000054879	4.90854	0	0.008379	0	0	0.008555	gene-ENSSSCG00000000599	ENSSSCG00000000599	transcript	1.63897	0.00285167	-8.69314	0.002548	0.0359838
ENSSSCT00000075671	4.88671	3.4733	4.80008	2.63159	2.64679	1.42939	gene-ENSSSCG00000022401	ENSSSCG00000022401	transcript	4.3867	2.23592	-1.0634	0.00375047	0.0483423
ENSSSCT00000006894	4.86986	4.54384	4.56254	11.0352	42.0415	17.1674	gene-ENSSSCG00000006290	ENSSSCG00000006290	transcript	4.65875	23.4147	2.27809	5.41e-05	0.0014745
ENSSSCT00000036933	4.86173	6.36792	6.78429	2.2306	2.53823	3.62974	gene-ENSSSCG00000038904	ENSSSCG00000038904	transcript	6.00465	2.79952	-1.20054	1.7751e-05	0.000545877
ENSSSCT00000032016	4.85799	0	0	0	0	0	gene-ENSSSCG00000003603	ENSSSCG00000003603	transcript	1.61933	0	-25.924	3.23474e-11	6.29065e-09
ENSSSCT00000051141	4.85291	4.58248	7.38992	26.9119	13.2814	31.035	gene-ENSSSCG00000031503	ENSSSCG00000031503	transcript	5.60844	23.7428	1.96587	1.24771e-08	8.15655e-07
ENSSSCT00000037364	4.85275	0	0	0	0	0	gene-ENSSSCG00000029251	ENSSSCG00000029251	transcript	1.61758	0	-26.5605	1.05736e-11	2.45824e-09
ENSSSCT00000016896	4.84284	7.13786	3.49548	1.76601	2.53233	1.53977	gene-ENSSSCG00000015509	ENSSSCG00000015509	transcript	5.15873	1.94604	-1.50897	0.000440318	0.0088611
ENSSSCT00000055161	4.78837	4.91453	7.72829	4.65212	2.0707	2.33596	gene-ENSSSCG00000038856	ENSSSCG00000038856	transcript	5.8104	3.0196	-1.06257	0.00391377	0.0499867
ENSSSCT00000011956	4.76568	7.02504	7.1852	15.2462	10.0874	18.4661	gene-ENSSSCG00000010925	ENSSSCG00000010925	transcript	6.32531	14.5999	1.08909	9.65702e-05	0.00246577
ENSSSCT00000012806	4.64849	5.44166	5.8719	3.6574	1.53211	3.2248	gene-ENSSSCG00000011698	ENSSSCG00000011698	transcript	5.32068	2.80477	-1.05517	0.00170062	0.0263055
ENSSSCT00000030846	4.64112	0	4.17922	0	0	0	gene-ENSSSCG00000026793	ENSSSCG00000026793	transcript	2.94012	0	-11.5823	0.0030312	0.0411809
ENSSSCT00000006232	4.63108	5.33965	4.7531	10.0807	9.7242	22.7731	gene-ENSSSCG00000005669	ENSSSCG00000005669	transcript	4.90794	14.1927	1.4147	0.000322851	0.00687054
ENSSSCT00000047117	4.62533	3.1965	4.38745	10.5809	18.1164	8.94122	gene-ENSSSCG00000033262	ENSSSCG00000033262	transcript	4.06976	12.5462	1.55274	9.06116e-05	0.00233069
ENSSSCT00000003461	4.56313	9.1757	8.93905	0.809971	0.693912	0.043814	gene-ENSSSCG00000003120	ENSSSCG00000003120	transcript	7.55929	0.515899	-3.96034	1.57042e-05	0.000489012
ENSSSCT00000036723	4.52433	0.573141	8.55728	0.182441	0.603409	0.093331	gene-ENSSSCG00000011133	ENSSSCG00000011133	transcript	4.55159	0.29306	-3.94408	8.39605e-05	0.00218623
ENSSSCT00000059137	4.4784	3.46791	4.28943	23.2331	16.0431	25.0166	gene-ENSSSCG00000008535	ENSSSCG00000008535	transcript	4.07858	21.4309	2.27728	1.56541e-31	4.60992e-28
ENSSSCT00000054517	4.47535	3.57488	0	0	0.001796	0	gene-ENSSSCG00000011628	ENSSSCG00000011628	transcript	2.68341	0.000598667	-11.6124	0.000882321	0.0156794
ENSSSCT00000017641	4.47416	11.9291	6.57418	0.416767	1.86588	0.627286	gene-ENSSSCG00000016200	ENSSSCG00000016200	transcript	7.65915	0.969977	-3.03527	1.82318e-05	0.00055844
ENSSSCT00000005616	4.44364	4.31761	5.02964	9.27353	11.6704	10.9471	gene-ENSSSCG00000005095	ENSSSCG00000005095	transcript	4.59696	10.6304	1.1178	3.38472e-09	2.88714e-07
ENSSSCT00000059251	4.43641	3.63234	5.34256	12.5678	6.76078	13.6042	gene-ENSSSCG00000022318	ENSSSCG00000022318	transcript	4.47044	10.9776	1.17724	5.27197e-05	0.00144069
ENSSSCT00000044075	4.4214	7.80307	5.50673	2.12899	2.59446	1.48163	gene-ENSSSCG00000010742	ENSSSCG00000010742	transcript	5.9104	2.06836	-1.61132	3.94481e-05	0.00111599
ENSSSCT00000048592	4.42111	2.1155	0.065072	0.205918	0.053728	0.105463	gene-ENSSSCG00000016045	ENSSSCG00000016045	transcript	2.20056	0.121703	-4.36194	0.000188651	0.00439253
ENSSSCT00000052704	4.38536	2.13455	2.48913	8.67961	4.45193	12.3672	gene-ENSSSCG00000032053	ENSSSCG00000032053	transcript	3.00301	8.49957	1.36671	0.00293066	0.0400969
ENSSSCT00000012183	4.35019	2.87069	6.76363	10.373	8.38866	15.5421	gene-ENSSSCG00000011131	ENSSSCG00000011131	transcript	4.66151	11.4346	1.20118	0.0013275	0.0215962
ENSSSCT00000002097	4.34198	5.60989	3.00969	0.803576	1.09637	0.402021	gene-ENSSSCG00000001872	ENSSSCG00000001872	transcript	4.32052	0.767323	-2.58953	4.8463e-07	1.8885e-05
ENSSSCT00000070764	4.30365	3.80805	4.87651	1.83349	2.96071	2.05246	gene-ENSSSCG00000028949	ENSSSCG00000028949	transcript	4.3294	2.28222	-1.00076	0.000681987	0.0126823
ENSSSCT00000068270	4.29542	0.023787	0.026216	0.072219	0.013792	0.06187	gene-ENSSSCG00000023915	ENSSSCG00000023915	transcript	1.44847	0.0492937	-4.94914	0.00362741	0.0471968
ENSSSCT00000018774	4.27074	4.70376	5.6582	9.81076	12.0469	15.1983	gene-ENSSSCG00000017245	ENSSSCG00000017245	transcript	4.87757	12.352	1.24657	2.48576e-07	1.00146e-05
ENSSSCT00000052222	4.17984	4.15116	3.15505	14.6721	6.17881	9.73263	gene-ENSSSCG00000005424	ENSSSCG00000005424	transcript	3.82869	10.1945	1.26879	0.000207481	0.00476105
ENSSSCT00000048916	4.17793	3.8102	3.88645	1.57928	2.57574	2.12157	gene-ENSSSCG00000004169	ENSSSCG00000004169	transcript	3.95819	2.0922	-1.00513	0.000747331	0.0136695
ENSSSCT00000060053	4.15524	0.645707	0	0	0	0	gene-ENSSSCG00000034031	ENSSSCG00000034031	transcript	1.60031	0	-12.0732	0.00199999	0.029868
ENSSSCT00000038340	4.13934	2.51787	1.0641	0.668488	0.279639	0.903681	gene-ENSSSCG00000017492	ENSSSCG00000017492	transcript	2.57377	0.617269	-2.21462	0.0013635	0.022039
ENSSSCT00000073065	4.12404	0	0	0	0	0	gene-ENSSSCG00000038465	ENSSSCG00000038465	transcript	1.37468	0	-24.6748	2.69434e-10	3.90218e-08
ENSSSCT00000065757	4.11435	4.49669	3.10448	37.7688	4.00666	18.6959	gene-ENSSSCG00000034167	ENSSSCG00000034167	transcript	3.90517	20.1571	2.18892	0.00159466	0.0249474
ENSSSCT00000039971	4.0597	3.87638	2.90474	15.7817	11.8391	5.14489	gene-ENSSSCG00000036855	ENSSSCG00000036855	transcript	3.61361	10.9219	1.47667	0.00113703	0.0190929
ENSSSCT00000043563	4.02838	0	0	0	0	0	gene-ENSSSCG00000029251	ENSSSCG00000029251	transcript	1.34279	0	-26.575	1.03056e-11	2.40497e-09
ENSSSCT00000048773	4.01964	2.37572	1.80259	0.585877	1.10387	0.355286	gene-ENSSSCG00000006281	ENSSSCG00000006281	transcript	2.73265	0.681677	-2.07848	0.000906462	0.016013
ENSSSCT00000012263	4.01316	3.78835	3.0191	8.07191	7.52772	8.2783	gene-ENSSSCG00000011198	ENSSSCG00000011198	transcript	3.60687	7.95931	1.02642	3.02948e-07	1.20871e-05
ENSSSCT00000043072	3.96742	3.77425	1.88233	8.57654	7.94338	8.94809	gene-ENSSSCG00000038873	ENSSSCG00000038873	transcript	3.208	8.48934	1.27683	0.00042387	0.00861985
ENSSSCT00000042969	3.95796	3.19237	7.45714	1.75013	1.41223	1.40146	gene-ENSSSCG00000004347	ENSSSCG00000004347	transcript	4.86916	1.52127	-1.76307	1.53239e-07	6.33886e-06
ENSSSCT00000090317	3.95142	3.41078	2.79082	8.20491	6.38266	8.66415	gene-ENSSSCG00000050487	ENSSSCG00000050487	transcript	3.38434	7.75058	1.0716	4.87348e-06	0.00016688
ENSSSCT00000039600	3.95058	5.55953	9.20245	2.35167	1.11911	2.41187	gene-ENSSSCG00000025768	ENSSSCG00000025768	transcript	6.23752	1.96088	-1.77738	7.17276e-05	0.00189725
ENSSSCT00000019510	3.92536	1.1439	2.54827	11.2493	7.85197	7.42393	gene-ENSSSCG00000017927	ENSSSCG00000017927	transcript	2.53918	8.84174	1.6895	0.000333081	0.00705426
ENSSSCT00000005882	3.92534	2.61389	4.09424	0.258153	0.191747	0.170314	gene-ENSSSCG00000005343	ENSSSCG00000005343	transcript	3.54449	0.206738	-4.19884	1.4973e-56	1.3228e-52
ENSSSCT00000071409	3.92502	4.93858	4.08514	2.22521	2.35714	1.14049	gene-ENSSSCG00000000298	ENSSSCG00000000298	transcript	4.31625	1.90761	-1.27744	0.000896267	0.0158862
ENSSSCT00000062917	3.91792	9.98686	16.0099	520.05	791.856	57.5104	gene-ENSSSCG00000031903	ENSSSCG00000031903	transcript	9.97155	456.472	5.47239	1.88006e-09	1.83676e-07
ENSSSCT00000061928	3.9076	6.02889	5.89443	1.53165	0.84226	2.18772	gene-ENSSSCG00000032235	ENSSSCG00000032235	transcript	5.27697	1.52054	-1.91868	2.55358e-06	9.14939e-05
ENSSSCT00000001092	3.90333	5.37693	6.07508	11.9763	9.32834	18.9383	gene-ENSSSCG00000001000	ENSSSCG00000001000	transcript	5.11845	13.4143	1.27899	6.10144e-05	0.00164126
ENSSSCT00000062367	3.89247	4.96878	4.81696	0.645543	0.368729	1.72311	gene-ENSSSCG00000008692	ENSSSCG00000008692	transcript	4.5594	0.912462	-2.44716	1.94237e-05	0.000592308
ENSSSCT00000010170	3.88957	4.79612	5.28636	10.1053	8.31837	16.2064	gene-ENSSSCG00000009285	ENSSSCG00000009285	transcript	4.65735	11.5433	1.19777	7.83078e-05	0.00205461
ENSSSCT00000043241	3.88639	3.0716	5.52552	10.7486	13.7267	11.8146	gene-ENSSSCG00000034763	ENSSSCG00000034763	transcript	4.16117	12.0966	1.46185	7.03871e-08	3.18193e-06
ENSSSCT00000040474	3.85216	3.64656	4.44937	6.87286	7.31126	14.1756	gene-ENSSSCG00000021041	ENSSSCG00000021041	transcript	3.9827	9.45323	1.14242	0.000928601	0.0163283
ENSSSCT00000070546	3.83442	1.56212	2.72404	9.05267	7.14828	5.22216	gene-ENSSSCG00000039542	ENSSSCG00000039542	transcript	2.70686	7.14103	1.28935	0.00265098	0.0370323
ENSSSCT00000018801	3.81337	5.65774	5.79043	3.27372	1.95355	3.05272	gene-ENSSSCG00000017271	ENSSSCG00000017271	transcript	5.08718	2.75999	-1.00191	0.000122006	0.0030228
ENSSSCT00000043268	3.79735	3.54599	3.56791	1.32447	1.64944	2.54419	gene-ENSSSCG00000009435	ENSSSCG00000009435	transcript	3.63708	1.83937	-1.08677	0.000467158	0.00933441
ENSSSCT00000011414	3.78393	2.37326	1.66588	4.82229	30.0702	8.98548	gene-ENSSSCG00000010429	ENSSSCG00000010429	transcript	2.60769	14.626	2.43927	0.0012802	0.0209667
ENSSSCT00000015600	3.77029	1.784	2.71025	6.93356	8.69501	5.56649	gene-ENSSSCG00000014277	ENSSSCG00000014277	transcript	2.75485	7.06502	1.26867	0.000986999	0.0171551
ENSSSCT00000081252	3.76671	3.32443	2.54587	0.357792	0.567855	0.645951	gene-ENSSSCG00000015284	ENSSSCG00000015284	transcript	3.21234	0.523866	-2.70029	1.41112e-10	2.29649e-08
ENSSSCT00000006011	3.75281	1.05655	2.03873	0.244982	0.272718	0.074614	gene-ENSSSCG00000005465	ENSSSCG00000005465	transcript	2.2827	0.197438	-3.61449	1.24547e-07	5.27189e-06
ENSSSCT00000010065	3.69538	3.3424	1.96381	0.2412	0.277376	0.019797	gene-ENSSSCG00000009192	ENSSSCG00000009192	transcript	3.00053	0.179458	-4.15035	1.57558e-06	5.79292e-05
ENSSSCT00000013798	3.67763	4.12	2.62395	0.829641	1.67134	0.856266	gene-ENSSSCG00000012619	ENSSSCG00000012619	transcript	3.47386	1.11908	-1.71772	0.000237223	0.00532887
ENSSSCT00000055353	3.65335	2.68141	1.73043	8.44485	8.02087	5.19428	gene-ENSSSCG00000034615	ENSSSCG00000034615	transcript	2.6884	7.22	1.3082	0.00107201	0.0182969
ENSSSCT00000071939	3.64632	3.20841	3.05239	1.23982	1.34741	1.09486	gene-ENSSSCG00000022131	ENSSSCG00000022131	transcript	3.30237	1.22736	-1.52792	4.19419e-12	1.08526e-09
ENSSSCT00000031995	3.64035	3.29419	4.78281	0	0	0	gene-ENSSSCG00000027407	ENSSSCG00000027407	transcript	3.90578	0	-13.7278	2.33265e-30	6.27198e-27
ENSSSCT00000064013	3.61329	3.39481	7.32554	14.0066	8.07038	16.2113	gene-ENSSSCG00000001695	ENSSSCG00000001695	transcript	4.77788	12.7628	1.31686	0.000637852	0.0120116
ENSSSCT00000009306	3.61231	6.33427	3.64636	14.7756	10.0486	10.9545	gene-ENSSSCG00000008504	ENSSSCG00000008504	transcript	4.53098	11.9262	1.26489	0.000112625	0.00282212
ENSSSCT00000046150	3.57127	5.63996	5.76788	0.371174	1.22037	0.694797	gene-ENSSSCG00000011514	ENSSSCG00000011514	transcript	4.99304	0.762115	-2.76561	1.81088e-07	7.45597e-06
ENSSSCT00000058082	3.56664	4.76458	5.16998	12.5185	8.42719	12.7404	gene-ENSSSCG00000006218	ENSSSCG00000006218	transcript	4.5004	11.2287	1.20381	2.86197e-08	1.54307e-06
ENSSSCT00000080692	3.56618	4.62233	2.802	1.44864	1.13547	1.33625	gene-ENSSSCG00000023158	ENSSSCG00000023158	transcript	3.6635	1.30679	-1.60591	1.82953e-06	6.65148e-05
ENSSSCT00000046844	3.55137	2.78266	3.17266	7.01425	6.40751	11.4919	gene-ENSSSCG00000002051	ENSSSCG00000002051	transcript	3.16889	8.30456	1.27774	7.98215e-06	0.000264115
ENSSSCT00000063378	3.50101	0	0	0	0	0	gene-ENSSSCG00000000488	ENSSSCG00000000488	transcript	1.167	0	-24.9968	1.57503e-10	2.51039e-08
ENSSSCT00000038691	3.48325	3.08399	2.46461	1.20443	1.73436	1.48788	gene-ENSSSCG00000026087	ENSSSCG00000026087	transcript	3.01062	1.47556	-1.12583	0.000274131	0.00600525
ENSSSCT00000062864	3.44997	3.60719	4.87814	12.6275	16.8327	22.6973	gene-ENSSSCG00000033979	ENSSSCG00000033979	transcript	3.97843	17.3858	2.03703	9.0215e-12	2.15408e-09
ENSSSCT00000083951	3.44297	2.86534	2.18053	9.49335	5.23016	7.11052	gene-ENSSSCG00000045950	ENSSSCG00000045950	transcript	2.82962	7.27801	1.22292	0.000150973	0.00364279
ENSSSCT00000064564	3.44231	0	0	0	0	0	gene-ENSSSCG00000003514	ENSSSCG00000003514	transcript	1.14744	0	-26.5541	1.06944e-11	2.47702e-09
ENSSSCT00000055489	3.41242	1.63745	3.30682	9.41494	6.09174	4.8904	gene-ENSSSCG00000006866	ENSSSCG00000006866	transcript	2.78556	6.79903	1.18085	0.00194132	0.0292247
ENSSSCT00000024902	3.32329	6.10049	5.1012	2.41879	1.49862	2.7296	gene-ENSSSCG00000017623	ENSSSCG00000017623	transcript	4.84166	2.21567	-1.25165	0.00020981	0.00480202
ENSSSCT00000029307	3.31404	0.610481	0.609208	0.105422	0.281816	0.153083	gene-ENSSSCG00000014116	ENSSSCG00000014116	transcript	1.51124	0.180107	-3.13664	0.000631183	0.0118932
ENSSSCT00000053464	3.31014	1.75409	4.87853	6.88034	7.59947	8.61343	gene-ENSSSCG00000026940	ENSSSCG00000026940	transcript	3.31426	7.69775	1.13879	0.00250182	0.0354532
ENSSSCT00000050600	3.29947	0	0	0	0	0	gene-ENSSSCG00000009361	ENSSSCG00000009361	transcript	1.09982	0	-24.7758	2.27827e-10	3.4364e-08
ENSSSCT00000091080	3.28423	0.347307	3.64332	0.314139	0.159224	0.178795	gene-ENSSSCG00000001972	ENSSSCG00000001972	transcript	2.42495	0.217386	-3.57297	6.88679e-06	0.000230711
ENSSSCT00000073789	3.25826	0	0	0	0	0	gene-ENSSSCG00000023243	ENSSSCG00000023243	transcript	1.08609	0	-24.5244	3.45468e-10	4.76885e-08
ENSSSCT00000048464	3.23652	1.76581	1.33176	10.6596	6.58352	8.85318	gene-ENSSSCG00000031503	ENSSSCG00000031503	transcript	2.11136	8.69878	1.90642	3.12529e-06	0.000110442
ENSSSCT00000053831	3.23592	0.896904	5.65658	19.5917	15.4944	24.4382	gene-ENSSSCG00000010429	ENSSSCG00000010429	transcript	3.26314	19.8414	2.52761	2.55197e-05	0.000754033
ENSSSCT00000027225	3.23524	1.31987	3.23529	0.694153	0.477806	0.381288	gene-ENSSSCG00000026894	ENSSSCG00000026894	transcript	2.5968	0.517749	-2.42391	4.27494e-08	2.08989e-06
ENSSSCT00000028356	3.22989	4.549	4.16039	6.69148	9.51052	9.76819	gene-ENSSSCG00000024219	ENSSSCG00000024219	transcript	3.97976	8.65673	1.02751	0.000303357	0.00652303
ENSSSCT00000018315	3.22223	3.07854	3.65353	10.3638	5.90512	14.6398	gene-ENSSSCG00000016821	ENSSSCG00000016821	transcript	3.3181	10.3029	1.51157	1.14066e-05	0.000366065
ENSSSCT00000007738	3.22084	1.41227	2.90983	0	0.207899	0.093245	gene-ENSSSCG00000007067	ENSSSCG00000007067	transcript	2.51431	0.100381	-4.65214	0.000431905	0.00872587
ENSSSCT00000066089	3.21207	1.74316	2.62067	5.31227	7.26701	6.01213	gene-ENSSSCG00000011218	ENSSSCG00000011218	transcript	2.5253	6.19714	1.20824	0.00013182	0.00323237
ENSSSCT00000009194	3.18794	2.58546	2.87379	1.32387	0.769534	2.02437	gene-ENSSSCG00000008397	ENSSSCG00000008397	transcript	2.8824	1.37259	-1.19515	0.0010446	0.0178998
ENSSSCT00000071452	3.17551	2.01848	4.5882	1.11299	0.907256	1.66414	gene-ENSSSCG00000002746	ENSSSCG00000002746	transcript	3.26073	1.22813	-1.50153	0.000205026	0.00471874
ENSSSCT00000037269	3.15061	3.37973	3.46044	0.779525	2.0364	1.09721	gene-ENSSSCG00000000801	ENSSSCG00000000801	transcript	3.33026	1.30438	-1.41464	0.00175627	0.0269707
ENSSSCT00000014250	3.14204	2.86971	3.28842	7.78826	4.0255	11.1418	gene-ENSSSCG00000013038	ENSSSCG00000013038	transcript	3.10006	7.65185	1.17564	0.00165241	0.0256691
ENSSSCT00000032100	3.14105	1.73311	3.00381	7.18002	5.26396	6.67355	gene-ENSSSCG00000030616	ENSSSCG00000030616	transcript	2.62599	6.37251	1.17195	8.14061e-06	0.000268784
ENSSSCT00000013802	3.1321	3.17413	4.5708	7.71626	6.65178	10.409	gene-ENSSSCG00000012623	ENSSSCG00000012623	transcript	3.62568	8.25903	1.08558	1.61093e-05	0.000500369
ENSSSCT00000002577	3.12838	2.94925	3.41535	0.850434	1.69492	0.910695	gene-ENSSSCG00000002315	ENSSSCG00000002315	transcript	3.16433	1.15202	-1.52564	8.54574e-05	0.00221773
ENSSSCT00000069440	3.11591	1.91215	2.49304	16.9875	2.83622	19.0815	gene-ENSSSCG00000006556	ENSSSCG00000006556	transcript	2.50704	12.9684	2.21791	0.000730912	0.0134527
ENSSSCT00000016566	3.08814	4.30895	3.94961	8.52656	6.64799	10.5749	gene-ENSSSCG00000015200	ENSSSCG00000015200	transcript	3.78223	8.58314	1.06617	1.38424e-05	0.000437203
ENSSSCT00000062887	3.08532	0.000198	0	0.001232	0.008823	0.003372	gene-ENSSSCG00000031442	ENSSSCG00000031442	transcript	1.02851	0.00447567	-7.09058	0.00189992	0.0286852
ENSSSCT00000012161	3.07415	2.63842	1.2259	12.0768	5.82	10.8353	gene-ENSSSCG00000011112	ENSSSCG00000011112	transcript	2.31282	9.57736	1.89608	6.46137e-05	0.00172905
ENSSSCT00000007172	3.06828	1.78409	2.67345	8.07304	5.37083	6.80261	gene-ENSSSCG00000006547	ENSSSCG00000006547	transcript	2.50861	6.74882	1.31342	2.0095e-07	8.19732e-06
ENSSSCT00000064869	3.06779	0.019564	0.638875	0.038391	0.010005	0.011355	gene-ENSSSCG00000027774	ENSSSCG00000027774	transcript	1.24208	0.019917	-6.05202	9.07524e-06	0.000296216
ENSSSCT00000039109	3.06675	0.902378	7.48007	0.698288	0.439421	0.630971	gene-ENSSSCG00000037499	ENSSSCG00000037499	transcript	3.8164	0.58956	-2.76478	4.90193e-05	0.00134971
ENSSSCT00000048997	3.06383	2.29445	4.31672	12.9192	7.45647	8.67028	gene-ENSSSCG00000010209	ENSSSCG00000010209	transcript	3.225	9.682	1.47882	3.94157e-07	1.55357e-05
ENSSSCT00000011252	3.04651	2.44414	3.68605	6.5682	6.08946	7.47201	gene-ENSSSCG00000010280	ENSSSCG00000010280	transcript	3.0589	6.70989	1.03421	8.223e-09	5.85186e-07
ENSSSCT00000080082	3.04565	1.85735	0.036279	0.074839	0.033065	0.040268	gene-ENSSSCG00000016509	ENSSSCG00000016509	transcript	1.64643	0.0493907	-5.20621	2.29024e-05	0.000686206
ENSSSCT00000028925	3.04333	1.67282	3.5756	11.5988	3.43883	12.7177	gene-ENSSSCG00000024954	ENSSSCG00000024954	transcript	2.76392	9.25179	1.61501	0.00187833	0.0284078
ENSSSCT00000076576	2.99208	1.82729	1.36239	4.36103	41.9747	13.7913	gene-ENSSSCG00000029275	ENSSSCG00000029275	transcript	2.06059	20.0423	3.22412	0.000283445	0.00618517
ENSSSCT00000051250	2.99165	1.76736	3.62102	0.352866	0.524885	0.753227	gene-ENSSSCG00000026744	ENSSSCG00000026744	transcript	2.79334	0.543659	-2.44118	2.72595e-09	2.42559e-07
ENSSSCT00000067737	2.98886	0	0.332072	0.041828	0.003092	0.018974	gene-ENSSSCG00000039480	ENSSSCG00000039480	transcript	1.10698	0.021298	-5.82929	0.00218701	0.032042
ENSSSCT00000042800	2.98585	0.014774	0.004768	0.009014	0.012592	0.00975	gene-ENSSSCG00000008569	ENSSSCG00000008569	transcript	1.0018	0.010452	-6.42071	0.000380924	0.00787336
ENSSSCT00000006354	2.97864	2.19963	1.99678	0.966148	0.800025	0.735168	gene-ENSSSCG00000005778	ENSSSCG00000005778	transcript	2.39168	0.83378	-1.63339	3.54584e-08	1.80074e-06
ENSSSCT00000084794	2.97653	2.47958	2.81323	12.6814	12.7228	3.54279	gene-ENSSSCG00000002383	ENSSSCG00000002383	transcript	2.75644	9.64899	1.71152	0.00248911	0.0352973
ENSSSCT00000078515	2.96302	1.46014	1.99056	13.2853	4.75278	9.99656	gene-ENSSSCG00000009074	ENSSSCG00000009074	transcript	2.13791	9.34489	1.9874	5.06326e-06	0.000172996
ENSSSCT00000056009	2.96138	2.31571	4.88722	19.5608	4.24817	27.0842	gene-ENSSSCG00000024681	ENSSSCG00000024681	transcript	3.3881	16.9644	2.19738	0.000517324	0.0101242
ENSSSCT00000062003	2.95629	0.01359	0.054441	0.002119	0.047657	0.012057	gene-ENSSSCG00000004101	ENSSSCG00000004101	transcript	1.00811	0.020611	-5.53785	0.00150271	0.023859
ENSSSCT00000000007	2.93982	3.71137	3.74579	7.61822	10.3599	9.40588	gene-ENSSSCG00000000006	ENSSSCG00000000006	transcript	3.46566	9.12802	1.3064	5.70996e-08	2.657e-06
ENSSSCT00000054352	2.93101	3.72986	0.999113	0.498619	0.044326	0.037601	gene-ENSSSCG00000030632	ENSSSCG00000030632	transcript	2.55333	0.193515	-3.92909	0.000250344	0.00557099
ENSSSCT00000065428	2.91951	2.20311	2.91514	0.311139	0.532257	0.070268	gene-ENSSSCG00000032996	ENSSSCG00000032996	transcript	2.67925	0.304555	-3.19417	8.94858e-06	0.000292494
ENSSSCT00000030136	2.91488	16.6488	13.7148	2.96585	2.90228	3.96135	gene-ENSSSCG00000030005	ENSSSCG00000030005	transcript	11.0928	3.27649	-1.8636	0.00258233	0.0362622
ENSSSCT00000025002	2.89469	2.48248	5.54822	11.7429	14.747	11.8683	gene-ENSSSCG00000022784	ENSSSCG00000022784	transcript	3.6418	12.786	1.74304	1.35943e-06	5.03412e-05
ENSSSCT00000067369	2.89461	2.09114	5.7063	10.5012	6.43599	8.01284	gene-ENSSSCG00000004132	ENSSSCG00000004132	transcript	3.56402	8.31667	1.12982	0.00382887	0.0490746
ENSSSCT00000076584	2.86875	3.06578	3.75726	8.2585	6.37723	7.14359	gene-ENSSSCG00000005126	ENSSSCG00000005126	transcript	3.2306	7.25978	1.06154	1.72501e-17	1.15955e-14
ENSSSCT00000089075	2.86537	3.81172	5.8527	2.05319	1.87457	1.95073	gene-ENSSSCG00000008270	ENSSSCG00000008270	transcript	4.1766	1.9595	-1.18055	2.53294e-05	0.000749485
ENSSSCT00000042818	2.86408	0	0	0	0	0	gene-ENSSSCG00000010702	ENSSSCG00000010702	transcript	0.954692	0	-24.6844	2.65174e-10	3.86766e-08
ENSSSCT00000009193	2.85893	1.84481	3.37667	8.06322	4.82889	8.29716	gene-ENSSSCG00000008396	ENSSSCG00000008396	transcript	2.69347	7.06309	1.27988	1.505e-05	0.000470062
ENSSSCT00000008978	2.83226	2.82925	2.0046	5.36887	6.27884	5.34229	gene-ENSSSCG00000008197	ENSSSCG00000008197	transcript	2.55537	5.66333	1.03977	0.000133721	0.0032725
ENSSSCT00000062730	2.8279	3.60747	4.90737	2.63138	1.22389	1.99232	gene-ENSSSCG00000023975	ENSSSCG00000023975	transcript	3.78091	1.9492	-1.07523	0.000878819	0.0156442
ENSSSCT00000018019	2.82064	0	0	0	0	0	gene-ENSSSCG00000016549	ENSSSCG00000016549	transcript	0.940213	0	-24.1395	6.48485e-10	7.84806e-08
ENSSSCT00000029783	2.79839	3.95951	4.0204	7.71506	6.79229	10.0584	gene-ENSSSCG00000022288	ENSSSCG00000022288	transcript	3.59277	8.18858	1.08006	4.15983e-06	0.000144362
ENSSSCT00000017403	2.79137	3.56459	3.73173	0.299203	0.353815	0.392269	gene-ENSSSCG00000015982	ENSSSCG00000015982	transcript	3.36256	0.348429	-3.35457	1.09344e-36	4.22629e-33
ENSSSCT00000050562	2.78542	3.1178	2.30051	7.18613	7.1875	6.46828	gene-ENSSSCG00000025672	ENSSSCG00000025672	transcript	2.73458	6.9473	1.23345	2.276e-08	1.29368e-06
ENSSSCT00000042415	2.74986	0	0	0	0	0	gene-ENSSSCG00000034280	ENSSSCG00000034280	transcript	0.91662	0	-23.9164	9.29173e-10	1.07406e-07
ENSSSCT00000050582	2.72461	2.5	3.82768	7.12714	3.95465	12.0339	gene-ENSSSCG00000023807	ENSSSCG00000023807	transcript	3.01743	7.70524	1.23646	0.00332437	0.0441506
ENSSSCT00000080848	2.70765	2.20368	2.49211	5.73405	6.32919	6.46247	gene-ENSSSCG00000008629	ENSSSCG00000008629	transcript	2.46781	6.17524	1.22305	1.98652e-13	7.02002e-11
ENSSSCT00000085518	2.68596	1.81591	0.017772	0.026575	0.015318	0	gene-ENSSSCG00000039684	ENSSSCG00000039684	transcript	1.50655	0.0139643	-6.81622	2.35355e-05	0.000703813
ENSSSCT00000041954	2.68029	1.78654	1.18174	3.81289	5.1784	8.07635	gene-ENSSSCG00000006866	ENSSSCG00000006866	transcript	1.88286	5.68921	1.47807	0.00184964	0.0280908
ENSSSCT00000000875	2.65352	2.74644	3.55751	13.8149	3.82251	11.2937	gene-ENSSSCG00000000806	ENSSSCG00000000806	transcript	2.98582	9.6437	1.5534	0.000486199	0.00961546
ENSSSCT00000026475	2.64608	1.41513	1.54603	7.19836	4.36959	22.9884	gene-ENSSSCG00000021837	ENSSSCG00000021837	transcript	1.86908	11.5188	2.48876	0.000153062	0.00368456
ENSSSCT00000018397	2.62275	2.50448	2.00286	0.992649	0.713149	0.480924	gene-ENSSSCG00000016892	ENSSSCG00000016892	transcript	2.3767	0.728907	-1.82365	1.54077e-06	5.67846e-05
ENSSSCT00000075909	2.61242	5.69412	0	0	0	0	gene-ENSSSCG00000033025	ENSSSCG00000033025	transcript	2.76885	0	-10.1223	0.000255887	0.00566986
ENSSSCT00000029830	2.57352	0	0	0	0	0	gene-ENSSSCG00000000877	ENSSSCG00000000877	transcript	0.857839	0	-24.0604	7.36652e-10	8.74396e-08
ENSSSCT00000022855	2.56751	0.280378	2.47408	0.011094	0.075694	0.131011	gene-ENSSSCG00000026706	ENSSSCG00000026706	transcript	1.77399	0.0725997	-4.64357	5.48361e-06	0.000186411
ENSSSCT00000070911	2.56009	1.53782	4.50689	0.376104	0.630713	0.633247	gene-ENSSSCG00000044078	ENSSSCG00000044078	transcript	2.86826	0.546688	-2.42655	9.87335e-06	0.000319847
ENSSSCT00000043860	2.55336	1.54112	1.80579	22.2174	4.10797	29.0076	gene-ENSSSCG00000000866	ENSSSCG00000000866	transcript	1.96676	18.4443	3.07651	2.17873e-06	7.87016e-05
ENSSSCT00000028023	2.50869	1.95774	4.49785	8.62394	5.03434	10.9154	gene-ENSSSCG00000015346	ENSSSCG00000015346	transcript	2.98809	8.19122	1.35304	0.000786861	0.0142534
ENSSSCT00000059242	2.5051	2.249	2.42313	0.199197	0.439553	0.188023	gene-ENSSSCG00000032622	ENSSSCG00000032622	transcript	2.39241	0.275591	-3.17675	8.68371e-12	2.08147e-09
ENSSSCT00000057415	2.49645	2.98879	2.5599	8.03059	23.2712	15.0464	gene-ENSSSCG00000014113	ENSSSCG00000014113	transcript	2.68171	15.4494	2.45582	1.33744e-07	5.59986e-06
ENSSSCT00000045120	2.49382	0	0	0	0	0	gene-ENSSSCG00000004470	ENSSSCG00000004470	transcript	0.831275	0	-22.7053	6.25464e-09	4.65463e-07
ENSSSCT00000040771	2.47579	1.76014	2.54118	5.3538	5.8416	4.31658	gene-ENSSSCG00000033120	ENSSSCG00000033120	transcript	2.25903	5.17066	1.10355	5.20239e-06	0.000177162
ENSSSCT00000057577	2.47376	1.92025	2.2963	0.739475	0.662029	0.588775	gene-ENSSSCG00000008529	ENSSSCG00000008529	transcript	2.2301	0.663426	-1.85292	2.53896e-24	4.13196e-21
ENSSSCT00000001087	2.43409	2.43452	1.31751	17.1461	7.41159	25.4285	gene-ENSSSCG00000000997	ENSSSCG00000000997	transcript	2.06204	16.6621	2.86044	4.73685e-08	2.27259e-06
ENSSSCT00000003115	2.43373	2.47498	3.76118	6.08562	7.96202	7.40898	gene-ENSSSCG00000002815	ENSSSCG00000002815	transcript	2.88996	7.15221	1.22631	2.10056e-06	7.60111e-05
ENSSSCT00000051504	2.43194	0	0	0	0	0	gene-ENSSSCG00000000393	ENSSSCG00000000393	transcript	0.810648	0	-25.5052	6.65723e-11	1.19332e-08
ENSSSCT00000067509	2.39165	1.50602	2.64832	7.70128	11.5984	3.68672	gene-ENSSSCG00000038646	ENSSSCG00000038646	transcript	2.182	7.66212	1.74704	0.000454777	0.00912269
ENSSSCT00000082596	2.38548	0.713477	0.00409	0	0	0	gene-ENSSSCG00000017238	ENSSSCG00000017238	transcript	1.03435	0	-10.5398	4.80509e-06	0.000164812
ENSSSCT00000065677	2.37148	2.02749	3.43784	8.04805	5.73939	8.36673	gene-ENSSSCG00000035772	ENSSSCG00000035772	transcript	2.61227	7.38473	1.39654	2.05686e-09	1.94496e-07
ENSSSCT00000010558	2.36551	35.2062	8.13442	1.33609	2.18293	0.67191	gene-ENSSSCG00000009631	ENSSSCG00000009631	transcript	15.2354	1.39698	-3.54949	0.000351574	0.00737268
ENSSSCT00000033784	2.34707	1.79737	1.58715	5.25193	4.44148	5.74324	gene-ENSSSCG00000015894	ENSSSCG00000015894	transcript	1.91053	5.14555	1.3097	3.47834e-08	1.78217e-06
ENSSSCT00000058905	2.33194	1.90788	1.58127	4.3888	7.85065	3.78189	gene-ENSSSCG00000009633	ENSSSCG00000009633	transcript	1.94036	5.34045	1.3768	0.00113413	0.0190607
ENSSSCT00000090750	2.3282	2.26887	2.64094	4.78604	16.2866	4.76948	gene-ENSSSCG00000000293	ENSSSCG00000000293	transcript	2.41267	8.61403	1.79269	0.0024193	0.0345849
ENSSSCT00000041758	2.30439	1.96094	0.885207	103.682	162.411	4.55922	gene-ENSSSCG00000015720	ENSSSCG00000015720	transcript	1.71685	90.2175	5.6262	4.9175e-08	2.34833e-06
ENSSSCT00000010364	2.30038	0	0	0	0	0	gene-ENSSSCG00000038842	ENSSSCG00000038842	transcript	0.766793	0	-24.4385	3.97929e-10	5.34972e-08
ENSSSCT00000085264	2.29657	0	3.70128	6e-06	7e-06	1.2e-05	gene-ENSSSCG00000002508	ENSSSCG00000002508	transcript	1.99928	8.33333e-06	-8.90065	3.47495e-06	0.000121824
ENSSSCT00000037566	2.28492	2.20146	2.90437	11.3437	32.9733	3.82646	gene-ENSSSCG00000010219	ENSSSCG00000010219	transcript	2.46358	16.0478	2.66966	0.000366879	0.00761871
ENSSSCT00000011967	2.26862	1.18849	1.11008	0.841487	0.436417	0.587326	gene-ENSSSCG00000039368	ENSSSCG00000039368	transcript	1.5224	0.621743	-1.42839	0.00200491	0.0299198
ENSSSCT00000075914	2.26517	0.009445	0.002883	0.009058	0.010621	0.015374	gene-ENSSSCG00000034017	ENSSSCG00000034017	transcript	0.759165	0.0116843	-5.95959	0.00156128	0.0245368
ENSSSCT00000034457	2.26166	2.6046	1.33933	5.15823	6.00909	5.13642	gene-ENSSSCG00000023014	ENSSSCG00000023014	transcript	2.06853	5.43458	1.27783	0.000429068	0.00867989
ENSSSCT00000086018	2.26086	4.75016	3.80769	1.65719	1.29208	1.71369	gene-ENSSSCG00000027293	ENSSSCG00000027293	transcript	3.60624	1.55432	-1.32975	8.86774e-05	0.00229107
ENSSSCT00000050824	2.24234	2.50908	0.192144	0.18181	0.26445	0.076249	gene-ENSSSCG00000011772	ENSSSCG00000011772	transcript	1.64785	0.17417	-3.35428	0.000501567	0.00986813
ENSSSCT00000087496	2.23044	1.65354	1.72114	0.39949	0.03303	0.206472	gene-ENSSSCG00000012548	ENSSSCG00000012548	transcript	1.86837	0.212997	-3.29889	1.69029e-05	0.000522653
ENSSSCT00000087860	2.22908	0	0	0	0	0	gene-ENSSSCG00000036568	ENSSSCG00000036568	transcript	0.743026	0	-21.6678	2.94525e-08	1.58108e-06
ENSSSCT00000014113	2.22535	1.08109	2.27548	0.495339	0.565334	0.773602	gene-ENSSSCG00000012910	ENSSSCG00000012910	transcript	1.86064	0.611425	-1.68658	4.69395e-05	0.00130289
ENSSSCT00000082856	2.20819	3.83144	4.08358	1.88537	0.492855	0.903994	gene-ENSSSCG00000016226	ENSSSCG00000016226	transcript	3.3744	1.09407	-1.76368	0.00109163	0.018578
ENSSSCT00000060003	2.20683	0.009722	4e-06	0	0	0	gene-ENSSSCG00000008138	ENSSSCG00000008138	transcript	0.738853	0	-11.2582	3.24335e-05	0.000935957
ENSSSCT00000047016	2.19988	1.89693	0.874596	5.20177	5.02576	5.36136	gene-ENSSSCG00000031819	ENSSSCG00000031819	transcript	1.65714	5.1963	1.52048	0.000263659	0.00581082
ENSSSCT00000040602	2.18667	1.34857	2.41857	4.58438	4.43737	4.93637	gene-ENSSSCG00000016976	ENSSSCG00000016976	transcript	1.9846	4.65271	1.13444	3.19531e-06	0.000112659
ENSSSCT00000050099	2.18589	0.95903	2.89932	4.60114	4.79439	5.39595	gene-ENSSSCG00000011218	ENSSSCG00000011218	transcript	2.01475	4.9305	1.21103	0.00271557	0.0377725
ENSSSCT00000045711	2.17408	1.38152	2.50844	7.62354	3.7971	5.49371	gene-ENSSSCG00000008466	ENSSSCG00000008466	transcript	2.02135	5.63811	1.36242	7.50201e-05	0.00197842
ENSSSCT00000047993	2.14818	1.19082	1.77289	0.476846	0.072209	0.281747	gene-ENSSSCG00000026025	ENSSSCG00000026025	transcript	1.70396	0.276934	-2.77053	4.14586e-05	0.00116699
ENSSSCT00000070762	2.14798	0	1.72079	0	0	0	gene-ENSSSCG00000034440	ENSSSCG00000034440	transcript	1.28959	0	-10.5878	0.000110944	0.00278562
ENSSSCT00000025087	2.14684	1.1228	2.40936	5.86428	4.82752	4.45698	gene-ENSSSCG00000025114	ENSSSCG00000025114	transcript	1.893	5.04959	1.31948	3.0205e-05	0.000876967
ENSSSCT00000082515	2.14249	0.975016	1.85615	0	0	0	gene-ENSSSCG00000010836	ENSSSCG00000010836	transcript	1.65789	0	-10.8684	4.80674e-17	3.03325e-14
ENSSSCT00000006753	2.12537	1.80739	1.63322	8.24115	3.49572	5.17553	gene-ENSSSCG00000006159	ENSSSCG00000006159	transcript	1.85533	5.63747	1.46236	2.19977e-05	0.000661665
ENSSSCT00000056609	2.11965	1.61252	1.93032	14.3025	7.91526	2.80411	gene-ENSSSCG00000035209	ENSSSCG00000035209	transcript	1.8875	8.34061	2.02136	0.000373288	0.00773881
ENSSSCT00000035454	2.10656	1.86946	2.76986	3.61643	6.11495	5.45089	gene-ENSSSCG00000013297	ENSSSCG00000013297	transcript	2.24863	5.06076	1.09502	0.000491876	0.00969671
ENSSSCT00000085017	2.105	2.52199	2.09452	0.379897	0.536415	0.335415	gene-ENSSSCG00000005713	ENSSSCG00000005713	transcript	2.2405	0.417242	-2.51485	3.61535e-15	1.74672e-12
ENSSSCT00000084942	2.10441	0.650348	1.57458	0.216516	0.095649	0.474649	gene-ENSSSCG00000007577	ENSSSCG00000007577	transcript	1.44311	0.262271	-2.57824	0.000196035	0.00454052
ENSSSCT00000052037	2.09336	1.75408	1.40142	0.032417	0	0.106731	gene-ENSSSCG00000021397	ENSSSCG00000021397	transcript	1.74962	0.0463827	-5.39184	1.19207e-06	4.46248e-05
ENSSSCT00000036841	2.09089	1.36427	1.7019	4.64682	4.07666	2.99747	gene-ENSSSCG00000032941	ENSSSCG00000032941	transcript	1.71902	3.90698	1.07913	9.01844e-05	0.00232189
ENSSSCT00000077631	2.08823	1.52341	2.5112	0.952365	1.17404	0.929167	gene-ENSSSCG00000037898	ENSSSCG00000037898	transcript	2.04095	1.01853	-1.08425	4.64971e-05	0.00129235
ENSSSCT00000028695	2.08744	1.1944	2.31521	5.02905	6.04936	4.26142	gene-ENSSSCG00000023526	ENSSSCG00000023526	transcript	1.86568	5.11328	1.37247	3.33779e-05	0.000959625
ENSSSCT00000062689	2.07876	1.95105	1.81458	0.911313	1.08539	0.497994	gene-ENSSSCG00000011194	ENSSSCG00000011194	transcript	1.94813	0.831565	-1.32012	0.00049328	0.00972129
ENSSSCT00000078850	2.07538	2.59158	2.45781	1.40602	1.3444	0.856873	gene-ENSSSCG00000021200	ENSSSCG00000021200	transcript	2.37492	1.20243	-1.08315	8.76252e-05	0.00226638
ENSSSCT00000053291	2.0673	1.06309	1.36899	0.200367	0.708537	0.223788	gene-ENSSSCG00000037391	ENSSSCG00000037391	transcript	1.49979	0.377564	-2.03478	0.00286419	0.0393441
ENSSSCT00000005460	2.06484	1.77557	1.46673	4.74587	4.92879	3.7522	gene-ENSSSCG00000004948	ENSSSCG00000004948	transcript	1.76905	4.47562	1.23009	1.12392e-05	0.000361066
ENSSSCT00000036974	2.0631	2.55947	6.70844	23.9202	16.7536	13.114	gene-ENSSSCG00000012699	ENSSSCG00000012699	transcript	3.777	17.9292	2.16786	8.5338e-06	0.000280418
ENSSSCT00000028823	2.05792	1.32996	1.34709	0.633822	0.701787	0.792153	gene-ENSSSCG00000026233	ENSSSCG00000026233	transcript	1.57832	0.709254	-1.25917	5.73382e-05	0.00155182
ENSSSCT00000000492	2.05334	2.50232	2.48686	8.06799	2.60387	6.9607	gene-ENSSSCG00000000456	ENSSSCG00000000456	transcript	2.34751	5.87752	1.18223	0.00364774	0.0474046
ENSSSCT00000011627	2.04577	1.79468	3.26855	9.51672	2.62857	18.4356	gene-ENSSSCG00000010631	ENSSSCG00000010631	transcript	2.36967	10.1936	1.98007	0.0020756	0.03073
ENSSSCT00000008042	2.04235	0.835042	1.5197	6.0199	2.31023	4.75117	gene-ENSSSCG00000007350	ENSSSCG00000007350	transcript	1.46569	4.36043	1.44063	0.00158867	0.0248789
ENSSSCT00000066706	2.02614	1.88446	1.62595	5.8173	2.63645	5.87056	gene-ENSSSCG00000024144	ENSSSCG00000024144	transcript	1.84552	4.77477	1.22877	0.00152705	0.0241401
ENSSSCT00000018330	2.01631	1.62094	3.93097	1.5485	0.701683	1.12629	gene-ENSSSCG00000016835	ENSSSCG00000016835	transcript	2.52274	1.12549	-1.27008	0.00343847	0.0452622
ENSSSCT00000084625	1.99808	1.82726	1.67906	5.2279	2.65204	4.50556	gene-ENSSSCG00000004522	ENSSSCG00000004522	transcript	1.8348	4.1285	1.03603	0.000109188	0.00274488
ENSSSCT00000046542	1.98975	2.09512	2.47363	0	0	0	gene-ENSSSCG00000025087	ENSSSCG00000025087	transcript	2.18617	0	-12.5361	9.34713e-26	1.65156e-22
ENSSSCT00000014639	1.9787	5.87023	4.47918	0.36388	0.576805	0.157409	gene-ENSSSCG00000013400	ENSSSCG00000013400	transcript	4.10937	0.366031	-3.55797	3.64417e-08	1.83657e-06
ENSSSCT00000033745	1.97735	3.13464	2.2555	5.59693	3.61433	8.36031	gene-ENSSSCG00000023215	ENSSSCG00000023215	transcript	2.45583	5.85719	1.12304	0.00340237	0.0449496
ENSSSCT00000017787	1.97688	0.784315	2.34917	0.252279	0.231127	0.816744	gene-ENSSSCG00000016334	ENSSSCG00000016334	transcript	1.70346	0.433383	-2.05915	0.00278234	0.0384676
ENSSSCT00000006883	1.96542	1.69115	0	0	0	0.001234	gene-ENSSSCG00000006283	ENSSSCG00000006283	transcript	1.21886	0.000411333	-9.7434	5.76799e-05	0.0015597
ENSSSCT00000043269	1.96241	1.83538	2.89697	0	0	0	gene-ENSSSCG00000007840	ENSSSCG00000007840	transcript	2.23159	0	-11.6628	1.79362e-21	2.31086e-18
ENSSSCT00000035446	1.96134	1.26227	1.81569	5.59703	4.10638	3.66697	gene-ENSSSCG00000005625	ENSSSCG00000005625	transcript	1.67977	4.4568	1.29855	2.22283e-07	9.00225e-06
ENSSSCT00000052461	1.94987	2.43316	2.49606	3.43778	5.40263	6.48251	gene-ENSSSCG00000003139	ENSSSCG00000003139	transcript	2.29303	5.10764	1.0635	0.00135696	0.0219621
ENSSSCT00000005857	1.94695	2.34566	3.42814	0.976473	1.51653	1.25771	gene-ENSSSCG00000005318	ENSSSCG00000005318	transcript	2.57358	1.25024	-1.11214	0.00179279	0.0274023
ENSSSCT00000039402	1.91676	2.06171	1.95627	7.35622	2.03334	26.6865	gene-ENSSSCG00000015720	ENSSSCG00000015720	transcript	1.97825	12.0254	2.46045	0.00236248	0.0339689
ENSSSCT00000060433	1.90992	2.02082	1.82864	4.40144	3.66376	5.64071	gene-ENSSSCG00000035420	ENSSSCG00000035420	transcript	1.91979	4.56864	1.13353	4.7679e-08	2.28571e-06
ENSSSCT00000052933	1.90567	2.34074	2.25337	0.738042	1.15114	1.45387	gene-ENSSSCG00000029375	ENSSSCG00000029375	transcript	2.16659	1.11435	-1.04926	0.00312905	0.0420667
ENSSSCT00000056169	1.89779	1.35763	2.07351	0.679916	0.683535	0.158718	gene-ENSSSCG00000037558	ENSSSCG00000037558	transcript	1.77631	0.50739	-1.88908	0.003086	0.0416873
ENSSSCT00000050399	1.88562	1.1464	1.4474	4.12497	3.8096	2.35674	gene-ENSSSCG00000031074	ENSSSCG00000031074	transcript	1.49314	3.43044	1.09195	0.00310859	0.0419192
ENSSSCT00000030903	1.87997	3.20887	1.7465	8.82442	12.4961	18.1863	gene-ENSSSCG00000027013	ENSSSCG00000027013	transcript	2.27845	13.1689	2.4167	9.89982e-09	6.78171e-07
ENSSSCT00000017388	1.86945	2.6117	2.26741	8.11131	3.11118	7.82307	gene-ENSSSCG00000015969	ENSSSCG00000015969	transcript	2.24952	6.34852	1.3563	0.000497202	0.00978612
ENSSSCT00000065055	1.86861	5.21253	5.65095	1.445	1.25172	1.16801	gene-ENSSSCG00000015052	ENSSSCG00000015052	transcript	4.24403	1.28824	-1.81691	5.16528e-05	0.00141592
ENSSSCT00000041271	1.85687	0	2.06714	0	0.023028	0	gene-ENSSSCG00000004236	ENSSSCG00000004236	transcript	1.308	0.007676	-7.13217	0.00342684	0.0451571
ENSSSCT00000001593	1.85248	1.46853	2.61336	4.28719	3.35374	5.32594	gene-ENSSSCG00000001440	ENSSSCG00000001440	transcript	1.97812	4.32229	1.02761	9.885e-05	0.00251154
ENSSSCT00000086605	1.85224	0.049525	23.5762	0.073183	0.050912	0	gene-ENSSSCG00000009828	ENSSSCG00000009828	transcript	8.49264	0.041365	-7.62896	1.41509e-05	0.000445806
ENSSSCT00000076999	1.84888	0.88015	0.919514	5.17218	3.07458	3.69948	gene-ENSSSCG00000036078	ENSSSCG00000036078	transcript	1.21618	3.98208	1.57526	0.000184472	0.00431176
ENSSSCT00000001005	1.83357	1.35342	2.98683	0	0	0	gene-ENSSSCG00000027898	ENSSSCG00000027898	transcript	2.05794	0	-12.8185	1.3234e-24	2.27338e-21
ENSSSCT00000015692	1.83047	1.71956	2.46854	5.03192	11.1567	3.40784	gene-ENSSSCG00000014362	ENSSSCG00000014362	transcript	2.00619	6.53217	1.65213	0.00203066	0.0301658
ENSSSCT00000077405	1.82152	0.000839	0.000285	0.000285	0	0	gene-ENSSSCG00000014376	ENSSSCG00000014376	transcript	0.607547	9.5e-05	-9.81596	0.000162877	0.00389055
ENSSSCT00000079627	1.80553	2.07228	1.77943	0.783548	0.600864	0.269706	gene-ENSSSCG00000024696	ENSSSCG00000024696	transcript	1.88575	0.551373	-1.88294	5.1899e-05	0.00142204
ENSSSCT00000055544	1.79324	2.55744	1.4475	9.67961	3.68145	7.8461	gene-ENSSSCG00000021229	ENSSSCG00000021229	transcript	1.93273	7.06905	1.71636	7.87284e-05	0.00206389
ENSSSCT00000005996	1.78505	2.17018	2.60137	6.0659	5.22182	3.27466	gene-ENSSSCG00000033120	ENSSSCG00000033120	transcript	2.18554	4.85413	1.05332	0.000539595	0.0105002
ENSSSCT00000069754	1.78017	0.153883	0	0	0	0	gene-ENSSSCG00000012001	ENSSSCG00000012001	transcript	0.644685	0	-11.3162	0.00377448	0.0485624
ENSSSCT00000078769	1.7722	1.79832	1.58335	3.69064	5.95084	4.17652	gene-ENSSSCG00000015116	ENSSSCG00000015116	transcript	1.71796	4.606	1.33426	2.52139e-05	0.000746781
ENSSSCT00000045082	1.76735	2.70602	1.60359	0.359625	1.00081	0.740339	gene-ENSSSCG00000009528	ENSSSCG00000009528	transcript	2.02565	0.700258	-1.61291	0.00196944	0.029509
ENSSSCT00000029878	1.76313	1.00608	0.912016	4.09036	1.95873	4.69374	gene-ENSSSCG00000022636	ENSSSCG00000022636	transcript	1.22707	3.58094	1.40406	0.00112314	0.0189454
ENSSSCT00000045836	1.73587	1.14121	0.84181	0.251385	0.42566	0.164074	gene-ENSSSCG00000035027	ENSSSCG00000035027	transcript	1.23963	0.280373	-2.22767	8.47049e-05	0.0022019
ENSSSCT00000062775	1.73135	0	3.28566	0	0	0	gene-ENSSSCG00000009384	ENSSSCG00000009384	transcript	1.67234	0	-11.4118	0.00349045	0.0457517
ENSSSCT00000008259	1.73048	1.13128	1.27323	0.691863	0.814686	0.447346	gene-ENSSSCG00000007529	ENSSSCG00000007529	transcript	1.37833	0.651298	-1.17527	0.00186478	0.0282513
ENSSSCT00000051359	1.72665	2.05427	2.45188	0.237	0.175018	0.357779	gene-ENSSSCG00000003263	ENSSSCG00000003263	transcript	2.0776	0.256599	-3.11978	5.0621e-21	6.261e-18
ENSSSCT00000004159	1.72338	0.815509	1.30401	0.528785	0.369069	0.10129	gene-ENSSSCG00000003757	ENSSSCG00000003757	transcript	1.28097	0.333048	-2.04417	0.00242457	0.0346362
ENSSSCT00000076886	1.72015	0.964111	2.01488	3.21957	3.33214	3.49114	gene-ENSSSCG00000016450	ENSSSCG00000016450	transcript	1.56638	3.34762	1.00786	0.000802734	0.0144815
ENSSSCT00000085651	1.71217	0.86956	1.06159	0	0	0	gene-ENSSSCG00000006694	ENSSSCG00000006694	transcript	1.21444	0	-10.1426	6.65008e-15	3.06906e-12
ENSSSCT00000058714	1.70291	1.57858	0.806656	3.18996	4.90554	3.37329	gene-ENSSSCG00000038522	ENSSSCG00000038522	transcript	1.36272	3.82293	1.38086	0.00335744	0.0444796
ENSSSCT00000004650	1.69944	0	1.70222	0	0	0	gene-ENSSSCG00000004209	ENSSSCG00000004209	transcript	1.13389	0	-11.7616	0.00260851	0.0365515
ENSSSCT00000016589	1.69788	1.72145	2.48065	0.227751	0.735406	0.192502	gene-ENSSSCG00000015223	ENSSSCG00000015223	transcript	1.96666	0.38522	-2.3818	0.000398457	0.00817564
ENSSSCT00000075745	1.68966	1.7959	1.62463	0.847671	0.828297	0.678007	gene-ENSSSCG00000051291	ENSSSCG00000051291	transcript	1.70339	0.784658	-1.20044	6.69537e-05	0.00178395
ENSSSCT00000049564	1.68372	0.832624	0.935071	3.67317	6.20887	3.06112	gene-ENSSSCG00000034297	ENSSSCG00000034297	transcript	1.15047	4.31438	1.82267	0.000193697	0.00449143
ENSSSCT00000014652	1.67448	1.58256	1.30352	3.31366	6.35318	3.61615	gene-ENSSSCG00000013411	ENSSSCG00000013411	transcript	1.52019	4.42766	1.45978	0.000252438	0.00560796
ENSSSCT00000014599	1.67192	0	2.34288	0.001418	0	0.007357	gene-ENSSSCG00000013367	ENSSSCG00000013367	transcript	1.33827	0.002925	-8.31955	6.81491e-05	0.0018119
ENSSSCT00000078332	1.66926	2.02159	1.72908	0	0.104786	0	gene-ENSSSCG00000017605	ENSSSCG00000017605	transcript	1.80665	0.0349287	-5.66025	0.00144974	0.0231486
ENSSSCT00000073975	1.66489	1.51509	2.94757	0.43489	0.707854	0.221793	gene-ENSSSCG00000017529	ENSSSCG00000017529	transcript	2.04252	0.454846	-2.20386	0.000165968	0.00394914
ENSSSCT00000067903	1.64975	1.35993	1.69985	0.098573	0.595132	0.139106	gene-ENSSSCG00000006156	ENSSSCG00000006156	transcript	1.56984	0.277604	-2.51811	0.00149359	0.0237446
ENSSSCT00000062773	1.64692	0.493033	1.3033	0.438082	0.254735	0.313668	gene-ENSSSCG00000021166	ENSSSCG00000021166	transcript	1.14775	0.335495	-1.88432	0.000174005	0.00410734
ENSSSCT00000039521	1.64307	0.967626	1.51512	3.43566	3.14849	4.63701	gene-ENSSSCG00000010306	ENSSSCG00000010306	transcript	1.37527	3.74039	1.33827	1.68553e-06	6.16785e-05
ENSSSCT00000085538	1.6424	0.010817	0.812746	0.010344	0.084605	0.005245	gene-ENSSSCG00000022240	ENSSSCG00000022240	transcript	0.821988	0.033398	-4.58564	0.00240848	0.0344622
ENSSSCT00000018361	1.63745	0.962124	2.35616	0.467071	0.315944	0.45403	gene-ENSSSCG00000016859	ENSSSCG00000016859	transcript	1.65191	0.412348	-2.09766	3.49413e-08	1.78789e-06
ENSSSCT00000055849	1.63444	0	0	0	0	0	gene-ENSSSCG00000008303	ENSSSCG00000008303	transcript	0.544815	0	-23.2696	2.60241e-09	2.33582e-07
ENSSSCT00000009547	1.62984	1.2221	1.63688	2.59378	3.8434	3.43339	gene-ENSSSCG00000008727	ENSSSCG00000008727	transcript	1.49627	3.29019	1.04973	0.000480146	0.00952622
ENSSSCT00000057154	1.6273	0.87183	0.894839	3.22715	2.00187	3.52464	gene-ENSSSCG00000017688	ENSSSCG00000017688	transcript	1.13132	2.91789	1.23622	0.00148118	0.0235837
ENSSSCT00000018207	1.62123	0.71488	1.43158	0.327834	0.41079	0.117296	gene-ENSSSCG00000016726	ENSSSCG00000016726	transcript	1.2559	0.285307	-2.20771	0.000174272	0.00411192
ENSSSCT00000091440	1.60729	3.14759	0.471914	0.115347	0.03307	0.176858	gene-ENSSSCG00000010563	ENSSSCG00000010563	transcript	1.74226	0.108425	-4.18085	8.45491e-07	3.22966e-05
ENSSSCT00000067786	1.60367	0.442967	0.500867	0.03708	0	0.034166	gene-ENSSSCG00000004955	ENSSSCG00000004955	transcript	0.849169	0.0237487	-5.22822	1.79197e-06	6.52644e-05
ENSSSCT00000056691	1.60175	1.11695	1.88644	8.44529	3.89923	4.91376	gene-ENSSSCG00000039009	ENSSSCG00000039009	transcript	1.53505	5.75276	1.78312	1.41023e-06	5.21601e-05
ENSSSCT00000017333	1.59538	1.28015	1.97014	3.93281	6.19431	2.85631	gene-ENSSSCG00000015917	ENSSSCG00000015917	transcript	1.61522	4.32781	1.35407	0.000473109	0.00941378
ENSSSCT00000036276	1.59481	0.991934	1.58525	3.56932	2.54858	4.24449	gene-ENSSSCG00000026984	ENSSSCG00000026984	transcript	1.39067	3.45413	1.20053	1.34981e-05	0.000427201
ENSSSCT00000061108	1.57419	1.92918	1.38044	15.0771	7.56239	16.3158	gene-ENSSSCG00000001716	ENSSSCG00000001716	transcript	1.62793	12.9851	2.85607	5.74871e-17	3.59103e-14
ENSSSCT00000014760	1.56611	1.53706	1.97204	8.34683	7.3727	42.0962	gene-ENSSSCG00000013513	ENSSSCG00000013513	transcript	1.69173	19.2719	3.39256	1.32344e-06	4.91263e-05
ENSSSCT00000068111	1.56288	1.12673	2.02139	0.238965	0.517156	0.769184	gene-ENSSSCG00000010121	ENSSSCG00000010121	transcript	1.57033	0.508435	-1.69715	0.00139843	0.0225213
ENSSSCT00000039945	1.56273	0.902325	1.11777	0.635421	0.232188	0.322293	gene-ENSSSCG00000008039	ENSSSCG00000008039	transcript	1.19428	0.396634	-1.72983	0.000180443	0.00423328
ENSSSCT00000081349	1.55766	1.65298	1.96478	4.74246	3.79783	2.65422	gene-ENSSSCG00000009320	ENSSSCG00000009320	transcript	1.72514	3.7315	1.00933	0.000110334	0.00277143
ENSSSCT00000080237	1.55447	1.60037	1.28916	0.595302	0.880527	0.385871	gene-ENSSSCG00000016082	ENSSSCG00000016082	transcript	1.48133	0.620567	-1.33974	0.00215909	0.0317457
ENSSSCT00000089992	1.55425	0.752003	1.41012	4.38007	3.2957	3.79574	gene-ENSSSCG00000015959	ENSSSCG00000015959	transcript	1.23879	3.82384	1.51929	9.84403e-07	3.72112e-05
ENSSSCT00000081360	1.55125	0.48263	0.92672	3.84203	3.22088	3.15459	gene-ENSSSCG00000012172	ENSSSCG00000012172	transcript	0.986865	3.40583	1.67575	0.000361246	0.00752556
ENSSSCT00000036443	1.54661	0.048469	0.061135	0.013309	0.015403	0.02443	gene-ENSSSCG00000011889	ENSSSCG00000011889	transcript	0.552072	0.017714	-4.70665	0.00110936	0.0187959
ENSSSCT00000028569	1.54611	0	0	0	0	0	gene-ENSSSCG00000002722	ENSSSCG00000002722	transcript	0.515371	0	-24.6188	2.95592e-10	4.22791e-08
ENSSSCT00000059591	1.5415	1.1621	1.71247	0.741983	0.194195	0.431178	gene-ENSSSCG00000025139	ENSSSCG00000025139	transcript	1.47202	0.455785	-1.82963	0.000136071	0.00332141
ENSSSCT00000010546	1.54108	1.54553	2.51947	3.73778	3.97726	4.9215	gene-ENSSSCG00000009620	ENSSSCG00000009620	transcript	1.86869	4.21218	1.084	3.18867e-05	0.000921898
ENSSSCT00000004898	1.53668	1.92345	0.880975	4.59566	2.86556	3.7624	gene-ENSSSCG00000004433	ENSSSCG00000004433	transcript	1.44703	3.74121	1.22795	0.00175014	0.0268966
ENSSSCT00000056237	1.53012	1.35929	1.33291	3.18984	2.68954	4.47165	gene-ENSSSCG00000017874	ENSSSCG00000017874	transcript	1.40744	3.45035	1.17648	1.66179e-06	6.09179e-05
ENSSSCT00000075056	1.52757	0.799015	0.006752	0.009393	0.010044	0.003568	gene-ENSSSCG00000023445	ENSSSCG00000023445	transcript	0.777781	0.00766833	-6.70015	1.14617e-06	4.30367e-05
ENSSSCT00000010112	1.51918	1.43638	1.45268	7.56478	3.08549	7.05231	gene-ENSSSCG00000009233	ENSSSCG00000009233	transcript	1.46941	5.90086	1.86641	8.40091e-08	3.71358e-06
ENSSSCT00000030592	1.5164	2.91738	4.5175	7.89128	6.03895	9.44564	gene-ENSSSCG00000016701	ENSSSCG00000016701	transcript	2.98376	7.79196	1.289	0.00342049	0.0451119
ENSSSCT00000044686	1.51599	0.912413	1.20812	2.86626	3.81934	2.44731	gene-ENSSSCG00000007675	ENSSSCG00000007675	transcript	1.21218	3.0443	1.24049	0.000174854	0.00411935
ENSSSCT00000016400	1.50439	0.960387	0.826685	7.56853	5.24307	6.9757	gene-ENSSSCG00000015035	ENSSSCG00000015035	transcript	1.09715	6.59576	2.45085	1.21561e-13	4.44827e-11
ENSSSCT00000065730	1.50094	1.36858	1.60041	2.45429	3.91106	4.14244	gene-ENSSSCG00000000036	ENSSSCG00000000036	transcript	1.48998	3.50259	1.14546	0.000177242	0.00416768
ENSSSCT00000072632	1.49941	1.55345	1.46917	0.494982	0.709416	0.553962	gene-ENSSSCG00000036466	ENSSSCG00000036466	transcript	1.50734	0.58612	-1.44778	4.16715e-05	0.00117192
ENSSSCT00000059120	1.49608	0.631874	1.07259	16.0643	1.66741	4.80422	gene-ENSSSCG00000004626	ENSSSCG00000004626	transcript	1.06685	7.51198	2.64514	0.000566203	0.0109115
ENSSSCT00000013776	1.49592	1.70537	1.8709	6.64649	3.7979	8.65109	gene-ENSSSCG00000012597	ENSSSCG00000012597	transcript	1.69073	6.36516	1.78881	1.82192e-08	1.08756e-06
ENSSSCT00000025621	1.49205	1.16648	0.979405	0.776811	0.388148	0.51474	gene-ENSSSCG00000014840	ENSSSCG00000014840	transcript	1.21264	0.5599	-1.25161	0.000792424	0.0143248
ENSSSCT00000090955	1.48899	1.13639	1.56368	7.28789	3.4111	5.34766	gene-ENSSSCG00000004123	ENSSSCG00000004123	transcript	1.39635	5.34888	1.81218	8.77906e-11	1.50392e-08
ENSSSCT00000050961	1.47517	1.75257	1.86716	0.658286	1.01646	0.787809	gene-ENSSSCG00000024736	ENSSSCG00000024736	transcript	1.6983	0.820853	-1.12345	0.000577977	0.0110901
ENSSSCT00000054592	1.47253	0	0	0	0	0	gene-ENSSSCG00000022177	ENSSSCG00000022177	transcript	0.490843	0	-23.4871	1.84586e-09	1.8206e-07
ENSSSCT00000009598	1.4661	1.14056	1.1191	2.85868	3.52735	2.02591	gene-ENSSSCG00000008773	ENSSSCG00000008773	transcript	1.24192	2.80398	1.07766	0.00151505	0.0239994
ENSSSCT00000054973	1.46173	0.578961	1.19559	7.06736	2.3398	7.31708	gene-ENSSSCG00000033514	ENSSSCG00000033514	transcript	1.07876	5.57475	2.23557	3.9188e-05	0.00110914
ENSSSCT00000066160	1.44367	0.001244	1.48599	0.002385	0.00095	0	gene-ENSSSCG00000036909	ENSSSCG00000036909	transcript	0.976969	0.00111167	-7.32581	5.0076e-05	0.00137697
ENSSSCT00000065858	1.43939	0	0	0	0	0	gene-ENSSSCG00000011676	ENSSSCG00000011676	transcript	0.479798	0	-22.4672	9.00365e-09	6.33451e-07
ENSSSCT00000051015	1.42742	1.48208	0	0	0	0	gene-ENSSSCG00000035949	ENSSSCG00000035949	transcript	0.969836	0	-10.1613	0.000215138	0.00490763
ENSSSCT00000060337	1.42509	1.52289	5.02666	8.85412	10.322	27.7062	gene-ENSSSCG00000022364	ENSSSCG00000022364	transcript	2.65821	15.6275	2.48478	0.000159389	0.00381903
ENSSSCT00000004979	1.41716	1.18902	1.4721	4.56757	2.12001	4.16872	gene-ENSSSCG00000004507	ENSSSCG00000004507	transcript	1.35943	3.61877	1.27763	0.000136924	0.00333766
ENSSSCT00000059425	1.4093	1.2237	1.48836	6.55212	1.80117	6.08111	gene-ENSSSCG00000037559	ENSSSCG00000037559	transcript	1.37379	4.81147	1.66595	0.000323587	0.00687919
ENSSSCT00000065456	1.38565	0.556471	0.512367	0.112112	0.024354	0.267475	gene-ENSSSCG00000040798	ENSSSCG00000040798	transcript	0.818162	0.134647	-2.71727	0.00214684	0.0316106
ENSSSCT00000033489	1.38359	0.851039	0.922214	2.38808	1.95122	2.65499	gene-ENSSSCG00000012174	ENSSSCG00000012174	transcript	1.05228	2.33143	1.02981	0.000166052	0.00394962
ENSSSCT00000040614	1.3815	1.72927	3.16454	2.9092	7.67921	9.22372	gene-ENSSSCG00000038856	ENSSSCG00000038856	transcript	2.09177	6.60404	1.59918	0.00382373	0.0490493
ENSSSCT00000084584	1.37954	0	0	0	0	0	gene-ENSSSCG00000034924	ENSSSCG00000034924	transcript	0.459847	0	-23.7521	1.21107e-09	1.31776e-07
ENSSSCT00000064465	1.36967	0.856939	1.07536	2.84408	3.70193	3.57926	gene-ENSSSCG00000040388	ENSSSCG00000040388	transcript	1.10066	3.37509	1.52068	8.97554e-08	3.93442e-06
ENSSSCT00000050122	1.368	0.529802	1.1064	7.99269	1.39611	8.63958	gene-ENSSSCG00000011441	ENSSSCG00000011441	transcript	1.0014	6.00946	2.42925	0.000972421	0.0169494
ENSSSCT00000085293	1.35667	0.733003	1.54147	2.65196	2.27971	3.85327	gene-ENSSSCG00000021041	ENSSSCG00000021041	transcript	1.21038	2.92831	1.17471	0.00177185	0.0271493
ENSSSCT00000049917	1.35381	0.738534	0	0	0	0	gene-ENSSSCG00000036383	ENSSSCG00000036383	transcript	0.697447	0	-9.52506	0.000522557	0.0102137
ENSSSCT00000047255	1.35127	0.993287	1.38555	18.6991	10.4428	14.8106	gene-ENSSSCG00000039651	ENSSSCG00000039651	transcript	1.24337	14.6509	3.43439	1.83914e-45	1.26373e-41
ENSSSCT00000037645	1.34205	1.24069	0.857328	4.62048	1.52156	3.86414	gene-ENSSSCG00000007058	ENSSSCG00000007058	transcript	1.14669	3.33539	1.38585	0.00226983	0.0329273
ENSSSCT00000055582	1.34072	0	0	0	0	0	gene-ENSSSCG00000001009	ENSSSCG00000001009	transcript	0.446908	0	-23.9386	8.97608e-10	1.04146e-07
ENSSSCT00000018338	1.33924	2.15247	2.03545	5.6911	4.2869	3.46344	gene-ENSSSCG00000016841	ENSSSCG00000016841	transcript	1.84239	4.48048	1.172	0.000166831	0.00396662
ENSSSCT00000056881	1.33678	1.04367	0.525165	0.275065	0.365945	0.207211	gene-ENSSSCG00000022353	ENSSSCG00000022353	transcript	0.968538	0.28274	-1.88227	0.000321816	0.00685557
ENSSSCT00000051512	1.33465	1.79621	1.51635	2.38474	7.15689	4.13613	gene-ENSSSCG00000038610	ENSSSCG00000038610	transcript	1.54907	4.55925	1.48976	0.00368299	0.0477591
ENSSSCT00000007575	1.3335	0.784188	1.35483	3.82803	4.82122	2.78365	gene-ENSSSCG00000006917	ENSSSCG00000006917	transcript	1.1575	3.81097	1.63866	3.38228e-06	0.000118777
ENSSSCT00000056805	1.33231	0.017408	0.020983	0.016839	0.022229	0.018436	gene-ENSSSCG00000022462	ENSSSCG00000022462	transcript	0.456899	0.019168	-4.53767	0.00371506	0.0480142
ENSSSCT00000042200	1.33162	0.771762	1.22216	2.58915	2.0078	2.9611	gene-ENSSSCG00000039909	ENSSSCG00000039909	transcript	1.10851	2.51935	1.07473	8.60317e-05	0.00222983
ENSSSCT00000008946	1.3299	0.374744	1.97537	4.65396	3.66648	5.64688	gene-ENSSSCG00000008169	ENSSSCG00000008169	transcript	1.22667	4.65577	1.84032	0.00125124	0.0206124
ENSSSCT00000042249	1.32139	0	0	0	0	0	gene-ENSSSCG00000017414	ENSSSCG00000017414	transcript	0.440462	0	-23.4214	2.04891e-09	1.94338e-07
ENSSSCT00000033196	1.31536	0.691649	0.368675	2.78256	2.36827	2.56497	gene-ENSSSCG00000008641	ENSSSCG00000008641	transcript	0.791896	2.57193	1.56669	0.00272081	0.0378198
ENSSSCT00000041921	1.31374	0.835618	0.832009	3.58873	1.48854	4.27062	gene-ENSSSCG00000028983	ENSSSCG00000028983	transcript	0.993791	3.11596	1.50635	0.000748498	0.0136867
ENSSSCT00000009555	1.31229	0.005221	0.042952	0.01511	0.020311	0.010183	gene-ENSSSCG00000008735	ENSSSCG00000008735	transcript	0.453486	0.0152013	-4.94938	0.00129314	0.0211394
ENSSSCT00000003449	1.31065	0.042288	0.192237	0	0.004393	0.002714	gene-ENSSSCG00000003110	ENSSSCG00000003110	transcript	0.515058	0.002369	-7.45736	3.97742e-07	1.5667e-05
ENSSSCT00000018085	1.30774	0.639126	0.578702	0.006844	0.141064	0.010904	gene-ENSSSCG00000016611	ENSSSCG00000016611	transcript	0.841855	0.0529373	-3.97022	0.000594232	0.0113282
ENSSSCT00000011115	1.30644	0	0.584242	0	0	0	gene-ENSSSCG00000010151	ENSSSCG00000010151	transcript	0.630228	0	-12.0854	0.00197903	0.0296337
ENSSSCT00000055485	1.3063	1.94727	2.03412	0.115117	0.683663	0.322926	gene-ENSSSCG00000012663	ENSSSCG00000012663	transcript	1.76256	0.373902	-2.26277	0.00171975	0.0265251
ENSSSCT00000012579	1.30321	0.91337	0.801997	5.87341	3.51989	2.0604	gene-ENSSSCG00000011496	ENSSSCG00000011496	transcript	1.00619	3.8179	1.79509	4.56093e-05	0.00126995
ENSSSCT00000003924	1.30225	1.44497	0.966001	3.17885	5.18908	2.01058	gene-ENSSSCG00000003532	ENSSSCG00000003532	transcript	1.23774	3.4595	1.39481	0.00255938	0.0360787
ENSSSCT00000023589	1.29595	0.948207	1.55788	3.8124	2.22709	3.16342	gene-ENSSSCG00000016810	ENSSSCG00000016810	transcript	1.26734	3.06764	1.16237	2.83847e-06	0.000100999
ENSSSCT00000075055	1.29517	0	0	0	0	0	gene-ENSSSCG00000003139	ENSSSCG00000003139	transcript	0.431725	0	-22.8662	4.87504e-09	3.81141e-07
ENSSSCT00000011286	1.29045	1.55702	1.38939	0.535901	0.118395	0.141472	gene-ENSSSCG00000010311	ENSSSCG00000010311	transcript	1.41229	0.265256	-2.56498	4.86584e-05	0.00134216
ENSSSCT00000081004	1.28712	0.589603	0.279006	5.83947	4.54604	3.04598	gene-ENSSSCG00000015563	ENSSSCG00000015563	transcript	0.718577	4.47717	2.50219	4.60266e-05	0.00127985
ENSSSCT00000062369	1.28005	0.709992	1.38255	2.53251	2.45345	2.53051	gene-ENSSSCG00000031615	ENSSSCG00000031615	transcript	1.1242	2.50549	1.06248	0.000233876	0.00526708
ENSSSCT00000009056	1.26755	0.063636	0.491814	0.023683	0.041415	0.036349	gene-ENSSSCG00000008270	ENSSSCG00000008270	transcript	0.607667	0.0338157	-4.18534	3.88871e-05	0.00110163
ENSSSCT00000046867	1.26541	5.5e-05	0.019179	0	0	0.001958	gene-ENSSSCG00000024722	ENSSSCG00000024722	transcript	0.428214	0.000652667	-8.4238	0.000319188	0.00681603
ENSSSCT00000007974	1.25959	0.651098	0.746482	9.497	2.32393	6.42582	gene-ENSSSCG00000007288	ENSSSCG00000007288	transcript	0.885724	6.08225	2.62427	8.50697e-07	3.24406e-05
ENSSSCT00000048948	1.25436	1.52151	1.61277	2.68423	4.22266	2.79422	gene-ENSSSCG00000006781	ENSSSCG00000006781	transcript	1.46288	3.2337	1.06485	0.000963163	0.0168212
ENSSSCT00000005079	1.25426	1.27084	1.32454	3.4739	2.80157	3.35249	gene-ENSSSCG00000004598	ENSSSCG00000004598	transcript	1.28321	3.20932	1.20829	5.47801e-21	6.51483e-18
ENSSSCT00000074384	1.25307	0	0	0	0	0	gene-ENSSSCG00000010544	ENSSSCG00000010544	transcript	0.417689	0	-24.4149	4.13625e-10	5.52398e-08
ENSSSCT00000058846	1.24469	0	0	0	0	0	gene-ENSSSCG00000029860	ENSSSCG00000029860	transcript	0.414895	0	-23.6482	1.42967e-09	1.50231e-07
ENSSSCT00000059289	1.23662	0	0.760649	0	0.005214	0.000953	gene-ENSSSCG00000016045	ENSSSCG00000016045	transcript	0.665758	0.00205567	-7.5315	0.000263255	0.00580401
ENSSSCT00000028138	1.23636	1.88541	1.34131	0.909901	0.333644	0.681231	gene-ENSSSCG00000029687	ENSSSCG00000029687	transcript	1.4877	0.641592	-1.36077	0.00150696	0.023906
ENSSSCT00000028816	1.23539	0.470546	0.773613	2.48826	2.53262	2.00477	gene-ENSSSCG00000020931	ENSSSCG00000020931	transcript	0.826516	2.34188	1.40135	0.000650762	0.0122064
ENSSSCT00000071386	1.22598	0	0	0	0	0	gene-ENSSSCG00000017238	ENSSSCG00000017238	transcript	0.40866	0	-22.8787	4.76898e-09	3.74744e-07
ENSSSCT00000088272	1.22588	0.723551	0.99962	2.12002	2.81501	1.76992	gene-ENSSSCG00000030153	ENSSSCG00000030153	transcript	0.983016	2.23498	1.09837	0.00144451	0.023093
ENSSSCT00000080639	1.22574	0.98448	0.71753	0.483344	0.484131	0.283101	gene-ENSSSCG00000029687	ENSSSCG00000029687	transcript	0.975916	0.416859	-1.34039	0.00168611	0.0261072
ENSSSCT00000005649	1.22202	1.53301	1.36347	0.770956	0.384311	0.601548	gene-ENSSSCG00000005124	ENSSSCG00000005124	transcript	1.37283	0.585605	-1.359	9.00119e-06	0.000294058
ENSSSCT00000043025	1.22088	1.51645	2.00778	4.52762	2.33585	9.27878	gene-ENSSSCG00000017068	ENSSSCG00000017068	transcript	1.5817	5.38075	1.64564	0.00168015	0.0260346
ENSSSCT00000049246	1.21557	1.86495	1.69814	0	0.003736	0	gene-ENSSSCG00000023133	ENSSSCG00000023133	transcript	1.59288	0.00124533	-9.81342	1.58324e-19	1.52985e-16
ENSSSCT00000043210	1.21454	7.21953	8.10899	0.539942	0.478064	0.339395	gene-ENSSSCG00000016604	ENSSSCG00000016604	transcript	5.51435	0.452467	-3.69132	5.3563e-08	2.51897e-06
ENSSSCT00000011048	1.21159	1.16826	0.621568	0.291793	0.344124	0.278262	gene-ENSSSCG00000010087	ENSSSCG00000010087	transcript	1.00047	0.304726	-1.80965	0.000101049	0.0025632
ENSSSCT00000090306	1.21143	1.58878	4.59068	1.0124	0.255128	0.184466	gene-ENSSSCG00000008305	ENSSSCG00000008305	transcript	2.46363	0.483997	-2.45677	0.0021506	0.0316585
ENSSSCT00000015330	1.21087	0.769065	1.50823	3.74663	3.69865	2.92352	gene-ENSSSCG00000014034	ENSSSCG00000014034	transcript	1.16272	3.45627	1.48419	3.22976e-07	1.28529e-05
ENSSSCT00000024371	1.20744	0.39014	0.518079	2.48952	2.69157	5.66289	gene-ENSSSCG00000003350	ENSSSCG00000003350	transcript	0.705219	3.61466	2.23722	0.000124478	0.00307303
ENSSSCT00000024681	1.20544	0.003666	5.20761	0.003773	0.002553	0.139286	gene-ENSSSCG00000022454	ENSSSCG00000022454	transcript	2.1389	0.0485373	-5.48275	0.00311912	0.0420109
ENSSSCT00000039124	1.19634	1.3244	0.943768	2.78111	3.62642	2.33883	gene-ENSSSCG00000032340	ENSSSCG00000032340	transcript	1.15484	2.91545	1.23509	0.00014419	0.00349685
ENSSSCT00000025255	1.18888	0.65362	0.794251	5.19735	2.98176	4.5071	gene-ENSSSCG00000024131	ENSSSCG00000024131	transcript	0.878917	4.22874	2.13358	3.89515e-10	5.25947e-08
ENSSSCT00000040006	1.18435	1.75231	2.36636	0.68365	0.201773	0.233828	gene-ENSSSCG00000013512	ENSSSCG00000013512	transcript	1.76767	0.373084	-2.37641	9.55995e-06	0.000310671
ENSSSCT00000082222	1.17892	1.06122	1.53082	3.62984	3.43786	2.88576	gene-ENSSSCG00000026196	ENSSSCG00000026196	transcript	1.25699	3.31782	1.306	1.18097e-11	2.68505e-09
ENSSSCT00000089590	1.17603	0.450406	1.23728	0.323467	0.302408	0.270641	gene-ENSSSCG00000035842	ENSSSCG00000035842	transcript	0.954574	0.298839	-1.76182	0.000167719	0.00398413
ENSSSCT00000062948	1.174	0.933383	1.16519	0.757591	0.27922	0.496948	gene-ENSSSCG00000009885	ENSSSCG00000009885	transcript	1.09086	0.511253	-1.22891	0.000519745	0.0101619
ENSSSCT00000041444	1.17075	0.425355	0.401103	0.096259	0.168321	0.079233	gene-ENSSSCG00000016223	ENSSSCG00000016223	transcript	0.665738	0.114604	-2.62761	5.35818e-05	0.00146296
ENSSSCT00000044863	1.16859	1.25608	1.50614	2.10596	4.06757	3.10193	gene-ENSSSCG00000027272	ENSSSCG00000027272	transcript	1.31027	3.09182	1.16384	0.00109169	0.018578
ENSSSCT00000017740	1.16621	2.95241	3.14852	0.660445	0.707628	1.08075	gene-ENSSSCG00000016291	ENSSSCG00000016291	transcript	2.42238	0.816273	-1.66485	0.000295555	0.00638857
ENSSSCT00000065354	1.16536	1.58147	2.07798	4.49742	2.48744	9.16663	gene-ENSSSCG00000005449	ENSSSCG00000005449	transcript	1.60827	5.38383	1.62566	0.00112621	0.0189774
ENSSSCT00000039671	1.16035	0.973932	1.16285	2.55139	2.14049	2.50178	gene-ENSSSCG00000000458	ENSSSCG00000000458	transcript	1.09905	2.39789	1.01531	1.2535e-19	1.23046e-16
ENSSSCT00000040106	1.15908	1.00511	0.727256	0.487388	0.52989	0.37169	gene-ENSSSCG00000032215	ENSSSCG00000032215	transcript	0.963818	0.462989	-1.1538	0.00294681	0.0402733
ENSSSCT00000075980	1.15712	0	0	0	0	0	gene-ENSSSCG00000025188	ENSSSCG00000025188	transcript	0.385706	0	-23.7684	1.1785e-09	1.30377e-07
ENSSSCT00000064042	1.15619	0.787805	0.705449	0.457261	0.459028	0.497058	gene-ENSSSCG00000035074	ENSSSCG00000035074	transcript	0.883149	0.471116	-1.02054	0.00117733	0.0196375
ENSSSCT00000011016	1.15569	1.01581	1.19292	2.6283	2.11746	3.11662	gene-ENSSSCG00000010055	ENSSSCG00000010055	transcript	1.12147	2.62079	1.10985	1.51501e-08	9.50218e-07
ENSSSCT00000019054	1.15265	1.31216	2.5873	4.28287	11.8797	5.52491	gene-ENSSSCG00000017501	ENSSSCG00000017501	transcript	1.68404	7.22915	2.06226	0.000416853	0.00849672
ENSSSCT00000052829	1.14999	0.011071	0.242808	0	0	0.009254	gene-ENSSSCG00000014628	ENSSSCG00000014628	transcript	0.467958	0.00308467	-6.96392	0.000231187	0.00522362
ENSSSCT00000054606	1.14916	1.15259	0.034281	0.018149	0.017428	0.026105	gene-ENSSSCG00000035006	ENSSSCG00000035006	transcript	0.778677	0.0205607	-5.3358	1.05338e-05	0.000339996
ENSSSCT00000049259	1.14423	0.930981	1.63081	7.16237	5.69095	6.65561	gene-ENSSSCG00000000502	ENSSSCG00000000502	transcript	1.23534	6.50298	2.29589	4.50864e-26	8.20068e-23
ENSSSCT00000035851	1.14071	0.008012	0.032313	0	0	0	gene-ENSSSCG00000012773	ENSSSCG00000012773	transcript	0.39368	0	-8.40906	0.000350142	0.00734764
ENSSSCT00000054708	1.13958	1.27944	0.451437	4.06599	2.43785	3.50557	gene-ENSSSCG00000034350	ENSSSCG00000034350	transcript	0.956821	3.33647	1.6501	0.00121465	0.0200953
ENSSSCT00000037685	1.13432	0	0	0	0	0	gene-ENSSSCG00000051794	ENSSSCG00000051794	transcript	0.378106	0	-23.1128	3.3268e-09	2.85348e-07
ENSSSCT00000010261	1.13108	0.984762	2.09706	4.1696	3.85611	2.96946	gene-ENSSSCG00000009364	ENSSSCG00000009364	transcript	1.4043	3.66506	1.30305	8.0233e-05	0.00209978
ENSSSCT00000089173	1.13053	0	0	0	0	0	gene-ENSSSCG00000035997	ENSSSCG00000035997	transcript	0.376845	0	-21.6096	3.25586e-08	1.69201e-06
ENSSSCT00000059602	1.1251	0	0	0	0	0	gene-ENSSSCG00000038919	ENSSSCG00000038919	transcript	0.375035	0	-22.3109	1.14117e-08	7.58838e-07
ENSSSCT00000059166	1.11993	1.20539	1.37129	0.022549	0.276419	0.117079	gene-ENSSSCG00000005667	ENSSSCG00000005667	transcript	1.2322	0.138682	-3.17293	0.000149792	0.00361571
ENSSSCT00000000798	1.11277	1.49928	0.781715	2.74271	1.98662	2.73497	gene-ENSSSCG00000000735	ENSSSCG00000000735	transcript	1.13125	2.4881	1.00309	0.00362528	0.0471789
ENSSSCT00000043413	1.11207	1.26546	1.4241	2.53201	4.7893	3.63039	gene-ENSSSCG00000015871	ENSSSCG00000015871	transcript	1.26721	3.65057	1.45107	5.37564e-05	0.00146659
ENSSSCT00000062245	1.10773	1.06434	0	0	0	0	gene-ENSSSCG00000016317	ENSSSCG00000016317	transcript	0.724022	0	-10.8176	8.4866e-05	0.00220423
ENSSSCT00000087590	1.09868	0.922739	0.278551	0.279845	0.093323	0.070544	gene-ENSSSCG00000015201	ENSSSCG00000015201	transcript	0.766658	0.147904	-2.50853	0.00260888	0.0365515
ENSSSCT00000063291	1.08523	0	0	0	0	0	gene-ENSSSCG00000023272	ENSSSCG00000023272	transcript	0.361744	0	-22.3402	1.09197e-08	7.33223e-07
ENSSSCT00000064131	1.07993	1.08387	1.56888	0.529561	0.728713	0.529605	gene-ENSSSCG00000015310	ENSSSCG00000015310	transcript	1.24423	0.59596	-1.13833	4.42733e-05	0.00123554
ENSSSCT00000016777	1.07979	0.01193	0.397276	0.010073	0.004559	0.005308	gene-ENSSSCG00000015402	ENSSSCG00000015402	transcript	0.496332	0.00664667	-6.14029	8.2465e-06	0.0002717
ENSSSCT00000029638	1.07946	0.818574	0.874618	2.38365	1.61972	2.5936	gene-ENSSSCG00000024549	ENSSSCG00000024549	transcript	0.924217	2.19899	1.1253	6.38713e-05	0.00171215
ENSSSCT00000039348	1.07877	0.597328	1.24288	0.447886	0.289736	0.563772	gene-ENSSSCG00000013239	ENSSSCG00000013239	transcript	0.972992	0.433798	-1.27014	0.00127511	0.0209132
ENSSSCT00000009679	1.07634	0.871729	1.0195	3.4578	1.71342	3.67738	gene-ENSSSCG00000008842	ENSSSCG00000008842	transcript	0.989192	2.94953	1.44744	4.00519e-06	0.000139229
ENSSSCT00000087974	1.07091	0.731574	1.06599	3.1198	1.65286	3.84642	gene-ENSSSCG00000012000	ENSSSCG00000012000	transcript	0.956158	2.87303	1.46365	2.82391e-05	0.000824925
ENSSSCT00000015268	1.0687	0.284225	0.735851	5.93301	2.2826	3.33511	gene-ENSSSCG00000013978	ENSSSCG00000013978	transcript	0.69626	3.85024	2.33047	5.1224e-05	0.00140487
ENSSSCT00000050300	1.06244	1.29606	1.27418	3.06017	3.78768	2.7879	gene-ENSSSCG00000009192	ENSSSCG00000009192	transcript	1.21089	3.21192	1.31499	7.63544e-08	3.4192e-06
ENSSSCT00000039635	1.05562	0	0	0	0	0	gene-ENSSSCG00000022126	ENSSSCG00000022126	transcript	0.351873	0	-23.8095	1.10458e-09	1.23749e-07
ENSSSCT00000063554	1.0429	1.25689	3.96402	0.41575	0.191287	0.311348	gene-ENSSSCG00000000685	ENSSSCG00000000685	transcript	2.08794	0.306128	-2.8474	6.3569e-06	0.00021377
ENSSSCT00000082822	1.04146	2.02567	1.6903	0.753158	0.895005	0.858589	gene-ENSSSCG00000021408	ENSSSCG00000021408	transcript	1.58581	0.835584	-1.0218	0.00215646	0.0317233
ENSSSCT00000040453	1.04098	1.07341	1.55914	2.11588	13.4866	4.69022	gene-ENSSSCG00000002844	ENSSSCG00000002844	transcript	1.22451	6.76424	2.44069	0.000566895	0.0109215
ENSSSCT00000063389	1.04026	0	0	0	0	0	gene-ENSSSCG00000017298	ENSSSCG00000017298	transcript	0.346755	0	-24.1814	6.05036e-10	7.44107e-08
ENSSSCT00000031098	1.03705	1.5623	2.37249	0.819074	0.473357	0.663059	gene-ENSSSCG00000022668	ENSSSCG00000022668	transcript	1.65728	0.65183	-1.4502	0.000206705	0.00474853
ENSSSCT00000048271	1.03378	1.12199	1.044	0.377546	0.285542	0.593482	gene-ENSSSCG00000036521	ENSSSCG00000036521	transcript	1.06659	0.418857	-1.46247	3.42174e-05	0.000981935
ENSSSCT00000014022	1.02783	1.10742	1.02283	3.42928	1.86606	4.09041	gene-ENSSSCG00000012828	ENSSSCG00000012828	transcript	1.05269	3.12858	1.44058	3.15506e-06	0.000111431
ENSSSCT00000032473	1.02535	0.835413	0.981994	2.71509	1.15387	2.63475	gene-ENSSSCG00000006970	ENSSSCG00000006970	transcript	0.947586	2.1679	1.05947	0.00325483	0.0434131
ENSSSCT00000072160	1.01506	0.488806	1.50336	0.247903	0.244441	0.517896	gene-ENSSSCG00000006126	ENSSSCG00000006126	transcript	1.00241	0.336747	-1.65067	0.00366036	0.0474956
ENSSSCT00000085507	1.01501	1.67089	1.86515	0.150278	0.058719	0.223471	gene-ENSSSCG00000030585	ENSSSCG00000030585	transcript	1.51702	0.144156	-3.51926	1.6948e-11	3.63924e-09
ENSSSCT00000034495	1.00511	23.1025	25.3308	1.43557	0.254748	2.3157	gene-ENSSSCG00000010452	ENSSSCG00000010452	transcript	16.4795	1.33534	-3.75667	0.000561139	0.0108274
ENSSSCT00000060420	0.999918	6.47776	0.009469	0	0.071321	0	gene-ENSSSCG00000010822	ENSSSCG00000010822	transcript	2.49571	0.0237737	-6.64795	0.00244318	0.0348485
ENSSSCT00000054146	0.999049	0.648102	0.370898	3.40999	1.98265	2.45267	gene-ENSSSCG00000033276	ENSSSCG00000033276	transcript	0.672683	2.6151	1.81079	0.000164466	0.00392093
ENSSSCT00000040518	0.997387	0.810556	1.35944	2.35715	4.31398	1.94597	gene-ENSSSCG00000014128	ENSSSCG00000014128	transcript	1.05579	2.87237	1.38455	0.00201116	0.0299913
ENSSSCT00000011293	0.995237	0.480629	0.956156	2.91522	3.16178	2.92203	gene-ENSSSCG00000010316	ENSSSCG00000010316	transcript	0.810674	2.99968	1.7977	2.1735e-08	1.24457e-06
ENSSSCT00000034393	0.992265	0.420848	0.871315	0.00681	0.104496	0.025688	gene-ENSSSCG00000007477	ENSSSCG00000007477	transcript	0.761476	0.0456647	-4.05378	2.80233e-05	0.000819392
ENSSSCT00000061372	0.991419	1.01114	0.607815	4.15945	1.83149	3.0067	gene-ENSSSCG00000005085	ENSSSCG00000005085	transcript	0.870125	2.99921	1.63326	4.47045e-05	0.00124645
ENSSSCT00000064878	0.991032	0	0.226559	0	0	0	gene-ENSSSCG00000002706	ENSSSCG00000002706	transcript	0.405864	0	-9.4498	0.00074282	0.0136232
ENSSSCT00000065383	0.979177	0.000713	0.577528	0.026409	0.000355	0.01788	gene-ENSSSCG00000015099	ENSSSCG00000015099	transcript	0.519139	0.0148813	-5.17892	0.00112733	0.0189859
ENSSSCT00000079929	0.977801	0.035578	0.045286	0.000194	0.03581	0.007429	gene-ENSSSCG00000012963	ENSSSCG00000012963	transcript	0.352888	0.0144777	-4.41642	0.00308867	0.0417051
ENSSSCT00000042421	0.972275	0.452755	0.264777	0	0	0	gene-ENSSSCG00000029291	ENSSSCG00000029291	transcript	0.563269	0	-10.3457	6.44849e-13	2.06626e-10
ENSSSCT00000071168	0.971859	1.16161	1.62521	2.05539	3.88394	2.80891	gene-ENSSSCG00000016578	ENSSSCG00000016578	transcript	1.25289	2.91608	1.1516	0.00174676	0.0268514
ENSSSCT00000038131	0.968182	4.80137	2.05215	0.876957	0.412891	0.52843	gene-ENSSSCG00000003976	ENSSSCG00000003976	transcript	2.60724	0.606093	-2.24662	0.00118471	0.0197238
ENSSSCT00000055956	0.964144	0.532443	1.10474	3.86113	1.45629	3.19006	gene-ENSSSCG00000006694	ENSSSCG00000006694	transcript	0.867108	2.83583	1.58103	0.000595287	0.0113447
ENSSSCT00000059738	0.961966	0.758438	1.59766	3.25854	3.45647	3.31162	gene-ENSSSCG00000015570	ENSSSCG00000015570	transcript	1.10602	3.34221	1.51421	3.63623e-07	1.43964e-05
ENSSSCT00000047824	0.956193	0.287378	0.362757	10.1539	1.85393	6.01055	gene-ENSSSCG00000007288	ENSSSCG00000007288	transcript	0.535443	6.00614	3.32014	2.18241e-06	7.87884e-05
ENSSSCT00000085052	0.956077	1.77073	1.13656	8.70467	1.60037	6.9241	gene-ENSSSCG00000013314	ENSSSCG00000013314	transcript	1.28779	5.74304	1.99117	0.00103338	0.0177468
ENSSSCT00000039610	0.951438	0.695847	0.846388	2.61525	1.64892	1.64837	gene-ENSSSCG00000009408	ENSSSCG00000009408	transcript	0.831224	1.97085	1.12447	1.98971e-05	0.000604953
ENSSSCT00000058228	0.943728	1.0334	0.874461	0	0	0	gene-ENSSSCG00000002008	ENSSSCG00000002008	transcript	0.95053	0	-11.147	6.68666e-20	6.89194e-17
ENSSSCT00000015336	0.942849	0.971712	0.807684	0.191331	0.438004	0.38867	gene-ENSSSCG00000014039	ENSSSCG00000014039	transcript	0.907415	0.339335	-1.49849	0.00108294	0.0184595
ENSSSCT00000005547	0.94219	0.26746	1.39052	0.264885	0.26164	0.123236	gene-ENSSSCG00000021862	ENSSSCG00000021862	transcript	0.866722	0.216587	-2.05231	0.00360606	0.0469927
ENSSSCT00000048045	0.937428	0	0	0	0	0	gene-ENSSSCG00000003749	ENSSSCG00000003749	transcript	0.312476	0	-22.8744	4.81862e-09	3.78164e-07
ENSSSCT00000043186	0.936412	0.623921	1.17811	1.54427	4.65117	2.90089	gene-ENSSSCG00000022081	ENSSSCG00000022081	transcript	0.912814	3.03211	1.6811	0.000998931	0.0173187
ENSSSCT00000090538	0.936119	0.551019	0.73934	2.26062	1.2039	1.57679	gene-ENSSSCG00000035224	ENSSSCG00000035224	transcript	0.742159	1.68044	1.04288	0.00378829	0.0486958
ENSSSCT00000051296	0.934623	1.4005	2.61896	0.075661	0.379218	0.465407	gene-ENSSSCG00000011720	ENSSSCG00000011720	transcript	1.65136	0.306762	-2.4728	0.00127614	0.0209217
ENSSSCT00000046083	0.933942	0	2.43742	0	0	0	gene-ENSSSCG00000021380	ENSSSCG00000021380	transcript	1.12379	0	-10.727	0.000103476	0.00261938
ENSSSCT00000040886	0.931243	1.47138	1.9872	0.614875	0.600514	0.777467	gene-ENSSSCG00000011085	ENSSSCG00000011085	transcript	1.46328	0.664285	-1.23084	0.000239867	0.00538238
ENSSSCT00000042963	0.928464	1.02848	1.38385	0	0	0	gene-ENSSSCG00000040977	ENSSSCG00000040977	transcript	1.1136	0	-10.8226	1.23137e-18	1.07254e-15
ENSSSCT00000044229	0.928334	0.662902	0.619567	0.345402	0.366503	0.376953	gene-ENSSSCG00000015660	ENSSSCG00000015660	transcript	0.736934	0.362953	-1.12882	0.000222082	0.00504001
ENSSSCT00000073497	0.928284	1.11539	0.965092	3.62565	1.38743	3.5242	gene-ENSSSCG00000008881	ENSSSCG00000008881	transcript	1.00292	2.84576	1.36247	0.000375494	0.00777933
ENSSSCT00000019204	0.924781	0.84923	0.014928	0.051584	0.018645	0.045964	gene-ENSSSCG00000017642	ENSSSCG00000017642	transcript	0.596313	0.038731	-4.0959	0.000782936	0.0142031
ENSSSCT00000069349	0.923409	0	0	0	0	0	gene-ENSSSCG00000022126	ENSSSCG00000022126	transcript	0.307803	0	-23.7564	1.20149e-09	1.31776e-07
ENSSSCT00000044782	0.921485	0.559935	1.35803	2.93352	1.72339	1.92694	gene-ENSSSCG00000011495	ENSSSCG00000011495	transcript	0.946484	2.19462	1.11154	0.00233375	0.0336576
ENSSSCT00000075863	0.919691	0.753232	0.522815	3.11294	4.95685	3.39323	gene-ENSSSCG00000003350	ENSSSCG00000003350	transcript	0.731913	3.82101	2.2853	5.05888e-09	3.90576e-07
ENSSSCT00000052868	0.918909	0.011497	0.011242	0.014193	0.00339	0.012689	gene-ENSSSCG00000005065	ENSSSCG00000005065	transcript	0.313883	0.0100907	-4.9629	0.00308071	0.0416421
ENSSSCT00000003780	0.916866	0	0	0	0	0	gene-ENSSSCG00000003407	ENSSSCG00000003407	transcript	0.305622	0	-23.6969	1.32273e-09	1.42509e-07
ENSSSCT00000079702	0.916183	1.46635	1.54974	2.99738	3.42253	2.43218	gene-ENSSSCG00000002712	ENSSSCG00000002712	transcript	1.31076	2.9507	1.08125	0.000638389	0.0120144
ENSSSCT00000043849	0.915586	0.691874	1.28306	0.445685	0.563316	0.50003	gene-ENSSSCG00000013416	ENSSSCG00000013416	transcript	0.963508	0.50301	-1.01573	0.00114148	0.019146
ENSSSCT00000012342	0.91401	0.986183	2.07406	6.07729	3.3675	5.14109	gene-ENSSSCG00000011274	ENSSSCG00000011274	transcript	1.32475	4.86196	1.77562	2.31258e-06	8.31865e-05
ENSSSCT00000083524	0.913282	1.16783	1.01232	2.11065	6.86506	3.5558	gene-ENSSSCG00000016578	ENSSSCG00000016578	transcript	1.03114	4.17717	1.95667	0.000145817	0.00353354
ENSSSCT00000065718	0.913145	0.526471	0.575777	1.36951	1.64986	1.68532	gene-ENSSSCG00000018050	ENSSSCG00000018050	transcript	0.671798	1.56823	1.1196	0.00151094	0.0239466
ENSSSCT00000081205	0.905472	1.29129	1.59741	0.3924	0.289602	0.379989	gene-ENSSSCG00000023028	ENSSSCG00000023028	transcript	1.26472	0.353997	-1.93611	4.98268e-11	9.22571e-09
ENSSSCT00000012092	0.900266	1.24886	0.667638	0.105604	0	0.086311	gene-ENSSSCG00000011048	ENSSSCG00000011048	transcript	0.93892	0.0639717	-4.02668	0.00012391	0.00306024
ENSSSCT00000065037	0.899053	1.34168	0.694677	0.1026	0.171165	0.026117	gene-ENSSSCG00000004570	ENSSSCG00000004570	transcript	0.978469	0.0999607	-3.34064	7.40583e-06	0.000247029
ENSSSCT00000012423	0.898972	0.79129	1.04935	2.66582	1.39629	2.47817	gene-ENSSSCG00000011346	ENSSSCG00000011346	transcript	0.913204	2.18009	1.13334	1.45301e-05	0.000456583
ENSSSCT00000048705	0.896498	0.535729	0.461393	7.45532	1.25493	4.98552	gene-ENSSSCG00000007288	ENSSSCG00000007288	transcript	0.631207	4.56526	2.68544	1.60343e-05	0.000498789
ENSSSCT00000055333	0.889904	0.367642	0	0.009333	0.001496	0.005224	gene-ENSSSCG00000015383	ENSSSCG00000015383	transcript	0.419182	0.005351	-6.24066	0.000354113	0.00741837
ENSSSCT00000015733	0.886606	0.393149	0.66617	3.16442	1.24351	1.64259	gene-ENSSSCG00000014395	ENSSSCG00000014395	transcript	0.648642	2.01684	1.50122	0.00132915	0.0216078
ENSSSCT00000076528	0.885614	1.63324	1.11604	0	0.020367	0	gene-ENSSSCG00000016448	ENSSSCG00000016448	transcript	1.21163	0.006789	-7.33399	1.9876e-10	3.05763e-08
ENSSSCT00000066917	0.882758	0.0194	0.042824	0.006675	0.01079	0.023434	gene-ENSSSCG00000008486	ENSSSCG00000008486	transcript	0.314994	0.013633	-4.48971	0.00326032	0.0434303
ENSSSCT00000053441	0.880267	0.968226	1.96923	4.45503	4.51394	5.51362	gene-ENSSSCG00000017983	ENSSSCG00000017983	transcript	1.27257	4.82753	1.8422	9.84229e-08	4.26237e-06
ENSSSCT00000062599	0.880228	1.07333	2.08228	4.97051	2.58717	3.12494	gene-ENSSSCG00000007058	ENSSSCG00000007058	transcript	1.34528	3.56087	1.30139	0.00103692	0.0177879
ENSSSCT00000063040	0.879806	0.452637	0.567475	3.23149	1.12883	4.1551	gene-ENSSSCG00000040735	ENSSSCG00000040735	transcript	0.633306	2.83847	2.01892	0.000235254	0.00529045
ENSSSCT00000053661	0.872049	1.1013	0.916236	30.4821	30.8642	29.7406	gene-ENSSSCG00000004002	ENSSSCG00000004002	transcript	0.963194	30.3623	4.86979	1.56068e-134	9.65153e-130
ENSSSCT00000053607	0.86153	0.905132	1.32501	0.567259	0.207702	0.115601	gene-ENSSSCG00000014010	ENSSSCG00000014010	transcript	1.03056	0.296854	-1.92282	0.00193299	0.0291277
ENSSSCT00000031299	0.858739	3.99021	3.32551	0.585767	0.225944	0.808159	gene-ENSSSCG00000028794	ENSSSCG00000028794	transcript	2.72482	0.539957	-2.46409	0.000856704	0.0153078
ENSSSCT00000028815	0.855756	0	0	0	0	0	gene-ENSSSCG00000028504	ENSSSCG00000028504	transcript	0.285252	0	-21.8282	2.35508e-08	1.33007e-06
ENSSSCT00000032524	0.85013	0.473257	0.398586	0	0	0.0579	gene-ENSSSCG00000030585	ENSSSCG00000030585	transcript	0.573991	0.0193	-4.80724	0.000297001	0.0064064
ENSSSCT00000039842	0.846916	0	0	0	0	0	gene-ENSSSCG00000009720	ENSSSCG00000009720	transcript	0.282305	0	-23.7294	1.25578e-09	1.35769e-07
ENSSSCT00000051505	0.846051	0.027057	0.019676	0	0	9.8e-05	gene-ENSSSCG00000037185	ENSSSCG00000037185	transcript	0.297595	3.26667e-05	-8.28748	5.73773e-05	0.0015522
ENSSSCT00000014301	0.844617	0.003989	0.755055	0.008969	0.016399	0.008196	gene-ENSSSCG00000013083	ENSSSCG00000013083	transcript	0.534554	0.011188	-5.43604	7.71675e-05	0.0020287
ENSSSCT00000045765	0.843617	0.866135	1.33749	3.46339	3.42647	1.59762	gene-ENSSSCG00000012743	ENSSSCG00000012743	transcript	1.01575	2.82916	1.39373	0.00106379	0.0181832
ENSSSCT00000012662	0.841038	0	0	0	0	0	gene-ENSSSCG00000011570	ENSSSCG00000011570	transcript	0.280346	0	-22.6629	6.67509e-09	4.88522e-07
ENSSSCT00000010090	0.839918	0.992399	1.28369	3.27688	1.31036	3.58712	gene-ENSSSCG00000009215	ENSSSCG00000009215	transcript	1.03867	2.72479	1.26326	0.00283123	0.0389866
ENSSSCT00000073023	0.834481	0.659726	0.919393	0	0	0.023675	gene-ENSSSCG00000010503	ENSSSCG00000010503	transcript	0.804533	0.00789167	-6.70873	5.80497e-06	0.000196492
ENSSSCT00000060661	0.831122	0	0	0	0	0	gene-ENSSSCG00000031381	ENSSSCG00000031381	transcript	0.277041	0	-23.6942	1.32852e-09	1.42884e-07
ENSSSCT00000065197	0.830661	0.821651	0.842219	0.233083	0.454355	0.433342	gene-ENSSSCG00000033413	ENSSSCG00000033413	transcript	0.83151	0.373593	-1.23611	0.00221934	0.0323928
ENSSSCT00000043742	0.828111	5.58897	6.14395	28.6003	16.2325	38.7912	gene-ENSSSCG00000001723	ENSSSCG00000001723	transcript	4.18701	27.8747	2.62141	0.000238055	0.00534366
ENSSSCT00000079295	0.825641	1.34493	0.802306	2.24806	2.61002	2.59346	gene-ENSSSCG00000036317	ENSSSCG00000036317	transcript	0.990959	2.48385	1.21324	0.000402156	0.00824606
ENSSSCT00000087660	0.822793	0.63219	0.818337	2.47264	3.54398	4.04901	gene-ENSSSCG00000044553	ENSSSCG00000044553	transcript	0.757773	3.35521	2.05117	2.04526e-10	3.12303e-08
ENSSSCT00000061200	0.818252	0.206179	0.03483	0.006262	0.021884	0.050427	gene-ENSSSCG00000001930	ENSSSCG00000001930	transcript	0.353087	0.026191	-3.862	0.00119417	0.0198308
ENSSSCT00000035235	0.815151	0	0	0	0	0	gene-ENSSSCG00000009138	ENSSSCG00000009138	transcript	0.271717	0	-22.136	1.48613e-08	9.34947e-07
ENSSSCT00000013965	0.814709	0.463274	0.803038	0.029776	0.103069	0	gene-ENSSSCG00000012773	ENSSSCG00000012773	transcript	0.693674	0.0442817	-3.89075	0.000347018	0.00729941
ENSSSCT00000037658	0.812918	0.592152	0.957084	1.49822	2.33184	1.39853	gene-ENSSSCG00000030831	ENSSSCG00000030831	transcript	0.787385	1.74287	1.07314	0.00303824	0.0412266
ENSSSCT00000083172	0.811753	0.526287	1.13256	0.350127	0.191219	0.440042	gene-ENSSSCG00000015288	ENSSSCG00000015288	transcript	0.823535	0.327129	-1.43714	0.00103312	0.0177468
ENSSSCT00000046380	0.811384	1.0725	2.4245	3.75898	4.12292	4.12123	gene-ENSSSCG00000016406	ENSSSCG00000016406	transcript	1.43613	4.00104	1.40886	0.000927252	0.0163092
ENSSSCT00000076914	0.808487	0	0	0	0	0	gene-ENSSSCG00000026239	ENSSSCG00000026239	transcript	0.269496	0	-22.9104	4.55721e-09	3.62528e-07
ENSSSCT00000039616	0.807261	0.331229	0.480851	2.49909	2.89335	2.42986	gene-ENSSSCG00000037865	ENSSSCG00000037865	transcript	0.53978	2.60743	2.16845	4.96967e-07	1.93292e-05
ENSSSCT00000016304	0.806324	3.04203	0.024605	0.117856	0.120555	0.025973	gene-ENSSSCG00000014946	ENSSSCG00000014946	transcript	1.29098	0.088128	-4.0138	0.00217454	0.0319197
ENSSSCT00000033351	0.80597	1.09922	1.42924	2.44354	4.36596	3.4093	gene-ENSSSCG00000032622	ENSSSCG00000032622	transcript	1.11148	3.40627	1.54511	2.11593e-05	0.000639244
ENSSSCT00000067338	0.800932	2.31318	1.04772	0.478609	0.392	0.573911	gene-ENSSSCG00000032216	ENSSSCG00000032216	transcript	1.38728	0.481507	-1.65633	0.00119369	0.0198302
ENSSSCT00000043546	0.795569	0	0.633127	0	0	0	gene-ENSSSCG00000029808	ENSSSCG00000029808	transcript	0.476232	0	-8.46316	0.00171814	0.0265169
ENSSSCT00000057761	0.791885	0.75099	3.28309	0.153487	0.055456	0.136752	gene-ENSSSCG00000008948	ENSSSCG00000008948	transcript	1.60865	0.115232	-3.87453	7.65126e-08	3.4238e-06
ENSSSCT00000072822	0.791632	0	0	0	0	0	gene-ENSSSCG00000023611	ENSSSCG00000023611	transcript	0.263877	0	-24.7065	2.55653e-10	3.74646e-08
ENSSSCT00000048328	0.791211	1.80166	5.8944	0.759495	0.468661	0.319461	gene-ENSSSCG00000011236	ENSSSCG00000011236	transcript	2.82909	0.515872	-2.52293	0.00059154	0.0112884
ENSSSCT00000016863	0.78681	0.711053	1.36143	1.79303	2.93849	3.29858	gene-ENSSSCG00000015480	ENSSSCG00000015480	transcript	0.953099	2.6767	1.41875	0.000184623	0.00431335
ENSSSCT00000087497	0.78601	0	0	0	0	0	gene-ENSSSCG00000024814	ENSSSCG00000024814	transcript	0.262003	0	-21.8846	2.16565e-08	1.24165e-06
ENSSSCT00000084475	0.785472	0.053581	0	0	0	0.003097	gene-ENSSSCG00000021784	ENSSSCG00000021784	transcript	0.279684	0.00103233	-8.08629	0.00161847	0.0252369
ENSSSCT00000026556	0.785454	0	0	0	0	0	gene-ENSSSCG00000027371	ENSSSCG00000027371	transcript	0.261818	0	-23.4425	1.98178e-09	1.90592e-07
ENSSSCT00000029969	0.78396	1.61498	1.64291	4.23339	2.2513	4.09721	gene-ENSSSCG00000023334	ENSSSCG00000023334	transcript	1.34728	3.5273	1.26746	0.00140839	0.0226639
ENSSSCT00000084142	0.783657	0.414311	0.02778	0.027586	0	0	gene-ENSSSCG00000023924	ENSSSCG00000023924	transcript	0.408583	0.00919533	-5.66974	0.00229939	0.0332706
ENSSSCT00000089491	0.778598	0.929635	1.15678	3.89963	2.68804	4.74123	gene-ENSSSCG00000003913	ENSSSCG00000003913	transcript	0.955004	3.7763	1.87068	9.59851e-13	2.87223e-10
ENSSSCT00000066216	0.778145	0.229579	0.208533	4.23082	1.02308	2.32048	gene-ENSSSCG00000002388	ENSSSCG00000002388	transcript	0.405419	2.5248	2.46555	0.000740835	0.0135908
ENSSSCT00000059732	0.777078	0.712664	0.983047	0.327036	0.273396	0.46466	gene-ENSSSCG00000037600	ENSSSCG00000037600	transcript	0.824263	0.355031	-1.32087	2.29987e-05	0.000688758
ENSSSCT00000079013	0.777066	0.719668	1.02649	0	0	0	gene-ENSSSCG00000006841	ENSSSCG00000006841	transcript	0.841074	0	-10.8446	6.86024e-19	6.23898e-16
ENSSSCT00000073274	0.776829	0.633182	0.1664	0.075979	0.052764	0.107553	gene-ENSSSCG00000039269	ENSSSCG00000039269	transcript	0.52547	0.0787653	-2.80897	0.000183431	0.00429362
ENSSSCT00000033919	0.775087	0.103751	0.708537	0.056439	0.04532	0.0547	gene-ENSSSCG00000011732	ENSSSCG00000011732	transcript	0.529125	0.052153	-3.37036	1.79887e-05	0.000552361
ENSSSCT00000015538	0.774857	1.04372	0.257703	0.167046	0.166266	0.167401	gene-ENSSSCG00000037595	ENSSSCG00000037595	transcript	0.692092	0.166904	-2.16388	0.000822505	0.014765
ENSSSCT00000057573	0.77282	0.074918	1.58971	0.142067	0.028752	0.114902	gene-ENSSSCG00000020976	ENSSSCG00000020976	transcript	0.812484	0.0952403	-3.15132	0.00386585	0.0494788
ENSSSCT00000055829	0.766084	2.44679	4.10848	10.8606	6.08786	7.86656	gene-ENSSSCG00000012365	ENSSSCG00000012365	transcript	2.44045	8.27166	1.66321	0.0038742	0.0495631
ENSSSCT00000074738	0.764624	0.462441	0.839198	0.454361	0.197342	0.250545	gene-ENSSSCG00000013427	ENSSSCG00000013427	transcript	0.688754	0.300749	-1.30383	0.00348839	0.0457441
ENSSSCT00000042562	0.758981	1.12458	1.49373	0.698455	0.291749	0.491534	gene-ENSSSCG00000013481	ENSSSCG00000013481	transcript	1.12576	0.493913	-1.30964	0.000884812	0.0157147
ENSSSCT00000080772	0.75803	0.496521	0.908613	2.27331	1.40109	1.84716	gene-ENSSSCG00000031707	ENSSSCG00000031707	transcript	0.721055	1.84052	1.24184	1.48077e-05	0.00046437
ENSSSCT00000025153	0.757891	0.431227	1.04316	0.066371	0.114876	0.235641	gene-ENSSSCG00000024570	ENSSSCG00000024570	transcript	0.744094	0.138963	-2.4861	3.80667e-05	0.00107987
ENSSSCT00000063691	0.756713	2.72522	2.7491	0	0	0	gene-ENSSSCG00000010316	ENSSSCG00000010316	transcript	2.07701	0	-12.8361	4.57793e-21	5.77772e-18
ENSSSCT00000060668	0.755101	0.716601	1.0881	1.70786	1.85604	2.03156	gene-ENSSSCG00000021158	ENSSSCG00000021158	transcript	0.853267	1.86515	1.03948	2.51087e-06	9.00159e-05
ENSSSCT00000004994	0.754023	0	0	0	0	0	gene-ENSSSCG00000004522	ENSSSCG00000004522	transcript	0.251341	0	-22.8868	4.72744e-09	3.71952e-07
ENSSSCT00000087293	0.752617	0.132377	0.813872	0.090266	0.034211	0.058186	gene-ENSSSCG00000021236	ENSSSCG00000021236	transcript	0.566289	0.0608877	-3.32968	3.78959e-05	0.00107651
ENSSSCT00000038405	0.751547	0.523365	0.724302	2.33509	1.93363	1.94796	gene-ENSSSCG00000032778	ENSSSCG00000032778	transcript	0.666405	2.07223	1.52884	4.4044e-16	2.43194e-13
ENSSSCT00000033614	0.75149	0.820332	0.584307	2.05957	1.42065	1.6881	gene-ENSSSCG00000012594	ENSSSCG00000012594	transcript	0.71871	1.72277	1.12936	9.47857e-05	0.00242421
ENSSSCT00000065772	0.751138	1.42087	1.57069	0.33671	0.231664	0.328724	gene-ENSSSCG00000006482	ENSSSCG00000006482	transcript	1.24757	0.299033	-2.16678	1.57804e-09	1.60508e-07
ENSSSCT00000014534	0.751024	9.73617	12.8865	0.455873	0.467484	0.58347	gene-ENSSSCG00000013308	ENSSSCG00000013308	transcript	7.79124	0.502276	-4.03527	2.31365e-06	8.31865e-05
ENSSSCT00000090912	0.75027	0.417049	0.396272	0.098993	0.007529	0.058722	gene-ENSSSCG00000031669	ENSSSCG00000031669	transcript	0.521197	0.0550813	-3.374	4.00274e-05	0.00113082
ENSSSCT00000000419	0.743532	0.223964	1.35797	5.80382	1.38898	5.807	gene-ENSSSCG00000039506	ENSSSCG00000039506	transcript	0.775154	4.33327	2.35483	0.00318493	0.0426602
ENSSSCT00000051325	0.736444	1.3599	0.364085	0.047031	0.032445	0.051604	gene-ENSSSCG00000000694	ENSSSCG00000000694	transcript	0.820142	0.0436933	-4.25235	3.04816e-08	1.62175e-06
ENSSSCT00000030752	0.734956	0.850062	0.504742	3.79402	5.7185	0.902093	gene-ENSSSCG00000026063	ENSSSCG00000026063	transcript	0.696587	3.47154	2.22972	0.00155702	0.0244825
ENSSSCT00000067264	0.734198	1.05918	0.744233	2.00413	2.44358	2.15061	gene-ENSSSCG00000008374	ENSSSCG00000008374	transcript	0.845869	2.19944	1.27361	6.72373e-06	0.000225493
ENSSSCT00000049642	0.733357	0.381021	0.636212	1.94333	1.45257	1.37536	gene-ENSSSCG00000031889	ENSSSCG00000031889	transcript	0.58353	1.59042	1.33755	5.85788e-05	0.00157987
ENSSSCT00000022821	0.726434	0.568007	0.630392	1.87616	1.69125	2.3579	gene-ENSSSCG00000026248	ENSSSCG00000026248	transcript	0.641611	1.9751	1.50584	1.14626e-11	2.61576e-09
ENSSSCT00000091151	0.723119	0.987862	1.05114	1.50216	2.433	2.7794	gene-ENSSSCG00000038383	ENSSSCG00000038383	transcript	0.920706	2.23819	1.20306	0.00375779	0.0483972
ENSSSCT00000088353	0.7165	0.129291	0.238579	0.038911	0.008521	0	gene-ENSSSCG00000015844	ENSSSCG00000015844	transcript	0.361457	0.0158107	-4.5634	0.000209795	0.00480202
ENSSSCT00000058397	0.716463	0.390428	0.307683	0	0.046722	0	gene-ENSSSCG00000024911	ENSSSCG00000024911	transcript	0.471525	0.015574	-4.3093	0.000897536	0.0158996
ENSSSCT00000086359	0.715425	0.031506	1.9373	0.045915	0.000367	0.00651	gene-ENSSSCG00000006571	ENSSSCG00000006571	transcript	0.894744	0.0175973	-5.71926	7.15429e-05	0.00189399
ENSSSCT00000043240	0.713745	0.058312	1.79009	0	0.027084	0.040874	gene-ENSSSCG00000025910	ENSSSCG00000025910	transcript	0.854049	0.0226527	-5.1277	0.000214796	0.00490163
ENSSSCT00000026310	0.711972	1.17805	0.87946	2.22929	1.98773	3.08867	gene-ENSSSCG00000015774	ENSSSCG00000015774	transcript	0.92316	2.43523	1.28176	2.31124e-05	0.000691828
ENSSSCT00000090153	0.711408	0	0	0	0	0	gene-ENSSSCG00000002652	ENSSSCG00000002652	transcript	0.237136	0	-22.8662	4.87504e-09	3.81141e-07
ENSSSCT00000062155	0.710107	0.601428	0.420555	1.56831	1.10554	1.31025	gene-ENSSSCG00000008870	ENSSSCG00000008870	transcript	0.577363	1.32803	1.06896	0.000794453	0.0143531
ENSSSCT00000048268	0.706205	0.796456	1.06351	0.330171	0.172971	0.34553	gene-ENSSSCG00000032536	ENSSSCG00000032536	transcript	0.85539	0.282891	-1.70275	2.71666e-06	9.6888e-05
ENSSSCT00000027992	0.705892	0.955994	1.0651	3.07647	2.8103	2.33364	gene-ENSSSCG00000016160	ENSSSCG00000016160	transcript	0.908994	2.74014	1.49402	1.56393e-10	2.50561e-08
ENSSSCT00000046617	0.705798	0	0	0	0	0	gene-ENSSSCG00000026596	ENSSSCG00000026596	transcript	0.235266	0	-23.6065	1.52787e-09	1.5755e-07
ENSSSCT00000028188	0.705115	0.992489	0.902022	3.72182	3.21811	1.31424	gene-ENSSSCG00000024592	ENSSSCG00000024592	transcript	0.866542	2.75139	1.56314	0.000469188	0.00935184
ENSSSCT00000046284	0.700042	1.03848	0.980435	3.55255	2.62287	3.23265	gene-ENSSSCG00000011278	ENSSSCG00000011278	transcript	0.90632	3.13602	1.67699	5.867e-15	2.72802e-12
ENSSSCT00000037823	0.699791	0.427532	0.386519	1.74772	1.48506	1.67231	gene-ENSSSCG00000035667	ENSSSCG00000035667	transcript	0.504614	1.63503	1.57265	2.40435e-06	8.63473e-05
ENSSSCT00000070573	0.695189	3.57843	3.99876	0.913948	0.763315	0.846753	gene-ENSSSCG00000011652	ENSSSCG00000011652	transcript	2.75746	0.841339	-1.80807	0.00337064	0.0446258
ENSSSCT00000046546	0.691973	0.58948	0.937945	11.5973	0.933251	6.75403	gene-ENSSSCG00000026427	ENSSSCG00000026427	transcript	0.739799	6.4282	2.95842	0.000121058	0.00300366
ENSSSCT00000035836	0.689023	0.725433	0.745825	0.147699	0.41608	0.227156	gene-ENSSSCG00000001993	ENSSSCG00000001993	transcript	0.720094	0.263645	-1.50958	0.00262944	0.0367896
ENSSSCT00000058462	0.686836	0.820376	0.879471	0.059338	0	0	gene-ENSSSCG00000006069	ENSSSCG00000006069	transcript	0.795561	0.0197793	-5.47791	0.00102275	0.0176033
ENSSSCT00000001303	0.685836	0.555921	0.830422	0.188785	0.197053	0.209151	gene-ENSSSCG00000001205	ENSSSCG00000001205	transcript	0.690726	0.19833	-1.86256	9.5915e-09	6.61268e-07
ENSSSCT00000026531	0.684173	0.381823	0.569823	1.81293	0.891109	1.28247	gene-ENSSSCG00000028048	ENSSSCG00000028048	transcript	0.545273	1.32884	1.15395	0.00151857	0.0240367
ENSSSCT00000053951	0.680401	0.458281	0	0	0	0	gene-ENSSSCG00000008305	ENSSSCG00000008305	transcript	0.379561	0	-8.68264	0.00142646	0.0228952
ENSSSCT00000049288	0.67296	0	0	0	0	0	gene-ENSSSCG00000016090	ENSSSCG00000016090	transcript	0.22432	0	-22.5398	8.05979e-09	5.74895e-07
ENSSSCT00000031009	0.666067	7.06015	4.8071	0	0.342992	0.284157	gene-ENSSSCG00000029311	ENSSSCG00000029311	transcript	4.17777	0.20905	-4.36307	0.00365391	0.0474517
ENSSSCT00000060857	0.664092	0.735502	0.806587	0.511914	0.363978	0.275359	gene-ENSSSCG00000012769	ENSSSCG00000012769	transcript	0.735394	0.38375	-1.04793	0.000314721	0.00673459
ENSSSCT00000075595	0.662487	0	1.45378	0	0	0.000984	gene-ENSSSCG00000005668	ENSSSCG00000005668	transcript	0.705421	0.000328	-9.07148	0.000158585	0.00380418
ENSSSCT00000074232	0.660208	0	0	0	0	0	gene-ENSSSCG00000040264	ENSSSCG00000040264	transcript	0.220069	0	-22.1769	1.39707e-08	8.88866e-07
ENSSSCT00000064647	0.659371	0.521246	0.693502	2.04654	1.18636	1.51358	gene-ENSSSCG00000029413	ENSSSCG00000029413	transcript	0.624706	1.58216	1.22092	1.56837e-06	5.77329e-05
ENSSSCT00000072970	0.657714	0.71733	0.794621	0	0	0	gene-ENSSSCG00000011693	ENSSSCG00000011693	transcript	0.723222	0	-10.3729	1.52133e-17	1.03387e-14
ENSSSCT00000043122	0.65739	0.000238	0.000822	0.004784	0.0003	0.000133	gene-ENSSSCG00000010053	ENSSSCG00000010053	transcript	0.219483	0.001739	-6.38331	0.0013288	0.0216078
ENSSSCT00000061638	0.655896	0.988924	0.575903	0.117702	0	0.021104	gene-ENSSSCG00000003369	ENSSSCG00000003369	transcript	0.740241	0.0462687	-4.19105	0.00157769	0.0247319
ENSSSCT00000037836	0.64715	0.113519	0.751404	0.01753	0	0	gene-ENSSSCG00000011474	ENSSSCG00000011474	transcript	0.504024	0.00584333	-6.65723	1.72692e-06	6.30438e-05
ENSSSCT00000014805	0.642571	0.334766	0.209505	0.053214	0.086717	0.052882	gene-ENSSSCG00000022380	ENSSSCG00000022380	transcript	0.395614	0.064271	-2.69322	3.67947e-05	0.00104763
ENSSSCT00000037427	0.641969	1.00373	0.815336	0.131935	0.42353	0.232715	gene-ENSSSCG00000027444	ENSSSCG00000027444	transcript	0.820346	0.262727	-1.69871	0.00342914	0.0451779
ENSSSCT00000056634	0.641838	0.30662	0.529047	2.4285	0.988615	3.00815	gene-ENSSSCG00000000588	ENSSSCG00000000588	transcript	0.492502	2.14176	1.98741	4.28927e-05	0.00120352
ENSSSCT00000004328	0.641465	0.449798	0.689803	2.02505	1.66305	2.66248	gene-ENSSSCG00000003913	ENSSSCG00000003913	transcript	0.593689	2.11686	1.72517	5.86245e-11	1.06318e-08
ENSSSCT00000058963	0.64039	0.866944	0.691701	2.4997	1.05315	2.97123	gene-ENSSSCG00000010062	ENSSSCG00000010062	transcript	0.733012	2.17469	1.42809	0.00058089	0.0111287
ENSSSCT00000061396	0.637972	0	0	0	0	0	gene-ENSSSCG00000008635	ENSSSCG00000008635	transcript	0.212657	0	-22.4122	9.78945e-09	6.71919e-07
ENSSSCT00000062416	0.637661	1.36784	2.29787	0.1647	0.498529	0.18333	gene-ENSSSCG00000012663	ENSSSCG00000012663	transcript	1.43446	0.282186	-2.37118	0.000602771	0.0114591
ENSSSCT00000026647	0.635639	0.420349	0.563868	2.19295	0.850468	3.08021	gene-ENSSSCG00000023539	ENSSSCG00000023539	transcript	0.539952	2.04121	1.77829	0.000569542	0.0109656
ENSSSCT00000038730	0.630453	0.005646	0.782518	0.000499	0.000402	0.003864	gene-ENSSSCG00000004209	ENSSSCG00000004209	transcript	0.472872	0.00158833	-7.32197	1.01368e-06	3.82712e-05
ENSSSCT00000077919	0.628341	0.00265	0	0	0.002504	0	gene-ENSSSCG00000014435	ENSSSCG00000014435	transcript	0.21033	0.000834667	-7.71892	0.00156684	0.0245992
ENSSSCT00000072502	0.624532	0.004658	0	0	0	0	gene-ENSSSCG00000037561	ENSSSCG00000037561	transcript	0.20973	0	-9.86976	0.00183771	0.0279577
ENSSSCT00000063176	0.622977	0.329671	0.664765	1.10084	1.06295	1.50226	gene-ENSSSCG00000036886	ENSSSCG00000036886	transcript	0.539138	1.22202	1.08412	0.00113937	0.0191158
ENSSSCT00000057479	0.621908	0.357077	1.08968	0	0.01307	0	gene-ENSSSCG00000030626	ENSSSCG00000030626	transcript	0.689555	0.00435667	-6.80139	9.61404e-13	2.87223e-10
ENSSSCT00000054680	0.621221	0	0.688361	0	0	0	gene-ENSSSCG00000004013	ENSSSCG00000004013	transcript	0.436527	0	-9.3339	0.000575353	0.0110534
ENSSSCT00000084509	0.620009	0.167343	0.015925	0.015163	0.009911	0.019298	gene-ENSSSCG00000011004	ENSSSCG00000011004	transcript	0.267759	0.0147907	-4.22019	0.000475887	0.00946297
ENSSSCT00000071707	0.619609	0	0	0	0	0	gene-ENSSSCG00000017506	ENSSSCG00000017506	transcript	0.206536	0	-22.5604	7.8102e-09	5.59026e-07
ENSSSCT00000082528	0.617649	1.55308	2.95182	0.064859	0.36063	0.064531	gene-ENSSSCG00000045134	ENSSSCG00000045134	transcript	1.70751	0.16334	-3.3752	0.000193021	0.00448247
ENSSSCT00000081199	0.617307	0.170555	0.102893	2.72968	3.95438	1.21131	gene-ENSSSCG00000011772	ENSSSCG00000011772	transcript	0.296918	2.63179	3.04431	0.000151792	0.0036597
ENSSSCT00000027425	0.617136	0.388242	0.226889	2.0214	0.829618	1.45125	gene-ENSSSCG00000011743	ENSSSCG00000011743	transcript	0.410756	1.43409	1.64286	0.00219658	0.0321517
ENSSSCT00000084330	0.616863	0	0	0	0	0	gene-ENSSSCG00000000274	ENSSSCG00000000274	transcript	0.205621	0	-21.7416	2.67845e-08	1.47106e-06
ENSSSCT00000070968	0.615964	0.214914	0.016737	0	0.009951	0	gene-ENSSSCG00000014116	ENSSSCG00000014116	transcript	0.282538	0.003317	-6.28837	0.000629143	0.0118678
ENSSSCT00000091600	0.615849	2.74884	0.494404	0.066871	0.297794	0.063111	gene-ENSSSCG00000022559	ENSSSCG00000022559	transcript	1.28636	0.142592	-3.2162	0.00157113	0.0246542
ENSSSCT00000008416	0.61528	0.512752	0.536353	1.5413	1.92296	1.0052	gene-ENSSSCG00000007675	ENSSSCG00000007675	transcript	0.554795	1.48982	1.33236	0.000366725	0.00761807
ENSSSCT00000031469	0.607361	0.390295	0.617523	0.022284	0.005516	0.024266	gene-ENSSSCG00000021640	ENSSSCG00000021640	transcript	0.538393	0.0173553	-5.00699	2.706e-18	2.11828e-15
ENSSSCT00000057629	0.607351	0	0.898731	0	0	0	gene-ENSSSCG00000032413	ENSSSCG00000032413	transcript	0.502027	0	-8.80173	0.00113154	0.0190309
ENSSSCT00000050152	0.606077	0.194756	0.015753	0.008663	0.004798	0.011387	gene-ENSSSCG00000011306	ENSSSCG00000011306	transcript	0.272195	0.00828267	-4.88777	9.35278e-05	0.002397
ENSSSCT00000044272	0.601683	0.613782	0.82641	52.0872	1.01965	11.4874	gene-ENSSSCG00000031101	ENSSSCG00000031101	transcript	0.680625	21.5314	4.79984	3.88854e-06	0.000135479
ENSSSCT00000016248	0.599234	1.23749	0	0	0	0	gene-ENSSSCG00000014893	ENSSSCG00000014893	transcript	0.612242	0	-9.50434	0.000558184	0.0107945
ENSSSCT00000016155	0.598608	1.05705	1.64319	0	0	0	gene-ENSSSCG00000014804	ENSSSCG00000014804	transcript	1.09962	0	-9.18148	1.21e-11	2.72105e-09
ENSSSCT00000035449	0.595509	0.299195	0.222271	0	0	0	gene-ENSSSCG00000032284	ENSSSCG00000032284	transcript	0.372325	0	-8.55208	1.54563e-09	1.58253e-07
ENSSSCT00000068600	0.590609	0.010147	2.28414	0	0.019259	0.012786	gene-ENSSSCG00000001825	ENSSSCG00000001825	transcript	0.961633	0.0106817	-6.42274	0.00013091	0.00321262
ENSSSCT00000005241	0.587948	0.678295	0.127622	0.073439	0.067607	0.054187	gene-ENSSSCG00000004738	ENSSSCG00000004738	transcript	0.464622	0.0650777	-2.9743	3.79316e-05	0.00107703
ENSSSCT00000028564	0.585996	0.714509	0.783733	0.233939	0.298377	0.315643	gene-ENSSSCG00000029805	ENSSSCG00000029805	transcript	0.694746	0.282653	-1.38565	1.24158e-07	5.25904e-06
ENSSSCT00000050367	0.585214	0.359447	0.252829	13.8579	20.558	0.425469	gene-ENSSSCG00000017957	ENSSSCG00000017957	transcript	0.399163	11.6138	4.77669	1.21636e-05	0.000387543
ENSSSCT00000052314	0.584572	1.06574	0.787717	9.1491	14.5712	1.56294	gene-ENSSSCG00000017957	ENSSSCG00000017957	transcript	0.812678	8.42774	3.29676	2.70521e-05	0.000794376
ENSSSCT00000029273	0.584403	0.524636	0.812899	1.99255	1.38268	4.96907	gene-ENSSSCG00000037530	ENSSSCG00000037530	transcript	0.640646	2.78144	2.0046	8.87279e-05	0.00229107
ENSSSCT00000009642	0.579736	0.51702	0.710027	2.43451	1.76955	0.980484	gene-ENSSSCG00000008812	ENSSSCG00000008812	transcript	0.602261	1.72818	1.41522	0.000260074	0.00574206
ENSSSCT00000090436	0.576196	0.816358	0.870794	0.101633	0.057794	0.080317	gene-ENSSSCG00000040349	ENSSSCG00000040349	transcript	0.754449	0.0799147	-3.30172	7.27771e-16	3.8799e-13
ENSSSCT00000010217	0.571451	0.580417	0.45113	0.984313	1.22689	1.38939	gene-ENSSSCG00000029456	ENSSSCG00000029456	transcript	0.534333	1.2002	1.05973	0.00018693	0.0043624
ENSSSCT00000060871	0.569841	2.31014	1.09067	0.043707	0.019827	0.017302	gene-ENSSSCG00000035379	ENSSSCG00000035379	transcript	1.32355	0.0269453	-5.59885	5.35117e-11	9.84902e-09
ENSSSCT00000054524	0.569329	0.87828	0.905312	0.26582	0.207419	0.106411	gene-ENSSSCG00000000072	ENSSSCG00000000072	transcript	0.784307	0.193217	-2.12239	1.28468e-06	4.78309e-05
ENSSSCT00000041836	0.56833	0.555776	0.649153	1.07843	2.27592	1.82435	gene-ENSSSCG00000011618	ENSSSCG00000011618	transcript	0.591086	1.72623	1.4686	0.000282286	0.00616425
ENSSSCT00000010000	0.567997	0.407925	0	0	0	0	gene-ENSSSCG00000009132	ENSSSCG00000009132	transcript	0.325307	0	-9.32332	0.000643613	0.0120906
ENSSSCT00000069505	0.566676	0.419169	0.512349	0	0	0	gene-ENSSSCG00000027556	ENSSSCG00000027556	transcript	0.499398	0	-8.34608	4.80917e-11	8.98515e-09
ENSSSCT00000059270	0.563364	0.37438	0	0	0	0	gene-ENSSSCG00000034814	ENSSSCG00000034814	transcript	0.312581	0	-8.40263	0.00200895	0.0299657
ENSSSCT00000048979	0.559612	0.596585	0.035638	0.036781	0.064646	0.048183	gene-ENSSSCG00000006309	ENSSSCG00000006309	transcript	0.397278	0.04987	-3.08442	0.00234434	0.0337709
ENSSSCT00000037100	0.559523	0	0	0	0	0	gene-ENSSSCG00000017668	ENSSSCG00000017668	transcript	0.186508	0	-21.7817	2.52364e-08	1.40727e-06
ENSSSCT00000032038	0.554404	0.642941	1.33142	0.169371	0.335791	0.274448	gene-ENSSSCG00000028949	ENSSSCG00000028949	transcript	0.842922	0.25987	-1.73416	0.00101902	0.0175636
ENSSSCT00000027220	0.552405	0.790602	0.676179	1.60103	8.09966	1.61497	gene-ENSSSCG00000021598	ENSSSCG00000021598	transcript	0.673062	3.77189	2.44784	0.00170943	0.0263992
ENSSSCT00000009593	0.551755	0.302714	0.378694	1.98423	0.889383	1.08658	gene-ENSSSCG00000008768	ENSSSCG00000008768	transcript	0.411054	1.32007	1.54672	0.000128763	0.0031687
ENSSSCT00000066534	0.550494	0	0	0	0	0	gene-ENSSSCG00000015522	ENSSSCG00000015522	transcript	0.183498	0	-21.6202	3.20507e-08	1.67547e-06
ENSSSCT00000044330	0.54887	0.732588	0.419269	1.73828	1.44874	1.35102	gene-ENSSSCG00000040348	ENSSSCG00000040348	transcript	0.566909	1.51268	1.28697	0.000490209	0.00967001
ENSSSCT00000037824	0.54592	0.125048	0.285749	14.0722	1.55826	0.434824	gene-ENSSSCG00000001801	ENSSSCG00000001801	transcript	0.318906	5.3551	3.87096	0.00106799	0.01825
ENSSSCT00000055417	0.543617	0.796988	3.13524	0.08381	0.068458	0.138282	gene-ENSSSCG00000039823	ENSSSCG00000039823	transcript	1.49195	0.09685	-3.98327	2.13536e-07	8.65934e-06
ENSSSCT00000036844	0.541831	0.146859	0.074392	3.56306	0.601919	1.4861	gene-ENSSSCG00000000770	ENSSSCG00000000770	transcript	0.254361	1.8837	2.70149	0.0024573	0.0349627
ENSSSCT00000052898	0.539799	0.565714	0.637211	0.19641	0.314022	0.322585	gene-ENSSSCG00000011680	ENSSSCG00000011680	transcript	0.580908	0.277672	-1.14767	0.00091061	0.0160667
ENSSSCT00000088160	0.535832	0.302629	0.402682	0.039774	0.078359	0.027667	gene-ENSSSCG00000005465	ENSSSCG00000005465	transcript	0.413714	0.0486	-3.12342	3.0235e-08	1.6105e-06
ENSSSCT00000070272	0.535618	0.25997	0.302748	0.616113	0.903443	7.83568	gene-ENSSSCG00000003643	ENSSSCG00000003643	transcript	0.366112	3.11841	2.9593	0.00257528	0.036225
ENSSSCT00000005714	0.5347	0.154734	0.241101	1.15637	1.04441	1.39274	gene-ENSSSCG00000005183	ENSSSCG00000005183	transcript	0.310178	1.19784	1.82137	0.000998035	0.0173081
ENSSSCT00000044286	0.533883	0.526865	0.528959	1.27223	0.891259	1.38254	gene-ENSSSCG00000004507	ENSSSCG00000004507	transcript	0.529902	1.18201	1.03741	8.38824e-07	3.20807e-05
ENSSSCT00000009715	0.531335	0.39151	0.663247	1.74483	0.831338	1.76556	gene-ENSSSCG00000008874	ENSSSCG00000008874	transcript	0.528697	1.44724	1.33032	0.000428088	0.00867141
ENSSSCT00000067828	0.530719	0.373968	0.261011	0.159697	0.139669	0.164776	gene-ENSSSCG00000031694	ENSSSCG00000031694	transcript	0.388566	0.154714	-1.45073	0.000491684	0.00969603
ENSSSCT00000062663	0.526694	0	0	0	0	0	gene-ENSSSCG00000004522	ENSSSCG00000004522	transcript	0.175565	0	-22.3822	1.02449e-08	6.96224e-07
ENSSSCT00000002222	0.526297	0.00193	0.003478	0.001524	0.000883	0.001419	gene-ENSSSCG00000001986	ENSSSCG00000001986	transcript	0.177235	0.00127533	-5.81269	0.00277466	0.0384043
ENSSSCT00000059594	0.525117	0.265987	0.318806	2.73854	0.639541	2.97677	gene-ENSSSCG00000011714	ENSSSCG00000011714	transcript	0.36997	2.11828	2.36279	7.65192e-05	0.0020128
ENSSSCT00000059205	0.523619	0.449608	0.581631	3.44693	0.813085	4.0562	gene-ENSSSCG00000027019	ENSSSCG00000027019	transcript	0.518286	2.77207	2.27642	9.06241e-05	0.00233069
ENSSSCT00000038142	0.521194	0.6341	0.745696	0.360496	0.22212	0.334563	gene-ENSSSCG00000039780	ENSSSCG00000039780	transcript	0.633663	0.305726	-1.16454	4.72046e-06	0.000162179
ENSSSCT00000062921	0.520989	0.90939	1.71457	3.02743	3.03637	3.8856	gene-ENSSSCG00000001835	ENSSSCG00000001835	transcript	1.04832	3.31647	1.58205	0.000364771	0.00758513
ENSSSCT00000082103	0.518587	0	0	0	0	0	gene-ENSSSCG00000015284	ENSSSCG00000015284	transcript	0.172862	0	-22.5465	7.97724e-09	5.69663e-07
ENSSSCT00000061945	0.518118	0.563216	0.512141	0.961767	2.47092	1.62437	gene-ENSSSCG00000024973	ENSSSCG00000024973	transcript	0.531158	1.68569	1.59127	0.000906786	0.016013
ENSSSCT00000074591	0.517467	0.280765	0.172349	1.70344	0.623896	1.20427	gene-ENSSSCG00000013433	ENSSSCG00000013433	transcript	0.323527	1.1772	1.69752	0.003705	0.0479261
ENSSSCT00000009510	0.517133	0.677736	0.673126	2.79134	3.82139	3.44748	gene-ENSSSCG00000008692	ENSSSCG00000008692	transcript	0.622665	3.3534	2.33809	5.27747e-18	3.93216e-15
ENSSSCT00000012775	0.516405	0	0	0	0	0	gene-ENSSSCG00000011670	ENSSSCG00000011670	transcript	0.172135	0	-22.4805	8.82207e-09	6.22802e-07
ENSSSCT00000043459	0.51635	0.470941	0.305589	0.078245	0.07111	0.043446	gene-ENSSSCG00000000694	ENSSSCG00000000694	transcript	0.43096	0.064267	-2.76174	9.83815e-07	3.72112e-05
ENSSSCT00000085593	0.51586	0.464338	0.458948	0.173609	0.310786	0.180602	gene-ENSSSCG00000014084	ENSSSCG00000014084	transcript	0.479715	0.221666	-1.19051	0.00291404	0.0399202
ENSSSCT00000074471	0.514283	0.50768	0.074249	0.074118	0.06285	0.026893	gene-ENSSSCG00000008642	ENSSSCG00000008642	transcript	0.365404	0.0546203	-2.85761	0.000915749	0.0161298
ENSSSCT00000052075	0.50636	0.605022	0.1876	0.0261	0.007134	0.122535	gene-ENSSSCG00000015872	ENSSSCG00000015872	transcript	0.432994	0.051923	-3.20586	0.00152163	0.0240613
ENSSSCT00000079549	0.496506	0.373211	0.207348	0.001893	0.004566	0.003901	gene-ENSSSCG00000003160	ENSSSCG00000003160	transcript	0.359022	0.00345333	-5.99013	5.64427e-09	4.26302e-07
ENSSSCT00000031628	0.496093	0	0.439698	0	0	0	gene-ENSSSCG00000023266	ENSSSCG00000023266	transcript	0.31193	0	-9.05605	0.000819887	0.0147222
ENSSSCT00000079061	0.491953	0.988602	0.463798	0.28096	0.274167	0.216622	gene-ENSSSCG00000047099	ENSSSCG00000047099	transcript	0.648118	0.25725	-1.44154	0.00343573	0.0452358
ENSSSCT00000066374	0.491256	0.44034	0.375784	0.201864	0.119465	0.110013	gene-ENSSSCG00000034211	ENSSSCG00000034211	transcript	0.435793	0.143781	-1.72675	5.6016e-06	0.000190129
ENSSSCT00000066224	0.488221	0.214069	0.42625	0.812804	0.785647	1.0867	gene-ENSSSCG00000011330	ENSSSCG00000011330	transcript	0.37618	0.89505	1.14874	0.00234986	0.0338237
ENSSSCT00000058446	0.485709	0	0	0	0	0	gene-ENSSSCG00000029507	ENSSSCG00000029507	transcript	0.161903	0	-22.1391	1.47943e-08	9.32631e-07
ENSSSCT00000005965	0.485463	0.431166	0.390376	1.62103	0.78091	0.96491	gene-ENSSSCG00000005424	ENSSSCG00000005424	transcript	0.435668	1.12228	1.20954	0.00253153	0.0357922
ENSSSCT00000010829	0.485365	0.367725	0.458367	1.20327	0.937097	0.787089	gene-ENSSSCG00000009880	ENSSSCG00000009880	transcript	0.437152	0.975819	1.04298	0.000109404	0.00274918
ENSSSCT00000060983	0.484761	0.369302	0.268622	0	0	0	gene-ENSSSCG00000010189	ENSSSCG00000010189	transcript	0.374228	0	-10.5247	2.54002e-16	1.4574e-13
ENSSSCT00000053617	0.484629	0.382253	0.452142	0.066176	0.103437	0.121499	gene-ENSSSCG00000010055	ENSSSCG00000010055	transcript	0.439675	0.0970373	-2.26242	1.18606e-10	1.97173e-08
ENSSSCT00000063908	0.484164	0.626588	0.659059	1.33446	2.04961	1.38508	gene-ENSSSCG00000003589	ENSSSCG00000003589	transcript	0.589937	1.58972	1.35103	0.000158835	0.00380872
ENSSSCT00000079514	0.481713	52.6322	0.69527	0.98859	0.981698	0.465292	gene-ENSSSCG00000016893	ENSSSCG00000016893	transcript	17.9364	0.81186	-4.6141	0.00210125	0.0310354
ENSSSCT00000031330	0.481539	0.138492	0.166398	1.14284	0.618527	2.80713	gene-ENSSSCG00000029449	ENSSSCG00000029449	transcript	0.262143	1.52283	2.37762	0.00303964	0.0412266
ENSSSCT00000040684	0.481204	0.770063	0.379479	6.70765	1.20765	7.31234	gene-ENSSSCG00000003187	ENSSSCG00000003187	transcript	0.543582	5.07588	3.048	1.05185e-05	0.000339677
ENSSSCT00000042010	0.480623	0	0.125516	0	0	0	gene-ENSSSCG00000034357	ENSSSCG00000034357	transcript	0.202046	0	-9.10195	0.00107174	0.0182969
ENSSSCT00000079199	0.47963	0	0	0	0	0	gene-ENSSSCG00000009755	ENSSSCG00000009755	transcript	0.159877	0	-21.6599	3.02286e-08	1.6105e-06
ENSSSCT00000070402	0.47885	0.216225	0.251786	0.121529	0.042611	0.051752	gene-ENSSSCG00000039415	ENSSSCG00000039415	transcript	0.31562	0.071964	-2.27724	0.000177643	0.00417393
ENSSSCT00000084235	0.476228	0.068407	0.554191	0.048712	0.035665	0.065664	gene-ENSSSCG00000022070	ENSSSCG00000022070	transcript	0.366275	0.0500137	-2.94194	0.000236697	0.00532091
ENSSSCT00000033667	0.476155	0.95679	2.26193	4.20433	5.3298	4.17332	gene-ENSSSCG00000006357	ENSSSCG00000006357	transcript	1.23163	4.56915	1.83329	0.00215541	0.0317218
ENSSSCT00000016579	0.475976	0.37881	0.171639	2.40762	1.94291	1.03006	gene-ENSSSCG00000015213	ENSSSCG00000015213	transcript	0.342142	1.79353	2.25618	9.8772e-05	0.00251089
ENSSSCT00000026286	0.47536	0.391083	0.318363	1.71155	0.631903	1.17827	gene-ENSSSCG00000024480	ENSSSCG00000024480	transcript	0.394935	1.17391	1.41974	0.000611761	0.0116086
ENSSSCT00000065142	0.472516	0	0	0	0	0	gene-ENSSSCG00000031118	ENSSSCG00000031118	transcript	0.157505	0	-23.2538	2.66797e-09	2.38429e-07
ENSSSCT00000050096	0.47246	0.405869	2.8984	0	0	0.02204	gene-ENSSSCG00000008948	ENSSSCG00000008948	transcript	1.25891	0.00734667	-7.3705	9.08067e-07	3.45155e-05
ENSSSCT00000036875	0.471461	0.50418	0	0	0	0	gene-ENSSSCG00000040337	ENSSSCG00000040337	transcript	0.325214	0	-10.0777	0.00024081	0.00539572
ENSSSCT00000051036	0.470946	0.400897	1.29388	2.52413	1.39214	3.48054	gene-ENSSSCG00000011570	ENSSSCG00000011570	transcript	0.721906	2.46561	1.68091	0.00315058	0.0423193
ENSSSCT00000003830	0.469182	0.091609	0.737187	0.109051	0.082576	0.043448	gene-ENSSSCG00000003449	ENSSSCG00000003449	transcript	0.432659	0.0783583	-2.49097	0.00302211	0.0410935
ENSSSCT00000074930	0.467463	0.239859	0.203802	1.90613	1.14068	1.65574	gene-ENSSSCG00000032284	ENSSSCG00000032284	transcript	0.303708	1.56751	2.20451	3.58308e-06	0.000125189
ENSSSCT00000075013	0.465609	0.768997	0.278408	0.205082	0.18347	0.160359	gene-ENSSSCG00000007560	ENSSSCG00000007560	transcript	0.504338	0.18297	-1.58564	0.00187266	0.0283461
ENSSSCT00000078309	0.46521	0.671503	1.10108	1.97428	2.20395	2.48163	gene-ENSSSCG00000008164	ENSSSCG00000008164	transcript	0.745932	2.21995	1.49029	4.76052e-05	0.00131664
ENSSSCT00000008027	0.463498	0.311388	0.184025	0.050019	0.074021	0.011401	gene-ENSSSCG00000007336	ENSSSCG00000007336	transcript	0.319637	0.045147	-2.83146	0.000377804	0.00781932
ENSSSCT00000085090	0.455335	1.23262	0.633657	0.144209	0.340764	0.186404	gene-ENSSSCG00000027503	ENSSSCG00000027503	transcript	0.773871	0.223792	-1.86694	0.00209269	0.0309312
ENSSSCT00000053163	0.450474	0.288561	0.061415	3.46458	0.542765	5.4408	gene-ENSSSCG00000013244	ENSSSCG00000013244	transcript	0.266817	3.14938	3.3637	0.000582953	0.0111581
ENSSSCT00000075270	0.44508	0.654526	0.244154	0	0	0	gene-ENSSSCG00000017555	ENSSSCG00000017555	transcript	0.44792	0	-10.4244	2.41216e-14	9.74984e-12
ENSSSCT00000041028	0.443373	1.17552	0.754156	1.76791	2.7633	1.98585	gene-ENSSSCG00000035493	ENSSSCG00000035493	transcript	0.791017	2.17236	1.36358	0.00269891	0.0375745
ENSSSCT00000007977	0.440741	0.195542	1.78014	3.03635	4.92334	4.07823	gene-ENSSSCG00000007291	ENSSSCG00000007291	transcript	0.805475	4.01264	2.28654	0.00373899	0.0482426
ENSSSCT00000041953	0.439381	0.76969	0	0	0	0	gene-ENSSSCG00000010180	ENSSSCG00000010180	transcript	0.403024	0	-9.24965	0.00073717	0.0135562
ENSSSCT00000004467	0.436288	0.686082	0.589448	3.1366	0.910459	3.89594	gene-ENSSSCG00000004039	ENSSSCG00000004039	transcript	0.570606	2.64767	2.06497	0.000208113	0.00477265
ENSSSCT00000003963	0.435461	0.396943	0.48169	2.65187	0.686409	1.7197	gene-ENSSSCG00000003569	ENSSSCG00000003569	transcript	0.438031	1.68599	1.7958	0.000260471	0.00574877
ENSSSCT00000009671	0.428474	0.266714	0.195145	1.73767	0.503322	1.20816	gene-ENSSSCG00000008835	ENSSSCG00000008835	transcript	0.296778	1.14972	1.78047	0.00291868	0.0399684
ENSSSCT00000054117	0.427898	0.690859	0.254271	0.040157	0.059544	0.009996	gene-ENSSSCG00000001872	ENSSSCG00000001872	transcript	0.457676	0.0365657	-3.70143	2.63091e-06	9.39922e-05
ENSSSCT00000065032	0.427405	0.543338	0.437746	1.46275	1.32435	1.00671	gene-ENSSSCG00000037572	ENSSSCG00000037572	transcript	0.469496	1.2646	1.32023	2.75175e-05	0.000806511
ENSSSCT00000070088	0.424073	0.517268	0.611328	1.33358	1.8522	1.26432	gene-ENSSSCG00000036210	ENSSSCG00000036210	transcript	0.517556	1.48337	1.43583	6.39912e-06	0.000215073
ENSSSCT00000079652	0.423254	0.261338	0.194791	2.86454	1.19881	8.32139	gene-ENSSSCG00000049415	ENSSSCG00000049415	transcript	0.293128	4.12824	3.62642	8.1461e-06	0.000268821
ENSSSCT00000004883	0.422353	0.314559	0.458941	0	0	0.001089	gene-ENSSSCG00000004420	ENSSSCG00000004420	transcript	0.398618	0.000363	-7.75729	6.13181e-10	7.49413e-08
ENSSSCT00000063447	0.420782	0.288524	0.258967	0.764941	0.968875	0.909549	gene-ENSSSCG00000001052	ENSSSCG00000001052	transcript	0.322758	0.881122	1.33908	8.56912e-05	0.00222194
ENSSSCT00000075301	0.416121	2.83824	2.17658	0.028022	0.044064	0.160223	gene-ENSSSCG00000038842	ENSSSCG00000038842	transcript	1.81031	0.0774363	-4.61512	4.23218e-07	1.66281e-05
ENSSSCT00000050533	0.414384	0.069172	0.437002	2.17527	0.807719	2.55486	gene-ENSSSCG00000010187	ENSSSCG00000010187	transcript	0.306853	1.84595	2.47116	0.0007192	0.0132787
ENSSSCT00000054296	0.414138	0.231536	0.326261	0.765331	1.15708	0.861133	gene-ENSSSCG00000035029	ENSSSCG00000035029	transcript	0.323978	0.927848	1.42343	0.000718665	0.0132747
ENSSSCT00000056780	0.413267	0	0	0	0	0	gene-ENSSSCG00000040180	ENSSSCG00000040180	transcript	0.137756	0	-20.8868	9.21259e-08	4.01498e-06
ENSSSCT00000054439	0.405979	0.28396	0.325735	0.00057	0	0	gene-ENSSSCG00000003818	ENSSSCG00000003818	transcript	0.338558	0.00019	-9.47097	1.90623e-14	7.85901e-12
ENSSSCT00000070309	0.405872	0	0.194561	0	0	0	gene-ENSSSCG00000017602	ENSSSCG00000017602	transcript	0.200144	0	-9.06306	0.000911378	0.0160757
ENSSSCT00000058768	0.405636	0.185383	0	0	0.000251	0.0002	gene-ENSSSCG00000007094	ENSSSCG00000007094	transcript	0.197006	0.000150333	-6.86815	0.00093002	0.0163439
ENSSSCT00000042260	0.405242	0.441983	0.369249	1.35339	0.73426	0.909411	gene-ENSSSCG00000005620	ENSSSCG00000005620	transcript	0.405491	0.99902	1.16595	5.50646e-05	0.00149815
ENSSSCT00000086916	0.403477	0	0	0	0	0	gene-ENSSSCG00000004958	ENSSSCG00000004958	transcript	0.134492	0	-22.5924	7.43117e-09	5.3375e-07
ENSSSCT00000004155	0.401532	0.055331	0.190538	0	0	0	gene-ENSSSCG00000003753	ENSSSCG00000003753	transcript	0.2158	0	-7.23712	1.80735e-05	0.000554416
ENSSSCT00000075204	0.400617	0	0	0	0	0	gene-ENSSSCG00000016170	ENSSSCG00000016170	transcript	0.133539	0	-22.535	8.10324e-09	5.77328e-07
ENSSSCT00000017979	0.400579	0.611991	1.02182	1.70812	1.62797	1.37305	gene-ENSSSCG00000016512	ENSSSCG00000016512	transcript	0.678131	1.56971	1.12796	0.00263377	0.0368417
ENSSSCT00000009251	0.400471	0.405776	0.425664	1.38632	1.77355	1.81332	gene-ENSSSCG00000008449	ENSSSCG00000008449	transcript	0.410637	1.65773	1.91343	4.36699e-13	1.46773e-10
ENSSSCT00000007695	0.399161	0.171599	0.294587	37.1857	0.033736	0.266252	gene-ENSSSCG00000007026	ENSSSCG00000007026	transcript	0.288449	12.4952	5.21572	0.00209151	0.0309285
ENSSSCT00000068173	0.398793	0.96265	0.284923	0	0	0	gene-ENSSSCG00000012149	ENSSSCG00000012149	transcript	0.548789	0	-9.04388	8.44432e-10	9.89041e-08
ENSSSCT00000036629	0.398703	1.71668	4.14885	22.6984	12.8465	6.98014	gene-ENSSSCG00000012597	ENSSSCG00000012597	transcript	2.08808	14.175	2.6824	0.000750003	0.0137021
ENSSSCT00000038964	0.397867	2.58925	0	0	0	0	gene-ENSSSCG00000011004	ENSSSCG00000011004	transcript	0.995704	0	-11.3247	0.00374864	0.0483368
ENSSSCT00000040149	0.395935	0	0.066223	0	0	0	gene-ENSSSCG00000035176	ENSSSCG00000035176	transcript	0.154053	0	-8.94024	0.0015556	0.0244787
ENSSSCT00000050780	0.395598	0.576754	0.490886	0.136439	0.21144	0.145267	gene-ENSSSCG00000005582	ENSSSCG00000005582	transcript	0.487746	0.164382	-1.64503	4.38895e-05	0.00122704
ENSSSCT00000074847	0.391833	0.272949	0.503902	1.21281	0.926982	0.766314	gene-ENSSSCG00000015368	ENSSSCG00000015368	transcript	0.389561	0.968702	1.2139	9.95145e-05	0.00252531
ENSSSCT00000077138	0.390811	0.020312	0.534633	4.02856	2.71316	13.7435	gene-ENSSSCG00000035762	ENSSSCG00000035762	transcript	0.315252	6.82842	4.34427	2.06114e-05	0.000624827
ENSSSCT00000049376	0.387916	0	0	0	0	0	gene-ENSSSCG00000005969	ENSSSCG00000005969	transcript	0.129305	0	-22.1753	1.40086e-08	8.9036e-07
ENSSSCT00000043971	0.385932	0	0	0	0	0	gene-ENSSSCG00000038779	ENSSSCG00000038779	transcript	0.128644	0	-21.8282	2.35508e-08	1.33007e-06
ENSSSCT00000006357	0.383466	0.243173	0.513906	0.157113	0.124648	0.055356	gene-ENSSSCG00000005781	ENSSSCG00000005781	transcript	0.380182	0.112372	-1.84995	0.000621806	0.0117595
ENSSSCT00000076835	0.381362	0.310851	0.351719	0.819545	0.844915	1.3069	gene-ENSSSCG00000010456	ENSSSCG00000010456	transcript	0.347977	0.990454	1.39781	1.63e-05	0.000505022
ENSSSCT00000086930	0.376878	0	0	0	0	0	gene-ENSSSCG00000000488	ENSSSCG00000000488	transcript	0.125626	0	-22.9028	4.61078e-09	3.64629e-07
ENSSSCT00000063015	0.373595	0.201749	0.222174	1.1161	0.692654	1.42321	gene-ENSSSCG00000037433	ENSSSCG00000037433	transcript	0.265839	1.07732	1.87543	2.43951e-05	0.000725308
ENSSSCT00000061368	0.372947	0.658054	1.52756	3.94244	1.48453	3.75609	gene-ENSSSCG00000011075	ENSSSCG00000011075	transcript	0.852853	3.06102	1.74002	0.00297721	0.0405901
ENSSSCT00000072013	0.371985	0	0	0	0	0	gene-ENSSSCG00000021571	ENSSSCG00000021571	transcript	0.123995	0	-22.1127	1.53495e-08	9.56896e-07
ENSSSCT00000039858	0.368132	0.066929	0.389284	0	0	0.005104	gene-ENSSSCG00000020870	ENSSSCG00000020870	transcript	0.274782	0.00170133	-7.18474	3.55949e-07	1.41197e-05
ENSSSCT00000042804	0.365602	0.885832	0.531697	0.103989	0.162841	0.27087	gene-ENSSSCG00000016193	ENSSSCG00000016193	transcript	0.594377	0.179233	-1.81806	0.00244388	0.0348485
ENSSSCT00000004434	0.360935	0.582688	0.272493	0.070423	0.065482	0.141987	gene-ENSSSCG00000004010	ENSSSCG00000004010	transcript	0.405372	0.0926307	-2.23869	9.29186e-05	0.00238336
ENSSSCT00000049297	0.360845	0.229673	0.460711	3.10546	0.574368	2.36503	gene-ENSSSCG00000004973	ENSSSCG00000004973	transcript	0.35041	2.01495	2.38513	9.87841e-05	0.00251089
ENSSSCT00000036767	0.360428	0	0.644325	0	0	0	gene-ENSSSCG00000026894	ENSSSCG00000026894	transcript	0.334918	0	-8.5317	0.00161837	0.0252369
ENSSSCT00000054335	0.359811	0.294996	0.687737	1.21009	1.74169	1.7416	gene-ENSSSCG00000034284	ENSSSCG00000034284	transcript	0.447515	1.56446	1.73554	9.78281e-05	0.00249069
ENSSSCT00000026397	0.358418	0.542801	0	5.66865	5.80012	8.44302	gene-ENSSSCG00000020976	ENSSSCG00000020976	transcript	0.300406	6.63726	4.2924	0.000682085	0.0126823
ENSSSCT00000062117	0.357807	0.487765	0.387881	0	0	0	gene-ENSSSCG00000036964	ENSSSCG00000036964	transcript	0.411151	0	-10.2097	2.54518e-16	1.4574e-13
ENSSSCT00000034901	0.357069	0.074917	0.02082	2.54471	0.428626	1.61506	gene-ENSSSCG00000011723	ENSSSCG00000011723	transcript	0.150935	1.52947	3.14865	0.00331776	0.0440862
ENSSSCT00000008412	0.354082	0.480958	0.376708	5.70164	0.368198	4.73395	gene-ENSSSCG00000007672	ENSSSCG00000007672	transcript	0.403916	3.60126	2.96638	0.000935004	0.0164222
ENSSSCT00000057559	0.353999	0.892029	0.61225	0	0	0	gene-ENSSSCG00000000295	ENSSSCG00000000295	transcript	0.619426	0	-10.5409	3.12503e-15	1.5338e-12
ENSSSCT00000045420	0.352381	0.232545	0.001737	0.00434	0.003516	0.001523	gene-ENSSSCG00000032220	ENSSSCG00000032220	transcript	0.195554	0.00312633	-5.70481	0.000252845	0.00561451
ENSSSCT00000060597	0.351379	0.377778	0.446539	0.253273	0.138004	0.081805	gene-ENSSSCG00000015873	ENSSSCG00000015873	transcript	0.391899	0.157694	-1.43388	0.00282405	0.0389347
ENSSSCT00000072566	0.350932	7.27067	0.173381	0.031964	0.131559	0.118008	gene-ENSSSCG00000011498	ENSSSCG00000011498	transcript	2.59833	0.0938437	-4.82103	0.000496133	0.0097713
ENSSSCT00000078410	0.350444	0.497245	0.656804	0.028101	0.048579	0.00231	gene-ENSSSCG00000026346	ENSSSCG00000026346	transcript	0.501498	0.02633	-4.17252	9.78165e-09	6.71919e-07
ENSSSCT00000040177	0.350328	0	0	0	0	0	gene-ENSSSCG00000013087	ENSSSCG00000013087	transcript	0.116776	0	-21.3194	4.97277e-08	2.35922e-06
ENSSSCT00000083298	0.350003	0.436022	0.201187	1.0903	0.664613	1.04137	gene-ENSSSCG00000020873	ENSSSCG00000020873	transcript	0.329071	0.932095	1.352	0.0018605	0.0282003
ENSSSCT00000053995	0.349838	0.351548	0.836363	0.234672	0.195846	0.164303	gene-ENSSSCG00000015010	ENSSSCG00000015010	transcript	0.512583	0.198274	-1.44763	0.000862761	0.0153983
ENSSSCT00000064687	0.345349	0.305897	0.139984	0.855889	0.845038	1.14762	gene-ENSSSCG00000006250	ENSSSCG00000006250	transcript	0.263743	0.949517	1.70968	0.000309928	0.00665274
ENSSSCT00000004047	0.344569	0.28246	0.186159	0.78019	0.536518	0.68	gene-ENSSSCG00000003651	ENSSSCG00000003651	transcript	0.271063	0.665569	1.15322	0.00167649	0.0259909
ENSSSCT00000005633	0.342495	0	0	0	0	0	gene-ENSSSCG00000005110	ENSSSCG00000005110	transcript	0.114165	0	-24.2816	5.14569e-10	6.49428e-08
ENSSSCT00000075049	0.34026	0.357471	10.6769	0.112676	0.046641	0.181653	gene-ENSSSCG00000034795	ENSSSCG00000034795	transcript	3.79156	0.113657	-5.08896	5.64949e-05	0.00153235
ENSSSCT00000054075	0.340209	0.493794	0	0	0	0	gene-ENSSSCG00000028609	ENSSSCG00000028609	transcript	0.278001	0	-9.88483	0.000319394	0.00681808
ENSSSCT00000004697	0.337813	0.360631	0.670954	1.17484	1.01461	3.14588	gene-ENSSSCG00000004250	ENSSSCG00000004250	transcript	0.456466	1.77844	1.86358	0.000929162	0.0163335
ENSSSCT00000041217	0.3372	0	0.629898	0	0.000823	0.001441	gene-ENSSSCG00000038732	ENSSSCG00000038732	transcript	0.322366	0.000754667	-7.82147	0.000193337	0.00448644
ENSSSCT00000066351	0.33456	0	0.810883	0	0	0	gene-ENSSSCG00000002844	ENSSSCG00000002844	transcript	0.381814	0	-10.3868	0.000164095	0.00391512
ENSSSCT00000060204	0.33143	0.434748	0.549352	0.003218	0	0.001837	gene-ENSSSCG00000031532	ENSSSCG00000031532	transcript	0.43851	0.001685	-7.11975	1.44675e-10	2.34359e-08
ENSSSCT00000066296	0.329815	0.800757	1.16198	7.47084	1.27841	3.50603	gene-ENSSSCG00000006745	ENSSSCG00000006745	transcript	0.764184	4.08509	2.2773	0.000938328	0.0164619
ENSSSCT00000013891	0.328824	0.152279	0.172127	0.028142	0	0.029433	gene-ENSSSCG00000012705	ENSSSCG00000012705	transcript	0.217743	0.0191917	-3.68133	0.000187848	0.00437714
ENSSSCT00000039122	0.328638	0.435249	0.693379	0.07073	0.096382	0.059582	gene-ENSSSCG00000002749	ENSSSCG00000002749	transcript	0.485755	0.0755647	-2.74291	5.11938e-10	6.47429e-08
ENSSSCT00000011261	0.328066	0.645766	1.51045	0	0	0	gene-ENSSSCG00000010289	ENSSSCG00000010289	transcript	0.828095	0	-9.97765	7.43568e-12	1.81038e-09
ENSSSCT00000087087	0.32738	0.389015	0.257714	1.24101	0.982738	1.01587	gene-ENSSSCG00000041264	ENSSSCG00000041264	transcript	0.324703	1.07987	1.60777	1.64447e-08	1.00591e-06
ENSSSCT00000062572	0.326256	0.182904	0.52253	0.058535	0.11187	0.027159	gene-ENSSSCG00000001076	ENSSSCG00000001076	transcript	0.343897	0.0658547	-2.4047	0.000657236	0.0123091
ENSSSCT00000042778	0.323569	0.286534	0.247562	0.5168	6.29793	5.2595	gene-ENSSSCG00000011485	ENSSSCG00000011485	transcript	0.285888	4.02474	3.75087	5.83936e-06	0.000197548
ENSSSCT00000040029	0.323406	0.166973	0.235544	1.21185	0.321635	1.02081	gene-ENSSSCG00000011681	ENSSSCG00000011681	transcript	0.241974	0.851432	1.66047	0.00382875	0.0490746
ENSSSCT00000061339	0.323227	0.397713	0.347313	0.01201	0.087196	0.03891	gene-ENSSSCG00000028635	ENSSSCG00000028635	transcript	0.356084	0.0460387	-2.9266	8.56082e-05	0.00222071
ENSSSCT00000038734	0.322741	0.3975	0.115478	0.112099	0.061974	0.09317	gene-ENSSSCG00000026092	ENSSSCG00000026092	transcript	0.278573	0.089081	-1.79036	0.00361844	0.0471296
ENSSSCT00000083597	0.32001	0.241643	0.33661	0.163238	0.127254	0.098572	gene-ENSSSCG00000032834	ENSSSCG00000032834	transcript	0.299421	0.129688	-1.30837	1.93675e-05	0.000591178
ENSSSCT00000009461	0.319927	0.370447	0	0	0	0	gene-ENSSSCG00000008648	ENSSSCG00000008648	transcript	0.230125	0	-8.32098	0.00217613	0.0319203
ENSSSCT00000041733	0.317852	0.148717	0.284017	0.004961	0.036001	0	gene-ENSSSCG00000015878	ENSSSCG00000015878	transcript	0.250195	0.013654	-4.08641	0.000862763	0.0153983
ENSSSCT00000058184	0.317317	0	0	0	0	0	gene-ENSSSCG00000007324	ENSSSCG00000007324	transcript	0.105772	0	-22.6475	6.8344e-09	4.98411e-07
ENSSSCT00000040617	0.317064	0	0	0	0	0	gene-ENSSSCG00000039194	ENSSSCG00000039194	transcript	0.105688	0	-22.179	1.39285e-08	8.88005e-07
ENSSSCT00000071984	0.315126	0.304232	0.283147	1.21648	0.568239	0.616658	gene-ENSSSCG00000011811	ENSSSCG00000011811	transcript	0.300835	0.800459	1.27498	0.000514559	0.0100764
ENSSSCT00000087485	0.31484	0	0.166059	0	0	0	gene-ENSSSCG00000009077	ENSSSCG00000009077	transcript	0.1603	0	-9.51519	0.000506224	0.00993523
ENSSSCT00000054804	0.312734	0.132246	0.005328	0.001854	0.001464	0.004131	gene-ENSSSCG00000011602	ENSSSCG00000011602	transcript	0.150103	0.002483	-5.30854	0.00022601	0.00511414
ENSSSCT00000004661	0.312327	0.271816	0.429641	7.21069	0.754587	18.2691	gene-ENSSSCG00000004218	ENSSSCG00000004218	transcript	0.337928	8.7448	4.5508	8.14073e-07	3.12114e-05
ENSSSCT00000064012	0.311846	0.209684	0.522528	1.13908	1.49214	0.974816	gene-ENSSSCG00000015878	ENSSSCG00000015878	transcript	0.348019	1.20201	1.72063	5.79001e-05	0.0015636
ENSSSCT00000026187	0.310661	0	0	0	0	0	gene-ENSSSCG00000029547	ENSSSCG00000029547	transcript	0.103554	0	-20.8394	9.72312e-08	4.22259e-06
ENSSSCT00000077590	0.304868	8.67194	0.297057	0.114458	0.19945	0.104141	gene-ENSSSCG00000032467	ENSSSCG00000032467	transcript	3.09129	0.13935	-4.57389	0.000524848	0.0102487
ENSSSCT00000047980	0.303425	0.216731	0.337029	0.807109	0.474686	0.722969	gene-ENSSSCG00000014235	ENSSSCG00000014235	transcript	0.285728	0.668255	1.09619	0.000878762	0.0156442
ENSSSCT00000006985	0.302247	0.219471	0.358029	0.758749	0.615544	0.730066	gene-ENSSSCG00000006374	ENSSSCG00000006374	transcript	0.293249	0.701453	1.15175	2.02376e-05	0.000614703
ENSSSCT00000060892	0.301989	1.13351	0	0	0	0	gene-ENSSSCG00000009787	ENSSSCG00000009787	transcript	0.4785	0	-9.73555	0.000511122	0.0100218
ENSSSCT00000002244	0.301824	0.778215	0.001847	0.000476	0.000783	0.000192	gene-ENSSSCG00000002006	ENSSSCG00000002006	transcript	0.360629	0.000483667	-5.9623	0.000197138	0.00456264
ENSSSCT00000028235	0.300807	0.206108	0.204699	0.936105	0.515069	0.538595	gene-ENSSSCG00000021688	ENSSSCG00000021688	transcript	0.237205	0.663256	1.34237	0.000503152	0.00989063
ENSSSCT00000051561	0.299881	0.06255	0.175723	0.191254	28.7052	0.323285	gene-ENSSSCG00000039290	ENSSSCG00000039290	transcript	0.179385	9.73991	5.76577	0.000247185	0.00551115
ENSSSCT00000032318	0.296761	0.583597	1.32542	2.97728	3.51153	2.89624	gene-ENSSSCG00000022728	ENSSSCG00000022728	transcript	0.73526	3.12835	2.02996	0.000388047	0.00798856
ENSSSCT00000048687	0.293364	0.299748	0.504404	0.113493	0.139985	0.075389	gene-ENSSSCG00000036553	ENSSSCG00000036553	transcript	0.365839	0.109622	-1.80427	1.87227e-05	0.000572342
ENSSSCT00000022656	0.291452	0.261114	0.46789	0.775214	1.03352	0.871322	gene-ENSSSCG00000027030	ENSSSCG00000027030	transcript	0.340152	0.893353	1.31086	0.000138722	0.00337882
ENSSSCT00000084983	0.290409	0.217353	8.13196	0.17828	0.016877	0.226647	gene-ENSSSCG00000026034	ENSSSCG00000026034	transcript	2.87991	0.140601	-4.42056	0.00120853	0.0200102
ENSSSCT00000048999	0.289029	0.281238	0.184559	0.554526	0.574179	0.683092	gene-ENSSSCG00000036381	ENSSSCG00000036381	transcript	0.251609	0.603932	1.14217	0.000308699	0.00663328
ENSSSCT00000087585	0.287458	0	0	0	0	0	gene-ENSSSCG00000014904	ENSSSCG00000014904	transcript	0.0958193	0	-22.5871	7.49785e-09	5.37291e-07
ENSSSCT00000019541	0.286898	0.308415	0.343922	9.45423	12.6152	0.748545	gene-ENSSSCG00000017957	ENSSSCG00000017957	transcript	0.313078	7.60598	4.52264	4.63082e-07	1.81007e-05
ENSSSCT00000081247	0.286764	0	0	0	0	0	gene-ENSSSCG00000011884	ENSSSCG00000011884	transcript	0.095588	0	-21.7416	2.67845e-08	1.47106e-06
ENSSSCT00000056659	0.286612	0.749882	0.366693	1.31825	1.5485	3.23448	gene-ENSSSCG00000027903	ENSSSCG00000027903	transcript	0.467729	2.03374	1.99245	0.000809891	0.0145851
ENSSSCT00000043858	0.285057	0.274604	0.366976	0.587863	1.7138	1.39468	gene-ENSSSCG00000035366	ENSSSCG00000035366	transcript	0.308879	1.23211	1.93249	0.000147509	0.00356756
ENSSSCT00000040184	0.28412	0.31861	0.168254	0.51874	0.929682	0.765513	gene-ENSSSCG00000038003	ENSSSCG00000038003	transcript	0.256995	0.737978	1.41657	0.0028912	0.0396623
ENSSSCT00000060641	0.281793	0.110114	0.22745	0.672156	0.458238	1.22546	gene-ENSSSCG00000022073	ENSSSCG00000022073	transcript	0.206452	0.785286	1.80545	0.000730728	0.0134527
ENSSSCT00000057222	0.281469	0.160964	0.158645	0.606009	6.29191	0.267238	gene-ENSSSCG00000030222	ENSSSCG00000030222	transcript	0.200359	2.38839	3.55076	0.00220328	0.0322269
ENSSSCT00000038841	0.280838	0	0	0	0	0	gene-ENSSSCG00000004745	ENSSSCG00000004745	transcript	0.0936127	0	-21.8846	2.16565e-08	1.24165e-06
ENSSSCT00000032423	0.280296	0.939341	0.088059	2.65679	3.93432	10.6651	gene-ENSSSCG00000024428	ENSSSCG00000024428	transcript	0.435899	5.75206	3.56693	0.000174535	0.0041134
ENSSSCT00000089877	0.279563	0.244555	0.22777	0.143898	0.074488	0.078835	gene-ENSSSCG00000028784	ENSSSCG00000028784	transcript	0.250629	0.0990737	-1.47621	6.12383e-05	0.00164585
ENSSSCT00000064332	0.279208	0.150283	0.259112	0.46238	0.850133	0.762378	gene-ENSSSCG00000014240	ENSSSCG00000014240	transcript	0.229534	0.69163	1.50515	0.000918426	0.0161724
ENSSSCT00000043335	0.278357	0.334477	0.035426	1.98336	1.42246	3.34738	gene-ENSSSCG00000027677	ENSSSCG00000027677	transcript	0.216087	2.25106	3.19432	8.37072e-05	0.00218147
ENSSSCT00000031472	0.277279	0.482313	0.713666	1.50142	3.8664	5.06206	gene-ENSSSCG00000028777	ENSSSCG00000028777	transcript	0.491086	3.47663	2.75471	3.54453e-06	0.000124053
ENSSSCT00000058402	0.274875	0.191074	0.246561	0.092455	0.105245	0.048034	gene-ENSSSCG00000036123	ENSSSCG00000036123	transcript	0.237503	0.0819113	-1.60248	0.000638254	0.0120144
ENSSSCT00000009279	0.273478	0.323366	0.199015	0.024665	0.049152	0.031227	gene-ENSSSCG00000008478	ENSSSCG00000008478	transcript	0.265286	0.0350147	-2.95614	5.31588e-08	2.50377e-06
ENSSSCT00000013575	0.273262	0.239885	0.244141	0.064248	0.044782	0.073561	gene-ENSSSCG00000012415	ENSSSCG00000012415	transcript	0.252429	0.0608637	-2.17817	8.37866e-12	2.02404e-09
ENSSSCT00000062993	0.270202	0.04569	0.148466	1.49236	0.860648	1.0878	gene-ENSSSCG00000040977	ENSSSCG00000040977	transcript	0.154786	1.14694	2.73436	4.02478e-05	0.0011355
ENSSSCT00000057398	0.26893	0.500508	0.2731	0	0	0	gene-ENSSSCG00000038089	ENSSSCG00000038089	transcript	0.347513	0	-10.5876	6.49137e-16	3.49078e-13
ENSSSCT00000072873	0.268491	0.086476	0.245556	0.009334	0.010036	0.042149	gene-ENSSSCG00000002406	ENSSSCG00000002406	transcript	0.200174	0.0205063	-3.19991	0.00118592	0.0197362
ENSSSCT00000014018	0.266194	0.182757	0.261949	0.543044	0.441363	0.662871	gene-ENSSSCG00000012824	ENSSSCG00000012824	transcript	0.236967	0.549093	1.10082	0.000129137	0.00317666
ENSSSCT00000011650	0.266064	0.033732	0.038945	0.545526	0.568144	3.86056	gene-ENSSSCG00000010651	ENSSSCG00000010651	transcript	0.112914	1.65808	3.70408	0.00103504	0.0177655
ENSSSCT00000058692	0.265805	0.24961	0.357314	0.008319	0.015205	0.020083	gene-ENSSSCG00000025652	ENSSSCG00000025652	transcript	0.29091	0.0145357	-4.29304	2.67352e-23	4.03258e-20
ENSSSCT00000054742	0.263167	0	1.34696	0	0	0.000867	gene-ENSSSCG00000001881	ENSSSCG00000001881	transcript	0.536708	0.000289	-8.71095	0.000365239	0.0075923
ENSSSCT00000031260	0.261985	0	0.131765	0	0	0	gene-ENSSSCG00000001720	ENSSSCG00000001720	transcript	0.13125	0	-8.60258	0.00157516	0.024711
ENSSSCT00000072123	0.261929	0.446357	0.455307	4.88699	9.5727	0.498165	gene-ENSSSCG00000017957	ENSSSCG00000017957	transcript	0.387864	4.98595	3.63097	0.000131268	0.0032201
ENSSSCT00000003418	0.259452	0.120576	0.306928	2.10215	0.284273	1.34904	gene-ENSSSCG00000003080	ENSSSCG00000003080	transcript	0.228985	1.24515	2.2841	0.003176	0.042573
ENSSSCT00000079781	0.258768	0.442241	0.267671	0	0	0	gene-ENSSSCG00000015747	ENSSSCG00000015747	transcript	0.322893	0	-9.07245	5.42592e-12	1.35302e-09
ENSSSCT00000081035	0.256229	0.428051	0.209356	0.05732	0.022971	0.054849	gene-ENSSSCG00000042110	ENSSSCG00000042110	transcript	0.297879	0.0450467	-2.86093	2.13414e-07	8.65934e-06
ENSSSCT00000055932	0.253457	27.5413	1.5646	0.313523	0.161473	0.562601	gene-ENSSSCG00000034040	ENSSSCG00000034040	transcript	9.78645	0.345866	-4.98635	0.000320048	0.00682506
ENSSSCT00000075550	0.253287	0.286631	1.19045	0	0	0	gene-ENSSSCG00000015069	ENSSSCG00000015069	transcript	0.576789	0	-7.83045	9.40801e-07	3.56501e-05
ENSSSCT00000037016	0.252647	0.038955	0.023121	0	0	0	gene-ENSSSCG00000005620	ENSSSCG00000005620	transcript	0.104908	0	-7.12236	0.000186934	0.0043624
ENSSSCT00000071158	0.252611	0.303614	0.24094	0	0	0	gene-ENSSSCG00000014876	ENSSSCG00000014876	transcript	0.265722	0	-9.96871	1.0521e-15	5.46758e-13
ENSSSCT00000079763	0.251883	0	8.44756	0.006828	0.001039	0	gene-ENSSSCG00000031498	ENSSSCG00000031498	transcript	2.89981	0.00262233	-9.16836	7.27085e-05	0.00192238
ENSSSCT00000052252	0.251395	0.192555	0.35813	0.917653	0.564796	2.1242	gene-ENSSSCG00000008903	ENSSSCG00000008903	transcript	0.26736	1.20222	2.05485	0.000232678	0.00524965
ENSSSCT00000064561	0.25025	0.069809	0.115129	1.96544	0.966956	0.53622	gene-ENSSSCG00000000570	ENSSSCG00000000570	transcript	0.145063	1.1562	2.84605	4.20534e-05	0.00118105
ENSSSCT00000002743	0.249883	23.5931	0.062063	0.142106	0	0.217909	gene-ENSSSCG00000035297	ENSSSCG00000035297	transcript	7.96835	0.120005	-6.20284	0.0019934	0.0298046
ENSSSCT00000048023	0.249538	0.322027	0.377455	0.659644	0.514087	0.980974	gene-ENSSSCG00000004070	ENSSSCG00000004070	transcript	0.31634	0.718235	1.07307	0.00202821	0.0301518
ENSSSCT00000030529	0.248357	0.021503	0.115392	0	0	0	gene-ENSSSCG00000030668	ENSSSCG00000030668	transcript	0.128417	0	-7.73872	8.75642e-06	0.000286667
ENSSSCT00000005943	0.247682	0.119369	0.125019	0.004559	0.000828	0	gene-ENSSSCG00000005400	ENSSSCG00000005400	transcript	0.164023	0.00179567	-6.5346	1.24351e-11	2.78626e-09
ENSSSCT00000018171	0.247316	0.239895	0.283018	0.744347	2.2919	0.647058	gene-ENSSSCG00000016690	ENSSSCG00000016690	transcript	0.256743	1.22777	2.21078	0.000626075	0.011833
ENSSSCT00000024706	0.247078	0.171321	0.230441	0.457803	0.498305	0.512419	gene-ENSSSCG00000020735	ENSSSCG00000020735	transcript	0.21628	0.489509	1.0746	3.41517e-05	0.000980961
ENSSSCT00000084701	0.245758	0.399721	0.259606	2.10464	2.38918	3.29915	gene-ENSSSCG00000028777	ENSSSCG00000028777	transcript	0.301695	2.59766	2.98812	7.71369e-18	5.64501e-15
ENSSSCT00000045645	0.24462	0.087457	0.192399	0.613604	0.548207	1.45353	gene-ENSSSCG00000032698	ENSSSCG00000032698	transcript	0.174825	0.87178	2.20697	0.000144064	0.00349517
ENSSSCT00000047996	0.244379	0.248785	0.281222	0.839163	0.708334	0.630427	gene-ENSSSCG00000016687	ENSSSCG00000016687	transcript	0.258129	0.725975	1.38572	5.80618e-09	4.36289e-07
ENSSSCT00000008959	0.243905	0.246429	0.250554	0.534094	0.72717	0.412619	gene-ENSSSCG00000008180	ENSSSCG00000008180	transcript	0.246963	0.557961	1.08961	0.00175856	0.0269926
ENSSSCT00000043156	0.241776	0.263837	0.283272	1.03928	1.11552	0.749139	gene-ENSSSCG00000005124	ENSSSCG00000005124	transcript	0.262962	0.967979	1.78358	4.21682e-08	2.06801e-06
ENSSSCT00000063197	0.241684	0.319192	0.674328	0.628444	1.45295	5.66596	gene-ENSSSCG00000007133	ENSSSCG00000007133	transcript	0.411735	2.58245	2.5669	0.00218091	0.0319819
ENSSSCT00000082245	0.239724	0.236905	0.276362	0.617422	0.495775	0.647976	gene-ENSSSCG00000022224	ENSSSCG00000022224	transcript	0.250997	0.587058	1.11356	2.26018e-09	2.10821e-07
ENSSSCT00000040080	0.238936	0.95504	0	0.014367	0.003624	0.009051	gene-ENSSSCG00000017605	ENSSSCG00000017605	transcript	0.397992	0.009014	-5.44785	0.00205858	0.0305365
ENSSSCT00000025696	0.237271	0.239534	0.187618	0.344262	30.8182	0.189582	gene-ENSSSCG00000030225	ENSSSCG00000030225	transcript	0.221474	10.4507	5.5525	0.000258642	0.00571452
ENSSSCT00000046938	0.237032	0.409185	0.35057	0	0	0.069115	gene-ENSSSCG00000049336	ENSSSCG00000049336	transcript	0.332262	0.0230383	-3.76861	0.00277077	0.0383762
ENSSSCT00000070321	0.23701	0.146239	0.243764	0.090775	0.116792	0.074954	gene-ENSSSCG00000043224	ENSSSCG00000043224	transcript	0.209004	0.0941737	-1.22505	0.00217572	0.0319203
ENSSSCT00000071708	0.236127	0.86783	0.277042	1.56385	2.07325	2.16008	gene-ENSSSCG00000021007	ENSSSCG00000021007	transcript	0.460333	1.93239	1.94538	0.001587	0.0248653
ENSSSCT00000054193	0.235959	0.34804	0.534916	0.082881	0.111019	0.104668	gene-ENSSSCG00000008838	ENSSSCG00000008838	transcript	0.372972	0.0995227	-1.95327	1.56255e-05	0.000486806
ENSSSCT00000019041	0.235806	0.187597	0.079065	0.889024	0.473246	1.1386	gene-ENSSSCG00000017488	ENSSSCG00000017488	transcript	0.167489	0.833624	2.14179	0.000405834	0.00831046
ENSSSCT00000056229	0.235028	0.064625	0.142144	1.97041	2.0266	3.71075	gene-ENSSSCG00000037140	ENSSSCG00000037140	transcript	0.147266	2.56925	3.9962	1.05e-12	3.10689e-10
ENSSSCT00000070516	0.234607	0.092574	0.157015	1.96216	0.553018	2.50617	gene-ENSSSCG00000041499	ENSSSCG00000041499	transcript	0.161399	1.67378	3.22601	2.68385e-07	1.07636e-05
ENSSSCT00000009855	0.234433	0.177433	0.845032	0.047989	0.013255	0	gene-ENSSSCG00000008998	ENSSSCG00000008998	transcript	0.418966	0.0204147	-4.38137	0.000371406	0.00770496
ENSSSCT00000040896	0.233583	0.813771	0.891324	0.140004	0.106327	0.055717	gene-ENSSSCG00000016237	ENSSSCG00000016237	transcript	0.646226	0.100683	-2.77311	1.81571e-05	0.000556429
ENSSSCT00000036642	0.232879	0.159695	0.216439	1.22988	0.346661	0.664473	gene-ENSSSCG00000030991	ENSSSCG00000030991	transcript	0.203004	0.747006	1.72486	0.00108779	0.0185268
ENSSSCT00000016624	0.232769	0	0	0	0	0	gene-ENSSSCG00000015255	ENSSSCG00000015255	transcript	0.0775897	0	-21.7302	2.72411e-08	1.48575e-06
ENSSSCT00000050053	0.232723	0.266019	0.207416	0.489909	0.558094	0.602157	gene-ENSSSCG00000034976	ENSSSCG00000034976	transcript	0.235386	0.550053	1.11472	3.28715e-05	0.000947268
ENSSSCT00000055303	0.231193	0.312005	0.434955	0.18957	0.152207	0.139668	gene-ENSSSCG00000029285	ENSSSCG00000029285	transcript	0.326051	0.160482	-1.11391	0.00115322	0.0193115
ENSSSCT00000078735	0.227736	0	0.113288	0	0	0.000966	gene-ENSSSCG00000031424	ENSSSCG00000031424	transcript	0.113675	0.000322	-7.295	0.00177721	0.0271977
ENSSSCT00000071069	0.22608	0.752282	1.07546	0.046111	0.017966	0.019751	gene-ENSSSCG00000032563	ENSSSCG00000032563	transcript	0.684607	0.0279427	-4.60968	6.28624e-09	4.67037e-07
ENSSSCT00000045132	0.225845	0.232996	0.18703	0.616542	3.24436	1.01877	gene-ENSSSCG00000013865	ENSSSCG00000013865	transcript	0.21529	1.62656	2.86794	5.90269e-05	0.00159056
ENSSSCT00000067916	0.225496	0.114057	0.132296	0.034623	0.000147	5e-06	gene-ENSSSCG00000040942	ENSSSCG00000040942	transcript	0.157283	0.0115917	-3.7588	0.000277795	0.00607691
ENSSSCT00000069260	0.225141	0	0.207657	0	0	0	gene-ENSSSCG00000018045	ENSSSCG00000018045	transcript	0.144266	0	-7.87943	0.00348064	0.0456639
ENSSSCT00000080959	0.223922	0.14031	0.236243	0.528014	20.7205	0.617676	gene-ENSSSCG00000011538	ENSSSCG00000011538	transcript	0.200158	7.28872	5.19361	7.95863e-05	0.00208373
ENSSSCT00000059358	0.219996	0	0	0	0	0	gene-ENSSSCG00000004113	ENSSSCG00000004113	transcript	0.073332	0	-22.1391	1.47943e-08	9.32631e-07
ENSSSCT00000066392	0.21876	0.133014	0.15858	0.448018	0.567394	0.401402	gene-ENSSSCG00000035479	ENSSSCG00000035479	transcript	0.170118	0.472271	1.36852	0.00028517	0.00621406
ENSSSCT00000072697	0.217131	0.287829	0.165371	5.48111	0.260812	3.04535	gene-ENSSSCG00000017529	ENSSSCG00000017529	transcript	0.223444	2.92909	3.50942	0.000283964	0.00619331
ENSSSCT00000055846	0.215529	0.018117	0.180428	0.019387	0.01195	0.006998	gene-ENSSSCG00000010834	ENSSSCG00000010834	transcript	0.138025	0.0127783	-3.47389	0.000398372	0.00817564
ENSSSCT00000015029	0.215247	0.186296	0.251051	0.656518	0.351934	0.829953	gene-ENSSSCG00000013755	ENSSSCG00000013755	transcript	0.217531	0.612802	1.35652	0.00207202	0.0306865
ENSSSCT00000048906	0.215158	0.528669	1.06706	0.185752	0.153378	0.148358	gene-ENSSSCG00000036575	ENSSSCG00000036575	transcript	0.60363	0.162496	-1.96245	0.00129399	0.0211421
ENSSSCT00000051574	0.214989	0.160047	0.242469	0.629718	0.426013	0.709939	gene-ENSSSCG00000027161	ENSSSCG00000027161	transcript	0.205835	0.588557	1.39041	1.2827e-05	0.000407419
ENSSSCT00000074994	0.214274	0.039083	0.044367	0.726074	0.681327	1.09273	gene-ENSSSCG00000032284	ENSSSCG00000032284	transcript	0.0992413	0.833376	2.93033	0.00010452	0.00264149
ENSSSCT00000029759	0.212986	0.268781	0.122468	7.87976	11.1052	11.5852	gene-ENSSSCG00000023326	ENSSSCG00000023326	transcript	0.201412	10.1901	5.53132	5.76139e-44	3.56296e-40
ENSSSCT00000027240	0.212093	0.078943	0.097618	0.632713	0.324032	0.796187	gene-ENSSSCG00000027922	ENSSSCG00000027922	transcript	0.129551	0.584311	2.02164	0.000543683	0.0105664
ENSSSCT00000047910	0.210171	1.95	2.79895	0.303816	0.114768	0.106689	gene-ENSSSCG00000031147	ENSSSCG00000031147	transcript	1.65304	0.175091	-3.34884	0.00016312	0.00389342
ENSSSCT00000078540	0.210141	0.258244	0.161884	0.079778	0.099863	0.068721	gene-ENSSSCG00000020808	ENSSSCG00000020808	transcript	0.21009	0.0827873	-1.41365	0.00143759	0.0230178
ENSSSCT00000057956	0.208985	0.154295	0.202825	0.085842	0.055328	0.093426	gene-ENSSSCG00000009729	ENSSSCG00000009729	transcript	0.188702	0.0781987	-1.38033	0.000151152	0.00364569
ENSSSCT00000017321	0.207996	4.35523	4.0106	0.621877	0.160158	0.196457	gene-ENSSSCG00000015908	ENSSSCG00000015908	transcript	2.85794	0.326164	-3.26906	0.00130719	0.0213296
ENSSSCT00000045978	0.205368	1.11112	0.784085	1.6401	4.31083	5.30095	gene-ENSSSCG00000004357	ENSSSCG00000004357	transcript	0.700191	3.75063	2.33458	0.00111955	0.0189206
ENSSSCT00000059241	0.203319	0.114587	0.216942	0	0	0	gene-ENSSSCG00000017290	ENSSSCG00000017290	transcript	0.178283	0	-8.38749	1.51393e-10	2.43787e-08
ENSSSCT00000055363	0.20154	0.135417	0.146917	0.718308	0.224909	0.731357	gene-ENSSSCG00000000050	ENSSSCG00000000050	transcript	0.161291	0.558191	1.62359	0.00377765	0.0485894
ENSSSCT00000052356	0.201372	0.12009	0.6055	0.08228	0.053792	0.090906	gene-ENSSSCG00000013836	ENSSSCG00000013836	transcript	0.308987	0.0756593	-2.09212	0.0020368	0.0302498
ENSSSCT00000081272	0.200892	0.051392	0.189879	0.022328	0.039576	0.010058	gene-ENSSSCG00000016747	ENSSSCG00000016747	transcript	0.147388	0.0239873	-2.59029	0.000963553	0.0168233
ENSSSCT00000016471	0.200585	0.13705	0.127611	0.022299	0.02086	0.016701	gene-ENSSSCG00000015105	ENSSSCG00000015105	transcript	0.155082	0.0199533	-2.9723	1.81261e-07	7.4581e-06
ENSSSCT00000061190	0.199192	0.088741	0.223291	0.718076	2.05208	2.3627	gene-ENSSSCG00000008644	ENSSSCG00000008644	transcript	0.170408	1.71095	3.25802	5.66382e-08	2.63939e-06
ENSSSCT00000051430	0.196101	0	0	0	0	0	gene-ENSSSCG00000000162	ENSSSCG00000000162	transcript	0.065367	0	-21.7416	2.67845e-08	1.47106e-06
ENSSSCT00000030119	0.195662	0.123615	0.322487	1.2407	0.38026	0.633875	gene-ENSSSCG00000009865	ENSSSCG00000009865	transcript	0.213921	0.751611	1.68631	0.00303757	0.0412266
ENSSSCT00000083370	0.194888	0.155731	0.351077	0.004291	0.004046	0.045828	gene-ENSSSCG00000014203	ENSSSCG00000014203	transcript	0.233899	0.018055	-3.70929	9.39817e-05	0.00240663
ENSSSCT00000090719	0.194044	0.186769	0.126638	0.761468	0.540542	0.582372	gene-ENSSSCG00000038994	ENSSSCG00000038994	transcript	0.16915	0.628127	1.76216	3.63542e-08	1.83378e-06
ENSSSCT00000023973	0.193491	0.299753	0.028699	0	0	0	gene-ENSSSCG00000015499	ENSSSCG00000015499	transcript	0.173981	0	-8.25226	1.61163e-06	5.91492e-05
ENSSSCT00000059953	0.193486	0.032996	0.339283	0.01972	0.028909	0.030648	gene-ENSSSCG00000012084	ENSSSCG00000012084	transcript	0.188588	0.0264257	-2.86675	0.000803697	0.014492
ENSSSCT00000061821	0.192624	0.744786	0.73008	0	0	0	gene-ENSSSCG00000038300	ENSSSCG00000038300	transcript	0.55583	0	-9.51617	6.957e-11	1.23384e-08
ENSSSCT00000010002	0.190812	0.023946	0.421341	0	0	0	gene-ENSSSCG00000009134	ENSSSCG00000009134	transcript	0.212033	0	-8.5424	1.52538e-06	5.62845e-05
ENSSSCT00000084061	0.189565	0.164119	0.130603	1.45358	1.66925	1.88296	gene-ENSSSCG00000036322	ENSSSCG00000036322	transcript	0.161429	1.6686	3.25392	4.11492e-31	1.1567e-27
ENSSSCT00000029025	0.189113	0.058306	0.311074	0.729541	1.11929	0.666202	gene-ENSSSCG00000005643	ENSSSCG00000005643	transcript	0.186164	0.838346	2.11316	0.00117751	0.0196375
ENSSSCT00000070467	0.188309	0.258036	0.181724	0.056779	0.059858	0.051252	gene-ENSSSCG00000009358	ENSSSCG00000009358	transcript	0.209356	0.055963	-1.93714	8.81361e-05	0.00227864
ENSSSCT00000069628	0.187021	0.206765	1.0147	0	0	0	gene-ENSSSCG00000024314	ENSSSCG00000024314	transcript	0.469494	0	-8.60723	9.64362e-08	4.19101e-06
ENSSSCT00000050996	0.18667	0.110689	0.178734	0.497308	2.35496	0.484233	gene-ENSSSCG00000035452	ENSSSCG00000035452	transcript	0.158698	1.11217	2.77916	0.000383092	0.00791288
ENSSSCT00000058509	0.186081	0	0	0	0	0	gene-ENSSSCG00000039194	ENSSSCG00000039194	transcript	0.062027	0	-21.5067	3.78865e-08	1.89255e-06
ENSSSCT00000022429	0.185907	0.315367	0.120195	0.0806	0.029465	0.060202	gene-ENSSSCG00000026499	ENSSSCG00000026499	transcript	0.207156	0.0567557	-1.99867	0.0010115	0.0174876
ENSSSCT00000069647	0.18581	0.190578	0.231632	0.670305	0.435065	0.559341	gene-ENSSSCG00000031925	ENSSSCG00000031925	transcript	0.202673	0.554904	1.3257	2.84764e-05	0.000831463
ENSSSCT00000055031	0.185431	0.252594	0.245205	0.080853	0.058276	0.038903	gene-ENSSSCG00000040464	ENSSSCG00000040464	transcript	0.227743	0.059344	-1.99938	5.95519e-06	0.000201357
ENSSSCT00000060707	0.184762	0	0	0	0	0	gene-ENSSSCG00000004242	ENSSSCG00000004242	transcript	0.0615873	0	-21.9647	1.92162e-08	1.1301e-06
ENSSSCT00000012740	0.184532	0.694245	1.95267	0.087139	0.077747	0.020116	gene-ENSSSCG00000011640	ENSSSCG00000011640	transcript	0.943817	0.0616673	-3.9534	5.71536e-05	0.0015475
ENSSSCT00000083275	0.184263	0.121333	0.133276	0.009859	0.061822	0.025977	gene-ENSSSCG00000006816	ENSSSCG00000006816	transcript	0.146291	0.0325527	-2.14174	0.00282165	0.0389153
ENSSSCT00000011635	0.183216	0.264386	0.080484	0	0	0	gene-ENSSSCG00000010638	ENSSSCG00000010638	transcript	0.176029	0	-8.08543	4.48575e-08	2.17404e-06
ENSSSCT00000063262	0.182701	0.118816	0	0	0	0	gene-ENSSSCG00000021464	ENSSSCG00000021464	transcript	0.100506	0	-7.99158	0.0033242	0.0441506
ENSSSCT00000009856	0.182391	0.301913	0.389889	0	0	0	gene-ENSSSCG00000024314	ENSSSCG00000024314	transcript	0.291398	0	-7.87294	5.17191e-09	3.97812e-07
ENSSSCT00000086869	0.181963	0.410879	0.366781	0.122555	0.099706	0.163058	gene-ENSSSCG00000035829	ENSSSCG00000035829	transcript	0.319874	0.12844	-1.41774	0.0028681	0.0393804
ENSSSCT00000062321	0.180833	0.35012	0.671716	0.031452	0.023322	0.043364	gene-ENSSSCG00000010034	ENSSSCG00000010034	transcript	0.40089	0.0327127	-3.67999	3.1287e-09	2.70987e-07
ENSSSCT00000044646	0.179465	0	0	0	0	0	gene-ENSSSCG00000010833	ENSSSCG00000010833	transcript	0.0598217	0	-21.984	1.86713e-08	1.10495e-06
ENSSSCT00000043382	0.178875	0.133398	0.240588	6.52968	0.16263	7.5187	gene-ENSSSCG00000035901	ENSSSCG00000035901	transcript	0.184287	4.737	4.50995	2.40327e-05	0.000716602
ENSSSCT00000063974	0.178408	0.077582	0.384425	0.841192	1.07037	1.34575	gene-ENSSSCG00000007094	ENSSSCG00000007094	transcript	0.213472	1.08577	2.27467	0.000188229	0.00438435
ENSSSCT00000015977	0.177824	0.27351	0.81531	0.01909	0.067055	0	gene-ENSSSCG00000014626	ENSSSCG00000014626	transcript	0.422215	0.028715	-3.71383	0.00247847	0.035203
ENSSSCT00000054124	0.177671	0.213678	0.370935	0.006235	0.012018	0.011686	gene-ENSSSCG00000010055	ENSSSCG00000010055	transcript	0.254095	0.00997967	-4.61465	3.0376e-17	1.99842e-14
ENSSSCT00000013720	0.177185	0.799818	0.192713	0.079298	0.051262	0.065694	gene-ENSSSCG00000012548	ENSSSCG00000012548	transcript	0.389905	0.065418	-2.71316	0.000423671	0.00861865
ENSSSCT00000042166	0.176873	0.403324	0.89038	6.13618	4.09635	5.24953	gene-ENSSSCG00000005343	ENSSSCG00000005343	transcript	0.490192	5.16069	3.31127	2.5439e-09	2.29552e-07
ENSSSCT00000084389	0.176627	0.311796	0.121522	0.022749	0.054838	0.036971	gene-ENSSSCG00000016082	ENSSSCG00000016082	transcript	0.203315	0.038186	-2.45813	0.0003423	0.00722229
ENSSSCT00000086441	0.176559	0.266782	0.146412	0.427912	0.488457	0.646021	gene-ENSSSCG00000005325	ENSSSCG00000005325	transcript	0.196584	0.520797	1.28455	0.00195181	0.0293398
ENSSSCT00000063148	0.176524	0.338622	0.266104	0	0	0	gene-ENSSSCG00000009938	ENSSSCG00000009938	transcript	0.260417	0	-7.9882	2.37712e-09	2.18433e-07
ENSSSCT00000073035	0.174106	0.120207	0.313442	0.70885	1.94877	1.68033	gene-ENSSSCG00000003120	ENSSSCG00000003120	transcript	0.202585	1.44598	2.78507	2.90956e-06	0.000103291
ENSSSCT00000031312	0.173558	0.136224	0.353936	0.012485	0.056679	0.065735	gene-ENSSSCG00000028015	ENSSSCG00000028015	transcript	0.221239	0.0449663	-2.23093	0.00185239	0.0281123
ENSSSCT00000016474	0.172969	0.053139	0.130704	0.115449	1.52599	2.05271	gene-ENSSSCG00000015108	ENSSSCG00000015108	transcript	0.118937	1.23138	3.28107	0.00165492	0.0257016
ENSSSCT00000060352	0.171911	0.231664	0	5.2331	2.40419	3.66487	gene-ENSSSCG00000003493	ENSSSCG00000003493	transcript	0.134525	3.76739	4.61527	6.75006e-05	0.00179698
ENSSSCT00000062914	0.171587	0.226512	0.158421	0.56129	0.64411	0.599532	gene-ENSSSCG00000037452	ENSSSCG00000037452	transcript	0.185507	0.601644	1.58481	2.17043e-07	8.7958e-06
ENSSSCT00000060031	0.169494	0.236515	0.438558	11.1652	0.621364	1.12906	gene-ENSSSCG00000021217	ENSSSCG00000021217	transcript	0.281522	4.30521	3.73929	0.000532212	0.0103729
ENSSSCT00000044296	0.169339	0.183568	0.169752	0.802783	0.518214	0.324487	gene-ENSSSCG00000006939	ENSSSCG00000006939	transcript	0.17422	0.548495	1.53133	0.000628872	0.0118678
ENSSSCT00000008377	0.169272	0	0	0	0	0	gene-ENSSSCG00000007637	ENSSSCG00000007637	transcript	0.056424	0	-21.7416	2.67845e-08	1.47106e-06
ENSSSCT00000084585	0.168334	0.076683	0.071217	0.02604	0.031858	0.018115	gene-ENSSSCG00000024663	ENSSSCG00000024663	transcript	0.105411	0.0253377	-2.16775	0.00243407	0.034756
ENSSSCT00000002252	0.168181	0.51971	0.766229	4.60912	0.369872	10.1485	gene-ENSSSCG00000002013	ENSSSCG00000002013	transcript	0.484707	5.04248	3.23127	0.0024877	0.0352854
ENSSSCT00000044904	0.167462	0.21697	0.142344	0.047719	0.016639	0.020832	gene-ENSSSCG00000032063	ENSSSCG00000032063	transcript	0.175592	0.0283967	-2.77487	8.19278e-06	0.000270138
ENSSSCT00000069593	0.167261	0.095917	0.343514	0.718086	1.72817	0.543993	gene-ENSSSCG00000017142	ENSSSCG00000017142	transcript	0.202231	0.996749	2.26865	0.000936846	0.0164411
ENSSSCT00000030848	0.16659	0.110078	0.136595	0.331706	0.322415	0.270673	gene-ENSSSCG00000022312	ENSSSCG00000022312	transcript	0.137754	0.308265	1.0422	0.00173332	0.026678
ENSSSCT00000080077	0.164877	0.065397	0.025423	0.319227	0.505891	1.02645	gene-ENSSSCG00000028777	ENSSSCG00000028777	transcript	0.0852323	0.617188	2.71867	0.000946732	0.0165905
ENSSSCT00000012911	0.163594	0.173638	0.652298	0	0	0	gene-ENSSSCG00000011799	ENSSSCG00000011799	transcript	0.329843	0	-8.37107	4.77684e-08	2.28822e-06
ENSSSCT00000062868	0.162859	0.175548	0.618909	0.598673	2.02122	1.94131	gene-ENSSSCG00000028777	ENSSSCG00000028777	transcript	0.319105	1.5204	2.22225	0.00257817	0.0362444
ENSSSCT00000069935	0.162511	0.298372	0.365821	2.29989	0.413865	2.5058	gene-ENSSSCG00000004013	ENSSSCG00000004013	transcript	0.275568	1.73985	2.51297	0.000365443	0.00759399
ENSSSCT00000035628	0.162381	0.17251	0.122005	0.016615	0.030274	0.065319	gene-ENSSSCG00000005905	ENSSSCG00000005905	transcript	0.152299	0.0374027	-2.07601	0.000485899	0.0096126
ENSSSCT00000082547	0.16003	0	0	0	0	0	gene-ENSSSCG00000017065	ENSSSCG00000017065	transcript	0.0533433	0	-21.672	2.96939e-08	1.59265e-06
ENSSSCT00000057386	0.15939	0.40545	0.735563	0	0	0	gene-ENSSSCG00000007067	ENSSSCG00000007067	transcript	0.433468	0	-10.2273	1.39415e-12	3.9549e-10
ENSSSCT00000050915	0.158898	0.009434	0.007467	1.84096	0.21055	1.39898	gene-ENSSSCG00000037391	ENSSSCG00000037391	transcript	0.0585997	1.15016	4.05121	0.00111915	0.0189206
ENSSSCT00000042190	0.157255	0.886289	0.949098	0.098208	0.188462	0.058819	gene-ENSSSCG00000023727	ENSSSCG00000023727	transcript	0.664214	0.115163	-2.56504	0.00196975	0.029509
ENSSSCT00000080790	0.155976	0.085074	0.223603	0.658516	0.45002	0.721412	gene-ENSSSCG00000002915	ENSSSCG00000002915	transcript	0.154884	0.609983	1.8644	1.48692e-05	0.00046563
ENSSSCT00000082468	0.155193	0.129598	0.125721	0.036764	0.046669	0.074941	gene-ENSSSCG00000048195	ENSSSCG00000048195	transcript	0.136837	0.0527913	-1.47943	0.00101789	0.0175539
ENSSSCT00000085196	0.153535	0.240565	0	0	0	0	gene-ENSSSCG00000008377	ENSSSCG00000008377	transcript	0.131367	0	-8.82386	0.00121742	0.0201303
ENSSSCT00000040328	0.152696	0.139907	0.189384	0.573594	0.32371	0.587572	gene-ENSSSCG00000015664	ENSSSCG00000015664	transcript	0.160662	0.494959	1.49947	8.30019e-07	3.17636e-05
ENSSSCT00000014118	0.15269	0.203873	0.348614	0.611204	0.737927	2.32901	gene-ENSSSCG00000012915	ENSSSCG00000012915	transcript	0.235059	1.22605	2.28559	0.000823062	0.0147695
ENSSSCT00000028743	0.15199	0.06999	0.194964	0.423075	0.420834	0.345334	gene-ENSSSCG00000025214	ENSSSCG00000025214	transcript	0.138981	0.396414	1.4269	0.00140837	0.0226639
ENSSSCT00000007168	0.151459	0.07383	0.128237	0	0	0	gene-ENSSSCG00000006543	ENSSSCG00000006543	transcript	0.117842	0	-8.54502	1.21405e-10	2.01286e-08
ENSSSCT00000007423	0.151374	0.167159	0.144461	19.1208	2.35375	0.407098	gene-ENSSSCG00000006777	ENSSSCG00000006777	transcript	0.154331	7.2939	5.32679	4.3922e-06	0.000151829
ENSSSCT00000081527	0.150755	0.046895	0.032513	0.308124	0.301145	0.509132	gene-ENSSSCG00000001912	ENSSSCG00000001912	transcript	0.076721	0.3728	2.13458	0.0026989	0.0375745
ENSSSCT00000012197	0.150109	0.000229	0.055011	0.00023	0	0	gene-ENSSSCG00000011145	ENSSSCG00000011145	transcript	0.0684497	7.66667e-05	-5.98828	0.00180593	0.0275555
ENSSSCT00000052420	0.147265	0.326089	0.135254	0.058354	0.063093	0.050056	gene-ENSSSCG00000032999	ENSSSCG00000032999	transcript	0.202869	0.0571677	-1.91669	0.0029	0.0397654
ENSSSCT00000089853	0.147095	0.312937	0.000599	0	0.000459	0.004553	gene-ENSSSCG00000003150	ENSSSCG00000003150	transcript	0.153544	0.00167067	-5.85674	0.000597033	0.0113714
ENSSSCT00000078382	0.146947	2.75859	0.063179	0.001124	0.00136	0.00391	gene-ENSSSCG00000025766	ENSSSCG00000025766	transcript	0.98957	0.00213133	-7.82934	1.25575e-06	4.68102e-05
ENSSSCT00000089806	0.146769	0.198126	0.066431	0.024649	0.002502	0.008734	gene-ENSSSCG00000001942	ENSSSCG00000001942	transcript	0.137109	0.0119617	-3.67287	2.64978e-05	0.00077921
ENSSSCT00000026048	0.142109	0.133073	0.14218	0.406969	0.223578	0.3005	gene-ENSSSCG00000025130	ENSSSCG00000025130	transcript	0.139121	0.310349	1.01217	0.00179332	0.0274036
ENSSSCT00000016991	0.141902	0.089081	0.319554	1.07338	0.766768	0.379031	gene-ENSSSCG00000015598	ENSSSCG00000015598	transcript	0.183512	0.739726	1.91876	0.00302843	0.0411551
ENSSSCT00000010438	0.13898	0.038685	0.035228	0.007024	0	0	gene-ENSSSCG00000009520	ENSSSCG00000009520	transcript	0.0709643	0.00234133	-5.24388	0.000427269	0.00866049
ENSSSCT00000091533	0.138713	0.470593	0.067368	0	0	0	gene-ENSSSCG00000002865	ENSSSCG00000002865	transcript	0.225558	0	-8.43523	5.23207e-07	2.03115e-05
ENSSSCT00000001118	0.138672	0.153146	0.18868	0.03462	0.066778	0.032651	gene-ENSSSCG00000001025	ENSSSCG00000001025	transcript	0.160166	0.044683	-1.87879	5.03575e-05	0.00138348
ENSSSCT00000000689	0.137806	0.105646	0.117932	0.38009	0.363355	0.513586	gene-ENSSSCG00000000640	ENSSSCG00000000640	transcript	0.120461	0.41901	1.63185	9.94001e-05	0.00252448
ENSSSCT00000080609	0.136652	0.179378	0.32263	0.608348	0.626431	0.540634	gene-ENSSSCG00000022322	ENSSSCG00000022322	transcript	0.212887	0.591804	1.39323	0.000331935	0.0070372
ENSSSCT00000037071	0.136532	0.312681	0.356492	0.007169	0	0	gene-ENSSSCG00000038025	ENSSSCG00000038025	transcript	0.268568	0.00238967	-6.55644	9.15293e-09	6.38146e-07
ENSSSCT00000067347	0.135204	0.058874	0.132184	4.50082	0.479939	1.43501	gene-ENSSSCG00000025571	ENSSSCG00000025571	transcript	0.108754	2.13859	4.10873	2.7877e-06	9.92499e-05
ENSSSCT00000053898	0.1323	0	0	0	0	0	gene-ENSSSCG00000006194	ENSSSCG00000006194	transcript	0.0441	0	-21.6946	2.87154e-08	1.54688e-06
ENSSSCT00000040686	0.13209	0.075137	0.13826	0.045928	0.055038	0.036451	gene-ENSSSCG00000035828	ENSSSCG00000035828	transcript	0.115162	0.0458057	-1.40072	0.00155425	0.0244699
ENSSSCT00000015389	0.132007	0.122953	0.176917	0.955094	1.21149	0.643562	gene-ENSSSCG00000014088	ENSSSCG00000014088	transcript	0.143959	0.936715	2.61865	7.19364e-13	2.25822e-10
ENSSSCT00000066588	0.131454	0.066843	0.137002	0.193968	2.2258	0.316984	gene-ENSSSCG00000030395	ENSSSCG00000030395	transcript	0.111766	0.91225	3.0158	0.00370452	0.0479261
ENSSSCT00000003615	0.130428	0.118364	0.277091	0.012795	0.038503	0.011209	gene-ENSSSCG00000003255	ENSSSCG00000003255	transcript	0.175294	0.0208357	-3.0243	3.05694e-05	0.000886713
ENSSSCT00000017497	0.1304	0.654677	0.98229	0.183093	0.046295	0.080248	gene-ENSSSCG00000016069	ENSSSCG00000016069	transcript	0.589122	0.103212	-2.62897	0.00220528	0.0322485
ENSSSCT00000047340	0.129655	0.006203	0.012434	0	0	0	gene-ENSSSCG00000038717	ENSSSCG00000038717	transcript	0.0494307	0	-6.80794	0.00117101	0.0195595
ENSSSCT00000019163	0.129004	0	0.369542	0	0	0	gene-ENSSSCG00000017602	ENSSSCG00000017602	transcript	0.166182	0	-8.75926	0.00137305	0.0221703
ENSSSCT00000085266	0.128079	0.071559	0.099775	0.350598	0.250347	0.227361	gene-ENSSSCG00000048374	ENSSSCG00000048374	transcript	0.0998043	0.276102	1.34447	0.000403065	0.00826123
ENSSSCT00000011756	0.126816	0.110266	0.162804	1.7154	0.060488	1.92088	gene-ENSSSCG00000010744	ENSSSCG00000010744	transcript	0.133295	1.23226	3.04765	0.00273804	0.0380027
ENSSSCT00000038460	0.126736	0.027544	0.049339	1.43754	0.045033	3.43039	gene-ENSSSCG00000000216	ENSSSCG00000000216	transcript	0.067873	1.63766	4.41553	0.000496615	0.00977766
ENSSSCT00000047926	0.12615	0.139649	0.174365	0.281389	4.81141	2.18962	gene-ENSSSCG00000004921	ENSSSCG00000004921	transcript	0.146721	2.42747	4.0186	1.62217e-05	0.0005031
ENSSSCT00000079019	0.125634	2.72238	0.129717	0.08458	0.073663	0.056353	gene-ENSSSCG00000031707	ENSSSCG00000031707	transcript	0.992578	0.071532	-3.95108	0.00125352	0.0206335
ENSSSCT00000084381	0.123442	0.00624	0.081141	0.55474	1.07443	1.65561	gene-ENSSSCG00000011538	ENSSSCG00000011538	transcript	0.0702743	1.09493	3.82234	2.62447e-05	0.00077287
ENSSSCT00000068068	0.123365	0.152807	0.151874	0.340063	0.386108	0.569264	gene-ENSSSCG00000003913	ENSSSCG00000003913	transcript	0.142682	0.431812	1.48991	2.27151e-05	0.000681255
ENSSSCT00000089810	0.121465	0.04482	0.113158	1.02996	0.282102	0.227304	gene-ENSSSCG00000003137	ENSSSCG00000003137	transcript	0.0931477	0.513121	2.29931	0.00302635	0.0411421
ENSSSCT00000049440	0.119696	0.101018	0.11012	1.3319	17.2323	1.12941	gene-ENSSSCG00000003493	ENSSSCG00000003493	transcript	0.110278	6.56454	5.87138	7.90894e-08	3.52635e-06
ENSSSCT00000003906	0.117761	0.048624	0.219911	0.0215	0	0.010384	gene-ENSSSCG00000024197	ENSSSCG00000024197	transcript	0.128765	0.010628	-3.61058	0.00112018	0.0189206
ENSSSCT00000045944	0.117636	0.147722	0.511883	0.032673	0.065629	0.043007	gene-ENSSSCG00000033553	ENSSSCG00000033553	transcript	0.25908	0.047103	-2.39946	0.00171879	0.0265203
ENSSSCT00000035297	0.115773	0.091635	0.112827	0.020557	0	0.029343	gene-ENSSSCG00000024604	ENSSSCG00000024604	transcript	0.106745	0.0166333	-2.70202	0.00333807	0.04428
ENSSSCT00000014473	0.115494	0.127803	0.1262	0.012048	0.005171	0.019034	gene-ENSSSCG00000013252	ENSSSCG00000013252	transcript	0.123166	0.0120843	-3.2731	5.16684e-09	3.97812e-07
ENSSSCT00000007770	0.112995	0.126203	0.065152	0.221005	4.19672	0.155128	gene-ENSSSCG00000007098	ENSSSCG00000007098	transcript	0.10145	1.52428	3.81671	0.00370339	0.0479261
ENSSSCT00000031921	0.112806	0.053047	0.089884	0.299802	0.376341	0.367423	gene-ENSSSCG00000028995	ENSSSCG00000028995	transcript	0.0852457	0.347855	1.89739	7.5576e-06	0.000251413
ENSSSCT00000050621	0.112352	0.061946	0.112886	0.507472	0.148004	0.354539	gene-ENSSSCG00000037559	ENSSSCG00000037559	transcript	0.095728	0.336672	1.66933	0.00234378	0.0337708
ENSSSCT00000087581	0.111756	0.046668	0.078808	0.389424	0.198513	0.405732	gene-ENSSSCG00000033592	ENSSSCG00000033592	transcript	0.0790773	0.331223	1.92763	5.19642e-05	0.00142319
ENSSSCT00000025684	0.11174	0.107045	0.165237	1.43234	0.052685	2.09585	gene-ENSSSCG00000021862	ENSSSCG00000021862	transcript	0.128007	1.19362	3.06516	0.00325588	0.0434131
ENSSSCT00000088076	0.109962	0.127613	0.130039	0.031839	0.04355	0.028958	gene-ENSSSCG00000016426	ENSSSCG00000016426	transcript	0.122538	0.0347823	-1.81416	2.27448e-05	0.000681814
ENSSSCT00000079906	0.109844	0.111889	0.243705	0.004951	0.029238	0.030414	gene-ENSSSCG00000008997	ENSSSCG00000008997	transcript	0.155146	0.0215343	-2.87131	0.000223002	0.00505716
ENSSSCT00000082055	0.109177	0.442887	0.556861	0	0	0	gene-ENSSSCG00000012172	ENSSSCG00000012172	transcript	0.369642	0	-8.87558	4.683e-09	3.68925e-07
ENSSSCT00000024127	0.107911	0.054131	0.212146	0.28879	0.880619	0.564686	gene-ENSSSCG00000023791	ENSSSCG00000023791	transcript	0.124729	0.578032	2.17023	0.00287436	0.0394488
ENSSSCT00000004640	0.107844	0.11526	1.22291	6.69487	2.63764	4.67075	gene-ENSSSCG00000004199	ENSSSCG00000004199	transcript	0.482006	4.66775	3.20914	0.000617044	0.0116838
ENSSSCT00000040899	0.107504	0.400806	0.390984	0.935863	2.9527	0.736247	gene-ENSSSCG00000039557	ENSSSCG00000039557	transcript	0.299765	1.5416	2.31937	0.00381687	0.0489817
ENSSSCT00000073790	0.107093	0.181078	0.552398	0.052759	0.006413	0.062518	gene-ENSSSCG00000021205	ENSSSCG00000021205	transcript	0.28019	0.0405633	-2.84507	0.00250653	0.0355118
ENSSSCT00000090344	0.107007	0.104057	0.142757	2.93663	0.038893	3.52827	gene-ENSSSCG00000029313	ENSSSCG00000029313	transcript	0.11794	2.16793	3.99654	0.000976908	0.0170084
ENSSSCT00000065829	0.10679	0.242678	0.083064	0.012229	0	0.01124	gene-ENSSSCG00000005607	ENSSSCG00000005607	transcript	0.144177	0.007823	-4.22439	3.33701e-05	0.000959625
ENSSSCT00000057521	0.106588	0.177768	0.175032	0.025122	0.04265	0.018868	gene-ENSSSCG00000013382	ENSSSCG00000013382	transcript	0.153129	0.02888	-2.42881	8.09711e-06	0.000267656
ENSSSCT00000015008	0.106475	0.284825	0.473255	3.37882	0.332129	2.4225	gene-ENSSSCG00000013734	ENSSSCG00000013734	transcript	0.288185	2.04448	2.6834	0.0018386	0.0279643
ENSSSCT00000063835	0.106253	0.788494	0	0	0	0	gene-ENSSSCG00000032723	ENSSSCG00000032723	transcript	0.298249	0	-9.35036	0.00109829	0.0186748
ENSSSCT00000059505	0.1058	2.63117	0	0	0	0	gene-ENSSSCG00000008986	ENSSSCG00000008986	transcript	0.912324	0	-9.8201	0.000197918	0.00457588
ENSSSCT00000084083	0.105332	0.074618	0.079504	0.247916	0.262184	0.319242	gene-ENSSSCG00000004033	ENSSSCG00000004033	transcript	0.0864847	0.276447	1.5421	2.916e-06	0.000103401
ENSSSCT00000046043	0.10503	0.091217	0.018167	2.51302	0.43543	2.5486	gene-ENSSSCG00000015901	ENSSSCG00000015901	transcript	0.0714713	1.83235	4.42631	8.55956e-07	3.25949e-05
ENSSSCT00000089773	0.102713	0.140256	0.176409	0.019161	0.003911	0.002291	gene-ENSSSCG00000003488	ENSSSCG00000003488	transcript	0.139793	0.00845433	-3.95095	4.91072e-09	3.8248e-07
ENSSSCT00000049999	0.102315	0.152399	0.09806	0.022786	0.037759	0.007071	gene-ENSSSCG00000014860	ENSSSCG00000014860	transcript	0.117591	0.0225387	-2.41964	0.00125348	0.0206335
ENSSSCT00000061075	0.102059	0.088169	0.105963	0.006244	0.03292	0.004145	gene-ENSSSCG00000039915	ENSSSCG00000039915	transcript	0.0987303	0.0144363	-2.55176	0.00305549	0.0414018
ENSSSCT00000088926	0.100823	0.00019	0.045182	0.453613	5.2044	0.023695	gene-ENSSSCG00000017376	ENSSSCG00000017376	transcript	0.0487317	1.8939	5.20471	0.00133458	0.021668
ENSSSCT00000088228	0.100571	1.63674	6.97124	0.142501	0.100496	0.161525	gene-ENSSSCG00000015422	ENSSSCG00000015422	transcript	2.90285	0.134841	-4.43592	0.000198539	0.00458821
ENSSSCT00000045314	0.100104	0.049123	0.059303	1.64964	0.126989	0.512986	gene-ENSSSCG00000011026	ENSSSCG00000011026	transcript	0.06951	0.763204	3.24858	0.000310073	0.00665355
ENSSSCT00000083246	0.099561	0.150798	0.123044	0.233444	0.385832	0.40606	gene-ENSSSCG00000021289	ENSSSCG00000021289	transcript	0.124468	0.341779	1.36943	0.00138909	0.0224118
ENSSSCT00000012399	0.098702	0.176852	0.384601	5.6595	0.148142	4.24888	gene-ENSSSCG00000011324	ENSSSCG00000011324	transcript	0.220052	3.35217	3.76548	0.000739082	0.0135818
ENSSSCT00000064921	0.098523	0.15241	0.15989	0	0	0	gene-ENSSSCG00000032612	ENSSSCG00000032612	transcript	0.136941	0	-8.5659	3.20045e-11	6.2436e-09
ENSSSCT00000074851	0.098276	0.090168	0.179675	0.286347	0.292615	0.305457	gene-ENSSSCG00000017754	ENSSSCG00000017754	transcript	0.122706	0.294806	1.17709	0.00148749	0.0236598
ENSSSCT00000064712	0.097267	0.011944	0.037863	1.02713	1.17618	1.98487	gene-ENSSSCG00000004506	ENSSSCG00000004506	transcript	0.0490247	1.39606	4.68455	1.67902e-10	2.65559e-08
ENSSSCT00000055574	0.096675	0.122031	0.287139	0.036547	0.02425	0.044744	gene-ENSSSCG00000024325	ENSSSCG00000024325	transcript	0.168615	0.0351803	-2.29826	9.38889e-05	0.00240525
ENSSSCT00000087750	0.096609	0.101455	0.105199	4.93147	9.66506	0.014258	gene-ENSSSCG00000006740	ENSSSCG00000006740	transcript	0.101088	4.87026	5.50067	7.95319e-05	0.00208319
ENSSSCT00000087072	0.095675	0.215639	0.078118	0	0	0	gene-ENSSSCG00000014108	ENSSSCG00000014108	transcript	0.129811	0	-7.16637	1.96104e-06	7.10454e-05
ENSSSCT00000008608	0.095521	0.093457	0.126911	2.59833	0.634606	1.21283	gene-ENSSSCG00000007857	ENSSSCG00000007857	transcript	0.105296	1.48192	3.63712	6.08051e-10	7.46093e-08
ENSSSCT00000008411	0.095345	0.033955	0.15276	0.015964	0.023173	0.026576	gene-ENSSSCG00000007671	ENSSSCG00000007671	transcript	0.09402	0.0219043	-2.07371	0.00326068	0.0434303
ENSSSCT00000084366	0.095214	0.049134	0.069262	0.428781	0.210402	0.193475	gene-ENSSSCG00000038025	ENSSSCG00000038025	transcript	0.0712033	0.277553	1.79945	0.000438803	0.00884037
ENSSSCT00000008605	0.094596	0.145336	0.040552	0.645808	0.181936	1.40175	gene-ENSSSCG00000007855	ENSSSCG00000007855	transcript	0.0934947	0.743164	2.79007	0.00157112	0.0246542
ENSSSCT00000062853	0.093889	0.195453	0.023417	0.009635	0	0.012131	gene-ENSSSCG00000035949	ENSSSCG00000035949	transcript	0.104253	0.00725533	-3.78551	0.00340867	0.0450232
ENSSSCT00000054540	0.093863	0.053533	0.0811	0.214492	0.275659	0.367682	gene-ENSSSCG00000007930	ENSSSCG00000007930	transcript	0.0761653	0.285944	1.77793	0.000123529	0.00305328
ENSSSCT00000037203	0.093464	0.210436	0.090613	0.00091	0.001994	0	gene-ENSSSCG00000034114	ENSSSCG00000034114	transcript	0.131504	0.000968	-6.11689	7.62004e-07	2.93241e-05
ENSSSCT00000068949	0.092725	0.1338	0.17318	0.128704	1.87372	1.86038	gene-ENSSSCG00000020715	ENSSSCG00000020715	transcript	0.133235	1.2876	3.22652	0.000891219	0.0158103
ENSSSCT00000008453	0.092451	0.140202	0.123145	0.633517	0.270179	1.16976	gene-ENSSSCG00000007710	ENSSSCG00000007710	transcript	0.118599	0.691153	2.39789	0.000105114	0.00265432
ENSSSCT00000041301	0.092375	0.162641	0.15064	0.041073	0.034653	0.054857	gene-ENSSSCG00000017301	ENSSSCG00000017301	transcript	0.135219	0.0435277	-1.69001	0.000285423	0.00621737
ENSSSCT00000080191	0.09175	0.037283	0.153415	0	0	0	gene-ENSSSCG00000011693	ENSSSCG00000011693	transcript	0.0941493	0	-7.31302	1.19574e-06	4.4735e-05
ENSSSCT00000085657	0.090706	0.064787	0.108513	0.610603	0.123402	3.91207	gene-ENSSSCG00000036742	ENSSSCG00000036742	transcript	0.088002	1.54869	3.97222	0.000427577	0.00866391
ENSSSCT00000079666	0.089432	0.716112	0.838909	2.45254	2.74459	6.71728	gene-ENSSSCG00000010943	ENSSSCG00000010943	transcript	0.548151	3.97147	2.75495	0.00107222	0.0182969
ENSSSCT00000002553	0.089205	0.091918	0.151693	0.302624	0.46543	0.763849	gene-ENSSSCG00000002292	ENSSSCG00000002292	transcript	0.110939	0.510634	2.11251	2.03424e-05	0.000617297
ENSSSCT00000091380	0.088837	0.567147	0.732933	0.086903	0.041805	0.121932	gene-ENSSSCG00000012944	ENSSSCG00000012944	transcript	0.462972	0.0835467	-2.56117	0.0030709	0.0415468
ENSSSCT00000067415	0.08711	3.52555	4.09631	0.126345	0.311478	0.163197	gene-ENSSSCG00000006648	ENSSSCG00000006648	transcript	2.56966	0.20034	-3.71297	0.00102475	0.0176279
ENSSSCT00000051940	0.086333	0.245214	0.160252	2.88055	1.40949	0.248804	gene-ENSSSCG00000001850	ENSSSCG00000001850	transcript	0.163933	1.51295	3.05294	0.000811886	0.0146168
ENSSSCT00000079887	0.086137	0.198406	0.186361	0.01958	0.03576	0.031067	gene-ENSSSCG00000016082	ENSSSCG00000016082	transcript	0.156968	0.0288023	-2.46282	1.9547e-05	0.000595482
ENSSSCT00000066758	0.084935	0.063774	0.224977	0.00468	0.015879	0.002098	gene-ENSSSCG00000011128	ENSSSCG00000011128	transcript	0.124562	0.00755233	-3.62899	9.84327e-05	0.00250402
ENSSSCT00000000910	0.083509	0.053927	0.114683	0	0.003186	0	gene-ENSSSCG00000000837	ENSSSCG00000000837	transcript	0.0840397	0.001062	-5.63656	2.06814e-07	8.42543e-06
ENSSSCT00000065338	0.08309	0.039755	0.042527	0.290108	0.176192	0.325862	gene-ENSSSCG00000010271	ENSSSCG00000010271	transcript	0.055124	0.264054	2.11339	1.79521e-05	0.000551787
ENSSSCT00000088382	0.08212	0.083655	0.079498	0.232303	0.160155	0.264767	gene-ENSSSCG00000017167	ENSSSCG00000017167	transcript	0.0817577	0.219075	1.28333	4.41653e-05	0.00123364
ENSSSCT00000000191	0.082077	0.085035	0.081234	0.234919	0.283077	0.303902	gene-ENSSSCG00000000182	ENSSSCG00000000182	transcript	0.082782	0.273966	1.60665	4.82173e-07	1.88129e-05
ENSSSCT00000071969	0.081994	0.112253	0.123494	0.230303	0.441292	0.663655	gene-ENSSSCG00000012727	ENSSSCG00000012727	transcript	0.105914	0.445083	1.97071	0.000259346	0.00572803
ENSSSCT00000041776	0.081147	0.011495	0.225162	0	0.008606	0	gene-ENSSSCG00000004001	ENSSSCG00000004001	transcript	0.105935	0.00286867	-5.09	0.00222224	0.0324122
ENSSSCT00000013308	0.080973	0.148923	0.101492	1.07545	0.245177	0.408897	gene-ENSSSCG00000012167	ENSSSCG00000012167	transcript	0.110463	0.576508	2.20022	0.00110905	0.0187958
ENSSSCT00000089571	0.078545	0.038547	0.035072	0.856455	1.79409	1.03243	gene-ENSSSCG00000012657	ENSSSCG00000012657	transcript	0.0507213	1.22766	4.4297	1.9352e-13	6.91772e-11
ENSSSCT00000015650	0.078059	0	0	7.99223	0.23035	1.10788	gene-ENSSSCG00000014324	ENSSSCG00000014324	transcript	0.0260197	3.11015	6.64253	0.000429266	0.00868106
ENSSSCT00000038842	0.07657	0.521988	0.013332	8.10745	0.270778	3.43973	gene-ENSSSCG00000010651	ENSSSCG00000010651	transcript	0.203963	3.93932	4.02755	0.00264296	0.0369536
ENSSSCT00000053536	0.075505	0.063858	0.017513	1.75769	0.792568	0.345756	gene-ENSSSCG00000018049	ENSSSCG00000018049	transcript	0.052292	0.965338	4.01669	4.13133e-07	1.62525e-05
ENSSSCT00000065628	0.075294	0.0559	0.537067	0.00697	0	0.011468	gene-ENSSSCG00000014368	ENSSSCG00000014368	transcript	0.222754	0.006146	-4.91054	0.00036142	0.00752556
ENSSSCT00000038493	0.075252	0.343788	0.325762	0.013124	0.01406	0.016297	gene-ENSSSCG00000035878	ENSSSCG00000035878	transcript	0.248267	0.0144937	-3.83894	6.03788e-05	0.00162487
ENSSSCT00000055953	0.07498	0.060748	0.149664	0.418218	0.457801	0.580813	gene-ENSSSCG00000008644	ENSSSCG00000008644	transcript	0.0951307	0.485611	2.26682	6.14216e-08	2.83889e-06
ENSSSCT00000075018	0.073458	0.057127	0.050525	0.132914	0.311152	0.168047	gene-ENSSSCG00000006155	ENSSSCG00000006155	transcript	0.06037	0.204038	1.67698	0.00193126	0.0291086
ENSSSCT00000062530	0.073334	0.027427	1.30872	0.022844	0.029807	0.012977	gene-ENSSSCG00000006363	ENSSSCG00000006363	transcript	0.469825	0.021876	-4.35183	0.00155397	0.0244699
ENSSSCT00000038054	0.073226	0.016653	0.034522	0.296155	0.539201	0.337863	gene-ENSSSCG00000000926	ENSSSCG00000000926	transcript	0.041467	0.391073	3.11751	2.55923e-06	9.16433e-05
ENSSSCT00000029467	0.071734	0.079627	0.041022	0.17572	1.65235	0.318475	gene-ENSSSCG00000029275	ENSSSCG00000029275	transcript	0.0641277	0.715514	3.4049	0.00065123	0.0122115
ENSSSCT00000007327	0.070977	0.050832	0.071967	0.142906	0.140183	0.243076	gene-ENSSSCG00000006688	ENSSSCG00000006688	transcript	0.064592	0.175388	1.29962	0.00370346	0.0479261
ENSSSCT00000068779	0.070782	0.148068	0.169751	0.549589	0.237874	0.400037	gene-ENSSSCG00000017488	ENSSSCG00000017488	transcript	0.129534	0.395833	1.48661	0.00273827	0.0380027
ENSSSCT00000029192	0.070671	0.040084	0.073392	0.446512	0.242666	0.214249	gene-ENSSSCG00000024725	ENSSSCG00000024725	transcript	0.0613823	0.301142	2.15972	7.83342e-06	0.00025975
ENSSSCT00000064704	0.070644	0.095443	0.203723	1.61631	0.186602	1.23842	gene-ENSSSCG00000036157	ENSSSCG00000036157	transcript	0.12327	1.01378	2.90118	0.000751923	0.0137291
ENSSSCT00000065144	0.069199	0.190755	0.002544	0	0	0	gene-ENSSSCG00000015720	ENSSSCG00000015720	transcript	0.0874993	0	-6.93582	0.00110545	0.0187502
ENSSSCT00000076397	0.069141	0.196711	0.045584	0	0	0	gene-ENSSSCG00000022395	ENSSSCG00000022395	transcript	0.103812	0	-6.63008	6.20217e-05	0.00166618
ENSSSCT00000081491	0.068166	0.617468	0.550652	0.022335	0.045341	0.077307	gene-ENSSSCG00000036924	ENSSSCG00000036924	transcript	0.412095	0.0483277	-3.14968	0.000572927	0.0110171
ENSSSCT00000015373	0.068106	0.038369	0.228497	3.977	0.515573	0.524069	gene-ENSSSCG00000014073	ENSSSCG00000014073	transcript	0.111657	1.67221	3.76134	0.000290522	0.00630181
ENSSSCT00000037338	0.068063	12.915	0.040055	0.019417	0.021078	0.07143	gene-ENSSSCG00000006303	ENSSSCG00000006303	transcript	4.34104	0.0373083	-6.97789	4.35302e-05	0.0012181
ENSSSCT00000064130	0.067386	0.011479	0.497163	0.003815	0.010978	0.008428	gene-ENSSSCG00000023133	ENSSSCG00000023133	transcript	0.192009	0.00774033	-4.33913	0.000910231	0.0160646
ENSSSCT00000078106	0.066739	0.113508	0.065898	0.017599	0	0	gene-ENSSSCG00000032181	ENSSSCG00000032181	transcript	0.0820483	0.00586633	-3.98902	0.00262774	0.0367741
ENSSSCT00000071378	0.06608	0.254443	0.48465	0.005933	0.0053	0.001554	gene-ENSSSCG00000008831	ENSSSCG00000008831	transcript	0.268391	0.00426233	-5.73042	2.36224e-08	1.33168e-06
ENSSSCT00000030097	0.065703	0.068691	0	0.071633	4.28288	0.285889	gene-ENSSSCG00000003630	ENSSSCG00000003630	transcript	0.044798	1.5468	5.04382	0.00354101	0.0463358
ENSSSCT00000060483	0.065228	0	1.49268	0	0	0	gene-ENSSSCG00000033858	ENSSSCG00000033858	transcript	0.519302	0	-9.55824	0.00127069	0.0208606
ENSSSCT00000075719	0.064823	0.085425	0.168136	0.28496	0.329804	0.405981	gene-ENSSSCG00000001099	ENSSSCG00000001099	transcript	0.106128	0.340248	1.60219	0.00046935	0.00935184
ENSSSCT00000066423	0.064405	0	0.308239	0	0	0	gene-ENSSSCG00000008576	ENSSSCG00000008576	transcript	0.124215	0	-8.38393	0.00257677	0.036233
ENSSSCT00000043530	0.063785	0.254201	0.174965	0.018705	0.036329	0.031388	gene-ENSSSCG00000004217	ENSSSCG00000004217	transcript	0.164317	0.0288073	-2.53382	0.000346602	0.00729315
ENSSSCT00000002907	0.06308	0.058212	0.021879	0.287299	0.139313	0.149544	gene-ENSSSCG00000002620	ENSSSCG00000002620	transcript	0.0477237	0.192052	1.83217	0.00262592	0.036757
ENSSSCT00000043401	0.062401	0.054663	0.078603	0.139893	0.12558	0.166352	gene-ENSSSCG00000014321	ENSSSCG00000014321	transcript	0.0652223	0.143942	1.02877	0.000577229	0.0110791
ENSSSCT00000062603	0.062392	0.164065	0.352548	0.035508	0.03333	0.026252	gene-ENSSSCG00000006790	ENSSSCG00000006790	transcript	0.193002	0.0316967	-2.61129	0.000356622	0.00745381
ENSSSCT00000084188	0.061877	0.479594	0.236664	0.046388	0.051586	0.007187	gene-ENSSSCG00000004351	ENSSSCG00000004351	transcript	0.259378	0.0350537	-2.89061	0.00386183	0.0494459
ENSSSCT00000034265	0.061773	0.144844	0.111652	0.340132	0.220278	0.270768	gene-ENSSSCG00000017578	ENSSSCG00000017578	transcript	0.10609	0.277059	1.26706	0.00317112	0.0425306
ENSSSCT00000085359	0.061655	0.010779	0.059234	0.08786	0.419469	0.629718	gene-ENSSSCG00000048918	ENSSSCG00000048918	transcript	0.0438893	0.379016	3.00443	0.00177564	0.0271925
ENSSSCT00000091309	0.061293	0.076175	0.074084	0.316953	0.175441	0.392714	gene-ENSSSCG00000012202	ENSSSCG00000012202	transcript	0.0705173	0.295036	1.9286	1.17717e-05	0.000376404
ENSSSCT00000064544	0.06125	0.087073	0.032144	0.324475	0.435446	0.382052	gene-ENSSSCG00000000837	ENSSSCG00000000837	transcript	0.0601557	0.380658	2.51743	4.10334e-07	1.61527e-05
ENSSSCT00000060787	0.061081	0.037783	0.301844	8.00336	1.0191	16.6478	gene-ENSSSCG00000035760	ENSSSCG00000035760	transcript	0.133569	8.55677	5.88104	1.9289e-08	1.13175e-06
ENSSSCT00000018744	0.060702	0.014996	0.294493	0	0	0	gene-ENSSSCG00000017219	ENSSSCG00000017219	transcript	0.123397	0	-8.37653	6.1344e-06	0.000206963
ENSSSCT00000003374	0.059513	0.067473	0.042922	0.253237	0.255938	0.287279	gene-ENSSSCG00000003038	ENSSSCG00000003038	transcript	0.056636	0.265485	2.10321	4.07017e-09	3.2946e-07
ENSSSCT00000064488	0.059	0.078942	0.105666	0.197978	0.222803	0.296197	gene-ENSSSCG00000000232	ENSSSCG00000000232	transcript	0.0812027	0.238993	1.45778	0.000839033	0.0150224
ENSSSCT00000046736	0.057646	0.018199	0.308271	0	0	0	gene-ENSSSCG00000011802	ENSSSCG00000011802	transcript	0.128039	0	-7.57238	5.45931e-05	0.00148598
ENSSSCT00000044555	0.0575	0.065949	0.033959	0.143486	0.335992	0.318154	gene-ENSSSCG00000036772	ENSSSCG00000036772	transcript	0.0524693	0.265877	2.21474	0.000115359	0.00288126
ENSSSCT00000078279	0.05734	0.172789	0.06053	0.000707	0.001573	0	gene-ENSSSCG00000008664	ENSSSCG00000008664	transcript	0.0968863	0.00076	-5.38889	4.87539e-05	0.0013442
ENSSSCT00000071614	0.057181	0.084828	0.063873	0.216129	0.168731	0.722722	gene-ENSSSCG00000016473	ENSSSCG00000016473	transcript	0.0686273	0.369194	2.28591	0.000795537	0.0143685
ENSSSCT00000017987	0.057115	0.100626	0.151694	0.032072	0.015713	0.016549	gene-ENSSSCG00000016519	ENSSSCG00000016519	transcript	0.103145	0.0214447	-2.30691	0.000475727	0.00946283
ENSSSCT00000005209	0.056784	0.061767	0.30592	0.114501	14.1292	0.099963	gene-ENSSSCG00000004717	ENSSSCG00000004717	transcript	0.14149	4.78121	5.13966	0.00134431	0.0218029
ENSSSCT00000032694	0.056727	0.081607	0.043766	0.392086	0.110433	0.907264	gene-ENSSSCG00000006160	ENSSSCG00000006160	transcript	0.0607	0.469928	2.72488	0.00134587	0.0218054
ENSSSCT00000085154	0.05477	0.094815	0.01631	1.25339	0.839104	0.348014	gene-ENSSSCG00000004985	ENSSSCG00000004985	transcript	0.0552983	0.813502	3.58234	8.67169e-06	0.000284496
ENSSSCT00000037331	0.054507	0.052531	0.317277	0.011026	0.001396	0	gene-ENSSSCG00000008595	ENSSSCG00000008595	transcript	0.141438	0.00414067	-5.04105	0.000174012	0.00410734
ENSSSCT00000066479	0.054321	0.08591	5.05693	0.051245	0.010879	0.068532	gene-ENSSSCG00000038533	ENSSSCG00000038533	transcript	1.73239	0.043552	-5.34113	0.000512846	0.0100524
ENSSSCT00000075676	0.053058	0.115005	0.118359	0	0	0	gene-ENSSSCG00000031970	ENSSSCG00000031970	transcript	0.095474	0	-6.57496	6.98956e-06	0.000233609
ENSSSCT00000036809	0.050541	0.369334	0.447081	0.022766	0.035291	0	gene-ENSSSCG00000031359	ENSSSCG00000031359	transcript	0.288985	0.0193523	-3.93953	0.00199403	0.0298046
ENSSSCT00000014579	0.050406	0.185917	0.138024	0	0	0	gene-ENSSSCG00000013350	ENSSSCG00000013350	transcript	0.124782	0	-7.40931	1.03976e-06	3.9208e-05
ENSSSCT00000044318	0.049293	0.088274	0.237192	0	0	0	gene-ENSSSCG00000030371	ENSSSCG00000030371	transcript	0.12492	0	-6.63646	5.51045e-05	0.00149858
ENSSSCT00000067403	0.04923	0.213565	0.126551	0	0.001001	0	gene-ENSSSCG00000014292	ENSSSCG00000014292	transcript	0.129782	0.000333667	-4.64849	0.00372339	0.0480855
ENSSSCT00000063115	0.049021	0.531996	0.683763	0.037837	0.000514	0.029019	gene-ENSSSCG00000015383	ENSSSCG00000015383	transcript	0.421593	0.0224567	-4.30442	0.000337677	0.00713447
ENSSSCT00000014369	0.048496	0.084705	0.142302	0	0	0	gene-ENSSSCG00000040088	ENSSSCG00000040088	transcript	0.0918343	0	-6.17121	6.44341e-05	0.00172499
ENSSSCT00000017215	0.047807	0.055093	0.079539	0.219585	0.223373	0.298871	gene-ENSSSCG00000015807	ENSSSCG00000015807	transcript	0.060813	0.247276	1.89476	1.17535e-05	0.000376025
ENSSSCT00000026328	0.0475	0.074578	0.131486	0	0	0	gene-ENSSSCG00000027609	ENSSSCG00000027609	transcript	0.0845213	0	-7.28765	3.80136e-07	1.49926e-05
ENSSSCT00000037457	0.046846	0.034068	0.05699	0.659981	0.182589	0.660835	gene-ENSSSCG00000003770	ENSSSCG00000003770	transcript	0.045968	0.501135	3.27299	6.69294e-08	3.05465e-06
ENSSSCT00000011537	0.046591	0.032382	0.111991	0	0	0	gene-ENSSSCG00000010546	ENSSSCG00000010546	transcript	0.0636547	0	-6.1325	9.57797e-05	0.00244761
ENSSSCT00000080113	0.046422	0.004611	0.061467	0.00342	7.35796	0.005602	gene-ENSSSCG00000009505	ENSSSCG00000009505	transcript	0.0375	2.45566	6.04836	0.00256264	0.0361164
ENSSSCT00000052161	0.04442	0.12993	0.042535	0.12085	1.82634	2.01975	gene-ENSSSCG00000012884	ENSSSCG00000012884	transcript	0.072295	1.32231	4.08403	9.64718e-05	0.00246428
ENSSSCT00000076758	0.043623	0.051837	0.042707	0.150506	1.45021	10.7859	gene-ENSSSCG00000015949	ENSSSCG00000015949	transcript	0.0460557	4.12886	6.2962	2.1251e-07	8.64041e-06
ENSSSCT00000012021	0.042049	0.224296	0.04111	6.46264	6.2284	0.162917	gene-ENSSSCG00000021761	ENSSSCG00000021761	transcript	0.102485	4.28465	5.22782	1.94088e-05	0.000592145
ENSSSCT00000080727	0.041862	0.040059	0.037718	0.126951	0.078679	0.078795	gene-ENSSSCG00000050967	ENSSSCG00000050967	transcript	0.0398797	0.0948083	1.11618	0.00373736	0.0482356
ENSSSCT00000078868	0.041217	0.014041	0	0.312218	0.686534	0.216693	gene-ENSSSCG00000005530	ENSSSCG00000005530	transcript	0.0184193	0.405148	4.32398	0.000161192	0.00385328
ENSSSCT00000058100	0.040984	0.044454	0.074043	0.081906	9.01787	0.101385	gene-ENSSSCG00000015784	ENSSSCG00000015784	transcript	0.0531603	3.06705	5.84674	0.000133979	0.0032775
ENSSSCT00000047842	0.040872	0.033233	0.003053	1.26904	0.02468	0.486821	gene-ENSSSCG00000032601	ENSSSCG00000032601	transcript	0.0257193	0.593513	4.28529	0.000950569	0.0166389
ENSSSCT00000085409	0.039058	0.012951	0.028608	0.184478	0.199878	0.113284	gene-ENSSSCG00000010144	ENSSSCG00000010144	transcript	0.0268723	0.16588	2.46867	9.25903e-06	0.000302003
ENSSSCT00000087140	0.038991	0.002885	0.251979	0	0.000276	0	gene-ENSSSCG00000012459	ENSSSCG00000012459	transcript	0.0979517	9.2e-05	-6.57746	0.00112229	0.0189371
ENSSSCT00000030526	0.038853	0.1403	0.262834	1.59104	1.27953	0.378861	gene-ENSSSCG00000006923	ENSSSCG00000006923	transcript	0.147329	1.08314	2.79622	0.000760186	0.0138584
ENSSSCT00000058400	0.038218	0.020915	0.079869	1.27125	0.095785	0.727927	gene-ENSSSCG00000033155	ENSSSCG00000033155	transcript	0.046334	0.698321	3.73928	8.3556e-05	0.00217844
ENSSSCT00000085411	0.037906	0.025994	0.054396	0.251762	0.109665	0.164232	gene-ENSSSCG00000015780	ENSSSCG00000015780	transcript	0.039432	0.17522	2.01964	3.65857e-05	0.00104216
ENSSSCT00000030009	0.037509	0	0.101446	2.59888	1.94966	2.16827	gene-ENSSSCG00000028104	ENSSSCG00000028104	transcript	0.0463183	2.23894	5.53432	1.58988e-09	1.61447e-07
ENSSSCT00000027943	0.037474	0.035507	0.116638	0.233453	1.50325	0.469117	gene-ENSSSCG00000026421	ENSSSCG00000026421	transcript	0.0632063	0.735274	3.4775	0.000200604	0.00463074
ENSSSCT00000046409	0.037213	0.126996	0.08891	60.1218	0.059864	0.085567	gene-ENSSSCG00000006835	ENSSSCG00000006835	transcript	0.084373	20.0891	7.66161	0.000363492	0.00756363
ENSSSCT00000091371	0.036991	0.042278	0.030534	12.4712	0.022827	0.021755	gene-ENSSSCG00000016035	ENSSSCG00000016035	transcript	0.036601	4.17194	6.58008	0.000167201	0.00397387
ENSSSCT00000062721	0.03664	0.032767	0.236576	0	0	0	gene-ENSSSCG00000030371	ENSSSCG00000030371	transcript	0.101994	0	-6.36216	0.000589262	0.0112577
ENSSSCT00000048249	0.036491	0.047451	0.090205	0.032827	37.0744	0.026997	gene-ENSSSCG00000015435	ENSSSCG00000015435	transcript	0.058049	12.3781	7.75837	0.000513006	0.0100524
ENSSSCT00000044741	0.035959	0.492353	0.58362	3.11887	5.52811	1.20602	gene-ENSSSCG00000024596	ENSSSCG00000024596	transcript	0.370644	3.28434	3.09327	0.0019529	0.029349
ENSSSCT00000011795	0.035754	0.011808	0.546004	0	0	0	gene-ENSSSCG00000010780	ENSSSCG00000010780	transcript	0.197855	0	-7.48664	0.000713209	0.0131897
ENSSSCT00000068843	0.035528	0.005894	0.100924	0	0	0	gene-ENSSSCG00000014108	ENSSSCG00000014108	transcript	0.0474487	0	-5.89721	0.00186852	0.0282941
ENSSSCT00000007594	0.035449	0.014905	0	0.72809	0.103164	0.814433	gene-ENSSSCG00000006932	ENSSSCG00000006932	transcript	0.0167847	0.548562	4.80937	0.000201441	0.00464833
ENSSSCT00000039831	0.035221	0.051691	0.0139	0.20846	1.54091	0.052609	gene-ENSSSCG00000008344	ENSSSCG00000008344	transcript	0.033604	0.600661	4.09185	0.00117497	0.019612
ENSSSCT00000076440	0.035189	0.352391	0.126386	0.002712	0.001031	0.003828	gene-ENSSSCG00000025768	ENSSSCG00000025768	transcript	0.171322	0.00252367	-5.72897	2.61733e-06	9.36153e-05
ENSSSCT00000063934	0.035017	0.362963	0.224935	0.01233	0	0.006612	gene-ENSSSCG00000015175	ENSSSCG00000015175	transcript	0.207638	0.006314	-5.01701	7.55965e-05	0.00199107
ENSSSCT00000063579	0.034585	0.04915	0.275006	0.012492	0	0	gene-ENSSSCG00000039332	ENSSSCG00000039332	transcript	0.11958	0.004164	-4.78793	0.0033981	0.0449059
ENSSSCT00000051845	0.034556	0.03326	0.032088	0.137321	0.229082	0.100987	gene-ENSSSCG00000032686	ENSSSCG00000032686	transcript	0.0333013	0.155797	2.11548	0.000269643	0.00592713
ENSSSCT00000040253	0.033972	5.06493	0.047476	0.032941	0.010335	0.03324	gene-ENSSSCG00000039701	ENSSSCG00000039701	transcript	1.71546	0.0255053	-6.23081	9.06394e-05	0.00233069
ENSSSCT00000018869	0.033559	0.57875	0	0	0	0	gene-ENSSSCG00000017333	ENSSSCG00000017333	transcript	0.204103	0	-8.91519	0.00258295	0.0362622
ENSSSCT00000009404	0.032943	0.294305	0.2348	0.004176	0.006391	0	gene-ENSSSCG00000008593	ENSSSCG00000008593	transcript	0.187349	0.00352233	-5.62703	4.2601e-06	0.000147675
ENSSSCT00000054149	0.032909	0.102582	0.168628	0.018162	0.008827	0	gene-ENSSSCG00000013399	ENSSSCG00000013399	transcript	0.101373	0.00899633	-3.54664	0.00200145	0.0298825
ENSSSCT00000089541	0.032336	0.01928	0.044019	0.229401	0.086753	0.118489	gene-ENSSSCG00000004309	ENSSSCG00000004309	transcript	0.0318783	0.144881	2.04821	0.000208141	0.00477265
ENSSSCT00000049836	0.031904	0.046631	0.025547	0.930597	0.015057	0.817692	gene-ENSSSCG00000003780	ENSSSCG00000003780	transcript	0.034694	0.587782	3.81069	0.00147943	0.0235619
ENSSSCT00000071788	0.031811	0.230534	0.215294	1.06787	1.25655	1.0397	gene-ENSSSCG00000013256	ENSSSCG00000013256	transcript	0.159213	1.12138	2.72473	0.000138953	0.00338311
ENSSSCT00000061314	0.031674	0	0.068519	0.729488	0.186146	0.520071	gene-ENSSSCG00000005296	ENSSSCG00000005296	transcript	0.0333977	0.478568	3.7112	0.0024784	0.035203
ENSSSCT00000087672	0.031515	0.371833	0.484275	0.032758	0.015507	0.046	gene-ENSSSCG00000025425	ENSSSCG00000025425	transcript	0.295874	0.0314217	-3.31478	0.00068667	0.0127599
ENSSSCT00000040883	0.031263	0.056691	0.100722	4.80711	0.067694	2.54894	gene-ENSSSCG00000025901	ENSSSCG00000025901	transcript	0.062892	2.47458	5.1049	1.36672e-05	0.000432109
ENSSSCT00000060354	0.031066	1.09491	0.861785	0.046051	0.031897	0.010034	gene-ENSSSCG00000017298	ENSSSCG00000017298	transcript	0.662586	0.0293273	-4.57762	6.55734e-05	0.00175019
ENSSSCT00000011502	0.030779	0.007553	0.023422	0.548303	0.066336	0.161336	gene-ENSSSCG00000010512	ENSSSCG00000010512	transcript	0.0205847	0.258658	3.4484	0.000203978	0.00469985
ENSSSCT00000048060	0.030744	0.019431	0.005079	9.32448	0.000143	0.059019	gene-ENSSSCG00000028805	ENSSSCG00000028805	transcript	0.018418	3.12788	7.06798	0.000193879	0.00449395
ENSSSCT00000083354	0.030119	3.06953	3.07021	0.036057	0.033274	0.053374	gene-ENSSSCG00000011312	ENSSSCG00000011312	transcript	2.05662	0.0409017	-5.73224	4.02606e-06	0.000139876
ENSSSCT00000057491	0.029714	0.262801	0.204724	2.15187	2.62136	3.14432	gene-ENSSSCG00000035379	ENSSSCG00000035379	transcript	0.165746	2.63918	3.88395	1.75373e-07	7.23029e-06
ENSSSCT00000034874	0.029386	0	0.068505	0.598783	0.324007	0.358821	gene-ENSSSCG00000012290	ENSSSCG00000012290	transcript	0.0326303	0.427204	3.46922	7.16718e-05	0.00189659
ENSSSCT00000067644	0.028724	0.014712	0	0.47861	0.306032	0.2005	gene-ENSSSCG00000031538	ENSSSCG00000031538	transcript	0.0144787	0.328381	4.14729	5.98558e-06	0.000202273
ENSSSCT00000028030	0.028603	0.527105	2.48378	0.027767	0.005369	0.100273	gene-ENSSSCG00000027700	ENSSSCG00000027700	transcript	1.01316	0.0444697	-4.54905	0.00131506	0.0214297
ENSSSCT00000025022	0.028504	0.126097	0.110235	1.82096	0.101641	3.32069	gene-ENSSSCG00000027179	ENSSSCG00000027179	transcript	0.0882787	1.74776	4.14373	0.000250905	0.00558147
ENSSSCT00000050856	0.027656	0.303114	0.160752	0.281044	26.8	0.092164	gene-ENSSSCG00000025295	ENSSSCG00000025295	transcript	0.163841	9.05775	5.77885	0.000554802	0.0107521
ENSSSCT00000022964	0.027488	0.038728	0.058079	0.34635	0.950258	0.037283	gene-ENSSSCG00000030177	ENSSSCG00000030177	transcript	0.0414317	0.44463	3.35561	0.00189611	0.0286361
ENSSSCT00000070475	0.027117	0.218395	0.110212	3.38702	3.04297	2.00117	gene-ENSSSCG00000034351	ENSSSCG00000034351	transcript	0.118575	2.81039	4.44199	8.87861e-10	1.03209e-07
ENSSSCT00000050163	0.026882	0.040172	0.037453	0.097287	0.185272	0.119755	gene-ENSSSCG00000029267	ENSSSCG00000029267	transcript	0.0348357	0.134105	1.82669	0.00128234	0.0209906
ENSSSCT00000091588	0.026861	0.027293	0.026336	0.116745	0.055021	0.070164	gene-ENSSSCG00000015543	ENSSSCG00000015543	transcript	0.02683	0.0806433	1.44607	0.000547761	0.0106357
ENSSSCT00000003834	0.026272	0.29299	0.081641	0.003341	0	0.002569	gene-ENSSSCG00000020710	ENSSSCG00000020710	transcript	0.133634	0.00197	-5.50189	0.000319785	0.00682407
ENSSSCT00000083442	0.026174	0.01876	0.03089	0.128965	0.051054	0.178635	gene-ENSSSCG00000011755	ENSSSCG00000011755	transcript	0.0252747	0.119551	2.03613	0.0010381	0.0178032
ENSSSCT00000060155	0.02456	0.081649	0.147423	0.018775	0.002384	0.001295	gene-ENSSSCG00000013257	ENSSSCG00000013257	transcript	0.084544	0.00748467	-3.56935	0.00132572	0.0215808
ENSSSCT00000048879	0.02443	0.426108	0.035421	1.58351	2.17998	2.3524	gene-ENSSSCG00000009885	ENSSSCG00000009885	transcript	0.161986	2.03863	3.50302	0.000717576	0.0132585
ENSSSCT00000047779	0.024246	0.027997	0.026596	0.060455	0.013892	5.58082	gene-ENSSSCG00000004499	ENSSSCG00000004499	transcript	0.0262797	1.88506	5.98889	0.000206246	0.0047415
ENSSSCT00000066032	0.024215	0.033802	0.050112	0.087663	0.092838	0.111533	gene-ENSSSCG00000028060	ENSSSCG00000028060	transcript	0.036043	0.0973447	1.34574	0.00058765	0.0112327
ENSSSCT00000038950	0.024102	0.008311	0	0.042752	0.30775	0.251464	gene-ENSSSCG00000021562	ENSSSCG00000021562	transcript	0.0108043	0.200655	3.89435	0.00160789	0.0251162
ENSSSCT00000072532	0.023309	0.146712	0.569446	0.02985	0.011378	0.029419	gene-ENSSSCG00000000473	ENSSSCG00000000473	transcript	0.246489	0.023549	-3.34141	0.00324749	0.0433386
ENSSSCT00000068430	0.023268	0.041134	0.032145	0.593835	0.612757	0.146895	gene-ENSSSCG00000000588	ENSSSCG00000000588	transcript	0.0321823	0.451162	3.66631	3.64759e-07	1.44322e-05
ENSSSCT00000087214	0.022388	0.011494	64.3718	0.016187	0.00152	0.034158	gene-ENSSSCG00000008247	ENSSSCG00000008247	transcript	21.4686	0.0172883	-10.2597	4.01831e-05	0.00113419
ENSSSCT00000073036	0.021705	0	0.021163	0.377801	0.076212	0.128549	gene-ENSSSCG00000009362	ENSSSCG00000009362	transcript	0.0142893	0.194187	3.50558	0.00149442	0.0237518
ENSSSCT00000058380	0.021417	0.019641	0.069009	1.74229	8.47776	12.3692	gene-ENSSSCG00000033532	ENSSSCG00000033532	transcript	0.036689	7.52976	7.54713	2.63981e-18	2.11828e-15
ENSSSCT00000008554	0.021023	1.14728	2.01488	0.001471	0.001499	0.000927	gene-ENSSSCG00000007806	ENSSSCG00000007806	transcript	1.06106	0.001299	-7.66624	6.10499e-07	2.36113e-05
ENSSSCT00000066802	0.02078	0.001522	0.002386	0.791478	0.021228	0.027192	gene-ENSSSCG00000003738	ENSSSCG00000003738	transcript	0.00822933	0.279966	4.7267	0.00185814	0.0281891
ENSSSCT00000056107	0.020706	0.01452	0.020138	4.00092	0.693247	0.028554	gene-ENSSSCG00000012029	ENSSSCG00000012029	transcript	0.0184547	1.57424	6.16915	1.76998e-06	6.45397e-05
ENSSSCT00000049581	0.020651	0.099871	0.038222	0.958319	0.915644	4.16252	gene-ENSSSCG00000010456	ENSSSCG00000010456	transcript	0.0529147	2.01216	5.07941	6.99256e-09	5.07552e-07
ENSSSCT00000044820	0.019997	0	0	0.945199	0.221492	0.076758	gene-ENSSSCG00000016237	ENSSSCG00000016237	transcript	0.00666567	0.414483	5.68364	0.0011372	0.0190929
ENSSSCT00000030608	0.019981	0.000482	0.041723	25.6281	0.002654	11.4707	gene-ENSSSCG00000022398	ENSSSCG00000022398	transcript	0.0207287	12.3672	9.03263	1.25964e-05	0.000400508
ENSSSCT00000039649	0.019857	0.007408	0.002326	0.366523	0.190038	0.214665	gene-ENSSSCG00000005400	ENSSSCG00000005400	transcript	0.00986367	0.257075	4.43483	4.59993e-10	5.97624e-08
ENSSSCT00000088044	0.019724	0	0.008978	0.285575	0.032347	0.337393	gene-ENSSSCG00000015346	ENSSSCG00000015346	transcript	0.00956733	0.218438	4.08835	0.00102935	0.0177022
ENSSSCT00000046792	0.019466	0.005748	0.036641	2.03434	0.009171	0.104325	gene-ENSSSCG00000021828	ENSSSCG00000021828	transcript	0.0206183	0.715945	4.87938	0.00172773	0.0266118
ENSSSCT00000066564	0.019003	0.024591	0.007691	0.030889	2.17897	1.30834	gene-ENSSSCG00000036844	ENSSSCG00000036844	transcript	0.017095	1.17274	5.81365	1.21044e-05	0.000386055
ENSSSCT00000035508	0.018699	0.016421	0.052331	0.053385	100.692	0.12816	gene-ENSSSCG00000015405	ENSSSCG00000015405	transcript	0.0291503	33.6245	10.2007	6.12807e-06	0.000206862
ENSSSCT00000086783	0.018581	0.011197	0.013161	16.9608	13.804	0.013102	gene-ENSSSCG00000007952	ENSSSCG00000007952	transcript	0.014313	10.2593	9.11152	2.67716e-09	2.38905e-07
ENSSSCT00000024235	0.018087	0.001188	0.028839	0.123486	0.043273	0.424009	gene-ENSSSCG00000010530	ENSSSCG00000010530	transcript	0.016038	0.196923	3.44311	0.00223621	0.0325622
ENSSSCT00000057335	0.018085	0.014827	0.010676	0.072258	0.020307	0.34194	gene-ENSSSCG00000022101	ENSSSCG00000022101	transcript	0.0145293	0.144835	3.12786	0.00277027	0.0383762
ENSSSCT00000004637	0.017962	4.93414	0	0	0	0	gene-ENSSSCG00000004196	ENSSSCG00000004196	transcript	1.6507	0	-26.135	2.23952e-11	4.58598e-09
ENSSSCT00000052655	0.017775	0.029165	0.022091	0.061941	3.84968	0.008808	gene-ENSSSCG00000002996	ENSSSCG00000002996	transcript	0.0230103	1.30681	5.57045	0.00123216	0.0203278
ENSSSCT00000036275	0.017669	0.049737	0	8.37204	1.2459	0.078472	gene-ENSSSCG00000012269	ENSSSCG00000012269	transcript	0.0224687	3.23214	6.90784	1.97035e-05	0.000599657
ENSSSCT00000024468	0.017504	0.83066	0.010035	0.005396	0.004714	4e-06	gene-ENSSSCG00000029482	ENSSSCG00000029482	transcript	0.286066	0.00337133	-6.11728	0.000246986	0.00551015
ENSSSCT00000058996	0.017495	0.078387	0.241261	0.004331	0.003289	0	gene-ENSSSCG00000016159	ENSSSCG00000016159	transcript	0.112381	0.00254	-5.53828	3.43618e-05	0.000985624
ENSSSCT00000049732	0.017177	0.003603	0.006984	0.004428	0.462216	0.705863	gene-ENSSSCG00000016049	ENSSSCG00000016049	transcript	0.00925467	0.390836	4.63266	0.00159317	0.0249303
ENSSSCT00000038723	0.017073	0.999712	0	0	0.001472	0	gene-ENSSSCG00000001825	ENSSSCG00000001825	transcript	0.338928	0.000490667	-8.04748	0.00290855	0.0398649
ENSSSCT00000009382	0.01689	4.82766	0.027607	0.013937	0.009661	0.010597	gene-ENSSSCG00000008575	ENSSSCG00000008575	transcript	1.62405	0.0113983	-7.23739	1.45372e-05	0.000456583
ENSSSCT00000058772	0.016669	0.266582	0.022868	0.837468	1.36507	0.758423	gene-ENSSSCG00000038912	ENSSSCG00000038912	transcript	0.10204	0.986986	3.1184	0.00325893	0.0434274
ENSSSCT00000048015	0.016453	0.002424	0.000789	0.087684	0.077024	0.268228	gene-ENSSSCG00000000755	ENSSSCG00000000755	transcript	0.00655533	0.144312	4.10796	8.14963e-05	0.00212923
ENSSSCT00000061416	0.016348	0.07789	0.017195	0.293534	0.920896	0.113938	gene-ENSSSCG00000012743	ENSSSCG00000012743	transcript	0.0371443	0.442789	3.39205	0.00145533	0.0232199
ENSSSCT00000032936	0.015927	0.021547	0.033607	0.4325	0.509545	0.460865	gene-ENSSSCG00000001423	ENSSSCG00000001423	transcript	0.0236937	0.467637	3.85848	2.01019e-10	3.07708e-08
ENSSSCT00000049075	0.015844	0	0.013807	0.294126	0.037793	0.290286	gene-ENSSSCG00000011940	ENSSSCG00000011940	transcript	0.00988367	0.207402	4.11588	0.000556766	0.0107733
ENSSSCT00000054152	0.01558	0.023256	0.106155	0.164122	2.71033	0.468975	gene-ENSSSCG00000036874	ENSSSCG00000036874	transcript	0.0483303	1.11448	4.55646	0.000130175	0.00319709
ENSSSCT00000054849	0.015537	0.028701	0.032865	0.036457	0.782297	0.445786	gene-ENSSSCG00000036033	ENSSSCG00000036033	transcript	0.025701	0.421513	3.93694	0.000200424	0.00462831
ENSSSCT00000059705	0.015477	0.056009	0.00383	0.479968	0.100482	0.659645	gene-ENSSSCG00000016611	ENSSSCG00000016611	transcript	0.0251053	0.413365	3.82046	0.000231334	0.00522505
ENSSSCT00000062359	0.015374	0.132353	0.101792	0.392046	0.057049	18.9835	gene-ENSSSCG00000005029	ENSSSCG00000005029	transcript	0.083173	6.47752	6.09448	0.000296199	0.00639579
ENSSSCT00000068416	0.014975	0	0.020782	2.23739	0.012294	0.041115	gene-ENSSSCG00000025910	ENSSSCG00000025910	transcript	0.011919	0.763601	5.77827	0.00199709	0.0298391
ENSSSCT00000049419	0.014819	0.019073	0.006636	0.178935	0.032501	0.301388	gene-ENSSSCG00000009192	ENSSSCG00000009192	transcript	0.0135093	0.170941	3.19567	0.00141466	0.0227531
ENSSSCT00000090406	0.014582	0.020571	3.67217	0.040742	0	0.004519	gene-ENSSSCG00000016049	ENSSSCG00000016049	transcript	1.23578	0.015087	-6.19663	0.00307522	0.0415962
ENSSSCT00000047357	0.01427	0.01255	0.062708	0.18147	0.168949	0.122501	gene-ENSSSCG00000013437	ENSSSCG00000013437	transcript	0.0298427	0.15764	2.32118	0.0015641	0.0245687
ENSSSCT00000086280	0.01381	0.017419	0.012854	0.090571	0.450665	0.471723	gene-ENSSSCG00000017238	ENSSSCG00000017238	transcript	0.0146943	0.337653	4.39634	3.84459e-06	0.000134023
ENSSSCT00000057446	0.013638	0	0	0.505045	0.024102	1.96736	gene-ENSSSCG00000035770	ENSSSCG00000035770	transcript	0.004546	0.832169	6.79591	0.00033357	0.00706218
ENSSSCT00000051963	0.013582	0.084361	0.064171	0.644734	0.14529	0.426772	gene-ENSSSCG00000037369	ENSSSCG00000037369	transcript	0.054038	0.405599	2.7478	0.000993552	0.0172448
ENSSSCT00000024615	0.013535	0.010884	0.048701	0.13177	0.069988	0.291313	gene-ENSSSCG00000021093	ENSSSCG00000021093	transcript	0.0243733	0.164357	2.62097	0.00153693	0.0242466
ENSSSCT00000078202	0.013503	0.334279	0.174899	0	0	0	gene-ENSSSCG00000051794	ENSSSCG00000051794	transcript	0.174227	0	-7.79348	4.31907e-05	0.00121134
ENSSSCT00000042060	0.013472	0.018902	0.038324	0.314487	0.303254	0.05831	gene-ENSSSCG00000009541	ENSSSCG00000009541	transcript	0.023566	0.22535	3.11524	0.000174448	0.0041134
ENSSSCT00000086659	0.013451	0.29622	0.017222	0.000639	0	0.003146	gene-ENSSSCG00000002664	ENSSSCG00000002664	transcript	0.108964	0.00126167	-5.67307	0.00074643	0.0136576
ENSSSCT00000086343	0.013433	0.306258	0.150532	0.012078	0.00612	0.010425	gene-ENSSSCG00000039549	ENSSSCG00000039549	transcript	0.156741	0.009541	-4.05157	0.000593602	0.0113231
ENSSSCT00000013897	0.013163	0.017657	0.104986	0	0	0	gene-ENSSSCG00000012711	ENSSSCG00000012711	transcript	0.0452687	0	-6.04679	0.00183345	0.0278997
ENSSSCT00000028197	0.013162	0	0	0.087847	0.12483	0.065293	gene-ENSSSCG00000026345	ENSSSCG00000026345	transcript	0.00438733	0.0926567	3.99119	0.00128307	0.0209969
ENSSSCT00000024562	0.0131	0.414923	0.752819	0	0	0	gene-ENSSSCG00000023686	ENSSSCG00000023686	transcript	0.393614	0	-6.86683	0.00124396	0.0205089
ENSSSCT00000073793	0.012576	0.014357	0.018224	1.31544	0.03326	0.019899	gene-ENSSSCG00000038417	ENSSSCG00000038417	transcript	0.0150523	0.456199	4.55573	0.00212936	0.0313982
ENSSSCT00000055878	0.012509	0.022979	0.01092	1.03287	0.841033	0.017181	gene-ENSSSCG00000025130	ENSSSCG00000025130	transcript	0.0154693	0.63036	5.18346	1.86715e-05	0.000571059
ENSSSCT00000066786	0.012367	0.016631	0.009936	0.013649	0.696351	0.058675	gene-ENSSSCG00000010860	ENSSSCG00000010860	transcript	0.012978	0.256225	4.22693	0.00245234	0.0349281
ENSSSCT00000046472	0.012305	0.010783	0.011858	10.2317	0.007856	0.028048	gene-ENSSSCG00000032522	ENSSSCG00000032522	transcript	0.0116487	3.42252	7.7863	2.91445e-05	0.000849366
ENSSSCT00000062642	0.011743	0.26523	0.276711	1.55701	2.19114	1.6678	gene-ENSSSCG00000011085	ENSSSCG00000011085	transcript	0.184561	1.80531	3.21533	0.000746306	0.0136576
ENSSSCT00000062975	0.011715	0.078399	0.15095	0	0	0	gene-ENSSSCG00000009805	ENSSSCG00000009805	transcript	0.0803547	0	-5.94756	0.00216543	0.0318075
ENSSSCT00000070376	0.011699	0	0.045229	10.2677	0	0.044857	gene-ENSSSCG00000017957	ENSSSCG00000017957	transcript	0.018976	3.4375	7.14996	0.00347226	0.0455906
ENSSSCT00000039566	0.011603	0.009774	0.012895	0.039311	0.225502	0.093254	gene-ENSSSCG00000032381	ENSSSCG00000032381	transcript	0.011424	0.119356	3.16046	0.000269703	0.00592713
ENSSSCT00000073296	0.011338	0.007677	0.019324	0.019885	1.15595	0.006479	gene-ENSSSCG00000032919	ENSSSCG00000032919	transcript	0.0127797	0.394104	4.80534	0.0036064	0.0469927
ENSSSCT00000008184	0.011274	0.003089	0.013885	1.20645	1.56691	0.936295	gene-ENSSSCG00000007477	ENSSSCG00000007477	transcript	0.009416	1.23655	6.82306	4.01189e-36	1.45943e-32
ENSSSCT00000085929	0.011251	0.006925	0.002844	0	3.56927	0.042151	gene-ENSSSCG00000000499	ENSSSCG00000000499	transcript	0.00700667	1.20381	6.78009	0.00142379	0.0228702
ENSSSCT00000046326	0.01123	0.771073	0.934002	0.00434	0	0.040425	gene-ENSSSCG00000000925	ENSSSCG00000000925	transcript	0.572102	0.0149217	-5.23838	0.00176097	0.0270027
ENSSSCT00000027619	0.011072	0	0.006719	3.68908	3.76481	5.90019	gene-ENSSSCG00000027407	ENSSSCG00000027407	transcript	0.00593033	4.45136	9.29352	2.31662e-59	2.86529e-55
ENSSSCT00000030183	0.010821	1.34144	0	0	0	0	gene-ENSSSCG00000021289	ENSSSCG00000021289	transcript	0.450754	0	-24.0599	3.23004e-14	1.28046e-11
ENSSSCT00000011303	0.010696	0.049472	0.000277	0.419981	0.065381	0.65166	gene-ENSSSCG00000010325	ENSSSCG00000010325	transcript	0.0201483	0.379007	3.92891	0.000868277	0.0154833
ENSSSCT00000049129	0.010563	0.004169	0.004944	0.018428	0.658919	0.004502	gene-ENSSSCG00000009157	ENSSSCG00000009157	transcript	0.00655867	0.227283	4.82284	0.00363595	0.0472747
ENSSSCT00000018167	0.010504	0.016383	0.009226	0.197831	0.084924	0.131067	gene-ENSSSCG00000016686	ENSSSCG00000016686	transcript	0.0120377	0.137941	3.13735	0.000162395	0.00388055
ENSSSCT00000009818	0.010122	0	0	0.847983	2.0232	0.507134	gene-ENSSSCG00000008963	ENSSSCG00000008963	transcript	0.003374	1.12611	7.48088	5.14798e-08	2.43396e-06
ENSSSCT00000033149	0.010044	0.006888	0	0.28255	0.372296	0.007825	gene-ENSSSCG00000025892	ENSSSCG00000025892	transcript	0.005644	0.22089	4.67978	0.0020945	0.0309506
ENSSSCT00000014581	0.00971	0.01587	0.004457	0.582069	0.031485	0.045381	gene-ENSSSCG00000013351	ENSSSCG00000013351	transcript	0.0100123	0.219645	4.19741	0.000587771	0.0112327
ENSSSCT00000050467	0.009451	0	0	0.295522	0.009859	0.334342	gene-ENSSSCG00000009867	ENSSSCG00000009867	transcript	0.00315033	0.213241	5.74422	0.00150859	0.0239216
ENSSSCT00000023325	0.009366	0	0	0.156225	0.126207	0.222276	gene-ENSSSCG00000022980	ENSSSCG00000022980	transcript	0.003122	0.168236	5.16579	4.25382e-07	1.67025e-05
ENSSSCT00000077658	0.009267	0.007499	0.008573	0	1.04703	1.23661	gene-ENSSSCG00000016450	ENSSSCG00000016450	transcript	0.00844633	0.761215	6.24333	0.000273685	0.00599759
ENSSSCT00000005785	0.009043	0	0	0.016714	0.146808	0.147816	gene-ENSSSCG00000005250	ENSSSCG00000005250	transcript	0.00301433	0.103779	4.95242	0.0015366	0.0242466
ENSSSCT00000058892	0.008931	0.008193	0.012014	0.24026	45.1347	0.006476	gene-ENSSSCG00000021129	ENSSSCG00000021129	transcript	0.00971267	15.1272	10.5061	4.308e-06	0.000149085
ENSSSCT00000045344	0.008877	0	0	0.603497	0.38769	0.587086	gene-ENSSSCG00000006069	ENSSSCG00000006069	transcript	0.002959	0.526091	7.05121	1.35379e-14	5.98009e-12
ENSSSCT00000001709	0.008871	0	0.001639	0.00145	0.117128	0.370857	gene-ENSSSCG00000001534	ENSSSCG00000001534	transcript	0.00350333	0.163145	5.26533	0.00308211	0.0416439
ENSSSCT00000031760	0.008864	0	0	0.045814	0.067089	0.338937	gene-ENSSSCG00000039392	ENSSSCG00000039392	transcript	0.00295467	0.150613	5.34223	0.000467723	0.00934248
ENSSSCT00000070728	0.008784	2.7928	0.019001	0.006453	0.004823	0.017739	gene-ENSSSCG00000031640	ENSSSCG00000031640	transcript	0.940194	0.00967167	-6.59963	0.000228951	0.00517878
ENSSSCT00000056842	0.008713	0	0.062808	1.7072	1.29665	0.264302	gene-ENSSSCG00000009852	ENSSSCG00000009852	transcript	0.0238403	1.08939	5.46688	3.73955e-05	0.00106278
ENSSSCT00000018436	0.008557	2.35015	0.002747	0.008193	0.001335	0.007173	gene-ENSSSCG00000016929	ENSSSCG00000016929	transcript	0.787151	0.005567	-7.06868	0.000218483	0.00497292
ENSSSCT00000075014	0.008456	0.047739	0.003863	5.21815	0	3.18193	gene-ENSSSCG00000034516	ENSSSCG00000034516	transcript	0.0200193	2.80003	6.5483	0.000378832	0.00783536
ENSSSCT00000059344	0.008298	0.307747	0.006536	0.003334	0.003565	0.0007	gene-ENSSSCG00000031831	ENSSSCG00000031831	transcript	0.107527	0.002533	-4.73995	0.00313309	0.0421118
ENSSSCT00000070167	0.008271	0.001686	8e-05	0.377962	0.412082	0.306861	gene-ENSSSCG00000034351	ENSSSCG00000034351	transcript	0.00334567	0.365635	6.22484	4.99346e-20	5.23399e-17
ENSSSCT00000042041	0.008175	0.010893	0.016806	0.768815	0.001175	0.84197	gene-ENSSSCG00000005082	ENSSSCG00000005082	transcript	0.011958	0.53732	5.2701	0.000384623	0.00793921
ENSSSCT00000015202	0.007997	0.026819	0	0.187943	0	7.21069	gene-ENSSSCG00000013916	ENSSSCG00000013916	transcript	0.0116053	2.46621	7.39076	0.00143857	0.0230178
ENSSSCT00000060289	0.007739	0	0.015579	0.166658	0.026846	0.084695	gene-ENSSSCG00000033412	ENSSSCG00000033412	transcript	0.00777267	0.092733	3.45338	0.00201277	0.0300082
ENSSSCT00000015356	0.007615	0.015323	0.009093	0.005117	1.9723	0.014907	gene-ENSSSCG00000014057	ENSSSCG00000014057	transcript	0.010677	0.664109	5.73566	0.00130783	0.0213344
ENSSSCT00000038267	0.007547	0.000906	0.014738	0.219531	0.109712	0.178898	gene-ENSSSCG00000013659	ENSSSCG00000013659	transcript	0.00773033	0.16938	4.18561	3.3558e-10	4.66358e-08
ENSSSCT00000090821	0.007313	0.271649	0.231304	0.01192	0	0.009309	gene-ENSSSCG00000007575	ENSSSCG00000007575	transcript	0.170089	0.00707633	-4.55142	0.00202011	0.030074
ENSSSCT00000047579	0.007142	0	0.005442	0.017072	1.0469	0.053819	gene-ENSSSCG00000015106	ENSSSCG00000015106	transcript	0.00419467	0.372596	6.14401	0.000272789	0.0059822
ENSSSCT00000059056	0.006864	0.004633	0.003538	0.24746	0.002165	0.3952	gene-ENSSSCG00000036247	ENSSSCG00000036247	transcript	0.00501167	0.214942	4.29361	0.0035923	0.0468484
ENSSSCT00000050834	0.006434	0.003392	0.011356	21.0056	8.93394	15.5818	gene-ENSSSCG00000010289	ENSSSCG00000010289	transcript	0.00706067	15.1738	10.5306	2.66075e-51	2.05682e-47
ENSSSCT00000087456	0.006387	0	0	0	3.41328	0.00033	gene-ENSSSCG00000026794	ENSSSCG00000026794	transcript	0.002129	1.13787	8.43721	0.00369809	0.0479081
ENSSSCT00000062011	0.006386	0.009013	0.021246	2.84063	0.748429	2.75383	gene-ENSSSCG00000009522	ENSSSCG00000009522	transcript	0.012215	2.1143	7.17479	5.71211e-19	5.27236e-16
ENSSSCT00000046782	0.006306	0.020932	0.008419	0.031518	0.307634	0.200112	gene-ENSSSCG00000011576	ENSSSCG00000011576	transcript	0.0118857	0.179755	3.3124	0.00305934	0.0414266
ENSSSCT00000007593	0.00629	0	0	0.151892	0.013656	0.578857	gene-ENSSSCG00000006932	ENSSSCG00000006932	transcript	0.00209667	0.248135	6.03843	0.000574668	0.0110437
ENSSSCT00000004461	0.006253	1.15282	0.21517	0	0	0	gene-ENSSSCG00000004033	ENSSSCG00000004033	transcript	0.458082	0	-8.41906	0.000241082	0.0053979
ENSSSCT00000090683	0.006193	2.00165	0.002832	0.017485	0.003798	0.01409	gene-ENSSSCG00000009256	ENSSSCG00000009256	transcript	0.670226	0.011791	-5.63597	0.00388659	0.0497011
ENSSSCT00000018449	0.006156	9.8e-05	0	0.000141	0.477324	0.420585	gene-ENSSSCG00000016941	ENSSSCG00000016941	transcript	0.00208467	0.29935	6.40302	0.000230306	0.00520754
ENSSSCT00000008029	0.006096	1.67309	0.00382	0	0	0	gene-ENSSSCG00000007337	ENSSSCG00000007337	transcript	0.561003	0	-9.13822	0.000635898	0.0119784
ENSSSCT00000035317	0.005667	0	0.003728	0.521005	0.356456	0.145866	gene-ENSSSCG00000007484	ENSSSCG00000007484	transcript	0.00313167	0.341109	6.30616	3.0076e-11	5.92344e-09
ENSSSCT00000059737	0.005625	0.005921	0.007023	0.028764	0.007371	1.29918	gene-ENSSSCG00000017357	ENSSSCG00000017357	transcript	0.00618967	0.445105	5.87362	0.00022151	0.0050307
ENSSSCT00000070853	0.005539	0.011792	0	0.000573	1.02584	0.841199	gene-ENSSSCG00000030435	ENSSSCG00000030435	transcript	0.005777	0.622537	6.53817	0.000222366	0.00504458
ENSSSCT00000077024	0.005318	0.019881	0.002489	0.204059	0.029747	0.375795	gene-ENSSSCG00000010654	ENSSSCG00000010654	transcript	0.00922933	0.2032	4.15993	0.000176164	0.00414549
ENSSSCT00000060911	0.005269	0	1.39247	0	0	0	gene-ENSSSCG00000007080	ENSSSCG00000007080	transcript	0.465913	0	-24.0616	1.10029e-13	4.05023e-11
ENSSSCT00000057038	0.005159	0.008609	0.029897	0.061362	1.64286	7.80883	gene-ENSSSCG00000028446	ENSSSCG00000028446	transcript	0.014555	3.17102	7.4595	1.12777e-07	4.81987e-06
ENSSSCT00000062539	0.00497	0.004301	2.07903	0.012889	0	0	gene-ENSSSCG00000039194	ENSSSCG00000039194	transcript	0.696099	0.00429633	-7.29586	0.00259645	0.0364186
ENSSSCT00000061252	0.004913	0.006143	0.006088	0.002022	2.55881	0	gene-ENSSSCG00000012884	ENSSSCG00000012884	transcript	0.00571467	0.853609	6.72916	0.00288688	0.0396118
ENSSSCT00000038551	0.004892	0	0	0	0.185752	1.38704	gene-ENSSSCG00000027403	ENSSSCG00000027403	transcript	0.00163067	0.524265	8.00257	0.00133049	0.0216129
ENSSSCT00000039299	0.004471	0	0	0.097239	0.257785	0.015531	gene-ENSSSCG00000002276	ENSSSCG00000002276	transcript	0.00149033	0.123518	5.74761	0.000421855	0.00859286
ENSSSCT00000085760	0.004433	0.004414	0.001903	0.535276	0.516645	0.384301	gene-ENSSSCG00000003514	ENSSSCG00000003514	transcript	0.00358333	0.478741	6.81672	1.23777e-40	5.88815e-37
ENSSSCT00000084035	0.004315	0.005434	0.009595	0.00236	0.008278	0.860509	gene-ENSSSCG00000004508	ENSSSCG00000004508	transcript	0.006448	0.290382	5.23693	0.00234821	0.0338109
ENSSSCT00000059717	0.00427	0.01099	0.010901	0.121263	0.067401	3.26695	gene-ENSSSCG00000016553	ENSSSCG00000016553	transcript	0.00872033	1.15187	6.84572	1.01579e-06	3.83272e-05
ENSSSCT00000070065	0.004242	0.001707	0.003939	9.37286	0.005586	0.005758	gene-ENSSSCG00000012698	ENSSSCG00000012698	transcript	0.003296	3.12807	9.09305	7.51013e-06	0.000249969
ENSSSCT00000025920	0.004136	0.003023	0.000756	0.04914	0.120852	0.052274	gene-ENSSSCG00000025114	ENSSSCG00000025114	transcript	0.00263833	0.0740887	4.28652	2.81166e-05	0.000821732
ENSSSCT00000064978	0.003889	0.017025	0.019896	3.51916	0.008114	0.01809	gene-ENSSSCG00000009479	ENSSSCG00000009479	transcript	0.0136033	1.18179	6.1042	0.000583966	0.0111738
ENSSSCT00000088016	0.003873	0.002575	0.001627	0.04374	0.240925	0.347076	gene-ENSSSCG00000007735	ENSSSCG00000007735	transcript	0.00269167	0.21058	5.55417	1.64523e-06	6.03465e-05
ENSSSCT00000019477	0.003818	0	0	0.250458	0.058912	0.15807	gene-ENSSSCG00000017897	ENSSSCG00000017897	transcript	0.00127267	0.155813	6.3835	1.05503e-05	0.000340351
ENSSSCT00000085967	0.003813	0.005461	0.005712	0.769405	0.000518	0.229181	gene-ENSSSCG00000012448	ENSSSCG00000012448	transcript	0.00499533	0.333035	5.09017	0.00143614	0.0230087
ENSSSCT00000055343	0.003688	0.008979	0.006404	2.16619	2.10393	1.64637	gene-ENSSSCG00000016611	ENSSSCG00000016611	transcript	0.006357	1.97216	7.99978	5.03127e-38	2.07429e-34
ENSSSCT00000083929	0.003659	0	0.014593	0.122793	0.007835	0.326673	gene-ENSSSCG00000009935	ENSSSCG00000009935	transcript	0.006084	0.152434	4.40491	0.00271837	0.0377944
ENSSSCT00000081573	0.003598	0.026261	0	0.245815	0.123366	0.117255	gene-ENSSSCG00000012572	ENSSSCG00000012572	transcript	0.009953	0.162145	3.86223	0.00118953	0.0197697
ENSSSCT00000082622	0.003557	0	0	0.050453	0.696646	7.2e-05	gene-ENSSSCG00000002368	ENSSSCG00000002368	transcript	0.00118567	0.249057	7.28328	0.000924908	0.0162726
ENSSSCT00000028286	0.003515	0	0	0.002142	1.49103	0.01194	gene-ENSSSCG00000021793	ENSSSCG00000021793	transcript	0.00117167	0.501703	8.0616	0.000863074	0.0153994
ENSSSCT00000066024	0.003455	0	0	2.29424	0	3.42924	gene-ENSSSCG00000035034	ENSSSCG00000035034	transcript	0.00115167	1.90783	7.77547	0.00112684	0.0189828
ENSSSCT00000008967	0.00322	0	0	3.10957	0.000852	0.552668	gene-ENSSSCG00000008188	ENSSSCG00000008188	transcript	0.00107333	1.22103	9.01351	3.241e-05	0.000935713
ENSSSCT00000046527	0.003208	0.026488	0	0.072494	0.034304	5.12053	gene-ENSSSCG00000038730	ENSSSCG00000038730	transcript	0.00989867	1.74244	7.21291	0.000152409	0.00367028
ENSSSCT00000050972	0.003115	0.026604	0.020728	0.050491	2.63447	0.279281	gene-ENSSSCG00000010062	ENSSSCG00000010062	transcript	0.0168157	0.988081	5.83292	1.71952e-05	0.00053063
ENSSSCT00000049796	0.003112	0	0.006117	2.64284	1.25333	3.00051	gene-ENSSSCG00000039793	ENSSSCG00000039793	transcript	0.00307633	2.29889	9.25045	1.86047e-38	8.21823e-35
ENSSSCT00000037793	0.002979	0.00028	0.000908	1.64056	0.007406	0.001024	gene-ENSSSCG00000021888	ENSSSCG00000021888	transcript	0.001389	0.549664	6.85733	0.000539056	0.010493
ENSSSCT00000074000	0.002883	0.000974	0.000593	0.011776	1.30893	0.039091	gene-ENSSSCG00000028197	ENSSSCG00000028197	transcript	0.00148333	0.453265	6.66813	9.74205e-05	0.0024844
ENSSSCT00000047352	0.002749	4.7e-05	0.564255	0.004729	0.001892	0.005213	gene-ENSSSCG00000005110	ENSSSCG00000005110	transcript	0.189017	0.00394467	-5.51268	0.00278188	0.0384676
ENSSSCT00000090217	0.00273	0.012637	0.022425	0.022617	0.506586	0.218844	gene-ENSSSCG00000038144	ENSSSCG00000038144	transcript	0.0125973	0.249349	4.26429	0.000317228	0.00677886
ENSSSCT00000068381	0.002672	0.001867	0.004146	0.005197	2.50104	0.121899	gene-ENSSSCG00000000684	ENSSSCG00000000684	transcript	0.002895	0.876045	7.8783	1.50374e-05	0.000469906
ENSSSCT00000063611	0.002361	0	0	1.59035	0.008526	2.3356	gene-ENSSSCG00000000036	ENSSSCG00000000036	transcript	0.000787	1.31149	9.91785	8.50857e-07	3.24406e-05
ENSSSCT00000063360	0.00235	0.004967	0.005921	0.006268	5.59935	5.61726	gene-ENSSSCG00000029251	ENSSSCG00000029251	transcript	0.00441267	3.74096	9.38943	3.55034e-10	4.8683e-08
ENSSSCT00000063865	0.002342	0.038343	0.001621	3.14116	4.58842	0.208593	gene-ENSSSCG00000004209	ENSSSCG00000004209	transcript	0.014102	2.64606	7.3894	2.14696e-08	1.23509e-06
ENSSSCT00000080595	0.002312	0	0.00104	0.924201	0.000671	0.000334	gene-ENSSSCG00000027372	ENSSSCG00000027372	transcript	0.00111733	0.308402	6.94947	0.00195968	0.0294151
ENSSSCT00000085216	0.002225	0.397213	0.348086	0	0	0.000343	gene-ENSSSCG00000011194	ENSSSCG00000011194	transcript	0.249175	0.000114333	-8.76089	1.10659e-05	0.000355685
ENSSSCT00000050250	0.002214	0.002595	0.006305	0.023029	0.004333	0.347304	gene-ENSSSCG00000014127	ENSSSCG00000014127	transcript	0.00370467	0.124889	4.57358	0.00230965	0.0333723
ENSSSCT00000012754	0.002136	0	4.61214	0.005565	0.006883	0.007262	gene-ENSSSCG00000011652	ENSSSCG00000011652	transcript	1.53809	0.00657	-7.67727	0.000813017	0.0146286
ENSSSCT00000068267	0.00209	0.003667	0.323627	9.02585	0.220762	3.31917	gene-ENSSSCG00000009276	ENSSSCG00000009276	transcript	0.109795	4.1886	5.14355	0.00155691	0.0244825
ENSSSCT00000061910	0.00208	0.00295	0.011349	1.15311	0.001689	0	gene-ENSSSCG00000015297	ENSSSCG00000015297	transcript	0.00545967	0.384933	5.78916	0.00332733	0.0441659
ENSSSCT00000005574	0.00198	0.013775	0.001004	1.06165	0.019755	0.062269	gene-ENSSSCG00000005057	ENSSSCG00000005057	transcript	0.00558633	0.381224	5.57489	0.00028888	0.00627721
ENSSSCT00000057045	0.001917	0.483282	0.37569	0.006421	0.002196	0.00375	gene-ENSSSCG00000036236	ENSSSCG00000036236	transcript	0.286963	0.00412233	-6.10648	2.76827e-05	0.000810583
ENSSSCT00000064164	0.001787	8.1e-05	0.004138	0.003916	0.00243	3.99855	gene-ENSSSCG00000025602	ENSSSCG00000025602	transcript	0.002002	1.33496	8.38148	4.32669e-05	0.00121292
ENSSSCT00000089744	0.001724	0.000331	0.004324	3.10089	0	0.003704	gene-ENSSSCG00000011942	ENSSSCG00000011942	transcript	0.00212633	1.03487	8.13009	0.000422998	0.00860778
ENSSSCT00000044709	0.0017	0	0	5.81411	0.24085	4.26754	gene-ENSSSCG00000011471	ENSSSCG00000011471	transcript	0.000566667	3.44083	11.9413	3.93158e-15	1.87029e-12
ENSSSCT00000058103	0.00155	0.001533	0.001547	2.87281	0.002071	0.003853	gene-ENSSSCG00000014794	ENSSSCG00000014794	transcript	0.00154333	0.959576	8.52532	3.17226e-05	0.000917582
ENSSSCT00000026850	0.001499	0.000743	0.001992	0.003759	10.3416	0.001612	gene-ENSSSCG00000017489	ENSSSCG00000017489	transcript	0.00141133	3.44898	9.42396	2.43761e-05	0.000725091
ENSSSCT00000043938	0.001493	0.011335	0	0.005135	0.010723	1.11848	gene-ENSSSCG00000030820	ENSSSCG00000030820	transcript	0.004276	0.378113	6.27248	0.00188823	0.0285367
ENSSSCT00000089319	0.00135	0.004774	0.004805	0.004639	0.795987	0.007441	gene-ENSSSCG00000004357	ENSSSCG00000004357	transcript	0.003643	0.269356	6.03938	0.000541796	0.0105397
ENSSSCT00000011518	0.001205	0	0.000852	0.441584	0.535338	0.002661	gene-ENSSSCG00000010528	ENSSSCG00000010528	transcript	0.000685667	0.326528	6.74931	0.000205525	0.00472845
ENSSSCT00000057913	0.001139	0.279757	0.001121	0.001504	0.000572	0.000794	gene-ENSSSCG00000035824	ENSSSCG00000035824	transcript	0.0940057	0.000956667	-6.30168	0.00175059	0.026897
ENSSSCT00000000479	0.001128	0.000947	0	0.001732	0.000667	35.7426	gene-ENSSSCG00000000444	ENSSSCG00000000444	transcript	0.000691667	11.915	11.2702	0.000173117	0.00409405
ENSSSCT00000055719	0.001014	0.864744	0.000207	0.000217	0.003338	0.000349	gene-ENSSSCG00000015599	ENSSSCG00000015599	transcript	0.288655	0.00130133	-6.3926	0.00156326	0.0245617
ENSSSCT00000027674	0.000864	0.000332	0.001534	6.47773	6.54647	0.001949	gene-ENSSSCG00000021821	ENSSSCG00000021821	transcript	0.00091	4.34205	10.6853	3.1198e-09	2.70596e-07
ENSSSCT00000082588	0.000862	0.001136	0.000105	0.001003	0.767358	4.4e-05	gene-ENSSSCG00000008307	ENSSSCG00000008307	transcript	0.000701	0.256135	6.42002	0.0016437	0.0255851
ENSSSCT00000059955	0.000835	0.00028	0	0.596298	0.423208	0.432305	gene-ENSSSCG00000026346	ENSSSCG00000026346	transcript	0.000371667	0.483937	6.47727	4.29246e-09	3.44746e-07
ENSSSCT00000043415	0.000823	0	0.003176	0.00407	0.178518	0.005416	gene-ENSSSCG00000032814	ENSSSCG00000032814	transcript	0.001333	0.062668	5.3685	0.002546	0.0359675
ENSSSCT00000044352	0.000654	0.701358	0.841012	0.000423	0	0	gene-ENSSSCG00000034272	ENSSSCG00000034272	transcript	0.514341	0.000141	-9.00862	1.64142e-05	0.000508051
ENSSSCT00000048411	0.000583	0.009404	0.005674	1.48307	0.007409	0.000384	gene-ENSSSCG00000016035	ENSSSCG00000016035	transcript	0.00522033	0.496955	6.06932	0.00165019	0.0256539
ENSSSCT00000064219	0.000417	0.001014	0.000537	0.001572	0.788976	0.053842	gene-ENSSSCG00000009744	ENSSSCG00000009744	transcript	0.000656	0.281463	6.20901	0.000486643	0.00961807
ENSSSCT00000078098	0.000408	0	0.000506	0.489164	0.000409	0.152886	gene-ENSSSCG00000039881	ENSSSCG00000039881	transcript	0.000304667	0.214153	5.83074	0.001242	0.020482
ENSSSCT00000088448	0.000387	0.000456	0.000833	0.000368	0.00047	1.05923	gene-ENSSSCG00000011572	ENSSSCG00000011572	transcript	0.000558667	0.353356	7.0406	0.000764405	0.0139241
ENSSSCT00000065822	0.000367	5.71123	9.76914	0	0	0	gene-ENSSSCG00000003514	ENSSSCG00000003514	transcript	5.16025	0	-15.1892	9.29934e-06	0.000303157
ENSSSCT00000085141	0.000302	0.856451	0.000203	0.006425	0.003467	0.002043	gene-ENSSSCG00000031175	ENSSSCG00000031175	transcript	0.285652	0.00397833	-5.99108	0.00227057	0.0329273
ENSSSCT00000041600	0.000296	1.18405	0.014146	0.003561	0	0.001283	gene-ENSSSCG00000040989	ENSSSCG00000040989	transcript	0.399497	0.00161467	-6.11751	0.00159602	0.0249624
ENSSSCT00000080293	0.000244	0.000109	0.006877	0.80306	0.000555	0.03249	gene-ENSSSCG00000007872	ENSSSCG00000007872	transcript	0.00241	0.278702	6.3113	0.000516818	0.0101175
ENSSSCT00000016989	0.000215	0	0	0.029006	0.520814	0.039962	gene-ENSSSCG00000015596	ENSSSCG00000015596	transcript	7.16667e-05	0.196594	6.4062	0.00100628	0.017407
ENSSSCT00000080569	0.000196	0.001994	0	0.000727	0.834852	0.000698	gene-ENSSSCG00000020711	ENSSSCG00000020711	transcript	0.00073	0.278759	6.86547	0.0022842	0.0330973
ENSSSCT00000088202	0.000185	0.00059	0.000419	0	0.013168	4.08798	gene-ENSSSCG00000012836	ENSSSCG00000012836	transcript	0.000398	1.36705	8.61336	0.000174526	0.0041134
ENSSSCT00000045213	0.00013	0	0.000258	0.923734	1.11523	1.5007	gene-ENSSSCG00000005255	ENSSSCG00000005255	transcript	0.000129333	1.17989	9.60728	1.52466e-18	1.30956e-15
ENSSSCT00000046622	0.000107	0	1.13668	0	1e-06	0	gene-ENSSSCG00000010651	ENSSSCG00000010651	transcript	0.378929	3.33333e-07	-9.29553	0.00161791	0.0252369
ENSSSCT00000061340	8.2e-05	0	0.001303	0.273862	9e-05	2.8e-05	gene-ENSSSCG00000001537	ENSSSCG00000001537	transcript	0.000461667	0.0913267	6.44501	0.00372113	0.0480724
ENSSSCT00000049152	5.6e-05	0.000395	0.000157	0.000143	3.27147	0.000312	gene-ENSSSCG00000035332	ENSSSCG00000035332	transcript	0.000202667	1.09064	8.57433	9.27749e-05	0.00238066
ENSSSCT00000048400	4.7e-05	0	0.025563	0.251824	0.134903	0.5554	gene-ENSSSCG00000035634	ENSSSCG00000035634	transcript	0.00853667	0.314042	4.99322	2.54599e-05	0.000752984
ENSSSCT00000067190	2.8e-05	6e-06	9e-06	0.770418	2.6e-05	3e-06	gene-ENSSSCG00000037451	ENSSSCG00000037451	transcript	1.43333e-05	0.256816	6.21294	0.00222674	0.0324599
ENSSSCT00000040732	1.5e-05	7.81242	13.4581	0	0	5.1e-05	gene-ENSSSCG00000005126	ENSSSCG00000005126	transcript	7.09018	1.7e-05	-12.3622	4.66682e-06	0.000160515
ENSSSCT00000080736	5e-06	0.022908	0.012096	4.2e-05	5e-06	4.55412	gene-ENSSSCG00000034517	ENSSSCG00000034517	transcript	0.0116697	1.51806	6.69298	0.0018402	0.0279817
ENSSSCT00000074154	1e-06	0.000399	0.11339	2.20342	0.375832	0.256677	gene-ENSSSCG00000024486	ENSSSCG00000024486	transcript	0.03793	0.94531	4.51868	0.0034514	0.0454034
ENSSSCT00000070340	0	0	0	22.6393	0	27.2356	gene-ENSSSCG00000020686	ENSSSCG00000020686	transcript	0	16.625	28.4903	3.04145e-13	1.05668e-10
ENSSSCT00000053703	0	0	0	26.5264	0	25.8459	gene-ENSSSCG00000016019	ENSSSCG00000016019	transcript	0	17.4574	28.0655	6.77906e-13	2.1499e-10
ENSSSCT00000015629	0	0	0	63.0077	0	84.8456	gene-ENSSSCG00000014305	ENSSSCG00000014305	transcript	0	49.2844	27.7015	1.33506e-12	3.80472e-10
ENSSSCT00000060329	0	0	0	0	0	49.3826	gene-ENSSSCG00000013239	ENSSSCG00000013239	transcript	0	16.4609	27.222	3.21776e-12	8.65187e-10
ENSSSCT00000041543	0	0	0	47.8922	0	0	gene-ENSSSCG00000015949	ENSSSCG00000015949	transcript	0	15.9641	27.2137	3.26645e-12	8.74477e-10
ENSSSCT00000076200	0	0	0	0	0	97.2646	gene-ENSSSCG00000039244	ENSSSCG00000039244	transcript	0	32.4215	27.1665	3.55931e-12	9.36658e-10
ENSSSCT00000063178	0	0	0	0	0	30.4661	gene-ENSSSCG00000006303	ENSSSCG00000006303	transcript	0	10.1554	26.9983	4.82604e-12	1.21322e-09
ENSSSCT00000009835	0	0	0	21.4368	0	0	gene-ENSSSCG00000008980	ENSSSCG00000008980	transcript	0	7.14561	26.7411	7.65994e-12	1.85767e-09
ENSSSCT00000048896	0	0	0	20.961	0	0	gene-ENSSSCG00000008215	ENSSSCG00000008215	transcript	0	6.98701	26.6363	9.23485e-12	2.19655e-09
ENSSSCT00000051097	0	0	0	0	0	13.8093	gene-ENSSSCG00000013399	ENSSSCG00000013399	transcript	0	4.60309	26.4952	1.18666e-11	2.68811e-09
ENSSSCT00000008435	0	0	0	0	0	76.6894	gene-ENSSSCG00000039962	ENSSSCG00000039962	transcript	0	25.5631	26.3439	1.55074e-11	3.40073e-09
ENSSSCT00000058354	0	0	0	0	9.40306	0	gene-ENSSSCG00000010824	ENSSSCG00000010824	transcript	0	3.13435	26.3118	1.64088e-11	3.53573e-09
ENSSSCT00000089928	0	0	0	0	21.0031	0	gene-ENSSSCG00000024125	ENSSSCG00000024125	transcript	0	7.00103	26.2074	1.97146e-11	4.10503e-09
ENSSSCT00000061270	0	0	0	0	4.31456	0	gene-ENSSSCG00000036431	ENSSSCG00000036431	transcript	0	1.43819	26.1626	2.13237e-11	4.40003e-09
ENSSSCT00000054360	0	0	0	0	6.40448	0	gene-ENSSSCG00000036280	ENSSSCG00000036280	transcript	0	2.13483	26.159	2.14578e-11	4.40861e-09
ENSSSCT00000033168	0	0	0	9.86948	0	0	gene-ENSSSCG00000022659	ENSSSCG00000022659	transcript	0	3.28983	25.898	3.38123e-11	6.55492e-09
ENSSSCT00000029520	0	0	0	0	0	81.165	gene-ENSSSCG00000029034	ENSSSCG00000029034	transcript	0	27.055	25.8517	3.66394e-11	7.05874e-09
ENSSSCT00000069041	0	0	0	0	7.77602	0	gene-ENSSSCG00000000853	ENSSSCG00000000853	transcript	0	2.59201	25.8054	3.96955e-11	7.60015e-09
ENSSSCT00000042853	0	0	0	0	0	13.5773	gene-ENSSSCG00000032693	ENSSSCG00000032693	transcript	0	4.52576	25.7805	4.14427e-11	7.91019e-09
ENSSSCT00000071603	0	0	0	0	0	16.9959	gene-ENSSSCG00000003806	ENSSSCG00000003806	transcript	0	5.6653	25.5248	6.43119e-11	1.15953e-08
ENSSSCT00000061548	0	0	0	0	0	6.77228	gene-ENSSSCG00000028475	ENSSSCG00000028475	transcript	0	2.25743	25.5026	6.67903e-11	1.19377e-08
ENSSSCT00000043644	0	0	0	0	5.81971	0	gene-ENSSSCG00000024424	ENSSSCG00000024424	transcript	0	1.9399	25.4975	6.73816e-11	1.20087e-08
ENSSSCT00000081382	0	0	0	10.3563	0	0	gene-ENSSSCG00000010017	ENSSSCG00000010017	transcript	0	3.45211	25.3945	8.03286e-11	1.4005e-08
ENSSSCT00000050395	0	0	0	0	0	7.20458	gene-ENSSSCG00000014247	ENSSSCG00000014247	transcript	0	2.40153	25.394	8.03946e-11	1.4005e-08
ENSSSCT00000077975	0	0	0	0	5.63854	0	gene-ENSSSCG00000012055	ENSSSCG00000012055	transcript	0	1.87951	25.3818	8.20721e-11	1.4257e-08
ENSSSCT00000004555	0	0	0	0	4.96671	0	gene-ENSSSCG00000004120	ENSSSCG00000004120	transcript	0	1.65557	25.3222	9.08307e-11	1.54743e-08
ENSSSCT00000050795	0	0	0	9.96105	0.023135	0	gene-ENSSSCG00000011236	ENSSSCG00000011236	transcript	0	3.32806	25.2852	9.66641e-11	1.63331e-08
ENSSSCT00000070109	0	0	0	0	4.4786	0	gene-ENSSSCG00000030318	ENSSSCG00000030318	transcript	0	1.49287	25.2661	9.98954e-11	1.68331e-08
ENSSSCT00000064554	0	0	0	5.92948	0	0	gene-ENSSSCG00000030685	ENSSSCG00000030685	transcript	0	1.97649	25.2316	1.05892e-10	1.7795e-08
ENSSSCT00000077783	0	0	0	0	9.34062	0	gene-ENSSSCG00000000119	ENSSSCG00000000119	transcript	0	3.11354	25.1759	1.16341e-10	1.94108e-08
ENSSSCT00000069697	0	0	0	0	0	7.84285	gene-ENSSSCG00000038628	ENSSSCG00000038628	transcript	0	2.61428	25.0229	1.50538e-10	2.4307e-08
ENSSSCT00000054657	0	0	0	0	2.85887	0	gene-ENSSSCG00000002330	ENSSSCG00000002330	transcript	0	0.952958	24.9972	1.5718e-10	2.51039e-08
ENSSSCT00000075165	0	0	0	0	7.51182	0	gene-ENSSSCG00000011769	ENSSSCG00000011769	transcript	0	2.50394	24.9181	1.79432e-10	2.81636e-08
ENSSSCT00000040557	0	0	0	0	0	3.39684	gene-ENSSSCG00000031123	ENSSSCG00000031123	transcript	0	1.13228	24.8655	1.95898e-10	3.02524e-08
ENSSSCT00000011841	0	0	0	0	3.38074	0	gene-ENSSSCG00000010823	ENSSSCG00000010823	transcript	0	1.12691	24.8653	1.95974e-10	3.02524e-08
ENSSSCT00000061711	0	0	0	0	4.75342	0	gene-ENSSSCG00000025565	ENSSSCG00000025565	transcript	0	1.58447	24.75	2.37435e-10	3.55532e-08
ENSSSCT00000073314	0	0	0	0	4.84487	0	gene-ENSSSCG00000011261	ENSSSCG00000011261	transcript	0	1.61496	24.7358	2.43117e-10	3.6316e-08
ENSSSCT00000006954	0	0	0	3.21666	0	0	gene-ENSSSCG00000006346	ENSSSCG00000006346	transcript	0	1.07222	24.7304	2.45289e-10	3.6482e-08
ENSSSCT00000031821	0	0	0	0	4.77179	0	gene-ENSSSCG00000005291	ENSSSCG00000005291	transcript	0	1.5906	24.7122	2.52798e-10	3.71347e-08
ENSSSCT00000011464	0	0	0	0.06089	2.45267	0	gene-ENSSSCG00000010476	ENSSSCG00000010476	transcript	0	0.837853	24.6793	2.66991e-10	3.87804e-08
ENSSSCT00000039017	0	0	0	2.69103	0	0	gene-ENSSSCG00000006199	ENSSSCG00000006199	transcript	0	0.897009	24.6592	2.76004e-10	3.988e-08
ENSSSCT00000047736	0	0	0	0	4.24191	0	gene-ENSSSCG00000004121	ENSSSCG00000004121	transcript	0	1.41397	24.646	2.82133e-10	4.0576e-08
ENSSSCT00000031626	0	0	0	0	0	8.50285	gene-ENSSSCG00000022559	ENSSSCG00000022559	transcript	0	2.83428	24.585	3.12054e-10	4.40595e-08
ENSSSCT00000067277	0	0	0	7.21659	0	0	gene-ENSSSCG00000027973	ENSSSCG00000027973	transcript	0	2.40553	24.5801	3.14603e-10	4.43181e-08
ENSSSCT00000089188	0	0	0	0	2.63454	0	gene-ENSSSCG00000011592	ENSSSCG00000011592	transcript	0	0.87818	24.5742	3.17671e-10	4.46487e-08
ENSSSCT00000074107	0	0	0	7.19108	0	0	gene-ENSSSCG00000023243	ENSSSCG00000023243	transcript	0	2.39703	24.5711	3.193e-10	4.47408e-08
ENSSSCT00000038465	0	0	0	0	4.65693	0	gene-ENSSSCG00000032092	ENSSSCG00000032092	transcript	0	1.55231	24.5625	3.23839e-10	4.52073e-08
ENSSSCT00000033898	0	0	0	0	6.26322	0	gene-ENSSSCG00000012424	ENSSSCG00000012424	transcript	0	2.08774	24.5272	3.43221e-10	4.74843e-08
ENSSSCT00000030288	0	0	0	0	0	4.34037	gene-ENSSSCG00000025565	ENSSSCG00000025565	transcript	0	1.44679	24.5069	3.54904e-10	4.8683e-08
ENSSSCT00000075109	0	0	0	14.0596	0	0	gene-ENSSSCG00000024756	ENSSSCG00000024756	transcript	0	4.68652	24.503	3.56942e-10	4.87462e-08
ENSSSCT00000030171	0	0	0	0	0.152302	6.05983	gene-ENSSSCG00000008624	ENSSSCG00000008624	transcript	0	2.07071	24.5027	3.57072e-10	4.87462e-08
ENSSSCT00000052938	0	0	0	0	20.8762	0	gene-ENSSSCG00000037274	ENSSSCG00000037274	transcript	0	6.95875	24.5006	3.58419e-10	4.88224e-08
ENSSSCT00000043907	0	0	0	0	0	11.5386	gene-ENSSSCG00000031773	ENSSSCG00000031773	transcript	0	3.84622	24.4965	3.61056e-10	4.90734e-08
ENSSSCT00000077152	0	0	0	0	0	2.83862	gene-ENSSSCG00000008496	ENSSSCG00000008496	transcript	0	0.946208	24.4921	3.63648e-10	4.93174e-08
ENSSSCT00000036893	0	0	0	0	2.76808	0	gene-ENSSSCG00000003859	ENSSSCG00000003859	transcript	0	0.922692	24.4688	3.77864e-10	5.11332e-08
ENSSSCT00000044077	0	0	0	0	2.46394	0	gene-ENSSSCG00000012713	ENSSSCG00000012713	transcript	0	0.821313	24.4088	4.16999e-10	5.5366e-08
ENSSSCT00000056952	0	0	0	0	0	4.57153	gene-ENSSSCG00000014146	ENSSSCG00000014146	transcript	0	1.52384	24.3966	4.25219e-10	5.60691e-08
ENSSSCT00000087228	0	0	0	0	0	3.10229	gene-ENSSSCG00000010313	ENSSSCG00000010313	transcript	0	1.0341	24.3883	4.31199e-10	5.66161e-08
ENSSSCT00000031253	0	0	0	7.3861	0	0	gene-ENSSSCG00000006037	ENSSSCG00000006037	transcript	0	2.46203	24.388	4.31127e-10	5.66161e-08
ENSSSCT00000029279	0	0	0	2.33053	0	0	gene-ENSSSCG00000002243	ENSSSCG00000002243	transcript	0	0.776843	24.3628	4.49596e-10	5.85349e-08
ENSSSCT00000056658	0	0	0	0	1.54674	0	gene-ENSSSCG00000009021	ENSSSCG00000009021	transcript	0	0.51558	24.326	4.77493e-10	6.19059e-08
ENSSSCT00000063140	0	0	0	3.25482	0	0	gene-ENSSSCG00000004973	ENSSSCG00000004973	transcript	0	1.08494	24.3048	4.94066e-10	6.34711e-08
ENSSSCT00000074674	0	0	0	0	28.5186	0	gene-ENSSSCG00000038989	ENSSSCG00000038989	transcript	0	9.50619	24.3029	4.95874e-10	6.34711e-08
ENSSSCT00000050984	0	0	0	4.76599	0	0	gene-ENSSSCG00000003795	ENSSSCG00000003795	transcript	0	1.58866	24.3025	4.96164e-10	6.34711e-08
ENSSSCT00000013068	0	0	0	0	0	3.04475	gene-ENSSSCG00000011942	ENSSSCG00000011942	transcript	0	1.01492	24.302	4.96596e-10	6.34711e-08
ENSSSCT00000050640	0	0	0	3.2438	0	0	gene-ENSSSCG00000000939	ENSSSCG00000000939	transcript	0	1.08127	24.3015	4.9675e-10	6.34711e-08
ENSSSCT00000055210	0	0	0	5.81269	0	0	gene-ENSSSCG00000005084	ENSSSCG00000005084	transcript	0	1.93756	24.2978	5.00004e-10	6.37552e-08
ENSSSCT00000056453	0	0	0	0	0	4.66622	gene-ENSSSCG00000039194	ENSSSCG00000039194	transcript	0	1.55541	24.2959	5.01524e-10	6.38173e-08
ENSSSCT00000046623	0	0	0	0	0.00491	0.974465	gene-ENSSSCG00000033958	ENSSSCG00000033958	transcript	0	0.326458	24.2943	5.02851e-10	6.38549e-08
ENSSSCT00000070478	0	0	0	0	7.04552	0	gene-ENSSSCG00000006487	ENSSSCG00000006487	transcript	0	2.34851	24.2881	5.07998e-10	6.43762e-08
ENSSSCT00000026471	0	0	0	0	2.71791	0	gene-ENSSSCG00000012885	ENSSSCG00000012885	transcript	0	0.905971	24.2365	5.52512e-10	6.87494e-08
ENSSSCT00000082862	0	0	0	4.4965	0.00464	0	gene-ENSSSCG00000027176	ENSSSCG00000027176	transcript	0	1.50038	24.2131	5.74058e-10	7.1144e-08
ENSSSCT00000032116	0	0	0	0	4.18132	0	gene-ENSSSCG00000008310	ENSSSCG00000008310	transcript	0	1.39377	24.1868	5.98469e-10	7.38733e-08
ENSSSCT00000055811	0	0	0	3.85716	0	0	gene-ENSSSCG00000027738	ENSSSCG00000027738	transcript	0	1.28572	24.085	7.06693e-10	8.45325e-08
ENSSSCT00000053032	0	0	0	0	3.47101	0	gene-ENSSSCG00000030801	ENSSSCG00000030801	transcript	0	1.157	24.0657	7.29101e-10	8.6867e-08
ENSSSCT00000043097	0	0	0	9.39024	0	0.008702	gene-ENSSSCG00000006530	ENSSSCG00000006530	transcript	0	3.13298	24.0564	7.4015e-10	8.76866e-08
ENSSSCT00000089950	0	0	0	0	2.78445	0	gene-ENSSSCG00000029343	ENSSSCG00000029343	transcript	0	0.92815	24.0125	7.94516e-10	9.35895e-08
ENSSSCT00000042489	0	0	0	0	0	6.70251	gene-ENSSSCG00000016841	ENSSSCG00000016841	transcript	0	2.23417	24.0078	8.00611e-10	9.41282e-08
ENSSSCT00000089086	0	0	0	0	0	11.7752	gene-ENSSSCG00000023818	ENSSSCG00000023818	transcript	0	3.92507	23.9885	8.24887e-10	9.67983e-08
ENSSSCT00000010440	0	0	0	5.17497	0	0	gene-ENSSSCG00000009522	ENSSSCG00000009522	transcript	0	1.72499	23.9074	9.41237e-10	1.08193e-07
ENSSSCT00000073360	0	0	0	0	3.34022	0	gene-ENSSSCG00000013551	ENSSSCG00000013551	transcript	0	1.11341	23.8288	1.06652e-09	1.20798e-07
ENSSSCT00000076863	0	0	0	0	3.24866	0	gene-ENSSSCG00000000512	ENSSSCG00000000512	transcript	0	1.08289	23.8079	1.10422e-09	1.23749e-07
ENSSSCT00000052081	0	0	0	0	5.07118	0	gene-ENSSSCG00000008470	ENSSSCG00000008470	transcript	0	1.6904	23.7761	1.16179e-09	1.28758e-07
ENSSSCT00000004050	0	0	0	0.007355	0.486986	0	gene-ENSSSCG00000003654	ENSSSCG00000003654	transcript	0	0.16478	23.7641	3.63158e-14	1.42142e-11
ENSSSCT00000027329	0	0	0	0	2.45612	0	gene-ENSSSCG00000024027	ENSSSCG00000024027	transcript	0	0.818705	23.7534	1.20476e-09	1.31776e-07
ENSSSCT00000018613	0	0	0	0	3.22535	0	gene-ENSSSCG00000017095	ENSSSCG00000017095	transcript	0	1.07512	23.7522	1.20706e-09	1.31776e-07
ENSSSCT00000005441	0	0	0	0.001247	0	2.19974	gene-ENSSSCG00000004931	ENSSSCG00000004931	transcript	0	0.733664	23.7072	3.66649e-12	9.60775e-10
ENSSSCT00000012354	0	0	0	0	1.67051	0	gene-ENSSSCG00000011284	ENSSSCG00000011284	transcript	0	0.556835	23.6563	1.40647e-09	1.48936e-07
ENSSSCT00000009231	0	0	0	2.47488	0	0	gene-ENSSSCG00000008428	ENSSSCG00000008428	transcript	0	0.824959	23.6534	1.41319e-09	1.49392e-07
ENSSSCT00000073891	0	0	0	0	3.30376	0	gene-ENSSSCG00000000037	ENSSSCG00000000037	transcript	0	1.10125	23.6456	1.43084e-09	1.50231e-07
ENSSSCT00000037379	0	0	0	0	2.23144	0	gene-ENSSSCG00000021060	ENSSSCG00000021060	transcript	0	0.743812	23.6367	1.45104e-09	1.51797e-07
ENSSSCT00000035193	0	0	0	2.01261	0	0	gene-ENSSSCG00000004334	ENSSSCG00000004334	transcript	0	0.670871	23.6362	1.45222e-09	1.51797e-07
ENSSSCT00000046454	0	0	0	0	3.13987	0	gene-ENSSSCG00000001875	ENSSSCG00000001875	transcript	0	1.04662	23.6209	1.48815e-09	1.54155e-07
ENSSSCT00000031020	0	0	0	0.002645	0	1.89774	gene-ENSSSCG00000027381	ENSSSCG00000027381	transcript	0	0.633463	23.5709	4.39215e-12	1.13175e-09
ENSSSCT00000042025	0	0	0	0.002384	2.19472	0	gene-ENSSSCG00000011731	ENSSSCG00000011731	transcript	0	0.732368	23.5632	4.61484e-12	1.16964e-09
ENSSSCT00000046585	0	0	0	0	0	3.92226	gene-ENSSSCG00000023231	ENSSSCG00000023231	transcript	0	1.30742	23.5618	1.63455e-09	1.65176e-07
ENSSSCT00000027952	0	0	0	1.7436	0	0	gene-ENSSSCG00000022240	ENSSSCG00000022240	transcript	0	0.5812	23.5551	1.65197e-09	1.66267e-07
ENSSSCT00000039059	0	0	0	0	1.68294	0.002489	gene-ENSSSCG00000026819	ENSSSCG00000026819	transcript	0	0.56181	23.5392	1.25018e-12	3.6128e-10
ENSSSCT00000084780	0	0	0	5.47272	0	0	gene-ENSSSCG00000007337	ENSSSCG00000007337	transcript	0	1.82424	23.5368	1.7006e-09	1.70176e-07
ENSSSCT00000055317	0	0	0	0	1.64445	0	gene-ENSSSCG00000003204	ENSSSCG00000003204	transcript	0	0.548149	23.5345	1.70672e-09	1.70512e-07
ENSSSCT00000049673	0	0	0	0	0	0.8787	gene-ENSSSCG00000008826	ENSSSCG00000008826	transcript	0	0.2929	23.5266	1.72817e-09	1.72376e-07
ENSSSCT00000035263	0	0	0	0	4.12481	0	gene-ENSSSCG00000009565	ENSSSCG00000009565	transcript	0	1.37494	23.5147	1.76025e-09	1.74731e-07
ENSSSCT00000018789	0	0	0	0	7.08906	0	gene-ENSSSCG00000017260	ENSSSCG00000017260	transcript	0	2.36302	23.4827	1.84982e-09	1.8208e-07
ENSSSCT00000070570	0	0	0	0	2.25387	0	gene-ENSSSCG00000018007	ENSSSCG00000018007	transcript	0	0.75129	23.482	1.85196e-09	1.8208e-07
ENSSSCT00000041121	0	0	0	1.5004	0	0	gene-ENSSSCG00000009720	ENSSSCG00000009720	transcript	0	0.500132	23.4645	1.90679e-09	1.85375e-07
ENSSSCT00000079857	0	0	0	0	2.13801	0	gene-ENSSSCG00000000024	ENSSSCG00000000024	transcript	0	0.712669	23.4639	1.9084e-09	1.85375e-07
ENSSSCT00000004128	0	0	0	1.23672	0	0	gene-ENSSSCG00000003728	ENSSSCG00000003728	transcript	0	0.41224	23.4636	1.90944e-09	1.85375e-07
ENSSSCT00000069969	0	0	0	0	4.3324	0	gene-ENSSSCG00000036855	ENSSSCG00000036855	transcript	0	1.44413	23.453	1.93862e-09	1.87619e-07
ENSSSCT00000031478	0	0	0	1.77893	0	0	gene-ENSSSCG00000022283	ENSSSCG00000022283	transcript	0	0.592975	23.4487	1.95488e-09	1.88897e-07
ENSSSCT00000047797	0	0	0	2.36683	0	0	gene-ENSSSCG00000017673	ENSSSCG00000017673	transcript	0	0.788944	23.4366	1.98934e-09	1.90592e-07
ENSSSCT00000047158	0	0	0	0	0	2.77914	gene-ENSSSCG00000030197	ENSSSCG00000030197	transcript	0	0.926381	23.436	1.99137e-09	1.90592e-07
ENSSSCT00000069255	0	0	0	0	2.90102	0	gene-ENSSSCG00000014441	ENSSSCG00000014441	transcript	0	0.967007	23.436	1.99153e-09	1.90592e-07
ENSSSCT00000068508	0	0	0	0	1.4777	0	gene-ENSSSCG00000026224	ENSSSCG00000026224	transcript	0	0.492566	23.4352	1.994e-09	1.90592e-07
ENSSSCT00000055038	0	0	0	0	0	0.94339	gene-ENSSSCG00000008026	ENSSSCG00000008026	transcript	0	0.314463	23.4335	2.00233e-09	1.91093e-07
ENSSSCT00000084028	0	0	0	0	3.04613	0	gene-ENSSSCG00000014221	ENSSSCG00000014221	transcript	0	1.01538	23.4295	2.01214e-09	1.9156e-07
ENSSSCT00000071942	0	0	0	2.87847	0.011996	0	gene-ENSSSCG00000045134	ENSSSCG00000045134	transcript	0	0.963488	23.4192	5.14181e-13	1.67358e-10
ENSSSCT00000047399	0	0	0	2.56081	0.018104	0	gene-ENSSSCG00000015874	ENSSSCG00000015874	transcript	0	0.859638	23.4125	2.42295e-13	8.51365e-11
ENSSSCT00000041989	0	0	0	0	2.98893	0	gene-ENSSSCG00000013241	ENSSSCG00000013241	transcript	0	0.996309	23.3888	2.14849e-09	2.02232e-07
ENSSSCT00000060829	0	0	0	0	0	3.78159	gene-ENSSSCG00000028397	ENSSSCG00000028397	transcript	0	1.26053	23.3873	2.15201e-09	2.02256e-07
ENSSSCT00000058987	0	0	0	0	2.1528	0	gene-ENSSSCG00000000510	ENSSSCG00000000510	transcript	0	0.7176	23.3447	2.30208e-09	2.14083e-07
ENSSSCT00000041975	0	0	0	0	1.80374	0	gene-ENSSSCG00000009978	ENSSSCG00000009978	transcript	0	0.601246	23.3353	2.33721e-09	2.16698e-07
ENSSSCT00000067350	0	0	0	0	0	1.32425	gene-ENSSSCG00000009522	ENSSSCG00000009522	transcript	0	0.441416	23.316	2.40921e-09	2.20727e-07
ENSSSCT00000070392	0	0	0	0	3.86931	0	gene-ENSSSCG00000012257	ENSSSCG00000012257	transcript	0	1.28977	23.3106	2.42981e-09	2.21718e-07
ENSSSCT00000055779	0	0	0	1.58219	0	0	gene-ENSSSCG00000015569	ENSSSCG00000015569	transcript	0	0.527397	23.3001	2.47016e-09	2.23999e-07
ENSSSCT00000053181	0	0	0	0	0	1.55733	gene-ENSSSCG00000035812	ENSSSCG00000035812	transcript	0	0.519111	23.2635	2.61638e-09	2.34496e-07
ENSSSCT00000075223	0	0	0	0	0	1.34245	gene-ENSSSCG00000005480	ENSSSCG00000005480	transcript	0	0.447484	23.2618	2.62326e-09	2.34772e-07
ENSSSCT00000008237	0	0	0	3.58969	0	0	gene-ENSSSCG00000007517	ENSSSCG00000007517	transcript	0	1.19657	23.2437	2.69851e-09	2.40463e-07
ENSSSCT00000058737	0	0	0	0	1.3454	0	gene-ENSSSCG00000038639	ENSSSCG00000038639	transcript	0	0.448467	23.2341	2.73943e-09	2.43407e-07
ENSSSCT00000000513	0	0	0	0	0	0.865733	gene-ENSSSCG00000000475	ENSSSCG00000000475	transcript	0	0.288578	23.2242	2.78146e-09	2.46434e-07
ENSSSCT00000048439	0	0	0	0	0	1.31529	gene-ENSSSCG00000004163	ENSSSCG00000004163	transcript	0	0.438428	23.2115	2.83803e-09	2.50727e-07
ENSSSCT00000056350	0	0	0	0	2.42863	0	gene-ENSSSCG00000039419	ENSSSCG00000039419	transcript	0	0.809544	23.2114	2.83362e-09	2.50696e-07
ENSSSCT00000016702	0	0	0	1.09228	0	0	gene-ENSSSCG00000015329	ENSSSCG00000015329	transcript	0	0.364095	23.197	2.90327e-09	2.55761e-07
ENSSSCT00000076719	0	0	0	0	0	4.18503	gene-ENSSSCG00000003111	ENSSSCG00000003111	transcript	0	1.39501	23.1916	2.92673e-09	2.57095e-07
ENSSSCT00000043740	0	0	0	4.66357	0	0	gene-ENSSSCG00000012569	ENSSSCG00000012569	transcript	0	1.55452	23.183	2.96726e-09	2.59917e-07
ENSSSCT00000056496	0	0	0	1.37313	0	0	gene-ENSSSCG00000003592	ENSSSCG00000003592	transcript	0	0.45771	23.151	3.11937e-09	2.70596e-07
ENSSSCT00000009773	0	0	0	0	0	1.83484	gene-ENSSSCG00000008924	ENSSSCG00000008924	transcript	0	0.611612	23.1438	3.14862e-09	2.71951e-07
ENSSSCT00000015514	0	0	0	0	2.30816	0	gene-ENSSSCG00000014199	ENSSSCG00000014199	transcript	0	0.769388	23.1067	3.33602e-09	2.85743e-07
ENSSSCT00000061697	0	0	0	0	0	12.8294	gene-ENSSSCG00000036659	ENSSSCG00000036659	transcript	0	4.27646	23.0996	3.37333e-09	2.8814e-07
ENSSSCT00000039021	0	0	0	0	3.45069	0	gene-ENSSSCG00000033689	ENSSSCG00000033689	transcript	0	1.15023	23.0917	3.42155e-09	2.8946e-07
ENSSSCT00000010835	0	0	0	0	0.367728	0	gene-ENSSSCG00000009885	ENSSSCG00000009885	transcript	0	0.122576	23.0857	3.45377e-09	2.91749e-07
ENSSSCT00000044326	0	0	0	0	2.14533	0	gene-ENSSSCG00000031808	ENSSSCG00000031808	transcript	0	0.715109	23.0648	3.56807e-09	2.99577e-07
ENSSSCT00000023586	0	0	0	0	2.1224	0	gene-ENSSSCG00000024912	ENSSSCG00000024912	transcript	0	0.707466	23.0622	3.58228e-09	2.99777e-07
ENSSSCT00000040931	0	0	0	0	1.04087	0	gene-ENSSSCG00000013659	ENSSSCG00000013659	transcript	0	0.346956	23.0521	3.63927e-09	3.03315e-07
ENSSSCT00000035920	0	0	0	5.34326	0	0	gene-ENSSSCG00000020657	ENSSSCG00000020657	transcript	0	1.78109	23.0509	3.63857e-09	3.03315e-07
ENSSSCT00000005429	0	0	0	0	0	0.731433	gene-ENSSSCG00000004919	ENSSSCG00000004919	transcript	0	0.243811	23.0373	3.72353e-09	3.07749e-07
ENSSSCT00000066380	0	0	0	0	2.64956	0	gene-ENSSSCG00000008305	ENSSSCG00000008305	transcript	0	0.883186	23.0354	3.73228e-09	3.07749e-07
ENSSSCT00000050240	0	0	0	0	0	0.713633	gene-ENSSSCG00000004551	ENSSSCG00000004551	transcript	0	0.237878	23.0297	3.76809e-09	3.10252e-07
ENSSSCT00000067524	0	0	0	0	3.36696	0	gene-ENSSSCG00000006263	ENSSSCG00000006263	transcript	0	1.12232	23.0223	3.80988e-09	3.12481e-07
ENSSSCT00000022519	0	0	0	1e-06	0.823754	0	gene-ENSSSCG00000027256	ENSSSCG00000027256	transcript	0	0.274585	23.0208	9.33057e-12	2.21081e-09
ENSSSCT00000086081	0	0	0	0	0.84528	0	gene-ENSSSCG00000005981	ENSSSCG00000005981	transcript	0	0.28176	23.0179	3.83781e-09	3.14355e-07
ENSSSCT00000027376	0	0	0	0	0.745146	0	gene-ENSSSCG00000008221	ENSSSCG00000008221	transcript	0	0.248382	22.9982	3.9569e-09	3.22379e-07
ENSSSCT00000039246	0	0	0	2.48913	3e-06	0	gene-ENSSSCG00000006926	ENSSSCG00000006926	transcript	0	0.82971	22.9974	1.13271e-11	2.60405e-09
ENSSSCT00000074444	0	0	0	0	0	1.74534	gene-ENSSSCG00000027063	ENSSSCG00000027063	transcript	0	0.58178	22.9929	3.98422e-09	3.23774e-07
ENSSSCT00000000985	0	0	0	0	0.587828	0	gene-ENSSSCG00000000901	ENSSSCG00000000901	transcript	0	0.195943	22.946	4.29018e-09	3.44746e-07
ENSSSCT00000075083	0	0	0	0.007232	0	5.37582	gene-ENSSSCG00000004136	ENSSSCG00000004136	transcript	0	1.79435	22.9404	1.56862e-11	3.42779e-09
ENSSSCT00000044933	0	0	0	0.002068	0	2.47276	gene-ENSSSCG00000023727	ENSSSCG00000023727	transcript	0	0.824941	22.904	1.76158e-11	3.7126e-09
ENSSSCT00000044599	0	0	0	0	1.57208	0	gene-ENSSSCG00000011810	ENSSSCG00000011810	transcript	0	0.524028	22.89	4.67778e-09	3.68925e-07
ENSSSCT00000079696	0	0	0	0	2.3e-05	1.43393	gene-ENSSSCG00000008504	ENSSSCG00000008504	transcript	0	0.477985	22.878	1.7254e-11	3.68349e-09
ENSSSCT00000039836	0	0	0	0	0	1.46264	gene-ENSSSCG00000009924	ENSSSCG00000009924	transcript	0	0.487548	22.8647	4.86442e-09	3.81141e-07
ENSSSCT00000062464	0	0	0	0.787032	0	0	gene-ENSSSCG00000040257	ENSSSCG00000040257	transcript	0	0.262344	22.8537	4.94776e-09	3.8488e-07
ENSSSCT00000062661	0	0	0	0	0	0.540395	gene-ENSSSCG00000033528	ENSSSCG00000033528	transcript	0	0.180132	22.8166	5.23867e-09	4.02447e-07
ENSSSCT00000064549	0	0	0	0.77556	0	0	gene-ENSSSCG00000034154	ENSSSCG00000034154	transcript	0	0.25852	22.8101	5.29152e-09	4.06002e-07
ENSSSCT00000061224	0	0	0	0	0	2.18056	gene-ENSSSCG00000009768	ENSSSCG00000009768	transcript	0	0.726853	22.796	5.40731e-09	4.13662e-07
ENSSSCT00000086340	0	0	0	0	1.94185	0.001866	gene-ENSSSCG00000017565	ENSSSCG00000017565	transcript	0	0.647904	22.7912	1.27526e-11	2.8471e-09
ENSSSCT00000068729	0	0	0	0.494616	0	0	gene-ENSSSCG00000005282	ENSSSCG00000005282	transcript	0	0.164872	22.7907	5.452e-09	4.15737e-07
ENSSSCT00000073548	0	0	0	3.74258	0	0	gene-ENSSSCG00000011314	ENSSSCG00000011314	transcript	0	1.24753	22.7883	5.47209e-09	4.16755e-07
ENSSSCT00000024617	0	0	0	3.25522	0	0	gene-ENSSSCG00000023973	ENSSSCG00000023973	transcript	0	1.08507	22.7799	5.53431e-09	4.20458e-07
ENSSSCT00000053116	0	0	0	0.007642	1.64708	0	gene-ENSSSCG00000015380	ENSSSCG00000015380	transcript	0	0.551575	22.7781	3.52441e-12	9.31438e-10
ENSSSCT00000042425	0	0	0	0	1.91189	0	gene-ENSSSCG00000004936	ENSSSCG00000004936	transcript	0	0.637298	22.7699	5.62839e-09	4.26302e-07
ENSSSCT00000076496	0	0	0	0	1.10848	0	gene-ENSSSCG00000032223	ENSSSCG00000032223	transcript	0	0.369493	22.7682	5.64335e-09	4.26302e-07
ENSSSCT00000011876	0	0	0	0	0	1.51526	gene-ENSSSCG00000010854	ENSSSCG00000010854	transcript	0	0.505086	22.768	5.6457e-09	4.26302e-07
ENSSSCT00000041270	0	0	0	0	1.53731	0	gene-ENSSSCG00000027299	ENSSSCG00000027299	transcript	0	0.512438	22.7608	5.70836e-09	4.30508e-07
ENSSSCT00000043396	0	0	0	0	2.46758	0	gene-ENSSSCG00000006903	ENSSSCG00000006903	transcript	0	0.822527	22.7465	5.83185e-09	4.37686e-07
ENSSSCT00000037279	0	0	0	0	0.517054	0	gene-ENSSSCG00000008105	ENSSSCG00000008105	transcript	0	0.172351	22.7153	6.12026e-09	4.56912e-07
ENSSSCT00000062437	0	0	0	0	0.676394	0	gene-ENSSSCG00000038766	ENSSSCG00000038766	transcript	0	0.225465	22.6974	6.2909e-09	4.67037e-07
ENSSSCT00000069202	0	0	0	2.0343	0	0	gene-ENSSSCG00000036050	ENSSSCG00000036050	transcript	0	0.678101	22.6943	6.32125e-09	4.68727e-07
ENSSSCT00000089115	0	0	0	0	0	1.58268	gene-ENSSSCG00000011192	ENSSSCG00000011192	transcript	0	0.527559	22.6737	6.5157e-09	4.80267e-07
ENSSSCT00000060777	0	0	0	0	0	1.17815	gene-ENSSSCG00000011609	ENSSSCG00000011609	transcript	0	0.392715	22.6611	6.6506e-09	4.87306e-07
ENSSSCT00000070489	0	0	0	2.7277	0	0	gene-ENSSSCG00000041731	ENSSSCG00000041731	transcript	0	0.909232	22.6283	6.9765e-09	5.06981e-07
ENSSSCT00000016603	0	0	0	2.5762	0	0.012189	gene-ENSSSCG00000015237	ENSSSCG00000015237	transcript	0	0.862796	22.5617	3.00536e-12	8.11604e-10
ENSSSCT00000041164	0	0	0	0.001887	0.680599	0	gene-ENSSSCG00000039061	ENSSSCG00000039061	transcript	0	0.227495	22.5477	1.76499e-11	3.7126e-09
ENSSSCT00000035915	0	0	0	0	0	1.03746	gene-ENSSSCG00000012329	ENSSSCG00000012329	transcript	0	0.345819	22.4941	8.56613e-09	6.08205e-07
ENSSSCT00000030759	0	0	0	0	0	1.46179	gene-ENSSSCG00000016960	ENSSSCG00000016960	transcript	0	0.487264	22.4548	9.10822e-09	6.36298e-07
ENSSSCT00000044227	0	0	0	0	0	3.40724	gene-ENSSSCG00000005373	ENSSSCG00000005373	transcript	0	1.13575	22.4488	9.19066e-09	6.39358e-07
ENSSSCT00000046523	0	0	0	0	0.983152	0	gene-ENSSSCG00000016494	ENSSSCG00000016494	transcript	0	0.327717	22.4398	9.31784e-09	6.45279e-07
ENSSSCT00000086377	0	0	0	0.788445	0	0	gene-ENSSSCG00000038082	ENSSSCG00000038082	transcript	0	0.262815	22.4335	9.40642e-09	6.49958e-07
ENSSSCT00000014519	0	0	0	1.89489	0	0	gene-ENSSSCG00000013294	ENSSSCG00000013294	transcript	0	0.63163	22.4335	9.40642e-09	6.49958e-07
ENSSSCT00000080241	0	0	0	0.002918	2.75151	0	gene-ENSSSCG00000009516	ENSSSCG00000009516	transcript	0	0.918142	22.4087	2.13335e-11	4.40003e-09
ENSSSCT00000079985	0	0	0	0	0	1.05526	gene-ENSSSCG00000010030	ENSSSCG00000010030	transcript	0	0.351755	22.3966	9.94731e-09	6.78986e-07
ENSSSCT00000039660	0	0	0	0	0	0.651389	gene-ENSSSCG00000010348	ENSSSCG00000010348	transcript	0	0.21713	22.3966	9.94731e-09	6.78986e-07
ENSSSCT00000072242	0	0	0	0	0	1.77097	gene-ENSSSCG00000034059	ENSSSCG00000034059	transcript	0	0.590324	22.3836	1.0146e-08	6.9102e-07
ENSSSCT00000075741	0	0	0	2.07466	0	0	gene-ENSSSCG00000007076	ENSSSCG00000007076	transcript	0	0.691554	22.3735	1.02717e-08	6.96514e-07
ENSSSCT00000018726	0	0	0	0	0.887664	0	gene-ENSSSCG00000017201	ENSSSCG00000017201	transcript	0	0.295888	22.3479	1.0707e-08	7.20505e-07
ENSSSCT00000014743	0	0	0	0	0	1.47086	gene-ENSSSCG00000013497	ENSSSCG00000013497	transcript	0	0.490285	22.3456	1.07243e-08	7.20883e-07
ENSSSCT00000057941	0	0	0	0	0	0.630359	gene-ENSSSCG00000010348	ENSSSCG00000010348	transcript	0	0.21012	22.3252	1.10812e-08	7.4165e-07
ENSSSCT00000054308	0	0	0	0	0	0.802932	gene-ENSSSCG00000002034	ENSSSCG00000002034	transcript	0	0.267644	22.3252	1.10812e-08	7.4165e-07
ENSSSCT00000075392	0	0	0	0	0.723332	0	gene-ENSSSCG00000010151	ENSSSCG00000010151	transcript	0	0.241111	22.3119	1.1306e-08	7.52623e-07
ENSSSCT00000056264	0	0	0	0	1.32385	0	gene-ENSSSCG00000008423	ENSSSCG00000008423	transcript	0	0.441284	22.3037	1.14469e-08	7.60362e-07
ENSSSCT00000072491	0	0	0	0	1.25704	0	gene-ENSSSCG00000006369	ENSSSCG00000006369	transcript	0	0.419013	22.2996	1.15189e-08	7.63508e-07
ENSSSCT00000008965	0	0	0	0.001869	0.698802	0	gene-ENSSSCG00000008186	ENSSSCG00000008186	transcript	0	0.233557	22.2921	2.48403e-11	4.98757e-09
ENSSSCT00000059949	0	0	0	2.56199	0	0	gene-ENSSSCG00000032657	ENSSSCG00000032657	transcript	0	0.853996	22.283	1.18108e-08	7.81183e-07
ENSSSCT00000041102	0	0	0	0.819881	0	0	gene-ENSSSCG00000004516	ENSSSCG00000004516	transcript	0	0.273294	22.2662	1.2112e-08	7.96841e-07
ENSSSCT00000040817	0	0	0	2.32845	0	0	gene-ENSSSCG00000006930	ENSSSCG00000006930	transcript	0	0.776149	22.259	1.22445e-08	8.04701e-07
ENSSSCT00000044816	0	0	0	0	0.682266	0	gene-ENSSSCG00000032097	ENSSSCG00000032097	transcript	0	0.227422	22.2558	1.23044e-08	8.07781e-07
ENSSSCT00000027741	0	0	0	1.89053	0	0	gene-ENSSSCG00000017246	ENSSSCG00000017246	transcript	0	0.630177	22.2479	1.24513e-08	8.14827e-07
ENSSSCT00000043224	0	0	0	0	0.72934	0	gene-ENSSSCG00000012520	ENSSSCG00000012520	transcript	0	0.243113	22.2113	1.31546e-08	8.51494e-07
ENSSSCT00000055191	0	0	0	0.940313	0	0	gene-ENSSSCG00000017201	ENSSSCG00000017201	transcript	0	0.313438	22.2085	1.32106e-08	8.53678e-07
ENSSSCT00000002707	0	0	0	1.16065	0	0	gene-ENSSSCG00000024377	ENSSSCG00000024377	transcript	0	0.386883	22.1807	1.37387e-08	8.81356e-07
ENSSSCT00000046827	0	0	0	0	1.78491	0	gene-ENSSSCG00000009249	ENSSSCG00000009249	transcript	0	0.594971	22.18	1.3789e-08	8.82752e-07
ENSSSCT00000040934	0	0	0	0	0.980237	0	gene-ENSSSCG00000006101	ENSSSCG00000006101	transcript	0	0.326746	22.18	1.3789e-08	8.82752e-07
ENSSSCT00000018300	0	0	0	0.771714	0	0	gene-ENSSSCG00000016809	ENSSSCG00000016809	transcript	0	0.257238	22.179	1.38094e-08	8.82778e-07
ENSSSCT00000047604	0	0	0	0	0	0.953157	gene-ENSSSCG00000016597	ENSSSCG00000016597	transcript	0	0.317719	22.1603	1.42026e-08	9.00835e-07
ENSSSCT00000071488	0	0	0	0	0	1.71598	gene-ENSSSCG00000035615	ENSSSCG00000035615	transcript	0	0.571993	22.1303	1.48552e-08	9.34947e-07
ENSSSCT00000044162	0	0	0	0	3.6544	0	gene-ENSSSCG00000025651	ENSSSCG00000025651	transcript	0	1.21813	22.1289	1.48868e-08	9.35599e-07
ENSSSCT00000061855	0	0	0	0	0	1.25739	gene-ENSSSCG00000029615	ENSSSCG00000029615	transcript	0	0.419131	22.1115	1.52785e-08	9.55365e-07
ENSSSCT00000030870	0	0	0	0	0.476823	0	gene-ENSSSCG00000011068	ENSSSCG00000011068	transcript	0	0.158941	22.1091	1.53351e-08	9.56896e-07
ENSSSCT00000051848	0	0	0	3.51744	0	0	gene-ENSSSCG00000036014	ENSSSCG00000036014	transcript	0	1.17248	22.1077	1.53677e-08	9.57066e-07
ENSSSCT00000058870	0	0	0	0.342634	0	0	gene-ENSSSCG00000014207	ENSSSCG00000014207	transcript	0	0.114211	22.0973	1.56072e-08	9.68087e-07
ENSSSCT00000023704	0	0	0	0	0.906025	0	gene-ENSSSCG00000027324	ENSSSCG00000027324	transcript	0	0.302008	22.0941	1.56835e-08	9.70871e-07
ENSSSCT00000012460	0	0	0	0	0	1.50939	gene-ENSSSCG00000011382	ENSSSCG00000011382	transcript	0	0.503129	22.0908	1.57132e-08	9.71736e-07
ENSSSCT00000031583	0	0	0	0.944865	0	0	gene-ENSSSCG00000023451	ENSSSCG00000023451	transcript	0	0.314955	22.0878	1.58302e-08	9.74102e-07
ENSSSCT00000005111	0	0	0	2.42755	0	0	gene-ENSSSCG00000004628	ENSSSCG00000004628	transcript	0	0.809183	22.051	1.67257e-08	1.02107e-06
ENSSSCT00000058263	0	0	0	0	0	0.560803	gene-ENSSSCG00000017308	ENSSSCG00000017308	transcript	0	0.186934	22.0312	1.72255e-08	1.04521e-06
ENSSSCT00000043014	0	0	0	0	0	0.523644	gene-ENSSSCG00000015859	ENSSSCG00000015859	transcript	0	0.174548	22.0312	1.72255e-08	1.04521e-06
ENSSSCT00000034607	0	0	0	0	0.340405	0	gene-ENSSSCG00000026268	ENSSSCG00000026268	transcript	0	0.113468	22.024	1.74128e-08	1.05263e-06
ENSSSCT00000054563	0	0	0	0	0.577106	0	gene-ENSSSCG00000000570	ENSSSCG00000000570	transcript	0	0.192369	22.0204	1.74994e-08	1.0558e-06
ENSSSCT00000042843	0	0	0	0	0.480504	0	gene-ENSSSCG00000004704	ENSSSCG00000004704	transcript	0	0.160168	21.9963	1.81461e-08	1.08642e-06
ENSSSCT00000070788	0	0	0	0.859733	0	0	gene-ENSSSCG00000000469	ENSSSCG00000000469	transcript	0	0.286578	21.995	1.81825e-08	1.08642e-06
ENSSSCT00000045559	0	0	0	1.13428	0	0	gene-ENSSSCG00000015050	ENSSSCG00000015050	transcript	0	0.378095	21.995	1.81825e-08	1.08642e-06
ENSSSCT00000080430	0	0	0	0	0.419132	0	gene-ENSSSCG00000037719	ENSSSCG00000037719	transcript	0	0.139711	21.9816	1.85488e-08	1.10086e-06
ENSSSCT00000038770	0	0	0	0	0.95678	0	gene-ENSSSCG00000009305	ENSSSCG00000009305	transcript	0	0.318927	21.9816	1.85488e-08	1.10086e-06
ENSSSCT00000056758	0	0	0	0.611742	0	0	gene-ENSSSCG00000032517	ENSSSCG00000032517	transcript	0	0.203914	21.9755	1.86317e-08	1.10472e-06
ENSSSCT00000013288	0	0	0	1.53483	0	0	gene-ENSSSCG00000012149	ENSSSCG00000012149	transcript	0	0.511608	21.9707	1.88519e-08	1.11457e-06
ENSSSCT00000090996	0	0	0	1.66329	0	0	gene-ENSSSCG00000012247	ENSSSCG00000012247	transcript	0	0.554431	21.9648	1.90196e-08	1.12127e-06
ENSSSCT00000045961	0	0	0	0.836479	0	0	gene-ENSSSCG00000002930	ENSSSCG00000002930	transcript	0	0.278826	21.9648	1.90196e-08	1.12127e-06
ENSSSCT00000039816	0	0	0	0	0.942887	0	gene-ENSSSCG00000024771	ENSSSCG00000024771	transcript	0	0.314296	21.9503	1.94352e-08	1.13925e-06
ENSSSCT00000059877	0	0	0	0	0	0.563129	gene-ENSSSCG00000007080	ENSSSCG00000007080	transcript	0	0.18771	21.9406	1.97167e-08	1.15357e-06
ENSSSCT00000025179	0	0	0	0	0	0.455208	gene-ENSSSCG00000004931	ENSSSCG00000004931	transcript	0	0.151736	21.9233	2.02293e-08	1.17577e-06
ENSSSCT00000038980	0	0	0	0.86403	0	0	gene-ENSSSCG00000021911	ENSSSCG00000021911	transcript	0	0.28801	21.9058	2.07608e-08	1.19878e-06
ENSSSCT00000002142	0	0	0	0	0	1.26496	gene-ENSSSCG00000001913	ENSSSCG00000001913	transcript	0	0.421654	21.8706	2.18735e-08	1.25018e-06
ENSSSCT00000068089	0	0	0	0	0.779905	0	gene-ENSSSCG00000027135	ENSSSCG00000027135	transcript	0	0.259968	21.8623	2.21411e-08	1.26431e-06
ENSSSCT00000053110	0	0	0	0	0	1.31151	gene-ENSSSCG00000004420	ENSSSCG00000004420	transcript	0	0.437169	21.8567	2.2331e-08	1.27293e-06
ENSSSCT00000031545	0	0	0	0	0.269271	0	gene-ENSSSCG00000026506	ENSSSCG00000026506	transcript	0	0.089757	21.8511	2.25162e-08	1.28218e-06
ENSSSCT00000043986	0	0	0	0	0	0.739222	gene-ENSSSCG00000015930	ENSSSCG00000015930	transcript	0	0.246407	21.8488	2.25909e-08	1.28525e-06
ENSSSCT00000043180	0	0	0	0	0.934416	0	gene-ENSSSCG00000010683	ENSSSCG00000010683	transcript	0	0.311472	21.8192	2.36027e-08	1.33168e-06
ENSSSCT00000064930	0	0	0	0	0	0.398706	gene-ENSSSCG00000005607	ENSSSCG00000005607	transcript	0	0.132902	21.8143	2.37754e-08	1.33909e-06
ENSSSCT00000064406	0	0	0	0	0.372841	0	gene-ENSSSCG00000033185	ENSSSCG00000033185	transcript	0	0.12428	21.8099	2.39296e-08	1.34654e-06
ENSSSCT00000054520	0	0	0	0	0.841439	0	gene-ENSSSCG00000009440	ENSSSCG00000009440	transcript	0	0.28048	21.7952	2.44519e-08	1.36972e-06
ENSSSCT00000044557	0	0	0	0	0	0.399876	gene-ENSSSCG00000035849	ENSSSCG00000035849	transcript	0	0.133292	21.7818	2.49438e-08	1.39347e-06
ENSSSCT00000057155	0	0	0	0	1.41128	0	gene-ENSSSCG00000014625	ENSSSCG00000014625	transcript	0	0.470427	21.7495	2.61626e-08	1.44847e-06
ENSSSCT00000054178	0	0	0	0	1.42287	0	gene-ENSSSCG00000009591	ENSSSCG00000009591	transcript	0	0.47429	21.736	2.66899e-08	1.47106e-06
ENSSSCT00000071199	0	0	0	0.557391	0	0	gene-ENSSSCG00000021906	ENSSSCG00000021906	transcript	0	0.185797	21.728	2.70067e-08	1.4798e-06
ENSSSCT00000038923	0	0	0	0	0	1.43807	gene-ENSSSCG00000000941	ENSSSCG00000000941	transcript	0	0.479358	21.722	2.72455e-08	1.48575e-06
ENSSSCT00000046184	0	0	0	0.662611	0	0	gene-ENSSSCG00000017392	ENSSSCG00000017392	transcript	0	0.22087	21.7132	2.76021e-08	1.50245e-06
ENSSSCT00000046116	0	0	0	0.657576	0	0	gene-ENSSSCG00000009836	ENSSSCG00000009836	transcript	0	0.219192	21.7069	2.78608e-08	1.51137e-06
ENSSSCT00000074408	0	0	0	0	0	0.954243	gene-ENSSSCG00000000702	ENSSSCG00000000702	transcript	0	0.318081	21.7035	2.79995e-08	1.51624e-06
ENSSSCT00000058458	0	0	0	0	0	1.58544	gene-ENSSSCG00000010070	ENSSSCG00000010070	transcript	0	0.528481	21.6982	2.82174e-08	1.52626e-06
ENSSSCT00000069144	0	0	0	0	1.4348	0	gene-ENSSSCG00000012172	ENSSSCG00000012172	transcript	0	0.478266	21.6928	2.84449e-08	1.53632e-06
ENSSSCT00000070373	0	0	0	0	0.322095	0	gene-ENSSSCG00000010476	ENSSSCG00000010476	transcript	0	0.107365	21.6811	2.89381e-08	1.55752e-06
ENSSSCT00000040347	0	0	0	0.536647	0	0	gene-ENSSSCG00000004199	ENSSSCG00000004199	transcript	0	0.178882	21.6544	3.00977e-08	1.60595e-06
ENSSSCT00000039989	0	0	0	0.88884	0	0	gene-ENSSSCG00000017091	ENSSSCG00000017091	transcript	0	0.29628	21.6392	3.07734e-08	1.62936e-06
ENSSSCT00000068279	0	0	0	0	2.91976	0	gene-ENSSSCG00000010447	ENSSSCG00000010447	transcript	0	0.973253	21.6384	3.06234e-08	1.62657e-06
ENSSSCT00000073129	0	0	0	0	0	0.296378	gene-ENSSSCG00000005170	ENSSSCG00000005170	transcript	0	0.0987927	21.6366	3.08932e-08	1.6329e-06
ENSSSCT00000034945	0	0	0	0	0	0.463349	gene-ENSSSCG00000000789	ENSSSCG00000000789	transcript	0	0.15445	21.6366	3.08932e-08	1.6329e-06
ENSSSCT00000051118	0	0	0	0	0.843397	0	gene-ENSSSCG00000004695	ENSSSCG00000004695	transcript	0	0.281132	21.6323	3.10863e-08	1.64031e-06
ENSSSCT00000086676	0	0	0	0	0	2.35258	gene-ENSSSCG00000005663	ENSSSCG00000005663	transcript	0	0.784195	21.6248	3.12366e-08	1.64403e-06
ENSSSCT00000059307	0	0	0	0	0	0.455346	gene-ENSSSCG00000031771	ENSSSCG00000031771	transcript	0	0.151782	21.6159	3.1847e-08	1.66905e-06
ENSSSCT00000047518	0	0	0	0	0	0.310982	gene-ENSSSCG00000010315	ENSSSCG00000010315	transcript	0	0.103661	21.6159	3.1847e-08	1.66905e-06
ENSSSCT00000032627	0	0	0	0	0	0.38684	gene-ENSSSCG00000006687	ENSSSCG00000006687	transcript	0	0.128947	21.6159	3.1847e-08	1.66905e-06
ENSSSCT00000072014	0	0	0	0	0	0.647499	gene-ENSSSCG00000039684	ENSSSCG00000039684	transcript	0	0.215833	21.6009	3.25558e-08	1.69201e-06
ENSSSCT00000006049	0	0	0	0	0.586246	0	gene-ENSSSCG00000005501	ENSSSCG00000005501	transcript	0	0.195415	21.5864	3.32544e-08	1.7195e-06
ENSSSCT00000071676	0	0	0	0	0	0.820842	gene-ENSSSCG00000001723	ENSSSCG00000001723	transcript	0	0.273614	21.5792	3.36052e-08	1.73618e-06
ENSSSCT00000086817	0	0	0	0	0.383448	0	gene-ENSSSCG00000011253	ENSSSCG00000011253	transcript	0	0.127816	21.5723	3.39474e-08	1.75082e-06
ENSSSCT00000041344	0	0	0	0	0.233729	0	gene-ENSSSCG00000007951	ENSSSCG00000007951	transcript	0	0.0779097	21.5723	3.39474e-08	1.75082e-06
ENSSSCT00000019141	0	0	0	0.528836	0	0	gene-ENSSSCG00000017583	ENSSSCG00000017583	transcript	0	0.176279	21.5659	3.42672e-08	1.76009e-06
ENSSSCT00000012320	0	0	0	0.492535	0	0	gene-ENSSSCG00000011253	ENSSSCG00000011253	transcript	0	0.164178	21.5611	3.45078e-08	1.76951e-06
ENSSSCT00000064134	0	0	0	0.502884	0	0	gene-ENSSSCG00000010957	ENSSSCG00000010957	transcript	0	0.167628	21.5424	3.54662e-08	1.80074e-06
ENSSSCT00000001956	0	0	0	0	0	0.392784	gene-ENSSSCG00000001750	ENSSSCG00000001750	transcript	0	0.130928	21.5337	3.5921e-08	1.82084e-06
ENSSSCT00000055482	0	0	0	1.41593	0	0	gene-ENSSSCG00000003196	ENSSSCG00000003196	transcript	0	0.471977	21.5115	3.71042e-08	1.86204e-06
ENSSSCT00000086994	0	0	0	0	0	1.23092	gene-ENSSSCG00000015563	ENSSSCG00000015563	transcript	0	0.410308	21.5007	3.74111e-08	1.87337e-06
ENSSSCT00000034678	0	0	0	0	0	0.31943	gene-ENSSSCG00000005215	ENSSSCG00000005215	transcript	0	0.106477	21.4869	3.84452e-08	1.91736e-06
ENSSSCT00000058522	0	0	0	0	0.185452	0	gene-ENSSSCG00000029249	ENSSSCG00000029249	transcript	0	0.0618173	21.4802	3.88235e-08	1.93311e-06
ENSSSCT00000047488	0	0	0	0	0.248131	0	gene-ENSSSCG00000002656	ENSSSCG00000002656	transcript	0	0.0827103	21.476	3.9079e-08	1.94114e-06
ENSSSCT00000065372	0	0	0	0.345927	0	0	gene-ENSSSCG00000008406	ENSSSCG00000008406	transcript	0	0.115309	21.471	3.93592e-08	1.95186e-06
ENSSSCT00000074968	0	0	0	0	0.30242	0	gene-ENSSSCG00000009166	ENSSSCG00000009166	transcript	0	0.100807	21.4555	4.02617e-08	1.9903e-06
ENSSSCT00000039841	0	0	0	0.411334	0	0	gene-ENSSSCG00000034373	ENSSSCG00000034373	transcript	0	0.137111	21.4429	4.10096e-08	2.02242e-06
ENSSSCT00000028326	0	0	0	1.39155	0	0	gene-ENSSSCG00000011114	ENSSSCG00000011114	transcript	0	0.46385	21.4366	4.1183e-08	2.02935e-06
ENSSSCT00000058056	0	0	0	0	0	0.459072	gene-ENSSSCG00000009408	ENSSSCG00000009408	transcript	0	0.153024	21.4341	4.1534e-08	2.04015e-06
ENSSSCT00000011503	0	0	0	0	0	0.216505	gene-ENSSSCG00000010513	ENSSSCG00000010513	transcript	0	0.0721683	21.4341	4.1534e-08	2.04015e-06
ENSSSCT00000069317	0	0	0	0.631636	0	0	gene-ENSSSCG00000029860	ENSSSCG00000029860	transcript	0	0.210545	21.4251	4.20841e-08	2.06553e-06
ENSSSCT00000075989	0	0	0	0	0	0.453642	gene-ENSSSCG00000028431	ENSSSCG00000028431	transcript	0	0.151214	21.4158	4.26585e-08	2.08709e-06
ENSSSCT00000022711	0	0	0	0	0	0.8364	gene-ENSSSCG00000009290	ENSSSCG00000009290	transcript	0	0.2788	21.4158	4.26585e-08	2.08709e-06
ENSSSCT00000036862	0	0	0	0.474135	0	0	gene-ENSSSCG00000035965	ENSSSCG00000035965	transcript	0	0.158045	21.4028	4.34719e-08	2.11973e-06
ENSSSCT00000003550	0	0	0	0	0	0.387026	gene-ENSSSCG00000003195	ENSSSCG00000003195	transcript	0	0.129009	21.4024	4.3497e-08	2.11973e-06
ENSSSCT00000052098	0	0	0	0.229379	0	0	gene-ENSSSCG00000003413	ENSSSCG00000003413	transcript	0	0.0764597	21.3982	4.3765e-08	2.13094e-06
ENSSSCT00000049476	0	0	0	0	0.803784	0	gene-ENSSSCG00000004048	ENSSSCG00000004048	transcript	0	0.267928	21.3977	4.37958e-08	2.13094e-06
ENSSSCT00000061953	0	0	0	0	0.397101	0	gene-ENSSSCG00000025116	ENSSSCG00000025116	transcript	0	0.132367	21.3813	4.4853e-08	2.17404e-06
ENSSSCT00000035642	0	0	0	0	0	1.62704	gene-ENSSSCG00000006904	ENSSSCG00000006904	transcript	0	0.542346	21.3762	4.48389e-08	2.17404e-06
ENSSSCT00000006789	0	0	0	0	0	0.930558	gene-ENSSSCG00000006194	ENSSSCG00000006194	transcript	0	0.310186	21.3762	4.48389e-08	2.17404e-06
ENSSSCT00000050111	0	0	0	0	0	0.556254	gene-ENSSSCG00000029163	ENSSSCG00000029163	transcript	0	0.185418	21.3724	4.50878e-08	2.18008e-06
ENSSSCT00000019055	0	0	0	0	0	0.668841	gene-ENSSSCG00000017502	ENSSSCG00000017502	transcript	0	0.222947	21.365	4.59262e-08	2.21369e-06
ENSSSCT00000001722	0	0	0	0	0	0.643007	gene-ENSSSCG00000001544	ENSSSCG00000001544	transcript	0	0.214336	21.365	4.59262e-08	2.21369e-06
ENSSSCT00000078913	0	0	0	0	1.08657	0	gene-ENSSSCG00000009924	ENSSSCG00000009924	transcript	0	0.36219	21.357	4.61033e-08	2.2205e-06
ENSSSCT00000040923	0	0	0	0.405787	0	0	gene-ENSSSCG00000005288	ENSSSCG00000005288	transcript	0	0.135262	21.354	4.66713e-08	2.24087e-06
ENSSSCT00000077764	0	0	0	0.626046	0	0	gene-ENSSSCG00000046483	ENSSSCG00000046483	transcript	0	0.208682	21.3234	4.87839e-08	2.33145e-06
ENSSSCT00000067330	0	0	0	0	0.405532	0	gene-ENSSSCG00000040859	ENSSSCG00000040859	transcript	0	0.135177	21.3135	4.94724e-08	2.35888e-06
ENSSSCT00000068809	0	0	0	0	0.583528	0	gene-ENSSSCG00000001068	ENSSSCG00000001068	transcript	0	0.194509	21.3102	4.97291e-08	2.35922e-06
ENSSSCT00000090340	0	0	0	0	0	0.97662	gene-ENSSSCG00000028655	ENSSSCG00000028655	transcript	0	0.32554	21.3095	4.93713e-08	2.35588e-06
ENSSSCT00000035464	0	0	0	0	0	0.220908	gene-ENSSSCG00000030801	ENSSSCG00000030801	transcript	0	0.073636	21.3094	4.97846e-08	2.35922e-06
ENSSSCT00000068513	0	0	0	0	0.593325	0	gene-ENSSSCG00000017422	ENSSSCG00000017422	transcript	0	0.197775	21.3053	5.00832e-08	2.37155e-06
ENSSSCT00000046076	0	0	0	0.67337	0	0	gene-ENSSSCG00000008838	ENSSSCG00000008838	transcript	0	0.224457	21.3002	5.04517e-08	2.38717e-06
ENSSSCT00000016786	0	0	0	0	0.507177	0	gene-ENSSSCG00000015411	ENSSSCG00000015411	transcript	0	0.169059	21.2847	5.15961e-08	2.43759e-06
ENSSSCT00000027357	0	0	0	0	0	0.584265	gene-ENSSSCG00000023992	ENSSSCG00000023992	transcript	0	0.194755	21.2548	5.34179e-08	2.51406e-06
ENSSSCT00000007997	0	0	0	0	0	0.584719	gene-ENSSSCG00000007309	ENSSSCG00000007309	transcript	0	0.194906	21.249	5.43368e-08	2.55148e-06
ENSSSCT00000010385	0	0	0	0	0.865089	0	gene-ENSSSCG00000009472	ENSSSCG00000009472	transcript	0	0.288363	21.2476	5.39765e-08	2.53648e-06
ENSSSCT00000082378	0	0	0	0	0.213139	0	gene-ENSSSCG00000010503	ENSSSCG00000010503	transcript	0	0.0710463	21.2441	5.47231e-08	2.56378e-06
ENSSSCT00000008856	0	0	0	0	0.535235	0	gene-ENSSSCG00000021704	ENSSSCG00000021704	transcript	0	0.178412	21.2441	5.47231e-08	2.56378e-06
ENSSSCT00000079422	0	0	0	0.443853	0	0	gene-ENSSSCG00000047850	ENSSSCG00000047850	transcript	0	0.147951	21.234	5.55232e-08	2.59396e-06
ENSSSCT00000078488	0	0	0	0	0	0.889417	gene-ENSSSCG00000013362	ENSSSCG00000013362	transcript	0	0.296472	21.2281	5.5927e-08	2.61029e-06
ENSSSCT00000050392	0	0	0	0	0.435958	0	gene-ENSSSCG00000007951	ENSSSCG00000007951	transcript	0	0.145319	21.228	5.55352e-08	2.59396e-06
ENSSSCT00000081002	0	0	0	0	0	0.290622	gene-ENSSSCG00000033272	ENSSSCG00000033272	transcript	0	0.096874	21.2198	5.66786e-08	2.63939e-06
ENSSSCT00000045469	0	0	0	0.195551	0	0	gene-ENSSSCG00000011136	ENSSSCG00000011136	transcript	0	0.0651837	21.2112	5.72977e-08	2.66422e-06
ENSSSCT00000040959	0	0	0	0	0.548558	0	gene-ENSSSCG00000009377	ENSSSCG00000009377	transcript	0	0.182853	21.2056	5.77628e-08	2.68181e-06
ENSSSCT00000026136	0	0	0	0	0.823318	0	gene-ENSSSCG00000017819	ENSSSCG00000017819	transcript	0	0.274439	21.1993	5.78499e-08	2.68384e-06
ENSSSCT00000080544	0	0	0	1.1703	0	0	gene-ENSSSCG00000007801	ENSSSCG00000007801	transcript	0	0.390101	21.1778	5.96607e-08	2.7637e-06
ENSSSCT00000052111	0	0	0	0	0.533801	0	gene-ENSSSCG00000031175	ENSSSCG00000031175	transcript	0	0.177934	21.1736	6.00221e-08	2.77836e-06
ENSSSCT00000037182	0	0	0	0.81005	0	0	gene-ENSSSCG00000001659	ENSSSCG00000001659	transcript	0	0.270017	21.1503	6.26527e-08	2.89147e-06
ENSSSCT00000082172	0	0	0	0	0	0.603684	gene-ENSSSCG00000025417	ENSSSCG00000025417	transcript	0	0.201228	21.1316	6.43565e-08	2.95831e-06
ENSSSCT00000015533	0	0	0	0	0.75856	0	gene-ENSSSCG00000014215	ENSSSCG00000014215	transcript	0	0.252853	21.1208	6.53666e-08	2.99881e-06
ENSSSCT00000056021	0	0	0	0	0.769663	0	gene-ENSSSCG00000002441	ENSSSCG00000002441	transcript	0	0.256554	21.1145	6.53168e-08	2.99875e-06
ENSSSCT00000056273	0	0	0	0	0.743727	0	gene-ENSSSCG00000007076	ENSSSCG00000007076	transcript	0	0.247909	21.1033	6.65863e-08	3.04348e-06
ENSSSCT00000033992	0	0	0	0	0.257861	0	gene-ENSSSCG00000024163	ENSSSCG00000024163	transcript	0	0.0859537	21.1016	6.7199e-08	3.06469e-06
ENSSSCT00000060277	0	0	0	0	0.863538	0	gene-ENSSSCG00000006981	ENSSSCG00000006981	transcript	0	0.287846	21.0915	6.81776e-08	3.10013e-06
ENSSSCT00000084976	0	0	0	0	1.58173	0	gene-ENSSSCG00000003371	ENSSSCG00000003371	transcript	0	0.527243	21.0899	6.76538e-08	3.08316e-06
ENSSSCT00000069881	0	0	0	0	0	0.738842	gene-ENSSSCG00000030289	ENSSSCG00000030289	transcript	0	0.246281	21.0851	6.81153e-08	3.09962e-06
ENSSSCT00000084096	0	0	0	0.931522	0	0	gene-ENSSSCG00000010835	ENSSSCG00000010835	transcript	0	0.310507	21.084	6.82267e-08	3.10013e-06
ENSSSCT00000059385	0	0	0	0	0.501974	0	gene-ENSSSCG00000035230	ENSSSCG00000035230	transcript	0	0.167325	21.0834	6.82849e-08	3.1005e-06
ENSSSCT00000023706	0	0	0	0.591242	0	0	gene-ENSSSCG00000028840	ENSSSCG00000028840	transcript	0	0.197081	21.072	7.01088e-08	3.17806e-06
ENSSSCT00000061128	0	0	0	0	1.03414	0	gene-ENSSSCG00000030167	ENSSSCG00000030167	transcript	0	0.344714	21.0693	7.03557e-08	3.18193e-06
ENSSSCT00000046664	0	0	0	0.261006	0	0	gene-ENSSSCG00000026959	ENSSSCG00000026959	transcript	0	0.087002	21.0603	7.13022e-08	3.21859e-06
ENSSSCT00000018923	0	0	0	0	0	0.388967	gene-ENSSSCG00000017384	ENSSSCG00000017384	transcript	0	0.129656	21.0484	7.25306e-08	3.26451e-06
ENSSSCT00000041755	0	0	0	0	0.930093	0	gene-ENSSSCG00000000994	ENSSSCG00000000994	transcript	0	0.310031	21.04	7.34015e-08	3.29891e-06
ENSSSCT00000064914	0	0	0	0	1.5089	0	gene-ENSSSCG00000002403	ENSSSCG00000002403	transcript	0	0.502968	21.039	7.27428e-08	3.27168e-06
ENSSSCT00000076609	0	0	0	0	0.698121	0	gene-ENSSSCG00000014915	ENSSSCG00000014915	transcript	0	0.232707	21.019	7.56505e-08	3.39013e-06
ENSSSCT00000018646	0	0	0	0	0.195929	0	gene-ENSSSCG00000017128	ENSSSCG00000017128	transcript	0	0.0653097	21.019	7.56505e-08	3.39013e-06
ENSSSCT00000081275	0	0	0	0	0.336165	0	gene-ENSSSCG00000002408	ENSSSCG00000002408	transcript	0	0.112055	21.0084	7.68008e-08	3.43421e-06
ENSSSCT00000065091	0	0	0	0	0	0.662626	gene-ENSSSCG00000009290	ENSSSCG00000009290	transcript	0	0.220875	21.0047	7.72132e-08	3.45016e-06
ENSSSCT00000040099	0	0	0	0	0	0.257367	gene-ENSSSCG00000004661	ENSSSCG00000004661	transcript	0	0.085789	20.9836	7.9495e-08	3.53933e-06
ENSSSCT00000084133	0	0	0	0	0	0.530481	gene-ENSSSCG00000040016	ENSSSCG00000040016	transcript	0	0.176827	20.982	7.97628e-08	3.5487e-06
ENSSSCT00000046128	0	0	0	0	0.686053	0	gene-ENSSSCG00000003362	ENSSSCG00000003362	transcript	0	0.228684	20.9714	8.02836e-08	3.5693e-06
ENSSSCT00000055736	0	0	0	0	0.215573	0	gene-ENSSSCG00000016223	ENSSSCG00000016223	transcript	0	0.0718577	20.9651	8.17164e-08	3.62779e-06
ENSSSCT00000067802	0	0	0	0.288804	0	0	gene-ENSSSCG00000022815	ENSSSCG00000022815	transcript	0	0.096268	20.9644	8.17911e-08	3.6285e-06
[truncated: 548 more rows]

## Sheet: Table S4-2
Table S4-2 Differentially expressed genes involved in fat deposition
ENSSSCG00000011441
ENSSSCG00000016157
ENSSSCG00000039710
ENSSSCG00000024313
ENSSSCG00000012699
ENSSSCG00000039640
ENSSSCG00000014324
ENSSSCG00000024260
ENSSSCG00000006556
ENSSSCG00000003812
ENSSSCG00000011325
ENSSSCG00000025768
ENSSSCG00000038323
ENSSSCG00000000866
ENSSSCG00000006631
ENSSSCG00000000064
ENSSSCG00000031728
ENSSSCG00000036883
ENSSSCG00000015790
ENSSSCG00000007799
ENSSSCG00000006872
ENSSSCG00000038465
ENSSSCG00000025353
ENSSSCG00000010359
ENSSSCG00000032720
ENSSSCG00000002294
ENSSSCG00000000808
ENSSSCG00000015105
ENSSSCG00000023643
ENSSSCG00000010861
ENSSSCG00000013736
ENSSSCG00000002467
ENSSSCG00000013299
ENSSSCG00000015073
ENSSSCG00000009134
ENSSSCG00000025087
ENSSSCG00000011394
ENSSSCG00000003104
ENSSSCG00000012411
ENSSSCG00000031053
ENSSSCG00000025751
ENSSSCG00000013366
ENSSSCG00000037016
ENSSSCG00000023110
ENSSSCG00000004499
ENSSSCG00000017947
ENSSSCG00000001959
ENSSSCG00000010144
ENSSSCG00000003776
ENSSSCG00000010537
ENSSSCG00000005713
ENSSSCG00000030260
ENSSSCG00000001779
ENSSSCG00000013022
ENSSSCG00000027428
ENSSSCG00000006328
ENSSSCG00000002029
ENSSSCG00000015784
ENSSSCG00000004029
ENSSSCG00000031513
ENSSSCG00000009123
ENSSSCG00000015435
ENSSSCG00000030053
ENSSSCG00000024061
ENSSSCG00000017277
ENSSSCG00000023158
ENSSSCG00000016692
ENSSSCG00000008569
ENSSSCG00000004510
ENSSSCG00000004728
ENSSSCG00000011848
ENSSSCG00000015030
ENSSSCG00000023245
ENSSSCG00000023666
ENSSSCG00000003229
ENSSSCG00000017403
ENSSSCG00000008443
ENSSSCG00000015595
ENSSSCG00000001952
ENSSSCG00000014298
ENSSSCG00000036940
ENSSSCG00000017101
ENSSSCG00000016047
ENSSSCG00000029805
ENSSSCG00000003350
ENSSSCG00000016200
ENSSSCG00000042162
ENSSSCG00000014828
ENSSSCG00000030413
ENSSSCG00000028513
ENSSSCG00000007530
ENSSSCG00000011720
ENSSSCG00000001695
ENSSSCG00000005646
ENSSSCG00000010594
ENSSSCG00000006771
ENSSSCG00000012926
ENSSSCG00000014818
ENSSSCG00000034994
ENSSSCG00000031802
ENSSSCG00000016111
ENSSSCG00000031356
ENSSSCG00000010289
ENSSSCG00000015955
ENSSSCG00000009379
ENSSSCG00000022099
ENSSSCG00000034820
ENSSSCG00000005229
ENSSSCG00000033987
ENSSSCG00000028771
ENSSSCG00000003760
ENSSSCG00000010640
ENSSSCG00000005507
ENSSSCG00000016792
ENSSSCG00000004368
ENSSSCG00000010493
ENSSSCG00000015949
ENSSSCG00000017818
ENSSSCG00000004347
ENSSSCG00000028052
ENSSSCG00000002682
ENSSSCG00000028266
ENSSSCG00000013784
ENSSSCG00000015886
ENSSSCG00000039094
ENSSSCG00000003876
ENSSSCG00000011499
ENSSSCG00000006468
ENSSSCG00000005628
ENSSSCG00000022364
ENSSSCG00000010627
ENSSSCG00000003400
ENSSSCG00000010330
ENSSSCG00000011692
ENSSSCG00000004687
ENSSSCG00000016877
ENSSSCG00000023973
ENSSSCG00000003851
ENSSSCG00000027198
ENSSSCG00000006100
ENSSSCG00000008844
ENSSSCG00000012743
ENSSSCG00000021007
ENSSSCG00000002719
ENSSSCG00000029849
ENSSSCG00000011538
ENSSSCG00000040513
ENSSSCG00000006156
ENSSSCG00000036030
ENSSSCG00000009974
ENSSSCG00000014794
ENSSSCG00000038181
ENSSSCG00000012050
ENSSSCG00000011942
ENSSSCG00000001963
ENSSSCG00000032674
ENSSSCG00000038598
ENSSSCG00000011102
ENSSSCG00000008340
ENSSSCG00000001409
ENSSSCG00000024655
ENSSSCG00000001723
ENSSSCG00000003461
ENSSSCG00000038646
ENSSSCG00000039271
ENSSSCG00000023243
ENSSSCG00000017668
ENSSSCG00000024570
ENSSSCG00000021038
ENSSSCG00000011020
ENSSSCG00000006290
ENSSSCG00000003603
ENSSSCG00000031503
ENSSSCG00000015509
ENSSSCG00000038856
ENSSSCG00000011698
ENSSSCG00000005669
ENSSSCG00000003120
ENSSSCG00000011133
ENSSSCG00000022318
ENSSSCG00000010742
ENSSSCG00000016045
ENSSSCG00000011131
ENSSSCG00000023915
ENSSSCG00000004169
ENSSSCG00000017492
ENSSSCG00000038873
ENSSSCG00000001000
ENSSSCG00000008692
ENSSSCG00000034763
ENSSSCG00000039542
ENSSSCG00000010429
ENSSSCG00000014277
ENSSSCG00000015284
ENSSSCG00000009192
ENSSSCG00000034615
ENSSSCG00000008504
ENSSSCG00000011514
ENSSSCG00000006218
ENSSSCG00000002051
ENSSSCG00000000488
ENSSSCG00000003514
ENSSSCG00000006866
ENSSSCG00000026940
ENSSSCG00000009361
ENSSSCG00000001972
ENSSSCG00000026894
ENSSSCG00000016821
ENSSSCG00000007067
ENSSSCG00000008397
ENSSSCG00000002746
ENSSSCG00000011112
ENSSSCG00000037499
ENSSSCG00000010280
ENSSSCG00000024954
ENSSSCG00000029275
ENSSSCG00000039480
ENSSSCG00000005778
ENSSSCG00000002383
ENSSSCG00000000006
ENSSSCG00000032996
ENSSSCG00000030005
ENSSSCG00000022784
ENSSSCG00000005126
ENSSSCG00000022288
ENSSSCG00000023807
ENSSSCG00000008629
ENSSSCG00000039684
ENSSSCG00000016892
ENSSSCG00000000877
ENSSSCG00000026706
ENSSSCG00000015346
ENSSSCG00000032622
ENSSSCG00000000997
ENSSSCG00000002815
ENSSSCG00000035772
ENSSSCG00000009631
ENSSSCG00000015894
ENSSSCG00000015720
ENSSSCG00000038842
ENSSSCG00000010219
ENSSSCG00000036568
ENSSSCG00000016976
ENSSSCG00000008466
ENSSSCG00000026025
ENSSSCG00000025114
ENSSSCG00000006159
ENSSSCG00000035209
ENSSSCG00000013297
ENSSSCG00000032941
ENSSSCG00000037898
ENSSSCG00000023526
ENSSSCG00000004948
ENSSSCG00000000456
ENSSSCG00000010631
ENSSSCG00000016835
ENSSSCG00000013400
ENSSSCG00000023215
ENSSSCG00000007840
ENSSSCG00000005625
ENSSSCG00000003139
ENSSSCG00000005318
ENSSSCG00000037558
ENSSSCG00000015969
ENSSSCG00000015052
ENSSSCG00000001440
ENSSSCG00000027898
ENSSSCG00000014362
ENSSSCG00000014376
ENSSSCG00000012001
ENSSSCG00000015116
ENSSSCG00000009528
ENSSSCG00000022636
ENSSSCG00000035027
ENSSSCG00000003263
ENSSSCG00000016450
ENSSSCG00000034297
ENSSSCG00000017529
ENSSSCG00000010306
ENSSSCG00000022240
ENSSSCG00000008727
ENSSSCG00000017688
ENSSSCG00000016726
ENSSSCG00000010563
ENSSSCG00000004955
ENSSSCG00000001716
ENSSSCG00000013513
ENSSSCG00000010121
ENSSSCG00000009320
ENSSSCG00000016082
ENSSSCG00000011889
ENSSSCG00000009620
ENSSSCG00000009233
ENSSSCG00000007675
ENSSSCG00000015035
ENSSSCG00000000036
ENSSSCG00000036466
ENSSSCG00000012597
ENSSSCG00000024736
ENSSSCG00000022177
ENSSSCG00000033514
ENSSSCG00000035949
ENSSSCG00000004507
ENSSSCG00000037559
ENSSSCG00000012174
ENSSSCG00000040388
ENSSSCG00000036383
ENSSSCG00000039651
ENSSSCG00000007058
ENSSSCG00000001009
ENSSSCG00000016841
ENSSSCG00000038610
ENSSSCG00000006917
ENSSSCG00000008169
ENSSSCG00000008641
ENSSSCG00000028983
ENSSSCG00000003110
ENSSSCG00000010151
ENSSSCG00000011496
ENSSSCG00000003532
ENSSSCG00000010311
ENSSSCG00000006781
ENSSSCG00000020931
ENSSSCG00000030153
ENSSSCG00000005124
ENSSSCG00000016604
ENSSSCG00000010087
ENSSSCG00000032340
ENSSSCG00000013512
ENSSSCG00000026196
ENSSSCG00000035842
ENSSSCG00000016223
ENSSSCG00000027272
ENSSSCG00000016291
ENSSSCG00000005449
ENSSSCG00000000458
ENSSSCG00000025188
ENSSSCG00000035074
ENSSSCG00000014628
ENSSSCG00000051794
ENSSSCG00000009364
ENSSSCG00000035997
ENSSSCG00000038919
ENSSSCG00000005667
ENSSSCG00000000735
ENSSSCG00000015871
ENSSSCG00000023272
ENSSSCG00000015310
ENSSSCG00000015402
ENSSSCG00000024549
ENSSSCG00000013239
ENSSSCG00000008842
ENSSSCG00000012000
ENSSSCG00000022126
ENSSSCG00000000685
ENSSSCG00000021408
ENSSSCG00000002844
ENSSSCG00000036521
ENSSSCG00000006970
ENSSSCG00000006126
ENSSSCG00000010452
ENSSSCG00000010316
ENSSSCG00000007477
ENSSSCG00000015099
ENSSSCG00000012963
ENSSSCG00000016578
ENSSSCG00000003976
ENSSSCG00000021862
ENSSSCG00000003749
ENSSSCG00000011085
ENSSSCG00000040977
ENSSSCG00000015660
ENSSSCG00000008881
ENSSSCG00000005065
ENSSSCG00000003407
ENSSSCG00000002712
ENSSSCG00000013416
ENSSSCG00000011274
ENSSSCG00000023028
ENSSSCG00000011048
ENSSSCG00000004570
ENSSSCG00000014395
ENSSSCG00000016448
ENSSSCG00000008486
ENSSSCG00000017983
ENSSSCG00000040735
ENSSSCG00000014010
ENSSSCG00000028504
ENSSSCG00000011570
ENSSSCG00000009215
ENSSSCG00000036317
ENSSSCG00000044553
ENSSSCG00000015288
ENSSSCG00000016406
ENSSSCG00000026239
ENSSSCG00000037865
ENSSSCG00000014946
ENSSSCG00000008948
ENSSSCG00000023611
ENSSSCG00000011236
ENSSSCG00000015480
ENSSSCG00000027371
ENSSSCG00000002388
ENSSSCG00000006841
ENSSSCG00000013427
ENSSSCG00000013481
ENSSSCG00000031707
ENSSSCG00000021158
ENSSSCG00000032778
ENSSSCG00000006482
ENSSSCG00000000694
ENSSSCG00000026063
ENSSSCG00000038383
ENSSSCG00000015844
ENSSSCG00000016160
ENSSSCG00000011278
ENSSSCG00000035667
ENSSSCG00000011652
ENSSSCG00000026427
ENSSSCG00000001993
ENSSSCG00000028048
ENSSSCG00000029311
ENSSSCG00000012769
ENSSSCG00000040264
ENSSSCG00000029413
ENSSSCG00000003369
ENSSSCG00000011474
ENSSSCG00000010062
ENSSSCG00000023539
ENSSSCG00000014435
ENSSSCG00000037561
ENSSSCG00000030626
ENSSSCG00000004013
ENSSSCG00000011004
ENSSSCG00000017506
ENSSSCG00000011743
ENSSSCG00000022559
ENSSSCG00000031101
ENSSSCG00000032284
ENSSSCG00000001825
ENSSSCG00000017957
ENSSSCG00000037530
ENSSSCG00000008812
ENSSSCG00000029456
ENSSSCG00000035379
ENSSSCG00000000072
ENSSSCG00000011618
ENSSSCG00000027556
ENSSSCG00000034814
ENSSSCG00000006309
ENSSSCG00000005183
ENSSSCG00000001986
ENSSSCG00000011714
ENSSSCG00000027019
ENSSSCG00000039780
ENSSSCG00000013433
ENSSSCG00000011670
ENSSSCG00000014084
ENSSSCG00000015872
ENSSSCG00000023266
ENSSSCG00000009880
ENSSSCG00000010189
ENSSSCG00000003589
ENSSSCG00000016893
ENSSSCG00000034357
ENSSSCG00000015213
ENSSSCG00000024480
ENSSSCG00000008164
ENSSSCG00000027503
ENSSSCG00000017555
ENSSSCG00000035493
ENSSSCG00000007291
ENSSSCG00000004039
ENSSSCG00000037572
ENSSSCG00000004420
ENSSSCG00000001052
ENSSSCG00000003818
ENSSSCG00000004958
ENSSSCG00000016170
ENSSSCG00000008449
ENSSSCG00000007026
ENSSSCG00000035176
ENSSSCG00000015368
ENSSSCG00000005969
ENSSSCG00000021571
ENSSSCG00000036964
ENSSSCG00000011723
ENSSSCG00000007672
ENSSSCG00000015873
ENSSSCG00000011498
ENSSSCG00000013087
ENSSSCG00000006250
ENSSSCG00000005110
ENSSSCG00000028609
ENSSSCG00000038732
ENSSSCG00000012705
ENSSSCG00000011485
ENSSSCG00000011681
ENSSSCG00000026092
ENSSSCG00000015878
ENSSSCG00000011811
ENSSSCG00000009077
ENSSSCG00000011602
ENSSSCG00000004218
ENSSSCG00000014235
ENSSSCG00000021688
ENSSSCG00000039290
ENSSSCG00000036553
ENSSSCG00000027030
ENSSSCG00000026034
ENSSSCG00000014904
ENSSSCG00000038003
ENSSSCG00000022073
ENSSSCG00000008478
ENSSSCG00000012415
ENSSSCG00000038089
ENSSSCG00000025652
ENSSSCG00000001720
ENSSSCG00000014876
ENSSSCG00000031498
ENSSSCG00000000570
ENSSSCG00000016690
ENSSSCG00000008180
ENSSSCG00000022224
ENSSSCG00000030225
ENSSSCG00000017488
ENSSSCG00000015255
ENSSSCG00000032563
ENSSSCG00000018045
ENSSSCG00000035479
ENSSSCG00000010834
ENSSSCG00000023326
ENSSSCG00000031147
ENSSSCG00000015908
ENSSSCG00000004357
ENSSSCG00000017290
ENSSSCG00000000050
ENSSSCG00000008644
ENSSSCG00000009865
ENSSSCG00000014203
ENSSSCG00000038300
ENSSSCG00000036322
ENSSSCG00000009358
ENSSSCG00000024314
ENSSSCG00000026499
ENSSSCG00000031925
ENSSSCG00000040464
ENSSSCG00000011640
ENSSSCG00000010638
ENSSSCG00000021464
ENSSSCG00000014626
ENSSSCG00000009938
ENSSSCG00000028015
ENSSSCG00000037452
ENSSSCG00000002013
ENSSSCG00000017142
ENSSSCG00000011799
ENSSSCG00000005905
ENSSSCG00000023727
ENSSSCG00000002915
ENSSSCG00000008377
ENSSSCG00000006543
ENSSSCG00000006777
ENSSSCG00000001912
ENSSSCG00000032999
ENSSSCG00000003150
ENSSSCG00000001942
ENSSSCG00000009520
ENSSSCG00000001025
ENSSSCG00000006194
ENSSSCG00000000216
ENSSSCG00000004921
ENSSSCG00000024197
ENSSSCG00000024604
ENSSSCG00000013252
ENSSSCG00000028995
ENSSSCG00000033592
ENSSSCG00000008997
ENSSSCG00000039557
ENSSSCG00000021205
ENSSSCG00000005607
ENSSSCG00000032723
ENSSSCG00000004033
ENSSSCG00000015901
ENSSSCG00000003488
ENSSSCG00000017376
ENSSSCG00000021289
ENSSSCG00000024325
ENSSSCG00000006740
ENSSSCG00000014108
ENSSSCG00000007671
ENSSSCG00000007930
ENSSSCG00000034114
ENSSSCG00000007710
ENSSSCG00000036742
ENSSSCG00000010943
ENSSSCG00000012944
ENSSSCG00000006648
ENSSSCG00000010271
ENSSSCG00000017167
ENSSSCG00000000182
ENSSSCG00000012727
ENSSSCG00000012167
ENSSSCG00000012657
ENSSSCG00000018049
ENSSSCG00000006363
ENSSSCG00000000926
ENSSSCG00000024725
ENSSSCG00000014073
ENSSSCG00000006303
ENSSSCG00000003630
ENSSSCG00000004217
ENSSSCG00000014321
ENSSSCG00000017578
ENSSSCG00000035760
ENSSSCG00000017219
ENSSSCG00000003038
ENSSSCG00000000232
ENSSSCG00000011802
ENSSSCG00000036772
ENSSSCG00000016473
ENSSSCG00000016519
ENSSSCG00000004717
ENSSSCG00000008595
ENSSSCG00000031970
ENSSSCG00000013350
ENSSSCG00000014292
ENSSSCG00000015807
ENSSSCG00000027609
ENSSSCG00000012884
ENSSSCG00000032601
ENSSSCG00000033155
ENSSSCG00000006835
ENSSSCG00000016035
ENSSSCG00000024596
ENSSSCG00000010780
ENSSSCG00000006932
ENSSSCG00000039332
ENSSSCG00000032686
ENSSSCG00000039701
ENSSSCG00000013399
ENSSSCG00000004309
ENSSSCG00000013256
ENSSSCG00000025425
ENSSSCG00000025901
ENSSSCG00000010512
ENSSSCG00000028805
ENSSSCG00000011312
ENSSSCG00000027179
ENSSSCG00000015543
ENSSSCG00000020710
ENSSSCG00000011755
ENSSSCG00000021562
ENSSSCG00000008247
ENSSSCG00000007806
ENSSSCG00000003738
ENSSSCG00000012029
ENSSSCG00000022398
ENSSSCG00000021828
ENSSSCG00000015405
ENSSSCG00000010530
ENSSSCG00000022101
ENSSSCG00000004196
ENSSSCG00000016159
ENSSSCG00000016049
ENSSSCG00000008575
ENSSSCG00000000755
ENSSSCG00000001423
ENSSSCG00000036033
ENSSSCG00000013437
ENSSSCG00000012711
ENSSSCG00000023686
ENSSSCG00000009805
ENSSSCG00000032381
ENSSSCG00000010325
ENSSSCG00000009157
ENSSSCG00000008963
ENSSSCG00000009867
ENSSSCG00000022980
ENSSSCG00000005250
ENSSSCG00000021129
ENSSSCG00000016929
ENSSSCG00000013916
ENSSSCG00000033412
ENSSSCG00000013659
ENSSSCG00000015106
ENSSSCG00000009522
ENSSSCG00000011576
ENSSSCG00000009256
ENSSSCG00000007337
ENSSSCG00000007484
ENSSSCG00000017357
ENSSSCG00000004508
ENSSSCG00000012698
ENSSSCG00000012448
ENSSSCG00000009935
ENSSSCG00000012572
ENSSSCG00000002368
ENSSSCG00000008188
ENSSSCG00000038730
ENSSSCG00000039793
ENSSSCG00000028197
ENSSSCG00000000684
ENSSSCG00000027372
ENSSSCG00000009276
ENSSSCG00000036236
ENSSSCG00000011471
ENSSSCG00000017489
ENSSSCG00000030820
ENSSSCG00000035824
ENSSSCG00000021821
ENSSSCG00000011572
ENSSSCG00000031175
ENSSSCG00000007872
ENSSSCG00000020711
ENSSSCG00000035332
ENSSSCG00000035634
ENSSSCG00000024486
ENSSSCG00000016019
ENSSSCG00000014305
ENSSSCG00000039244
ENSSSCG00000008980
ENSSSCG00000039962
ENSSSCG00000010824
ENSSSCG00000036431
ENSSSCG00000022659
ENSSSCG00000029034
ENSSSCG00000032693
ENSSSCG00000003806
ENSSSCG00000010017
ENSSSCG00000014247
ENSSSCG00000030318
ENSSSCG00000030685
ENSSSCG00000011769
ENSSSCG00000031123
ENSSSCG00000010823
ENSSSCG00000006346
ENSSSCG00000005291
ENSSSCG00000010476
ENSSSCG00000027973
ENSSSCG00000011592
ENSSSCG00000012424
ENSSSCG00000024756
ENSSSCG00000008624
ENSSSCG00000037274
ENSSSCG00000003859
ENSSSCG00000012713
ENSSSCG00000014146
ENSSSCG00000010313
ENSSSCG00000002243
ENSSSCG00000038989
ENSSSCG00000003795
ENSSSCG00000005084
ENSSSCG00000033958
ENSSSCG00000006487
ENSSSCG00000012885
ENSSSCG00000008310
ENSSSCG00000006530
ENSSSCG00000023818
ENSSSCG00000013551
ENSSSCG00000003654
ENSSSCG00000017095
ENSSSCG00000011284
ENSSSCG00000008428
ENSSSCG00000000037
ENSSSCG00000004334
ENSSSCG00000027381
ENSSSCG00000011731
ENSSSCG00000023231
ENSSSCG00000026819
ENSSSCG00000009565
ENSSSCG00000017260
ENSSSCG00000018007
ENSSSCG00000030197
ENSSSCG00000014441
ENSSSCG00000026224
ENSSSCG00000015874
ENSSSCG00000013241
ENSSSCG00000009978
ENSSSCG00000035812
ENSSSCG00000038639
ENSSSCG00000000475
ENSSSCG00000003111
ENSSSCG00000003592
ENSSSCG00000008924
ENSSSCG00000014199
ENSSSCG00000033689
ENSSSCG00000024912
ENSSSCG00000004919
ENSSSCG00000004551
ENSSSCG00000005981
ENSSSCG00000008221
ENSSSCG00000006926
ENSSSCG00000011810
ENSSSCG00000040257
ENSSSCG00000033528
ENSSSCG00000009768
ENSSSCG00000005282
ENSSSCG00000011314
ENSSSCG00000004936
ENSSSCG00000008105
ENSSSCG00000038766
ENSSSCG00000011192
ENSSSCG00000011609
ENSSSCG00000015237
ENSSSCG00000039061
ENSSSCG00000016960
ENSSSCG00000005373
ENSSSCG00000016494
ENSSSCG00000038082
ENSSSCG00000010348
ENSSSCG00000007076
ENSSSCG00000017201
ENSSSCG00000002034
ENSSSCG00000008423
ENSSSCG00000008186
ENSSSCG00000006101
ENSSSCG00000016809
ENSSSCG00000016597
ENSSSCG00000035615
ENSSSCG00000025651
ENSSSCG00000029615
ENSSSCG00000036014
ENSSSCG00000014207
ENSSSCG00000027324
ENSSSCG00000011382
ENSSSCG00000023451
ENSSSCG00000017308
ENSSSCG00000000469
ENSSSCG00000037719
ENSSSCG00000009305
ENSSSCG00000032517
ENSSSCG00000012247
ENSSSCG00000024771
ENSSSCG00000001913
ENSSSCG00000015930
ENSSSCG00000010683
ENSSSCG00000009591
ENSSSCG00000021906
ENSSSCG00000000702
ENSSSCG00000010070
ENSSSCG00000017091
ENSSSCG00000010447
ENSSSCG00000005170
ENSSSCG00000000789
ENSSSCG00000004695
ENSSSCG00000031771
ENSSSCG00000010315
ENSSSCG00000005501
ENSSSCG00000007951
ENSSSCG00000017583
ENSSSCG00000003196
ENSSSCG00000005215
ENSSSCG00000008406
ENSSSCG00000009166
ENSSSCG00000034373
ENSSSCG00000028431
ENSSSCG00000009290
ENSSSCG00000035965
ENSSSCG00000003195
ENSSSCG00000003413
ENSSSCG00000004048
ENSSSCG00000006904
ENSSSCG00000001544
ENSSSCG00000005288
ENSSSCG00000040859
ENSSSCG00000001068
ENSSSCG00000028655
ENSSSCG00000017422
ENSSSCG00000015411
ENSSSCG00000023992
ENSSSCG00000007309
ENSSSCG00000033272
ENSSSCG00000001659
ENSSSCG00000006981
ENSSSCG00000030289
ENSSSCG00000010835
ENSSSCG00000035230
ENSSSCG00000028840
ENSSSCG00000017384
ENSSSCG00000000994
ENSSSCG00000002403
ENSSSCG00000014915
ENSSSCG00000017128
ENSSSCG00000022815
ENSSSCG00000022112
ENSSSCG00000030877
ENSSSCG00000022155
ENSSSCG00000000078
ENSSSCG00000014195
ENSSSCG00000027571
ENSSSCG00000031712
ENSSSCG00000030154
ENSSSCG00000007481
ENSSSCG00000006572
ENSSSCG00000037556
ENSSSCG00000003486
ENSSSCG00000000602
ENSSSCG00000004524
ENSSSCG00000004535
ENSSSCG00000001493
ENSSSCG00000010687
ENSSSCG00000015581
ENSSSCG00000010107
ENSSSCG00000029464
ENSSSCG00000036610
ENSSSCG00000005011
ENSSSCG00000006358
ENSSSCG00000016863
ENSSSCG00000015555
ENSSSCG00000029837
ENSSSCG00000032531
ENSSSCG00000006071
ENSSSCG00000032312
ENSSSCG00000030130
ENSSSCG00000038867
ENSSSCG00000011106
ENSSSCG00000025344
ENSSSCG00000014252
ENSSSCG00000012403
ENSSSCG00000003914
ENSSSCG00000016613
ENSSSCG00000002372
ENSSSCG00000030535
ENSSSCG00000025618
ENSSSCG00000011782
ENSSSCG00000022479
ENSSSCG00000009713
ENSSSCG00000004405
ENSSSCG00000015079
ENSSSCG00000016949
ENSSSCG00000037416
ENSSSCG00000021204
ENSSSCG00000006553
ENSSSCG00000010009
ENSSSCG00000016113
ENSSSCG00000001384
ENSSSCG00000010450
ENSSSCG00000027765
ENSSSCG00000011158
ENSSSCG00000016027
ENSSSCG00000010105
ENSSSCG00000007331
ENSSSCG00000015115
ENSSSCG00000017366
ENSSSCG00000016698
ENSSSCG00000024232
ENSSSCG00000029666
ENSSSCG00000037963
ENSSSCG00000011013
ENSSSCG00000018008
ENSSSCG00000007720
ENSSSCG00000028827
ENSSSCG00000010131
ENSSSCG00000010292
ENSSSCG00000016956
ENSSSCG00000000189
ENSSSCG00000002461
ENSSSCG00000004370
ENSSSCG00000033146
ENSSSCG00000000927
ENSSSCG00000033655
ENSSSCG00000009714
ENSSSCG00000024071
ENSSSCG00000000063
ENSSSCG00000029967
ENSSSCG00000012114
ENSSSCG00000016114
ENSSSCG00000017494
ENSSSCG00000017311
ENSSSCG00000037201
ENSSSCG00000011978
ENSSSCG00000012791
ENSSSCG00000011386
ENSSSCG00000008147
ENSSSCG00000029073
ENSSSCG00000004103
ENSSSCG00000004822
ENSSSCG00000002389
ENSSSCG00000010032
ENSSSCG00000006561
ENSSSCG00000012252
ENSSSCG00000011563
ENSSSCG00000005182
ENSSSCG00000040317
ENSSSCG00000025306
ENSSSCG00000004856
ENSSSCG00000036201
ENSSSCG00000033381
ENSSSCG00000006646
ENSSSCG00000021818
ENSSSCG00000009045
ENSSSCG00000022222
ENSSSCG00000033854
ENSSSCG00000009092
ENSSSCG00000006168
ENSSSCG00000027139
ENSSSCG00000012157
ENSSSCG00000015539
ENSSSCG00000040732
ENSSSCG00000008300
ENSSSCG00000013405
ENSSSCG00000025791
ENSSSCG00000029260
ENSSSCG00000013248
ENSSSCG00000032266
ENSSSCG00000029478
ENSSSCG00000033811
ENSSSCG00000022506
ENSSSCG00000005715
ENSSSCG00000013019
ENSSSCG00000014101
ENSSSCG00000009035
ENSSSCG00000012637
ENSSSCG00000010204
ENSSSCG00000015235
ENSSSCG00000000816
ENSSSCG00000002753
ENSSSCG00000007334
ENSSSCG00000001946
ENSSSCG00000006954
ENSSSCG00000005724
ENSSSCG00000009769
ENSSSCG00000010604
ENSSSCG00000028157
ENSSSCG00000015410
ENSSSCG00000017615
ENSSSCG00000001968
ENSSSCG00000009881
ENSSSCG00000006108
ENSSSCG00000040452
ENSSSCG00000008803
ENSSSCG00000001660
ENSSSCG00000009826
ENSSSCG00000024030
ENSSSCG00000001706
ENSSSCG00000006788
ENSSSCG00000008022
ENSSSCG00000017500
ENSSSCG00000034364
ENSSSCG00000017401
ENSSSCG00000011025
ENSSSCG00000006381
ENSSSCG00000028169
ENSSSCG00000009270
ENSSSCG00000012536
ENSSSCG00000005660
ENSSSCG00000014074
ENSSSCG00000016894
ENSSSCG00000017510
ENSSSCG00000038913
ENSSSCG00000036569
ENSSSCG00000034395
ENSSSCG00000015840
ENSSSCG00000008487
ENSSSCG00000004172
ENSSSCG00000021203
ENSSSCG00000015940
ENSSSCG00000001049
ENSSSCG00000026851
ENSSSCG00000036887
ENSSSCG00000017008
ENSSSCG00000009093
ENSSSCG00000017861
ENSSSCG00000015535
ENSSSCG00000008748
ENSSSCG00000006116
ENSSSCG00000029606
ENSSSCG00000013591
ENSSSCG00000003577
ENSSSCG00000007360
ENSSSCG00000000555
ENSSSCG00000028516
ENSSSCG00000030386
ENSSSCG00000001934
ENSSSCG00000004774
ENSSSCG00000007116
ENSSSCG00000024168
ENSSSCG00000024864
ENSSSCG00000029030
ENSSSCG00000024784
ENSSSCG00000039336

## Sheet: Table S4-3
Table S4-3 GO terms enriched by FD-DEGs
GO_class	GO ID	GO_term	Hit_number	Background number	P-Value
Cellular Component	GO:0030016	myofibril	32	118	2.48418e-08
Cellular Component	GO:0043292	contractile fiber	32	119	3.09619e-08
Molecular Function	GO:0031014	troponin T binding	7	7	6.52525e-08
Molecular Function	GO:0003779	actin binding	53	275	3.17634e-07
Cellular Component	GO:0030017	sarcomere	27	105	9.65285e-07
Biological Process	GO:0061061	muscle structure development	57	316	1.11298e-06
Cellular Component	GO:0036379	myofilament	11	22	1.32654e-06
Biological Process	GO:0003012	muscle system process	38	184	2.68683e-06
Biological Process	GO:0006941	striated muscle contraction	21	74	2.80517e-06
Cellular Component	GO:0005861	troponin complex	9	16	3.54808e-06
Biological Process	GO:0006936	muscle contraction	31	138	3.60608e-06
Cellular Component	GO:0005865	striated muscle thin filament	10	20	4.09015e-06
Biological Process	GO:0055001	muscle cell development	25	100	4.19631e-06
Biological Process	GO:0031444	slow-twitch skeletal muscle fiber contraction	5	5	7.40189e-06
Molecular Function	GO:0005509	calcium ion binding	72	460	1.03261e-05
Biological Process	GO:0050879	multicellular organismal movement	13	36	1.27325e-05
Biological Process	GO:0050881	musculoskeletal movement	13	36	1.27325e-05
Biological Process	GO:0003009	skeletal muscle contraction	12	32	1.763e-05
Biological Process	GO:0042692	muscle cell differentiation	38	200	2.05245e-05
Biological Process	GO:0051146	striated muscle cell differentiation	32	158	2.45012e-05
Biological Process	GO:0003010	voluntary skeletal muscle contraction	7	12	3.37239e-05
Biological Process	GO:0014721	twitch skeletal muscle contraction	7	12	3.37239e-05
Biological Process	GO:0030239	myofibril assembly	14	46	5.42791e-05
Biological Process	GO:0055002	striated muscle cell development	14	47	7.06715e-05
Biological Process	GO:0090257	regulation of muscle system process	21	92	0.000102025
Biological Process	GO:0032501	multicellular organismal process	301	2671	0.000162518
Molecular Function	GO:0008092	cytoskeletal protein binding	79	569	0.000263042
Biological Process	GO:0006937	regulation of muscle contraction	16	65	0.000266964
Biological Process	GO:0003229	ventricular cardiac muscle tissue development	10	30	0.000276348
Biological Process	GO:0015748	organophosphate ester transport	18	79	0.000319997
Biological Process	GO:0032502	developmental process	270	2398	0.000431285
Biological Process	GO:0009791	post-embryonic development	10	32	0.000498269
Biological Process	GO:0010927	cellular component assembly involved in morphogenesis	15	62	0.000502292
Biological Process	GO:0030154	cell differentiation	185	1586	0.000824334
Biological Process	GO:0048869	cellular developmental process	189	1625	0.000829575
Biological Process	GO:0033173	calcineurin-NFAT signaling cascade	10	34	0.000850761
Biological Process	GO:0048016	inositol phosphate-mediated signaling	10	34	0.000850761
Biological Process	GO:0048856	anatomical structure development	248	2207	0.000899473
Biological Process	GO:0032925	regulation of activin receptor signaling pathway	6	14	0.00107213
Molecular Function	GO:0005523	tropomyosin binding	6	14	0.00107213
Biological Process	GO:2000059	negative regulation of ubiquitin-dependent protein catabolic process	10	35	0.00109179
Biological Process	GO:0032924	activin receptor signaling pathway	8	24	0.0011334
Biological Process	GO:0055010	ventricular cardiac muscle tissue morphogenesis	8	24	0.0011334
Biological Process	GO:0045214	sarcomere organization	9	30	0.00131548
Molecular Function	GO:0017124	SH3 domain binding	14	61	0.00133325
Biological Process	GO:0048644	muscle organ morphogenesis	11	42	0.00137712
Biological Process	GO:0007275	multicellular organism development	226	2007	0.00144294
Biological Process	GO:0014706	striated muscle tissue development	30	180	0.00144451
Biological Process	GO:0072359	circulatory system development	75	567	0.00151451
Biological Process	GO:0003231	cardiac ventricle development	15	69	0.00163646
Biological Process	GO:0051171	regulation of nitrogen compound metabolic process	252	2271	0.0016786
Molecular Function	GO:0043169	cation binding	270	2451	0.00168323
Biological Process	GO:0044057	regulation of system process	31	190	0.00172498
Biological Process	GO:0060537	muscle tissue development	31	190	0.00172498
Biological Process	GO:0007517	muscle organ development	26	151	0.00181552
Biological Process	GO:0030258	lipid modification	26	151	0.00181552
Biological Process	GO:0031323	regulation of cellular metabolic process	268	2435	0.00185494
Biological Process	GO:0072332	intrinsic apoptotic signaling pathway by p53 class mediator	8	26	0.0020305
Biological Process	GO:0034504	protein localization to nucleus	23	129	0.00203922
Biological Process	GO:0009895	negative regulation of catabolic process	21	114	0.00207268
Biological Process	GO:0006089	lactate metabolic process	5	11	0.00210342
Biological Process	GO:0042693	muscle cell fate commitment	5	11	0.00210342
Biological Process	GO:0032435	negative regulation of proteasomal ubiquitin-dependent protein catabolic process	9	32	0.00217123
Biological Process	GO:0055008	cardiac muscle tissue morphogenesis	9	32	0.00217123
Biological Process	GO:1902187	negative regulation of viral release from host cell	4	7	0.00218142
Molecular Function	GO:0003785	actin monomer binding	4	7	0.00218142
Biological Process	GO:0048468	cell development	100	805	0.00220395
Biological Process	GO:0048731	system development	204	1807	0.00227276
Biological Process	GO:0045185	maintenance of protein location	7	21	0.00231532
Biological Process	GO:0072595	maintenance of protein localization in organelle	6	16	0.00242423
Molecular Function	GO:0046872	metal ion binding	264	2409	0.00258961
Biological Process	GO:0046425	regulation of receptor signaling pathway via JAK-STAT	10	39	0.00267189
Biological Process	GO:0045165	cell fate commitment	18	94	0.00270578
Biological Process	GO:0003208	cardiac ventricle morphogenesis	9	33	0.00273974
Molecular Function	GO:0005215	transporter activity	81	635	0.00279452
Biological Process	GO:0031032	actomyosin structure organization	18	95	0.0030514
Biological Process	GO:0031330	negative regulation of cellular catabolic process	18	95	0.0030514
Biological Process	GO:1902255	positive regulation of intrinsic apoptotic signaling pathway by p53 class mediator	3	4	0.00311134
Biological Process	GO:2001245	regulation of phosphatidylcholine biosynthetic process	3	4	0.00311134
Molecular Function	GO:0044547	DNA topoisomerase binding	3	4	0.00311134
Biological Process	GO:0006072	glycerol-3-phosphate metabolic process	5	12	0.00332777
Biological Process	GO:0051457	maintenance of protein location in nucleus	5	12	0.00332777
Biological Process	GO:0032507	maintenance of protein location in cell	6	17	0.00345084
Biological Process	GO:2000515	negative regulation of CD4-positive, alpha-beta T cell activation	6	17	0.00345084
Biological Process	GO:0003205	cardiac chamber development	17	89	0.00360027
Biological Process	GO:0065009	regulation of molecular function	121	1018	0.00375011
Molecular Function	GO:0005515	protein binding	345	3247	0.00375337
Molecular Function	GO:0001216	DNA-binding transcription activator activity	32	208	0.00379493
Biological Process	GO:0048738	cardiac muscle tissue development	20	112	0.00379989
Molecular Function	GO:0015075	ion transmembrane transporter activity	52	380	0.00384038
Molecular Function	GO:0140110	transcription regulator activity	100	820	0.00388457
Biological Process	GO:0080090	regulation of primary metabolic process	257	2357	0.00393764
Biological Process	GO:0044282	small molecule catabolic process	38	259	0.00395807
Biological Process	GO:1903051	negative regulation of proteolysis involved in cellular protein catabolic process	10	41	0.00396314
Biological Process	GO:0034629	cellular protein-containing complex localization	4	8	0.00403806
Biological Process	GO:1904293	negative regulation of ERAD pathway	4	8	0.00403806
Molecular Function	GO:0051015	actin filament binding	19	105	0.00405822
Biological Process	GO:0016054	organic acid catabolic process	31	201	0.00417864
Biological Process	GO:0046395	carboxylic acid catabolic process	31	201	0.00417864
Biological Process	GO:0006811	ion transport	63	480	0.00418662
Biological Process	GO:1901799	negative regulation of proteasomal protein catabolic process	9	35	0.00422562
Biological Process	GO:0050905	neuromuscular process	14	69	0.0045037
Molecular Function	GO:0001228	DNA-binding transcription activator activity, RNA polymerase II-specific	31	202	0.00450386
Molecular Function	GO:0017056	structural constituent of nuclear pore	6	18	0.00476857
Biological Process	GO:0032434	regulation of proteasomal ubiquitin-dependent protein catabolic process	16	84	0.00479582
Biological Process	GO:0015865	purine nucleotide transport	5	13	0.0049917
Biological Process	GO:0015868	purine ribonucleotide transport	5	13	0.0049917
Biological Process	GO:0035115	embryonic forelimb morphogenesis	5	13	0.0049917
Biological Process	GO:0035136	forelimb morphogenesis	5	13	0.0049917
Biological Process	GO:0051503	adenine nucleotide transport	5	13	0.0049917
Biological Process	GO:0019220	regulation of phosphate metabolic process	63	484	0.00504935
Biological Process	GO:0051174	regulation of phosphorus metabolic process	63	484	0.00504935
Biological Process	GO:0060048	cardiac muscle contraction	11	49	0.00509006
Biological Process	GO:0003206	cardiac chamber morphogenesis	14	70	0.00515337
Cellular Component	GO:0030018	Z disc	12	56	0.00523182
Biological Process	GO:0051148	negative regulation of muscle cell differentiation	8	30	0.00541914
Biological Process	GO:0051172	negative regulation of nitrogen compound metabolic process	94	773	0.00547643
Biological Process	GO:0051246	regulation of protein metabolic process	119	1011	0.00554936
Biological Process	GO:1904892	regulation of receptor signaling pathway via STAT	10	43	0.00570333
Biological Process	GO:0031325	positive regulation of cellular metabolic process	144	1254	0.00582086
Biological Process	GO:0032268	regulation of cellular protein metabolic process	111	937	0.00602123
Cellular Component	GO:0015629	actin cytoskeleton	33	223	0.00608795
Biological Process	GO:0046856	phosphatidylinositol dephosphorylation	6	19	0.00642171
Molecular Function	GO:0008443	phosphofructokinase activity	6	19	0.00642171
Biological Process	GO:0009889	regulation of biosynthetic process	195	1760	0.00658508
Biological Process	GO:0019752	carboxylic acid metabolic process	80	647	0.00664478
Biological Process	GO:0051338	regulation of transferase activity	42	302	0.00666503
Biological Process	GO:0009065	glutamine family amino acid catabolic process	4	9	0.00672933
Biological Process	GO:0032926	negative regulation of activin receptor signaling pathway	4	9	0.00672933
Biological Process	GO:1902186	regulation of viral release from host cell	4	9	0.00672933
Molecular Function	GO:0004366	glycerol-3-phosphate O-acyltransferase activity	4	9	0.00672933
Biological Process	GO:0097720	calcineurin-mediated signaling	10	44	0.00677152
Biological Process	GO:0006577	amino-acid betaine metabolic process	7	25	0.0068532
Biological Process	GO:0016925	protein sumoylation	7	25	0.0068532
Biological Process	GO:0019318	hexose metabolic process	24	150	0.00693215
Biological Process	GO:0055085	transmembrane transport	60	464	0.00703962
Biological Process	GO:0043069	negative regulation of programmed cell death	51	383	0.00713337
Biological Process	GO:0052646	alditol phosphate metabolic process	5	14	0.00716924
Biological Process	GO:0001955	blood vessel maturation	3	5	0.00723224
Biological Process	GO:0097396	response to interleukin-17	3	5	0.00723224
Biological Process	GO:0097398	cellular response to interleukin-17	3	5	0.00723224
Biological Process	GO:0097400	interleukin-17-mediated signaling pathway	3	5	0.00723224
Molecular Function	GO:0003847	1-alkyl-2-acetylglycerophosphocholine esterase activity	3	5	0.00723224
Biological Process	GO:0006082	organic acid metabolic process	82	668	0.00725716
Biological Process	GO:0009891	positive regulation of biosynthetic process	89	734	0.00732587
Biological Process	GO:0060415	muscle tissue morphogenesis	9	38	0.00755008
Molecular Function	GO:0022857	transmembrane transporter activity	71	567	0.00766859
Molecular Function	GO:0000981	DNA-binding transcription factor activity, RNA polymerase II-specific	57	439	0.00780836
Biological Process	GO:0051147	regulation of muscle cell differentiation	13	66	0.00786633
Cellular Component	GO:0031674	I band	13	66	0.00786633
Biological Process	GO:0048513	animal organ development	146	1285	0.00800833
Biological Process	GO:0055007	cardiac muscle cell differentiation	12	59	0.00807157
Biological Process	GO:0043066	negative regulation of apoptotic process	49	368	0.00825368
Biological Process	GO:1902105	regulation of leukocyte differentiation	20	120	0.0083503
Molecular Function	GO:0003700	DNA-binding transcription factor activity	74	597	0.00835303
Biological Process	GO:0046636	negative regulation of alpha-beta T cell activation	6	20	0.00845446
Molecular Function	GO:0043167	ion binding	416	4023	0.00855287
Biological Process	GO:0019222	regulation of metabolic process	299	2820	0.0086652
Biological Process	GO:0007389	pattern specification process	28	186	0.00871138
Biological Process	GO:0002725	negative regulation of T cell cytokine production	2	2	0.0088879
Biological Process	GO:0003415	chondrocyte hypertrophy	2	2	0.0088879
Biological Process	GO:0032971	regulation of muscle filament sliding	2	2	0.0088879
Biological Process	GO:0032972	regulation of muscle filament sliding speed	2	2	0.0088879
Biological Process	GO:0042694	muscle cell fate specification	2	2	0.0088879
Biological Process	GO:0100026	positive regulation of DNA repair by transcription from RNA polymerase II promoter	2	2	0.0088879
Biological Process	GO:1902761	positive regulation of chondrocyte development	2	2	0.0088879
Biological Process	GO:1903041	regulation of chondrocyte hypertrophy	2	2	0.0088879
Biological Process	GO:1903043	positive regulation of chondrocyte hypertrophy	2	2	0.0088879
Biological Process	GO:2000562	negative regulation of CD4-positive, alpha-beta T cell proliferation	2	2	0.0088879
Biological Process	GO:2001055	positive regulation of mesenchymal cell apoptotic process	2	2	0.0088879
Molecular Function	GO:0004956	prostaglandin D receptor activity	2	2	0.0088879
Molecular Function	GO:0008494	translation activator activity	2	2	0.0088879
Molecular Function	GO:0017099	very-long-chain-acyl-CoA dehydrogenase activity	2	2	0.0088879
Molecular Function	GO:0031013	troponin I binding	2	2	0.0088879
Biological Process	GO:0043502	regulation of muscle adaptation	9	39	0.00901354
Cellular Component	GO:0005643	nuclear pore	9	39	0.00901354
Biological Process	GO:0019395	fatty acid oxidation	19	113	0.00909772
Biological Process	GO:0010556	regulation of macromolecule biosynthetic process	181	1635	0.00917665
Biological Process	GO:0051239	regulation of multicellular organismal process	128	1115	0.0092794
Biological Process	GO:0043500	muscle adaptation	11	53	0.00941271
Biological Process	GO:0006635	fatty acid beta-oxidation	16	90	0.00945447
Biological Process	GO:0003008	system process	73	591	0.00949984
Biological Process	GO:0001944	vasculature development	53	407	0.00952298
Biological Process	GO:0043436	oxoacid metabolic process	80	657	0.00967065
Biological Process	GO:2000058	regulation of ubiquitin-dependent protein catabolic process	17	98	0.00972475
Molecular Function	GO:0016746	acyltransferase activity	34	239	0.00985373
Molecular Function	GO:0008509	anion transmembrane transporter activity	22	138	0.00986528
Biological Process	GO:1903131	mononuclear cell differentiation	26	171	0.00987993
Cellular Component	GO:0090575	RNA polymerase II transcription regulator complex	18	106	0.00989547
Biological Process	GO:0006862	nucleotide transport	5	15	0.00993123
Cellular Component	GO:0045254	pyruvate dehydrogenase complex	5	15	0.00993123
Biological Process	GO:2000112	regulation of cellular macromolecule biosynthetic process	180	1630	0.0103095
Biological Process	GO:0042325	regulation of phosphorylation	55	427	0.0103523
Biological Process	GO:0001561	fatty acid alpha-oxidation	4	10	0.0103866
Biological Process	GO:0019076	viral release from host cell	4	10	0.0103866
Biological Process	GO:0032620	interleukin-17 production	4	10	0.0103866
Biological Process	GO:0032660	regulation of interleukin-17 production	4	10	0.0103866
Biological Process	GO:0034333	adherens junction assembly	4	10	0.0103866
Biological Process	GO:0035890	exit from host	4	10	0.0103866
Biological Process	GO:0035891	exit from host cell	4	10	0.0103866
Biological Process	GO:0036092	phosphatidylinositol-3-phosphate biosynthetic process	4	10	0.0103866
Cellular Component	GO:0097512	cardiac myofibril	4	10	0.0103866
Molecular Function	GO:0000062	fatty-acyl-CoA binding	4	10	0.0103866
Molecular Function	GO:0106018	phosphatidylinositol-3,5-bisphosphate phosphatase activity	4	10	0.0103866
Biological Process	GO:0001932	regulation of protein phosphorylation	49	373	0.0105518
Biological Process	GO:0021700	developmental maturation	17	99	0.0107412
Molecular Function	GO:0008307	structural constituent of muscle	6	21	0.0109101
Molecular Function	GO:0070063	RNA polymerase binding	6	21	0.0109101
Biological Process	GO:0031324	negative regulation of cellular metabolic process	99	841	0.0109831
Biological Process	GO:0031326	regulation of cellular biosynthetic process	189	1723	0.0111784
Biological Process	GO:0031328	positive regulation of cellular biosynthetic process	86	718	0.0112852
Biological Process	GO:0034220	ion transmembrane transport	40	294	0.0113652
Biological Process	GO:0048589	developmental growth	37	268	0.0116555
Biological Process	GO:0009062	fatty acid catabolic process	19	116	0.011957
Biological Process	GO:0034440	lipid oxidation	19	116	0.011957
Biological Process	GO:0019827	stem cell population maintenance	12	62	0.0119944
Biological Process	GO:0005975	carbohydrate metabolic process	46	349	0.012223
Biological Process	GO:0031399	regulation of protein modification process	70	570	0.0124172
Biological Process	GO:0009653	anatomical structure morphogenesis	133	1175	0.0126444
Biological Process	GO:0001568	blood vessel development	50	386	0.0127072
Biological Process	GO:0005996	monosaccharide metabolic process	24	158	0.0129755
Biological Process	GO:0042771	intrinsic apoptotic signaling pathway in response to DNA damage by p53 class mediator	5	16	0.0133435
Biological Process	GO:0060325	face morphogenesis	5	16	0.0133435
Biological Process	GO:0045935	positive regulation of nucleobase-containing compound metabolic process	86	723	0.0133576
Biological Process	GO:0006527	arginine catabolic process	3	6	0.0134541
Biological Process	GO:0014728	regulation of the force of skeletal muscle contraction	3	6	0.0134541
Biological Process	GO:0014862	regulation of skeletal muscle contraction by chemo-mechanical energy conversion	3	6	0.0134541
Biological Process	GO:0015867	ATP transport	3	6	0.0134541
Biological Process	GO:0032897	negative regulation of viral transcription	3	6	0.0134541
Biological Process	GO:0048263	determination of dorsal identity	3	6	0.0134541
Biological Process	GO:0070050	neuron cellular homeostasis	3	6	0.0134541
Biological Process	GO:0150105	protein localization to cell-cell junction	3	6	0.0134541
Biological Process	GO:1900748	positive regulation of vascular endothelial growth factor signaling pathway	3	6	0.0134541
Biological Process	GO:2000015	regulation of determination of dorsal identity	3	6	0.0134541
Cellular Component	GO:0099060	integral component of postsynaptic specialization membrane	3	6	0.0134541
Molecular Function	GO:0004742	dihydrolipoyllysine-residue acetyltransferase activity	3	6	0.0134541
Molecular Function	GO:0030523	dihydrolipoamide S-acyltransferase activity	3	6	0.0134541
Molecular Function	GO:0070053	thrombospondin receptor activity	3	6	0.0134541
Biological Process	GO:0098609	cell-cell adhesion	43	324	0.013465
Biological Process	GO:0098727	maintenance of cell number	12	63	0.0135834
Biological Process	GO:0046839	phospholipid dephosphorylation	6	22	0.0138303
Biological Process	GO:0051438	regulation of ubiquitin-protein transferase activity	6	22	0.0138303
Biological Process	GO:0050670	regulation of lymphocyte proliferation	15	86	0.013921
Biological Process	GO:0042326	negative regulation of phosphorylation	20	126	0.0140745
Biological Process	GO:0051173	positive regulation of nitrogen compound metabolic process	131	1160	0.0142618
Biological Process	GO:0060548	negative regulation of cell death	52	407	0.0143892
Biological Process	GO:1903363	negative regulation of cellular protein catabolic process	10	49	0.0146012
Biological Process	GO:0030510	regulation of BMP signaling pathway	9	42	0.0146988
Biological Process	GO:0050790	regulation of catalytic activity	88	745	0.0147113
Biological Process	GO:0007249	I-kappaB kinase/NF-kappaB signaling	21	135	0.0150043
Biological Process	GO:0014883	transition between fast and slow fiber	4	11	0.0151198
Biological Process	GO:0061036	positive regulation of cartilage development	4	11	0.0151198
Molecular Function	GO:0048185	activin binding	4	11	0.0151198
Molecular Function	GO:0120227	acyl-CoA binding	4	11	0.0151198
Molecular Function	GO:0140416	transcription regulator inhibitor activity	4	11	0.0151198
Molecular Function	GO:1901567	fatty acid derivative binding	4	11	0.0151198
Biological Process	GO:0006357	regulation of transcription by RNA polymerase II	100	861	0.0151377
Biological Process	GO:0060255	regulation of macromolecule metabolic process	274	2596	0.0154264
Biological Process	GO:0046649	lymphocyte activation	38	282	0.0154441
Molecular Function	GO:0008324	cation transmembrane transporter activity	38	282	0.0154441
Biological Process	GO:0009888	tissue development	90	767	0.0161239
Biological Process	GO:0010508	positive regulation of autophagy	11	57	0.0161303
Biological Process	GO:0015914	phospholipid transport	11	57	0.0161303
Biological Process	GO:0035051	cardiocyte differentiation	13	72	0.0161393
Molecular Function	GO:0005488	binding	738	7475	0.016447
Molecular Function	GO:0001067	transcription regulatory region nucleic acid binding	62	503	0.0166672
Cellular Component	GO:0016605	PML body	10	50	0.0167558
Biological Process	GO:0046822	regulation of nucleocytoplasmic transport	8	36	0.0169142
Biological Process	GO:0055006	cardiac cell development	8	36	0.0169142
Biological Process	GO:0055013	cardiac muscle cell development	8	36	0.0169142
Biological Process	GO:1900182	positive regulation of protein localization to nucleus	8	36	0.0169142
Biological Process	GO:1902807	negative regulation of cell cycle G1/S phase transition	8	36	0.0169142
Biological Process	GO:2000134	negative regulation of G1/S transition of mitotic cell cycle	8	36	0.0169142
Biological Process	GO:0015711	organic anion transport	15	88	0.0170026
Biological Process	GO:0032944	regulation of mononuclear cell proliferation	15	88	0.0170026
Biological Process	GO:0048871	multicellular organismal homeostasis	28	196	0.0170555
Biological Process	GO:1903321	negative regulation of protein modification by small protein conjugation or removal	9	43	0.01708
Biological Process	GO:0060249	anatomical structure homeostasis	16	96	0.0171467
Biological Process	GO:0010557	positive regulation of macromolecule biosynthetic process	79	664	0.017182
Biological Process	GO:0002440	production of molecular mediator of immune response	12	65	0.0172371
Biological Process	GO:2000514	regulation of CD4-positive, alpha-beta T cell activation	6	23	0.0172542
Biological Process	GO:0002521	leukocyte differentiation	32	231	0.0172555
Biological Process	GO:0061042	vascular wound healing	5	17	0.0174654
Biological Process	GO:0072329	monocarboxylic acid catabolic process	20	129	0.0179153
Biological Process	GO:0006112	energy reserve metabolic process	11	58	0.0182635
Biological Process	GO:0040007	growth	48	376	0.0184239
Biological Process	GO:0019219	regulation of nucleobase-containing compound metabolic process	178	1636	0.0184865
Biological Process	GO:0051091	positive regulation of DNA-binding transcription factor activity	21	138	0.0188887
Molecular Function	GO:0008374	O-acyltransferase activity	10	51	0.0191367
Biological Process	GO:0044093	positive regulation of molecular function	81	687	0.0195565
Biological Process	GO:0003281	ventricular septum development	9	44	0.0197307
Biological Process	GO:1902600	proton transmembrane transport	8	37	0.0198492
Cellular Component	GO:0031312	extrinsic component of organelle membrane	8	37	0.0198492
Molecular Function	GO:0140303	intramembrane lipid transporter activity	8	37	0.0198492
Biological Process	GO:0043161	proteasome-mediated ubiquitin-dependent protein catabolic process	30	216	0.019975
Biological Process	GO:0070663	regulation of leukocyte proliferation	15	90	0.0205816
Biological Process	GO:0006606	protein import into nucleus	11	59	0.0205991
Biological Process	GO:0007274	neuromuscular synaptic transmission	4	12	0.0210158
Biological Process	GO:0009067	aspartate family amino acid biosynthetic process	4	12	0.0210158
Biological Process	GO:0036037	CD8-positive, alpha-beta T cell activation	4	12	0.0210158
Biological Process	GO:0046426	negative regulation of receptor signaling pathway via JAK-STAT	4	12	0.0210158
Biological Process	GO:0048630	skeletal muscle tissue growth	4	12	0.0210158
Biological Process	GO:0051154	negative regulation of striated muscle cell differentiation	4	12	0.0210158
Biological Process	GO:1904893	negative regulation of receptor signaling pathway via STAT	4	12	0.0210158
Biological Process	GO:2001185	regulation of CD8-positive, alpha-beta T cell activation	4	12	0.0210158
Molecular Function	GO:0003841	1-acylglycerol-3-phosphate O-acyltransferase activity	4	12	0.0210158
Molecular Function	GO:0031402	sodium ion binding	4	12	0.0210158
Molecular Function	GO:0034593	phosphatidylinositol bisphosphate phosphatase activity	4	12	0.0210158
Biological Process	GO:0051249	regulation of lymphocyte activation	24	165	0.0212041
Biological Process	GO:0038084	vascular endothelial growth factor signaling pathway	6	24	0.0212179
Biological Process	GO:0070884	regulation of calcineurin-NFAT signaling cascade	6	24	0.0212179
Biological Process	GO:0106056	regulation of calcineurin-mediated signaling	6	24	0.0212179
Molecular Function	GO:0052866	phosphatidylinositol phosphate phosphatase activity	6	24	0.0212179
Biological Process	GO:0065007	biological regulation	524	5211	0.0212377
Biological Process	GO:0050789	regulation of biological process	497	4927	0.021284
Molecular Function	GO:0016747	acyltransferase activity, transferring groups other than amino-acyl groups	27	191	0.0214085
Biological Process	GO:0002700	regulation of production of molecular mediator of immune response	10	52	0.0217564
Biological Process	GO:0006003	fructose 2,6-bisphosphate metabolic process	3	7	0.0219086
Biological Process	GO:0032332	positive regulation of chondrocyte differentiation	3	7	0.0219086
Biological Process	GO:0032700	negative regulation of interleukin-17 production	3	7	0.0219086
Biological Process	GO:0033147	negative regulation of intracellular estrogen receptor signaling pathway	3	7	0.0219086
Biological Process	GO:0043102	amino acid salvage	3	7	0.0219086
Biological Process	GO:0046320	regulation of fatty acid oxidation	3	7	0.0219086
Biological Process	GO:0048262	determination of dorsal/ventral asymmetry	3	7	0.0219086
Biological Process	GO:0071265	L-methionine biosynthetic process	3	7	0.0219086
Biological Process	GO:0071267	L-methionine salvage	3	7	0.0219086
Biological Process	GO:1902253	regulation of intrinsic apoptotic signaling pathway by p53 class mediator	3	7	0.0219086
Cellular Component	GO:0005577	fibrinogen complex	3	7	0.0219086
Molecular Function	GO:0003873	6-phosphofructo-2-kinase activity	3	7	0.0219086
Molecular Function	GO:0004331	fructose-2,6-bisphosphate 2-phosphatase activity	3	7	0.0219086
Molecular Function	GO:0005225	volume-sensitive anion channel activity	3	7	0.0219086
Molecular Function	GO:0035005	1-phosphatidylinositol-4-phosphate 3-kinase activity	3	7	0.0219086
Biological Process	GO:0003197	endocardial cushion development	5	18	0.0223489
Biological Process	GO:0046825	regulation of protein export from nucleus	5	18	0.0223489
Molecular Function	GO:0003995	acyl-CoA dehydrogenase activity	5	18	0.0223489
Molecular Function	GO:0000987	cis-regulatory region sequence-specific DNA binding	50	399	0.0224297
Biological Process	GO:0061136	regulation of proteasomal protein catabolic process	16	99	0.0224629
Biological Process	GO:0006913	nucleocytoplasmic transport	20	132	0.022527
Biological Process	GO:0051169	nuclear transport	20	132	0.022527
Biological Process	GO:0006820	anion transport	22	149	0.0227547
Biological Process	GO:0002367	cytokine production involved in immune response	7	31	0.0228218
Biological Process	GO:0002718	regulation of cytokine production involved in immune response	7	31	0.0228218
Cellular Component	GO:0016459	myosin complex	7	31	0.0228218
Molecular Function	GO:0000976	transcription cis-regulatory region binding	61	502	0.0228359
Biological Process	GO:0051153	regulation of striated muscle cell differentiation	8	38	0.023129
Biological Process	GO:0042177	negative regulation of protein catabolic process	11	60	0.0231474
Biological Process	GO:0001501	skeletal system development	29	210	0.0234513
Biological Process	GO:0009991	response to extracellular stimulus	23	158	0.0235162
Biological Process	GO:0031400	negative regulation of protein modification process	26	184	0.0237404
Biological Process	GO:0051347	positive regulation of transferase activity	26	184	0.0237404
Biological Process	GO:0009887	animal organ morphogenesis	55	447	0.0238739
Biological Process	GO:0048646	anatomical structure formation involved in morphogenesis	65	541	0.0239368
Biological Process	GO:0001933	negative regulation of protein phosphorylation	17	108	0.0241302
Biological Process	GO:0051090	regulation of DNA-binding transcription factor activity	27	193	0.0241696
Molecular Function	GO:0019904	protein domain specific binding	39	300	0.0242402
Biological Process	GO:0022409	positive regulation of cell-cell adhesion	16	100	0.0244863
Cellular Component	GO:0016323	basolateral plasma membrane	13	76	0.0245407
Biological Process	GO:0007498	mesoderm development	10	53	0.0246271
Biological Process	GO:0060840	artery development	10	53	0.0246271
Biological Process	GO:0000972	transcription-dependent tethering of RNA polymerase II gene DNA at nuclear periphery	2	3	0.0249899
Biological Process	GO:0002318	myeloid progenitor cell differentiation	2	3	0.0249899
Biological Process	GO:0003334	keratinocyte development	2	3	0.0249899
Biological Process	GO:0014848	urinary tract smooth muscle contraction	2	3	0.0249899
Biological Process	GO:0030049	muscle filament sliding	2	3	0.0249899
Biological Process	GO:0033275	actin-myosin filament sliding	2	3	0.0249899
Biological Process	GO:0035166	post-embryonic hemopoiesis	2	3	0.0249899
Biological Process	GO:0035511	oxidative DNA demethylation	2	3	0.0249899
Biological Process	GO:0035552	oxidative single-stranded DNA demethylation	2	3	0.0249899
Biological Process	GO:0046597	negative regulation of viral entry into host cell	2	3	0.0249899
Biological Process	GO:0048664	neuron fate determination	2	3	0.0249899
Biological Process	GO:0061181	regulation of chondrocyte development	2	3	0.0249899
Biological Process	GO:0071073	positive regulation of phospholipid biosynthetic process	2	3	0.0249899
Biological Process	GO:0090086	negative regulation of protein deubiquitination	2	3	0.0249899
Biological Process	GO:0097401	synaptic vesicle lumen acidification	2	3	0.0249899
Biological Process	GO:0098735	positive regulation of the force of heart contraction	2	3	0.0249899
Biological Process	GO:0150173	positive regulation of phosphatidylcholine metabolic process	2	3	0.0249899
Biological Process	GO:1903093	regulation of protein K48-linked deubiquitination	2	3	0.0249899
Biological Process	GO:1903094	negative regulation of protein K48-linked deubiquitination	2	3	0.0249899
Biological Process	GO:1903727	positive regulation of phospholipid metabolic process	2	3	0.0249899
Biological Process	GO:2000016	negative regulation of determination of dorsal identity	2	3	0.0249899
Biological Process	GO:2000152	regulation of ubiquitin-specific protease activity	2	3	0.0249899
Biological Process	GO:2000157	negative regulation of ubiquitin-specific protease activity	2	3	0.0249899
Biological Process	GO:2000317	negative regulation of T-helper 17 type immune response	2	3	0.0249899
Biological Process	GO:2000320	negative regulation of T-helper 17 cell differentiation	2	3	0.0249899
Biological Process	GO:2001247	positive regulation of phosphatidylcholine biosynthetic process	2	3	0.0249899
Cellular Component	GO:0005690	U4atac snRNP	2	3	0.0249899
Cellular Component	GO:0016281	eukaryotic translation initiation factor 4F complex	2	3	0.0249899
Cellular Component	GO:0043034	costamere	2	3	0.0249899
Cellular Component	GO:1990584	cardiac Troponin complex	2	3	0.0249899
Molecular Function	GO:0001733	galactosylceramide sulfotransferase activity	2	3	0.0249899
Molecular Function	GO:0004466	long-chain-acyl-CoA dehydrogenase activity	2	3	0.0249899
Molecular Function	GO:0004998	transferrin receptor activity	2	3	0.0249899
Molecular Function	GO:0015228	coenzyme A transmembrane transporter activity	2	3	0.0249899
Molecular Function	GO:0015230	FAD transmembrane transporter activity	2	3	0.0249899
Molecular Function	GO:0030622	U4atac snRNA binding	2	3	0.0249899
Molecular Function	GO:0043522	leucine zipper domain binding	2	3	0.0249899
Molecular Function	GO:0043734	DNA-N1-methyladenine dioxygenase activity	2	3	0.0249899
Molecular Function	GO:0044610	FMN transmembrane transporter activity	2	3	0.0249899
Molecular Function	GO:0047780	citrate dehydratase activity	2	3	0.0249899
Molecular Function	GO:0050694	galactose 3-O-sulfotransferase activity	2	3	0.0249899
Molecular Function	GO:0051724	NAD transmembrane transporter activity	2	3	0.0249899
Molecular Function	GO:0071077	adenosine 3',5'-bisphosphate transmembrane transporter activity	2	3	0.0249899
Molecular Function	GO:0071796	K6-linked polyubiquitin modification-dependent protein binding	2	3	0.0249899
Molecular Function	GO:0072320	volume-sensitive chloride channel activity	2	3	0.0249899
Molecular Function	GO:0080122	AMP transmembrane transporter activity	2	3	0.0249899
Molecular Function	GO:1903981	enterobactin binding	2	3	0.0249899
Molecular Function	GO:1904855	proteasome regulatory particle binding	2	3	0.0249899
Molecular Function	GO:1990931	mRNA N6-methyladenosine dioxygenase activity	2	3	0.0249899
Biological Process	GO:0006355	regulation of transcription, DNA-templated	151	1382	0.0257496
Biological Process	GO:1903506	regulation of nucleic acid-templated transcription	151	1382	0.0257496
Biological Process	GO:2001141	regulation of RNA biosynthetic process	151	1382	0.0257496
Biological Process	GO:0003254	regulation of membrane depolarization	6	25	0.0257542
Biological Process	GO:0046824	positive regulation of nucleocytoplasmic transport	6	25	0.0257542
Biological Process	GO:0051170	import into nucleus	11	61	0.0259185
Biological Process	GO:1903320	regulation of protein modification by small protein conjugation or removal	17	109	0.0261711
Biological Process	GO:0051248	negative regulation of protein metabolic process	45	357	0.0266887
Biological Process	GO:0015980	energy derivation by oxidation of organic compounds	26	186	0.0268072
Cellular Component	GO:0005887	integral component of plasma membrane	48	385	0.0270014
Biological Process	GO:0002449	lymphocyte mediated immunity	13	77	0.0270701
Biological Process	GO:0005977	glycogen metabolic process	10	54	0.0277602
Biological Process	GO:0006073	cellular glucan metabolic process	10	54	0.0277602
Biological Process	GO:0044042	glucan metabolic process	10	54	0.0277602
Biological Process	GO:0044264	cellular polysaccharide metabolic process	10	54	0.0277602
Biological Process	GO:0003007	heart morphogenesis	20	135	0.0279992
Biological Process	GO:0009112	nucleobase metabolic process	4	13	0.0281376
Biological Process	GO:0036302	atrioventricular canal development	4	13	0.0281376
Cellular Component	GO:0016342	catenin complex	4	13	0.0281376
Cellular Component	GO:0031314	extrinsic component of mitochondrial inner membrane	4	13	0.0281376
Molecular Function	GO:0015101	organic cation transmembrane transporter activity	4	13	0.0281376
Molecular Function	GO:0016885	ligase activity, forming carbon-carbon bonds	4	13	0.0281376
Molecular Function	GO:0031420	alkali metal ion binding	4	13	0.0281376
Molecular Function	GO:0034595	phosphatidylinositol phosphate 5-phosphatase activity	4	13	0.0281376
Biological Process	GO:0032386	regulation of intracellular transport	17	110	0.0283389
Biological Process	GO:0010563	negative regulation of phosphorus metabolic process	21	144	0.0289638
Biological Process	GO:0045936	negative regulation of phosphate metabolic process	21	144	0.0289638
Biological Process	GO:0010562	positive regulation of phosphorus metabolic process	37	286	0.0294872
Biological Process	GO:0045937	positive regulation of phosphate metabolic process	37	286	0.0294872
Molecular Function	GO:0008514	organic anion transmembrane transporter activity	12	70	0.0295539
Cellular Component	GO:0099512	supramolecular fiber	53	434	0.0296839
Biological Process	GO:0060047	heart contraction	14	86	0.0297133
Biological Process	GO:0048736	appendage development	13	78	0.0297853
Biological Process	GO:0060173	limb development	13	78	0.0297853
Biological Process	GO:0048523	negative regulation of cellular process	200	1881	0.0299321
Biological Process	GO:0050794	regulation of cellular process	464	4606	0.0304858
Biological Process	GO:0048844	artery morphogenesis	8	40	0.0307941
Biological Process	GO:0060021	roof of mouth development	8	40	0.0307941
Biological Process	GO:0032269	negative regulation of cellular protein metabolic process	43	342	0.0308857
Biological Process	GO:0001708	cell fate specification	6	26	0.0308915
Biological Process	GO:0034332	adherens junction organization	6	26	0.0308915
Biological Process	GO:0051251	positive regulation of lymphocyte activation	16	103	0.0313791
Biological Process	GO:0014888	striated muscle adaptation	7	33	0.0314658
Biological Process	GO:0046634	regulation of alpha-beta T cell activation	7	33	0.0314658
Molecular Function	GO:0140326	ATPase-coupled intramembrane lipid transporter activity	7	33	0.0314658
Biological Process	GO:0007219	Notch signaling pathway	14	87	0.0324579
Biological Process	GO:0006207	'de novo' pyrimidine nucleobase biosynthetic process	3	8	0.0326309
Biological Process	GO:0007263	nitric oxide mediated signal transduction	3	8	0.0326309
Biological Process	GO:0009086	methionine biosynthetic process	3	8	0.0326309
Biological Process	GO:0019856	pyrimidine nucleobase biosynthetic process	3	8	0.0326309
Biological Process	GO:0033572	transferrin transport	3	8	0.0326309
Biological Process	GO:0042481	regulation of odontogenesis	3	8	0.0326309
Biological Process	GO:0046112	nucleobase biosynthetic process	3	8	0.0326309
Biological Process	GO:0070886	positive regulation of calcineurin-NFAT signaling cascade	3	8	0.0326309
Biological Process	GO:0071071	regulation of phospholipid biosynthetic process	3	8	0.0326309
Biological Process	GO:0106058	positive regulation of calcineurin-mediated signaling	3	8	0.0326309
Biological Process	GO:1902731	negative regulation of chondrocyte proliferation	3	8	0.0326309
Cellular Component	GO:0098948	intrinsic component of postsynaptic specialization membrane	3	8	0.0326309
Molecular Function	GO:0015217	ADP transmembrane transporter activity	3	8	0.0326309
Molecular Function	GO:0016418	S-acetyltransferase activity	3	8	0.0326309
Molecular Function	GO:0052812	phosphatidylinositol-3,4-bisphosphate 5-kinase activity	3	8	0.0326309
Molecular Function	GO:0070411	I-SMAD binding	3	8	0.0326309
Biological Process	GO:0001894	tissue homeostasis	13	79	0.0326931
Biological Process	GO:0045861	negative regulation of proteolysis	13	79	0.0326931
Biological Process	GO:0050865	regulation of cell activation	29	216	0.0326966
Biological Process	GO:0043067	regulation of programmed cell death	78	675	0.0328801
Molecular Function	GO:0015267	channel activity	26	190	0.0338453
Molecular Function	GO:0022803	passive transmembrane transporter activity	26	190	0.0338453
Biological Process	GO:0016049	cell growth	22	155	0.0338722
Biological Process	GO:0002694	regulation of leukocyte activation	27	199	0.0341277
Molecular Function	GO:0000978	RNA polymerase II cis-regulatory region sequence-specific DNA binding	48	391	0.0342884
Cellular Component	GO:0099081	supramolecular polymer	53	438	0.0344434
Biological Process	GO:0060393	regulation of pathway-restricted SMAD protein phosphorylation	5	20	0.0345647
Biological Process	GO:0060444	branching involved in mammary gland duct morphogenesis	5	20	0.0345647
Biological Process	GO:0070498	interleukin-1-mediated signaling pathway	5	20	0.0345647
Biological Process	GO:0005976	polysaccharide metabolic process	10	56	0.0348578
Biological Process	GO:0070665	positive regulation of leukocyte proliferation	10	56	0.0348578
Biological Process	GO:0009893	positive regulation of metabolic process	160	1487	0.035414
Biological Process	GO:0098656	anion transmembrane transport	12	72	0.0359279
Biological Process	GO:0007166	cell surface receptor signaling pathway	135	1238	0.0359539
Biological Process	GO:0003002	regionalization	22	156	0.0360633
Biological Process	GO:0030098	lymphocyte differentiation	22	156	0.0360633
Biological Process	GO:0042981	regulation of apoptotic process	76	659	0.0362479
Biological Process	GO:0032989	cellular component morphogenesis	39	309	0.0364442
Biological Process	GO:0061180	mammary gland epithelium development	7	34	0.0365122
Biological Process	GO:1901264	carbohydrate derivative transport	7	34	0.0365122
Biological Process	GO:0002369	T cell cytokine production	4	14	0.036525
Biological Process	GO:0002724	regulation of T cell cytokine production	4	14	0.036525
Biological Process	GO:0014733	regulation of skeletal muscle adaptation	4	14	0.036525
Biological Process	GO:0033137	negative regulation of peptidyl-serine phosphorylation	4	14	0.036525
Biological Process	GO:0042908	xenobiotic transport	4	14	0.036525
Biological Process	GO:0070570	regulation of neuron projection regeneration	4	14	0.036525
Molecular Function	GO:0005245	voltage-gated calcium channel activity	4	14	0.036525
Molecular Function	GO:0016303	1-phosphatidylinositol-3-kinase activity	4	14	0.036525
Molecular Function	GO:0042171	lysophosphatidic acid acyltransferase activity	4	14	0.036525
Biological Process	GO:0006304	DNA modification	6	27	0.0366539
Biological Process	GO:0010171	body morphogenesis	6	27	0.0366539
Biological Process	GO:0015718	monocarboxylic acid transport	6	27	0.0366539
Molecular Function	GO:0019200	carbohydrate kinase activity	6	27	0.0366539
Biological Process	GO:0010468	regulation of gene expression	218	2076	0.0375191
Biological Process	GO:0031667	response to nutrient levels	21	148	0.0376485
Biological Process	GO:0048638	regulation of developmental growth	19	131	0.0382695
Molecular Function	GO:1901681	sulfur compound binding	19	131	0.0382695
Biological Process	GO:0051348	negative regulation of transferase activity	14	89	0.0384907
Biological Process	GO:0030326	embryonic limb morphogenesis	10	57	0.0388424
Biological Process	GO:0035113	embryonic appendage morphogenesis	10	57	0.0388424
Biological Process	GO:0045893	positive regulation of transcription, DNA-templated	67	575	0.0392404
Biological Process	GO:1902680	positive regulation of RNA biosynthetic process	67	575	0.0392404
Biological Process	GO:1903508	positive regulation of nucleic acid-templated transcription	67	575	0.0392404
Biological Process	GO:0032787	monocarboxylic acid metabolic process	49	404	0.039355
Biological Process	GO:0048639	positive regulation of developmental growth	12	73	0.0394553
Molecular Function	GO:0022836	gated channel activity	18	123	0.0397558
Biological Process	GO:0051254	positive regulation of RNA metabolic process	74	643	0.0399551
Biological Process	GO:0031401	positive regulation of protein modification process	44	358	0.0406278
Biological Process	GO:0006366	transcription by RNA polymerase II	101	907	0.040728
Biological Process	GO:0050867	positive regulation of cell activation	19	132	0.0409165
Biological Process	GO:0090287	regulation of cellular response to growth factor stimulus	19	132	0.0409165
Molecular Function	GO:0000977	RNA polymerase II transcription regulatory region sequence-specific DNA binding	53	443	0.0412039
Biological Process	GO:0050863	regulation of T cell activation	17	115	0.0412274
Biological Process	GO:0032615	interleukin-12 production	5	21	0.0419567
Biological Process	GO:0032655	regulation of interleukin-12 production	5	21	0.0419567
Biological Process	GO:0060055	angiogenesis involved in wound healing	5	21	0.0419567
Biological Process	GO:0009953	dorsal/ventral pattern formation	7	35	0.042064
Biological Process	GO:0031397	negative regulation of protein ubiquitination	7	35	0.042064
Cellular Component	GO:0005903	brush border	7	35	0.042064
Biological Process	GO:0032640	tumor necrosis factor production	9	50	0.0420985
Biological Process	GO:0032680	regulation of tumor necrosis factor production	9	50	0.0420985
Cellular Component	GO:0036064	ciliary basal body	9	50	0.0420985
Biological Process	GO:0051252	regulation of RNA metabolic process	162	1516	0.042238
Biological Process	GO:0007507	heart development	36	285	0.0426513
Biological Process	GO:0030888	regulation of B cell proliferation	6	28	0.0430611
Biological Process	GO:1902414	protein localization to cell junction	6	28	0.0430611
Biological Process	GO:0003158	endothelium development	10	58	0.0431296
Cellular Component	GO:0031226	intrinsic component of plasma membrane	50	416	0.0432425
Biological Process	GO:0048729	tissue morphogenesis	38	304	0.043655
Biological Process	GO:0010605	negative regulation of macromolecule metabolic process	108	980	0.0448309
Biological Process	GO:0009952	anterior/posterior pattern specification	14	91	0.0452839
Biological Process	GO:0042476	odontogenesis	8	43	0.0452859
Biological Process	GO:0060485	mesenchyme development	21	151	0.0453246
Biological Process	GO:0001780	neutrophil homeostasis	3	9	0.0455818
Biological Process	GO:0002053	positive regulation of mesenchymal cell proliferation	3	9	0.0455818
Biological Process	GO:0006851	mitochondrial calcium ion transmembrane transport	3	9	0.0455818
Biological Process	GO:0034379	very-low-density lipoprotein particle assembly	3	9	0.0455818
Biological Process	GO:0042474	middle ear morphogenesis	3	9	0.0455818
Biological Process	GO:0043011	myeloid dendritic cell differentiation	3	9	0.0455818
Biological Process	GO:0043374	CD8-positive, alpha-beta T cell differentiation	3	9	0.0455818
Biological Process	GO:0046782	regulation of viral transcription	3	9	0.0455818
Biological Process	GO:0050850	positive regulation of calcium-mediated signaling	3	9	0.0455818
Biological Process	GO:0060074	synapse maturation	3	9	0.0455818
Biological Process	GO:0060923	cardiac muscle cell fate commitment	3	9	0.0455818
Biological Process	GO:0070989	oxidative demethylation	3	9	0.0455818
Biological Process	GO:0080111	DNA demethylation	3	9	0.0455818
Biological Process	GO:2001135	regulation of endocytic recycling	3	9	0.0455818
Cellular Component	GO:0034098	VCP-NPL4-UFD1 AAA ATPase complex	3	9	0.0455818
Cellular Component	GO:0045120	pronucleus	3	9	0.0455818
Cellular Component	GO:1990907	beta-catenin-TCF complex	3	9	0.0455818
Molecular Function	GO:0003823	antigen binding	3	9	0.0455818
Molecular Function	GO:0030506	ankyrin binding	3	9	0.0455818
Molecular Function	GO:0046934	phosphatidylinositol-4,5-bisphosphate 3-kinase activity	3	9	0.0455818
Molecular Function	GO:0052813	phosphatidylinositol bisphosphate kinase activity	3	9	0.0455818
Biological Process	GO:0016042	lipid catabolic process	33	259	0.0457008
Biological Process	GO:0017038	protein import	16	108	0.0458843
Biological Process	GO:0140694	non-membrane-bounded organelle assembly	22	160	0.0458889
Biological Process	GO:0003181	atrioventricular valve morphogenesis	4	15	0.0461955
Biological Process	GO:0032735	positive regulation of interleukin-12 production	4	15	0.0461955
Biological Process	GO:0043371	negative regulation of CD4-positive, alpha-beta T cell differentiation	4	15	0.0461955
Biological Process	GO:0055003	cardiac myofibril assembly	4	15	0.0461955
Molecular Function	GO:0003988	acetyl-CoA C-acyltransferase activity	4	15	0.0461955
Molecular Function	GO:0009975	cyclase activity	4	15	0.0461955
Molecular Function	GO:0016411	acylglycerol O-acyltransferase activity	4	15	0.0461955
Molecular Function	GO:0071617	lysophospholipid acyltransferase activity	4	15	0.0461955
Biological Process	GO:0006091	generation of precursor metabolites and energy	36	287	0.0465049
Molecular Function	GO:1990837	sequence-specific double-stranded DNA binding	61	523	0.0466937
Biological Process	GO:0003164	His-Purkinje system development	2	4	0.0468685
Biological Process	GO:0003166	bundle of His development	2	4	0.0468685
Biological Process	GO:0003167	atrioventricular bundle cell differentiation	2	4	0.0468685
Biological Process	GO:0003376	sphingosine-1-phosphate receptor signaling pathway	2	4	0.0468685
Biological Process	GO:0006013	mannose metabolic process	2	4	0.0468685
Biological Process	GO:0006107	oxaloacetate metabolic process	2	4	0.0468685
Biological Process	GO:0006307	DNA dealkylation involved in DNA repair	2	4	0.0468685
Biological Process	GO:0008594	photoreceptor cell morphogenesis	2	4	0.0468685
Biological Process	GO:0009637	response to blue light	2	4	0.0468685
Biological Process	GO:0035280	miRNA loading onto RISC involved in gene silencing by miRNA	2	4	0.0468685
Biological Process	GO:0035553	oxidative single-stranded RNA demethylation	2	4	0.0468685
Biological Process	GO:0035739	CD4-positive, alpha-beta T cell proliferation	2	4	0.0468685
Biological Process	GO:0042245	RNA repair	2	4	0.0468685
Biological Process	GO:0042695	thelarche	2	4	0.0468685
Biological Process	GO:0044334	canonical Wnt signaling pathway involved in positive regulation of epithelial to mesenchymal transition	2	4	0.0468685
Biological Process	GO:0046322	negative regulation of fatty acid oxidation	2	4	0.0468685
Biological Process	GO:0046884	follicle-stimulating hormone secretion	2	4	0.0468685
Biological Process	GO:0048569	post-embryonic animal organ development	2	4	0.0468685
Biological Process	GO:0051639	actin filament network formation	2	4	0.0468685
Biological Process	GO:0051793	medium-chain fatty acid catabolic process	2	4	0.0468685
Biological Process	GO:0060394	negative regulation of pathway-restricted SMAD protein phosphorylation	2	4	0.0468685
Biological Process	GO:0060744	mammary gland branching involved in thelarche	2	4	0.0468685
Biological Process	GO:0060932	His-Purkinje system cell differentiation	2	4	0.0468685
Biological Process	GO:0070922	small RNA loading onto RISC	2	4	0.0468685
Biological Process	GO:0071894	histone H2B conserved C-terminal lysine ubiquitination	2	4	0.0468685
Biological Process	GO:0090520	sphingolipid mediated signaling pathway	2	4	0.0468685
Biological Process	GO:1903225	negative regulation of endodermal cell differentiation	2	4	0.0468685
Biological Process	GO:1903589	positive regulation of blood vessel endothelial cell proliferation involved in sprouting angiogenesis	2	4	0.0468685
Biological Process	GO:2000316	regulation of T-helper 17 type immune response	2	4	0.0468685
Biological Process	GO:2000319	regulation of T-helper 17 cell differentiation	2	4	0.0468685
Biological Process	GO:2000561	regulation of CD4-positive, alpha-beta T cell proliferation	2	4	0.0468685
Biological Process	GO:2000765	regulation of cytoplasmic translation	2	4	0.0468685
Biological Process	GO:2000766	negative regulation of cytoplasmic translation	2	4	0.0468685
Biological Process	GO:2001053	regulation of mesenchymal cell apoptotic process	2	4	0.0468685
Cellular Component	GO:0001939	female pronucleus	2	4	0.0468685
Cellular Component	GO:0001940	male pronucleus	2	4	0.0468685
Cellular Component	GO:0005588	collagen type V trimer	2	4	0.0468685
Cellular Component	GO:0005892	acetylcholine-gated channel complex	2	4	0.0468685
Cellular Component	GO:0005943	phosphatidylinositol 3-kinase complex, class IA	2	4	0.0468685
Cellular Component	GO:0009361	succinate-CoA ligase complex (ADP-forming)	2	4	0.0468685
Cellular Component	GO:0070369	beta-catenin-TCF7L2 complex	2	4	0.0468685
Cellular Component	GO:0071664	catenin-TCF7L2 complex	2	4	0.0468685
Cellular Component	GO:0090498	extrinsic component of Golgi membrane	2	4	0.0468685
Molecular Function	GO:0003994	aconitate hydratase activity	2	4	0.0468685
Molecular Function	GO:0004365	glyceraldehyde-3-phosphate dehydrogenase (NAD+) (phosphorylating) activity	2	4	0.0468685
Molecular Function	GO:0005229	intracellular calcium activated chloride channel activity	2	4	0.0468685
Molecular Function	GO:0015129	lactate transmembrane transporter activity	2	4	0.0468685
Molecular Function	GO:0015173	aromatic amino acid transmembrane transporter activity	2	4	0.0468685
Molecular Function	GO:0016920	pyroglutamyl-peptidase activity	2	4	0.0468685
Molecular Function	GO:0030621	U4 snRNA binding	2	4	0.0468685
Molecular Function	GO:0035514	DNA demethylase activity	2	4	0.0468685
Molecular Function	GO:0035516	oxidative DNA demethylase activity	2	4	0.0468685
Molecular Function	GO:0042166	acetylcholine binding	2	4	0.0468685
Molecular Function	GO:0043813	phosphatidylinositol-3,5-bisphosphate 5-phosphatase activity	2	4	0.0468685
Molecular Function	GO:0043891	glyceraldehyde-3-phosphate dehydrogenase (NAD(P)+) (phosphorylating) activity	2	4	0.0468685
Molecular Function	GO:0047150	betaine-homocysteine S-methyltransferase activity	2	4	0.0468685
Molecular Function	GO:0061778	intracellular chloride channel activity	2	4	0.0468685
Molecular Function	GO:0070991	medium-chain-acyl-CoA dehydrogenase activity	2	4	0.0468685
Molecular Function	GO:1905538	polysome binding	2	4	0.0468685
Molecular Function	GO:1990715	mRNA CDS binding	2	4	0.0468685
Biological Process	GO:0071706	tumor necrosis factor superfamily cytokine production	9	51	0.0470189
Biological Process	GO:1903555	regulation of tumor necrosis factor superfamily cytokine production	9	51	0.0470189
Biological Process	GO:0006006	glucose metabolic process	17	117	0.0474122
Biological Process	GO:1903050	regulation of proteolysis involved in cellular protein catabolic process	17	117	0.0474122
Biological Process	GO:0003279	cardiac septum development	10	59	0.0477277
Molecular Function	GO:0015318	inorganic molecular entity transmembrane transporter activity	40	325	0.0481971
Cellular Component	GO:0009925	basal plasma membrane	14	92	0.0489779
Biological Process	GO:0010941	regulation of cell death	80	709	0.0496286
Cellular Component	GO:0019898	extrinsic component of membrane	19	135	0.0496527

## Sheet: Table S4-4
Table S4-4 Key protein-coding genes identified
STAT3
JAK2
CTNNB1
ERBB4
CD44
EGFR
EGF
ARNT
VEGFA
CREBBP
PIK3CB
CREB1
PIK3CA
FHL2
PTPN11
MDM2
FOS
PRKACA
EZH2
[truncated: 31 more rows]
