# Supplementary material for: Genome-wide characterization of lncRNAs and mRNAs in muscles with differential intramuscular fat contents
Source: Front Vet Sci. 2022 Aug 8;9:982258. doi: 10.3389/fvets.2022.982258 (PMC9393339; doi:10.3389/fvets.2022.982258)
Supplement: Supplementary Figure S1 — Efficiency of overexpressing or knockdown of CREB1 in preadipocytes. [file Data_Sheet_1.ZIP › Supplementary Materials/Table S5 Characterization of transcription factors.xlsx]

## Sheet: Table S5-1
Table S5-1 Differentially expressed transcription factors involved in fat deposition
LDB3
ACTN3
NONO
HSPG2
CACNA1S
TEAD1
MYH7
SIM1
NFIA
PCDH9
SYNE2
CHD6
NFYC
GAK
RIPK1
ADAM17
LCORL
CASZ1
HIVEP1
GFM2
TRAF6
CREB1
ATP8A1
CHRNB1
ZEB1
VPS35
SPECC1
PBRM1
ZNF217
PIAS1
LPP
PTK7
CLASRP
KIF27
PHTF2
SETX
NCOA2
SRC
ETS1
KLHL13
COL6A1
CBFB
FTO
MYO7A
ATP11A
PHB2
FOXJ3
CCT4
NFE2L3
TCF7L2
ULK2
CSNK1A1
RABEP2
PMS1
ZC3H4
DBX1
ATP8B1
TAX1BP1
ZIC1
NUCB1
NFATC4
PRDM2
ZIC2
MAP2K5
GSK3B
POLA1
UFC1
PDLIM5
NFATC2
SUV39H2
TF
ZIC3
PAX9
MICAL2
MIA3
PRKAG3
SOS1
STK26
HMGCL
MITF
CAMK2G
KDM4B
BOLL
DNAJB1
SGK2
RXRG
MEF2D
STAT3
SLC25A17
MAPK9
YY1
SREBF2
MAFA
MEF2A
CAMK2D
PC
HDGF
KCNJ11
DAZAP1
MLLT10
DHRS7B
CREB3
NEK3
ATP2B3
CAPN3
FOXO6
TSPAN9
EPAS1
KLHL3
SMAD7
PPIF
MSX1
DLC1
TCF15
SIK2
STK38L
EIF5B
ITGA6
LYL1
ZNF366
FLNC
ERG
PRKCQ
ROCK2
NFKBIA
SMAD6
CDR2
EPHB4
ITGA3
IRF1
CYTH1
PPARA
BDKRB2
PPP2CA
MCAM
ATP5F1A
SRSF4
HES1
CHRNA1
MSH6
ESYT2
ATP10D
SFMBT2
CACNA1E
NR4A2
HEY1
GATA2
CSF3
MAP4K4
ERBB4
TBC1D1
ID1
ZBTB46
TRIM8
MECOM
FHL1
TBX3
FOS
PLEC
PLS3
ADAMTS9
KAT6B
ACTN2
ZBTB38
PSIP1
HES2
TBC1D8
PER1
ADAM32
PRRX1
DDIT3
GRIK5
PRF1
RUNX3
SOX18
CREB5
CAMTA1
TCF3
RETREG1
MLXIPL
PRKG1
ESRRB
ARID5B
ARHGAP1
RORC
LITAF
PPARGC1A
THRB
KLF15
ATF3
SIM2
RASSF2
MYO1H
HOOK3
TET2
APBA1
PLSCR1
TBX4
MEOX1
DYM
TBX5
BACH1
STK4
ARNT
IRF4
HOXA10
SEC13
NFATC1
PAK3
PCCA
FHL2
IKZF3
ZNF436
NEK1
MAST4
GTF2IRD1
HOXA13
SMTN
HOXA11
ITGAV
MYO1C
UBR5
FLNB
PHC2
CREM
KDM5A
TCF4
SMAD4
COG5
ZFP64
RBPJ
EZH2
DNAJB6
CREBBP
RBM39
TEAD3
TCP1
MANBA
CCDC88A
ZNF384
SYT7
GRK5
DHRS9
GTF3A
USP4
RAD54B
BRAF
EIF2AK4
FLI1
BPTF
ZNF862
BCL6
ZNF609
NR1H3
ARHGAP31
MYH3
NKTR
MACF1
CCT3
PPM1A
ATP11C
ATF6
PPIG
ARID2
MAPK12

## Sheet: Table S5-2
Table S5-2 FD-DETFs belonging to cis-targets of FD-DELs
LNC_000195
LNC_002675
LNC_000208
LNC_000209
LNC_006893
LNC_009470
LNC_004823
LNC_008851
LNC_004872
LNC_003470
LNC_001392
ENSSSCT00000080684
LNC_006618
LNC_006622
LNC_000836
LNC_000308
LNC_000837
ENSSSCT00000091580
LNC_007742
LNC_005601
LNC_002035
LNC_008426
LNC_007554
LNC_010444
LNC_010447
ENSSSCT00000086839
LNC_003505
LNC_007361
ENSSSCT00000049627
LNC_000934
LNC_000416
LNC_001933
LNC_003002

## Sheet: Table S5-3
Table S5-3 Important DEGs targeted by FD-DETFs
ATP5F1A
BCL6
DYM
GTF2IRD1
HMGCL
HOOK3
HSPG2
ID1
KAT6B
KIF27
KLF15
MAP4K4
MEF2A
MEF2D
MICAL2
MYH3
PHB2
PLEC
PPARGC1A
PPM1A
PRKG1
PRRX1
RBM39
SYNE2
TBX4
ZIC1
